# Supplementary material for: Effects of myocardial sheetlet sliding on left ventricular function
Source: Biomech Model Mechanobiol. 2023 May 6;22(4):1313–32. doi: 10.1007/s10237-023-01721-6 (PMC10366046; doi:10.1007/s10237-023-01721-6)
Supplement: Supplementary file 1 — Supplementary file1 (ZIP 7202 kb) [file 10237_2023_1721_MOESM1_ESM.zip]

Archive with 7 entries (6 files):
- sheelet_study_geometry/
- sheelet_study_geometry/DCM-ED-myo.stl
- sheelet_study_geometry/DCM-ED-myo_fiber.vtu
- sheelet_study_geometry/HCM-ED-myo.stl
- sheelet_study_geometry/HCM-ED-myo_fiber.vtu
- sheelet_study_geometry/healthy-ED-myo.stl
- sheelet_study_geometry/healthy-ED-myo_fiber.vtu
