# Supplementary material for: Effects of myocardial sheetlet sliding on left ventricular function
Source: Biomech Model Mechanobiol. 2023 May 6;22(4):1313–32. doi: 10.1007/s10237-023-01721-6 (PMC10366046; doi:10.1007/s10237-023-01721-6)
Supplement: Supplementary file 1 — Supplementary file1 (ZIP 7202 kb) [file 10237_2023_1721_MOESM1_ESM.zip › sheelet_study_geometry/DCM-ED-myo_fiber.vtu]

<?xml version="1.0"?>
<VTKFile type="UnstructuredGrid" version="0.1" byte_order="LittleEndian" header_type="UInt32" compressor="vtkZLibDataCompressor">
  <UnstructuredGrid>
    <Piece NumberOfPoints="26964"                NumberOfCells="26964"               >
      <PointData>
      </PointData>
      <CellData>
        <DataArray type="Float32" Name="norm_dist_end" format="appended" RangeMin="0"                    RangeMax="1"                    offset="0"                   >
        </DataArray>
        <DataArray type="Float32" Name="norm_dist_epi" format="appended" RangeMin="0"                    RangeMax="1"                    offset="113456"              >
        </DataArray>
        <DataArray type="Float32" Name="norm_z_end" format="appended" RangeMin="0"                    RangeMax="1"                    offset="229336"              >
        </DataArray>
        <DataArray type="Float32" Name="norm_z_epi" format="appended" RangeMin="0.002002564026"       RangeMax="1"                    offset="347748"              >
        </DataArray>
        <DataArray type="Float32" Name="eRR" NumberOfComponents="3" format="appended" RangeMin="0.99999995863"        RangeMax="1.0000000417"         offset="463988"              >
          <InformationKey name="L2_NORM_RANGE" location="vtkDataArray" length="2">
            <Value index="0">
              0.99999995863
            </Value>
            <Value index="1">
              1.0000000417
            </Value>
          </InformationKey>
        </DataArray>
        <DataArray type="Float32" Name="eCC" NumberOfComponents="3" format="appended" RangeMin="0.99999995884"        RangeMax="1.0000000413"         offset="822132"              >
          <InformationKey name="L2_NORM_RANGE" location="vtkDataArray" length="2">
            <Value index="0">
              0.99999995884
            </Value>
            <Value index="1">
              1.0000000413
            </Value>
          </InformationKey>
        </DataArray>
        <DataArray type="Float32" Name="eLL" NumberOfComponents="3" format="appended" RangeMin="0.99999995892"        RangeMax="1.000000041"          offset="1079504"             >
          <InformationKey name="L2_NORM_RANGE" location="vtkDataArray" length="2">
            <Value index="0">
              0.99999995892
            </Value>
            <Value index="1">
              1.000000041
            </Value>
          </InformationKey>
        </DataArray>
        <DataArray type="Float32" Name="fiber_angle" format="appended" RangeMin="-51.099998474"        RangeMax="49.700000763"         offset="1436308"             >
        </DataArray>
        <DataArray type="Float32" Name="fiber_radial_angle" format="appended" RangeMin="0"                    RangeMax="0"                    offset="1544104"             >
        </DataArray>
        <DataArray type="Float32" Name="fiber_radial_position" format="appended" RangeMin="0"                    RangeMax="0"                    offset="1544396"             >
        </DataArray>
        <DataArray type="Float32" Name="fiber_sheetlet_angle" format="appended" RangeMin="18"                   RangeMax="18"                   offset="1544688"             >
        </DataArray>
        <DataArray type="Float32" Name="fiber_sheetlet_position" format="appended" RangeMin="0"                    RangeMax="0"                    offset="1545008"             >
        </DataArray>
        <DataArray type="Float32" Name="fiber_shift_towards_endo" format="appended" RangeMin="0"                    RangeMax="0"                    offset="1545300"             >
        </DataArray>
        <DataArray type="Float32" Name="fiber_normDensity" format="appended" RangeMin="1"                    RangeMax="1"                    offset="1545592"             >
        </DataArray>
        <DataArray type="Float32" Name="fiber vectors" NumberOfComponents="3" format="appended" RangeMin="0.99999993196"        RangeMax="1.000000069"          offset="1545912"             >
          <InformationKey name="L2_NORM_RANGE" location="vtkDataArray" length="2">
            <Value index="0">
              0.99999993196
            </Value>
            <Value index="1">
              1.000000069
            </Value>
          </InformationKey>
        </DataArray>
        <DataArray type="Float32" Name="sheet vectors" NumberOfComponents="3" format="appended" RangeMin="0.99999993094"        RangeMax="1.000000074"          offset="1902560"             >
          <InformationKey name="L2_NORM_RANGE" location="vtkDataArray" length="2">
            <Value index="0">
              0.99999993094
            </Value>
            <Value index="1">
              1.000000074
            </Value>
          </InformationKey>
        </DataArray>
        <DataArray type="Float32" Name="sheet normal vectors" NumberOfComponents="3" format="appended" RangeMin="0.99999991619"        RangeMax="1.0000000887"         offset="2261312"             >
          <InformationKey name="L2_NORM_RANGE" location="vtkDataArray" length="2">
            <Value index="0">
              0.99999991619
            </Value>
            <Value index="1">
              1.0000000887
            </Value>
          </InformationKey>
        </DataArray>
      </CellData>
      <Points>
        <DataArray type="Float32" Name="Points" NumberOfComponents="3" format="appended" RangeMin="2.8993796259"         RangeMax="10.783972639"         offset="2616832"             >
          <InformationKey name="L2_NORM_RANGE" location="vtkDataArray" length="2">
            <Value index="0">
              2.8993796259
            </Value>
            <Value index="1">
              10.783972639
            </Value>
          </InformationKey>
        </DataArray>
      </Points>
      <Cells>
        <DataArray type="Int64" Name="connectivity" format="appended" RangeMin=""                     RangeMax=""                     offset="2982568"             />
        <DataArray type="Int64" Name="offsets" format="appended" RangeMin=""                     RangeMax=""                     offset="3037280"             />
        <DataArray type="UInt8" Name="types" format="appended" RangeMin=""                     RangeMax=""                     offset="3092004"             />
      </Cells>
    </Piece>
  </UnstructuredGrid>
  <AppendedData encoding="base64">
   _BAAAAACAAABQJQAA9GQAABFkAADaZAAAZh4AAA==eJxsvHVUVO/3Bkp3qAiCgkHOgIAofc7ZDyAqKCIxdCgCiojCAAriDIMKiGIHdnd3Y7d+7MDu7g5AueeMl+/6zbrXtVj4x9m8teN59t7v2y9HHT0uq+NI1U/HVeHjRSsYc/H948YYmtqPvXY/nf1in4A59UHsh48+NLHJnWjSCGZkJkcFd6ygplYG8QwjSL9WOdecU4NijTHa9anm3n7K5yYuL8DouVJs2sthYU4wljVOoMvX59GDnAYS5I5avCX10ddENh80MaKjDizTkrmg86O4ugl5uLc5F9W7CJNW+OKB62iK2DGWVpX8Vcpp9lNDQfHFjsHbW+HpE12oK4Zwoc/LueAbechwz8e3D4F4dYDB6yMT6cHCcnLonw7LY4OUc/XNNYDv7xZw6nSS6/CqCBkar7h+L8zhcqAYhj4t0XP5MHgVhWPeXwPl980/UzM08NTaHLNzDHH7vQxRy8RU6CeHQYUcbEYCnnZUQK0yDj+ORavIiT7oQHdZE+3U0oN+Szl2W3SiRX9lGDBDhl6pUTjWSoHskVE48z0GNk76ShkfW3PkdG0t+vzYFHpPNfFMZxJ3/8o47o2/FJ0eFSDmQSA6bQyGjnQhuV2qpP873rVgQ0hYHbioGcE0UI6xW5yp0lGOAV9kyDgqwQRbBaSTYuH+O1Zlngm7DGHx2xi1fhqI95bDcISIur+UITdSDp1NMdDroMCFMXEozomFj5WZ8sw36QaI9y4bK2o++7MRo9gCuz5scVYCZr3MYMNC/ent0UC6mz+KUWMZchn9g6RuOjh/uUI0JHaaSI3/95zVxXv3AFZLP5H9czQOhSkS9twxH2JPuNKM/GGMZ6SXyvoEXTl2vJEW2fygM9dkGDzTirxnyXB3swz3siNgqK2A3bEoNH2MhJ9VKyxeog+3H91ED8SseKdLa9H5MC3smVrEPmsTy57alIDr51NZ9dSu9LUwgCaVj2am2QSqjLcmQwdH/5jg7FxduBnLMVXdls40yRDdS44f2jFIaK2AtbYEtSkx2LlbDWnxmlh25rlIW7+PSLCnG8mmuBLemy0qHcxG6ycgJjSa7V7O0BQbL0pfO5KpM2BVxjvbQwsb5ulAfW09HToqg2KYHantkyH0Pr9Gg2iMNlQg3EmCwesiVc6Ps9OGB/2i+7dfUdArfn77zGlnrAwRk2Q4c74vyhtLcb0mEssiIlEfrKGUcbfWR63bRdH/5HaM4pzS4rh9a3OxpTEPlsk+OHeSsHVUBe2ZUEKHteLw6fxr6rE6Vyk/+3UuDp5IRNNUGd4+k2HKtVZ4uz4QT1MioTDqh5CUkUjMH64yzwxnbcz93gKJ90yw5LMMgSY+ZDRMjm9FcsywT0I7TwUOPonDsrI41GRq4JQh7xe6ThXvZfSdBH1hZt6h1U0MeyGmA5uTGI2m90Hsvm9t6csTEQU/jmAiD7ZV2U/XWi0ceaUHwecc5vfl0zEbCt0pwwpLOd74R+O2EX9+bhLkpkZjUaEh0ltromVplX1W9x6iYdvWimZ1bIn9GoNYj2dD2T2GCejhFM1uEXWjrQNZqtk/kum8gFMZb9YRHZwO0YPFcS1wb2RYM0dEHYzkgJMckcdjAd6OPveMgflYCYKitbFhogHG7TZ2DMwwdBTWd+OgBpykEvZw63B28/Q4bCtPYU/oMnTUzIc87HKYI8vcSfDVwliCrjXrWD/eh+9JHcGtnjSGq5qcB9lCKQaeC4BZR8JLv4l0rs846rzonnKusXFqaNUu02Xqge740OSFuTP7cRV3LnLuMbkw75+Pv4eioT/DC62dptKGLkWkub2Jmtc2dZe/03xtE5gHaWIwCrl+byq41v3y4HxVil29g5BSxUGxuZoOnxyj1ClB1wQda0ipERnFDHb8rveKnA+L2aIFjuzYE5GI9+/O5nbrQOwROzIdFcKc/9NCZT9fVOuj9f0WSEswwbqucpzSdKHnNnJw2XJ8dImDkZ0Cy13jsblUAs89mkqZMcda4MWUKtHNEboovaqOQZPLuD79i7nyVlL8leXj7hPCMXkA3m6eRidtKqnXbAMMbTIBg3IH4Qw6PnZxOLVVB3FqQ9klH/uz768mYcaQkaz8fDClhIbTxQPjme25oNvz/vnr8iO66LrH1pm81KC9WgeeA8s428gczmy5FFFhUiSEspgdEoAj98bTau+JZPFVG+/L68m68zalTi+fNMahp6chuu2OYAtnxbI2J2IxfXEQmz6sC1k5O5N4+yCmbriPyr54DmuLvqtNYXypDe6slKO6yJPmr5CjYbQcxwqSwHRTID8sFhW/UlTsT9Bvwcfk/dFD1VcZLGttqVhfjkOXZfibFQ09cwXqrKIh6hsD7TVaqNP7TNdtFzvtu7DasW+XlraZIa8prUMfdvafzuxdfs+H53uxOxptaJyfM4VmxDM9+ziq2t9NbSy6rYt1y77SAN7exx+wppXzZZj/UwaHX5H4aaCAOCQaZ+5EYvQnbaXMzaIm+lp1yKF5fX0vSrnn4tmcrUs+hjyQwjexF/ykHNwSJlHE5Mkq483+q40977XxLkYDlWpypJ21ocM3+HjdyPuofhI84+19oG8U2s6XqOxLpIEudi/UUOIX8zZylFh0oaEGclitl8H5fAy+WSqwj7eL9MGxMJ2vg4gxTZQezinjn3PbL06FCx/ScM2ebLfJ9uys69Gw2k3sgWsdSXO3mOz7SZi6He1IsPVgO0N8zf0uEmy+aYWZWPABIZbprElSMvtjfyJ0koewou7BNP9cEG27N4Yp3u9P2Z4NVLnRAecGutq7f23lsv27jYu2cQvYT+3O/lkpYXP94tBTUs5etnUn3wyGquYMZk63diBh75p1RdCzRVN00a7iJ635sohrWjKMu7o9D4eb8jBYwWDA3FAMiKkgRqNcKSechXAGglz9+N0Ogty4rmXs0poAdvIWHgcsCGcvhLpS4cCeVPs5h/Hko4/oxADY+66l1fMTEaSuh8ZZJ7khdbu5OWuHo3ZZKLdgzA06ZX6XLqR6kk5Pe6ysv0/bLT6pnN89HSMl5om4YoLnIXLMP+hKbfjfj3/J4H4gBtftFWBs4rCxKU41roxyRNYFJ+zI08EG3VKcz+DjyncZvnyVQ98xBi/4uCKZ1x/HWyVA4WWolAm84gYb363Ofpr2qGtvBG2XVVwdLeA6vJZiz8MRcHwRgvd9wnCK2UZVaap6FnJfA+PtzdDprBWG3pah3cEu9HyjHL4KOeqcErHQRYGvYXFY3yNeZZ7CmNPTLZVz2K5WCsvPITS1rxx5/Fz7vYrFF0YBg4ZkJD1NwcRAfex77gN1MC4z9zEOkyfPd7631wY1WqnsH/1p7OgNyXjgsY+1MMikhOnRxPlNZHrY9SXvA/pweWuAmYE+TnsaTESX0paLPs3TQ/+idLZDRiK7+L8EaNQMYp9MJjJbHEhl+TLm9lpfEnxCs49ojn1B93Vxy6qME+2ZxJ2OkaIXj7Gv+wVij28Arv8oJ9s+VTS29DsJ+++zyMz+2C5Pl5G23i7OD7XRcxnHBl/rznbuGYfxb8ey1r4eVCD1paRNg5gKrU4k7IMwnqDfgl4LOv3gsS362I7haMJMLmleAUz+5iLmRE9MKAmAr1oZHcqaSyfVnSHYgzCWw5oZnZrtYdn0NazWwmHsySWpSGy5gO3cFbTkzGjiZs5k1sr6qJzfrxnGsD5igTGj9DE2QY6iNe50tEEGryw5Zp2Jga6zAjluiah+qIqTR/ExZeuFNni4XBeRPOa5EuJFU8Ry7EqUI+N4PH44KHB9Qxy268XgrK4rqqaqQ/9Wq053b6WL5oypdMpw10M77XVsys1MduO9ZEzeIWHHmnrSqR2R5GVVzfz9kq4yTy+ukQa3boELC3h7mijDpARH+uYgx4hucpz+EYfl7RQwPBiNg/HReL1sAC6/T1PKjTBR/DvLuP54zcfI6LYKFMT7I8VVgeflI+C/ZwQO1SowPWyEqh+82wZLq7VxebsbrhyS47xlPE1t5NfGc5bu5Smw76uAB78vpdUDYB3xz44G99KFTkKY+JyDBsrfaiBKOo5bOzWfm8FzvzCes5yaymF7YSCuzBtPu+onqKxvcSs+Hj1Xg9VaXbzg9//LN0caYSXHhnsy9LWKwRJrBWZnS7DnTgzu+1znNq/NAj3WwR2xvchjnxbGOl3lPvTT5mI4De7e6Wu0+dxgFBi/oQKbtyTPGUxB7aZzyfe+kpHcBKF1LuJTm8PEoYfn2acd+kOv9bqwUYuDWevTcSi/EM9OSfSmwDJ3Wtp/IFN4wI5Ouw5ByxdqCNYbqpxrZUY22KwszOTxv+0DGXbneOHAYD+c/xyNoZskCK8rxI/4QmQM3MbVnNnN+ezYIfpxPtjxemkfUe+Rpzitoe2Z2o1dmBeTIknRxZapHveXfXHkE7vvZqj/7j2/2R5bs2Gdkv2Pp+4tVf7uTcNxJFOBIaMVKA+Lhle6AhXMKKzZVIymywrk9R2FjZMNYT3YFPbdT4kFfy3LVbdvu94aN/2y2b8WU1nSSsHZIVJ2qXkUGVYzZHWpmrlsFUsZ2oOgV/GABJ2x5nFafIelnLDH/dTzkPhmANfHsYH+rrhHPRsz6PgQL3C1n+hqaj3d6fqb5mxzhHi7pkvGmTKHurVeLs+SWmNyQxd2i3sBe94mCWaP5rPprbNoW40/nS4bx7ieE9GUem/lmppllX+nT2toH7nOuTTmczMzCnGPj+8ff7KQPojBKEymeVuWKXFkM8cRcGTSY00IOLLt0QzOqDSNM7YYhqeiPBQN9cNIfX+cG6+g1qb9KWWwi3I8wYc2+87XRaY4+PEg9z13Ard4Vj527y3EntHd8TUmEnqaK6lt0XSydLb9JzfHHtPilzjoD9PGp37a+B29ltPTzeXMuuRj10opOtazqEwLw6qkKtqeM4Vc1XXQbqEBSo7NEKXmzhbT7yLR68H6yLCKZ0+mpbLLd8bDTJTOztvSjb4sDaAYn0Lm2El/FXvoeFsbJwe2QH2gOta3lKPjR0eazuOX2t5y6C6QoIa3h00dY3F7rwSLLH4oZQVeLfBpgUsLe2RzJJFbsKmEm38xD4pPeTA3AAr7+CI1sIIK88pVxtPa2QouWzQg+M8TrXmectiJLrWTY80nGewuSxDJ48HFldF4PkcVLwl+ac8YXQi+qfa0DAFatuTaQ4735nLYHpSgP8+LSy0l8N2oKvf1viksQk2U3M6T530bf3jTrqsy3AmQ49qHWOTw/qn6dAKGB6vGd/X9Nhj/y1iJS94dl0NjjyuF8Xa4qScfbxslcHJS4NDPOLS+kqgip+vznVJOt8TuZG0Ej5Mhbp41+e+W4Y2fHJZ9YuCvqYD3pEjMfByhIud5T025r8IeB5+Q4YKBOa2vlqFshgyVNeGw5Pn0uaWRmDYuEp8NNJUcYHVRV/GQ/UbiZi7Qc0gIe3p5H1YtIh73jySxRsN8qdULLzLqL2UGVLvT74k5YFoPxZHPpdB0U8edaeqI+FzPfdhWDOumm5yBgRjzAovRekJrrOkshfe6EOztbKkyT5dKY7g3fScBv/jxvOjPChsqMZTDZbUMsZuisJTHu+yVSDzfr5qX8rXRR0Q3TbxvaYDvPE42MbWnBU9kqOZxiLSDBCMsFHCNiMHXPdEQfNmTWZmI3aWLbPluUX8LA/yXtpnzuvSbHftai7tUupN+Dh2EedfvUqPbLZoxKYvuTi/jAvL/4YmNTZq4MfGSU/o4Y4y8aYZJ80Zzk00nc40L87E6XYrM68G4OxL4+Hg85R+cTis6/5M7n3uTJhofEn0I1oHvN32ky+I41ruQa+0thd7P4RizksOpBG/EvcuiB/dV82BPljXRCnMdDBmrhsg6GXrstyXifxfwPGDJQAlG83r9PFICcWk0Ok83Vsp8TmkBvX6XRPqd9VFnqYEj7yZycaNLuNcaUuQck2K3JXBJLRjqmtW0yUV1vESzjkibooaDvYyhUSjHG3FXSr0pg8ZDGS4uj8YXPk6v7hGHSW9U9Zo9Y4RHK9Xw4bou7rWVI9FTROjE29BhGcLOSHCNt/cTLXhbHxuLz1dMlTICphD8vBCrhTj9lq3mbE7u5/aKR2DdqAJcUOuHk3Y94Ki3gGTJa1Tm+b7KCLf4WHiyVg+mPJ/e1asTjePx6zx/OUIdomFppsDhV/HwuRqlMk8hjyLka4U8yr0zMhxNbkN/J8vwaIAMqcb9oP23FMnrIsDOVs1LCTkxIa+SWGSAtvw4Py1FZOfGj0VyhP+Nxcj2PE8tj8G4vBgE3tFSypzua4SaicEin9qW2Meoo8WjMdy80kqu5HYe0iX5aHMlAK+2BGDNuKnUvVuFan7wjSna1zfQH1M1TO8lR/qqDvSO57ZteBve8iIK/i0U6Gwowci7qvawZqs6VvJ+STxNF0XvZAj/5Uq+dnK8TZJjlFU8JvD+ZU9UHM4Wxqj6wcfmCIzpgKM61yh+rBxBrexpqTHvI6bIsehHBO624c/9USJ2nY2CkAPubamG7qtvK3OfMRtWib485+PKs0j2+bYw1qVlHG7YhbCMm4hu/+dJ975mMifyuqisb16BBobYPCLBbu3kMnQ5aUE6/PrW2Am5vn548r0UDqfC0PMW79O+OyH4nCVOhnRQ5hkas987pgz5S+86T2OzW/VmP82MR5j9WHbtfB967h5POqEFTItID5XxMle3+9/6Fm2VI97NhXZ5yGC4hvfB16IQzmPLL9mpGDhM1c//t/krxfNx7GHpX1rMn0PDQHsy3iPDx2w5OgTEwtpKgbLsWNi1UtWXXPdfNHmJHuz7WOPNLRmKqQ3tMZGjB69nW3n9GqemwKQNfbH+NK+rfJxe4e6OAstujlHGYpeySRNdHB7ogTLWsvv/5LPGDpn4hkPs+MCRNPX7dLpdVcs4PBlMP9b986HNssLfCSwywYeHM7jUY2XcmOICrEERnDUCMTSgF9YPOUpXpbPpqIauUk7fqzWkgQFOQhyzvq6BW+x4bseYMi7dXYrLgwpgVx6AJ8+CsL3DXDp9W9VPLGhjhe03rSHgpbH75HDr3Zse68rxd6Acep0TwLAK7BqZjK35iUqsImAYAbtoko2oUj/e+XusKTKfDWP112WxPp+ScM1vJXulRypdHx1KExsrGU+znqRnc40LqsvGs00v6KRzJfN1oBFszVpQxdjHbOvN1tzj6pdUUzAIO+u0UBf/ipbYJtO1Fsu5/zvPz7wdZGnoYeqWRtrOxwenwI40jo/zuTw2v/VDgr4tFbi5IBq/eewrxOWf+9ug8sl5xxtvF4nZronicmt1qHcbwo4v6ss2JsbDxmgMq7PQm56+7kHWm6WM/myo5JNbhqljqI0+mR0u5+bczMVGl0FcY7/DFDenJZb6SKl4OY/hynXx8+5jEvaw7tk30nzQUbxsto3oSOFw580d2/BYbTwbOKOIDUxNQolzIPsytBvtie1BssnlzO5ncbT/8WflWQz8qQl/A6lDM497ajiEu5YzhbOU5iF2BX+GS7qjZRWDVl8n0PbxY8nJShv9TU3g8UBLmQ8ZHNfH7rLfJ4qwiWH97P3YuAdxuOaWxSZb+9CNJxyF+A1nZBIXcqrLwNqF6QjhY017TT3kiwyRa/icSxlQjO9tr3OFfdvg5pxi7K4zwVLPHPguDMGNuSYq9jCGj3tCLc7cWR9XHOX4UGZPYW3kGB8iR4R/LGZbKlD1JQ6xmhJYlf3LC19+rK2MD32Xa0M/RwPHFpdxFkUK7lFHKVZdl2KnKACjJgbA/XM1RYvHq+YVedwjYJ6r5vWUf5Hnt9Ft6MtyGTbMlcF/aD9s5O1vlUkUtv0XieX++qCierJq/OioVzVE9HdcrkjIFf/tFc1uXh7CLnSJQ0lpEFvs4EYrBnShGVlDGON4DwpK14MzZwSmv6WT/SEt8U1TbfGap7q44BrLvjZNZZPOJuLm6qHsx4U9SFIZRO1Pj2Huf/IjW54DC+e+Z+pzp6NHLvzv3If6J7PhyXI2dlEcTkf5s8Z1nSnY0oHKC3OYTZrhlGn3L6/43tYQHyueOlnla6LS5w39NBnDBTv3525cysXDZCkaEv3wPicA+z2qqG2tjK7oaWP9UTNc/dpCfGzvRfvrJodFAv/fXZ/KeojD2RyPZHiGjGFHbu5Oe59JaItVFWOwyVNlPwve/6ZuTRZICXTA/I8yWO1i6a5WKdbmyKH/IRW3GAX2Knh7ikxWOffwaz9o9C9thKxpou4bZfD+rz3p8XjiJs+R/4yLxh6e3+f9jcL4NNU4LXCWP/vtlP4sdaEchvsYuuUsx8N6OczbJmG2vwIJH1LQua+qvxb4353L36jTTjWEHJXh9pP2xOzkY/t8GVqHRMJQV4H6DZHoFasaNxukLXFGn9fN3m1hPFUO18496PxZHofyXMBjXhIKeiigtjwBnq1TVeSO9FJHfqkeolr8ofbPZJiRZkv+l2RYaS1Hi4cS/OX5Q+t4CR7Wqo7XHBuOfP5JBTzXGLjVmlJ5HHI0VI652tF4bKCAQWgsFs2IQMBqLbQpaqJlQzMdV5Y22p54eNsxz7+eJjaEscv7ETutKBYnfgazp1o4k61vV2o5IYNJ2tSZ+hdd4rqEnuOOvzrhaHZoI1MzvI0o8PpN7lOoO3Psrhcz8c5g6u7qzXx0MOb0rxhwd70H+ffcZqjiP+UVJhh6QB36C3Uxhz/3Qb09yJrHn4s/y9CJt1U9Hhc8mibBvjaqeFD4/vAlbVirq6GzBo89jnckf14uVZPHht+i0VWoF8ujEZSjen5Pfuhg4dkmmjxADUf+yhC9w4Z+1srQjccGtS8jUMvzgHnjeB/xTlVfgnx1MDLECF+z/pLGPRl2xItoJI9ZN/D4rEQRi3s8PpsbFYsGfswZPc3QkY+Br/0uiaJkCaIPM6udDrS1xMW7Y9j1rarYVq+SMW5fLHt8Z2+qfhlMdX2rmWt7ElTs4W0LLaXPEPxSEc813rp0oM78+qbznCzrVhQGmirw4D3PWxiJMhfCZueozFfIh3RPU+C/IgUUO6PQS6rAwnGj0OFBMSqvKpCpO+r/s76gX1rK9Ylf8fyt0J4irsvAdJTDZ4YEY3j/ebhVDLjD0WhktZXfj271WVTTeFhUv+GAvdNeDWRUR7Jftfqx1wfE4ffuaHbHKC86s8KXTK5lMxcmuNHVnf/qQI3xL6nPJR9xJ5EGuvczwqm6LG5pizLuwkMpCubkIsU3AHpJfujaqYSOHK5W2Rch/tncVsOXVQYI5Pfj490OFOvE42QeM7taRmM+j1sN5kRjUkYMPptJuclnL9KTA++4dB17cc/br7iL5lJu22on9txFOzZiXk9aUbGMjFgjujbPmFbZ9+Fq87W5cZV13AtZOm4eV0elxxuHYecMsG3EW868exMrs27BnZt4kaa5DuJjyRvauuYRWdmnk/aU+dyHvX/p7xwNZUyZXlMmer51kUjAB59W9mVnO6eyV1vEI9k5gk0o8KYent1If1Eus/1OVyp6u5Mb2DJVGfei0kKYGW30sbt2K9dKps2NuKvFXfVbTz1jMlDrdpdqPO7R401JlO1XxL3r+4//Ld7xmU7LS0Wr+n+nISIDeG7O5b4oCrke+6QY7pWLPlc5KG6yCKgfQQFhE+neZR14jTbCu0YT+77tHezN3w611XnRArsC49nc7ELWe2ECKp4PYk2uhJJzd2+iPyVM8Q1vCrn1j3cINcDm2l/nvo2089t4zkpdxnVYkofD4fkomgL8MewObutUWjltHAm5FiFWCrkXIS+VelnmIOSmzpvEsf420ax9qzh0zCOW/dmFSrS7UXltFhO3syv5L9BH8DELdP/Qxumio6/Yf9Jk0atbRoirTGVTv2exE9USEL6vjDU2A0393YfuDh7JVNb5kLA2YZ49nmpDWJvAk4X1hX4ayRnsH8PprMrHrGopFp8LAA0nlCdOoJ4jptMULz3Ia3SU5/cn5avDxdN/HPxGa8DubiI7faaENZudAO2UZLa0iqV2Nxh6JR3NWFT50MNp//ptdm7TVMoKPq3/Yh3oeY7m5plM5IbHSjGudz6CnwZh5iigKmMqtQ6uUu1niG+N+3dEMD3ojTExcizQDqFFrUrxxL4U3hoDkRWqwLEOydh9Nhadl/3D5UL9fLVZkWi/kzoG3jTAmN6zuYm7K7jPZwrw/b4Ud0uD8JELwaPKSfQsdInKeEJPkGDHQl/Q8iF83Gu0JUdLOcz4uDlXjfe7FgqM2xaLl7djlbVNQeb/2kPi88/0yTud66Zewtk+Go7nr/JwJJXF/R9+mFZUSe3eSClnkTq+zjBDasUEp1e5kx1zosY4DP75hFxbu7GfdMTs/qcxyEhNZBfMcqZUhTv9Ficw5jFtVOb5/KU6Jh5VR9DK15RzjvfR/1lSyUAZNh+SQRYcgUmaCny/EIWq+RHKHFvMB02MP9hbNOXFOqcywzEi89taiJktZQ+OjWXfnIjHH5d+bEPXLpTVxZskWwqZOo9eKuMJuZd9mTqokWjBgo/NO+Y7UA7vDxea8ThEQ4IhbRXI2h6LtDeq8VY4cyEeCed+J0iO14ldqF07OXY18nPWjsUnWwV2D4vDuJw4rJPu5vZe2MCNXtNRFN9+pshm+1X7yEPbuMzBbozvE2vmbag/vevZgXlm94Stf/mBjXnf03952Ac26qsOUtTrqW7STHH3W/sdLbhF4odH1FD5RcKGXenBdrwRB+OsYPb6TFf673g3WvlrGLPotCeJf2ciWStLZb67ajPxksccE7sr8OZ8MEYk8DEhqwgpKUXoflqB225FiLiahQOlr6hZVpC59SEd5e9lcMyQYb6VK04vdEbg0r4YmBuJq2X58DUrwFzRv/6JZu7RzOV+3enHTfeby+XZ5cGkSz4kib0w54kXDvaeQmK9MhLW1uzPhDVeX6sBYc3uRWnc7oYR3MDzeXjwLhfrzQlVF3kMOlZO+xLKSaidCvVUoY76wCDXabP6Ps5q8jruQ3tdds+LHzxXl5LBwwrqGnWdG1ryiOt0xJZbcqcdJ8S75tgnxLJme+igK+fe3Cviyq5K8aSTFCUrCCsWATYtKmnv2fFkO6GWe3fhPCf0Z9VVZtrJOnmIBb5y75UDkxcaxrwqyyRnGy9mZrkxVz1InfuEZP+ok/oquCd/mg4utjPCwk/6mP5OhkLzzjRMyLXyOle1Nh5b7RUYnhqDl34x2H3zXx/gGt9G+j3roHhtuAZKtphj+MIBXPKUUk6uJsW7w7n4thYoWOqHhS1k5La6goSchiD3MbYjhJyG+VFtCHmNz1+mcZ9DMzhrGyk69ZCi90h/uHj0wGm2khpLVHm44PM7XdZT1uMD+XO/F+VM5ZCjtLUc9w/G4ncnBXZukGD5QtX6n9dSHRQP0cYOBxMM5789aOJAUTZyvFDnsejzaIyxUsDjTAze9o3Blhv/8gU/sxtpa/hwsamhBhYdMIDFt6Fcq+sjufFsPmIO50ExlODtwiKmYzn9zp6izF2F322B38vIYdUiTyXnFGx3RXxv9uTWRPakTQIGqRWwe3sHUeRzP9oSUMQc+tZNZX3CXk5/11K5n/U3eDt3t6RMHltfjZajQ34skjUUOKUegRH6MXg+3BRD0nQw7eZex9EbuomFerH0VhOZ9h/KvpwWyh6dE4dHDbHsJHUe6/wG9e6bw8T98KE0NS18X6OL2/FjnL53nidaX3DKySlbC7Gj+rG7zGPYr0visa5lEtuhwocWJHtTt2UFTDrjreRxwhyNLv4ggcdlTNSHwOM6jx3AbXAdx7lpFiBNJAUTHIhue/ww73MlFT2dqbI++Oko88rC+IP15PDLcSBT/hza8/ha76sENrw/i14XjZlS1fNr7s8SYk2Vuxw7s/zpzEY5Pvbi8e6yJIxnFbDoGodpYUnKv908lrC2Ffs1IKzv/uOx3K7jMi4pWIr0y3mw2wxM8A5E8olysqgbT40/B8Bg+FsKzR+EsRfeKPlE4qT33NzaXOz9O5Sr2fCN+lT+orNacvJ87w30+UPtvvxRWZ+pmgmK7v6hIU9MccRLjpjjjlQZKcevRzzXqYpFP2sFPl+NQvXReIxs0VIpc+akKdQH6ov3ztSFTaM2uiybzk0/N4Y7VSNFoWE+dhwPwKqGHni5eDKtazeRLkmGIT0rW2V/hJrEyxIFLhUoMP1AFCIGK2BnOwqaklGQXVfgaI0qvhY4loAtvqT9pbD/ZPB83o52XeP5HM8h+vpH4j+eNy78HAX8jMI4SofQGyLIPZv4m5p7RLrsHonObvu58WdMobWhCF8T1VDxezBKjENQkqup/NvNYwk8TuBwQp/cYxMpN7JiCOd5JA/Jg/KwfRaDa7Yc4j6PoVDtMSr7KfBU4fwErronV47aC53pKh/HnvzkuYeHBGccFAjTikdsH9V+DaEXt7mPbALPb2tnd6X/TsmQ3EUOjasScK4KvMtMxMVLqjzu5TI1lJ7XgmaRNkbfkUFtREcK5nng5Md8fEmMRgGP5/u/isbXK1EI/dtAAn8T7DyzzTvRpxcm4v7amoiu5djT4RGsxtk4hK2KYb+4M3T9sxut1RzGhNu4kMCfO5z5Q4JM1Rt70cDteqI/z3Sw+1sKm6tIZJ0nxGNSXS921a2utLDKg6ghn8l8Czq40gTL4jTw0PicqFvTJgcTGivSOmKKRvlwtvPQXHZ6bgJELSLY9NKutGyRP7mtG8X85xqisp9tWmsicvAvEnCID89RHBotyPuuDNXLZBjwORxNTaU4oIhCkm001C9mKWOuINe05F9dW4i3L3srYOKnQFp9MJJj+f/3LcJn+yK4nlRgwLSREPiKoB93W1qIBHzGhJ1xEvjKgc8hzIHFA5jrHtmU3dqfsfcx5ybWmHADpxT7R11tywlrq7+hhr6x80XC2h466TsI63Pp1I99kD2EtTCOR6YijP2+h6HyWE/KPprLXPjZVWV9Qp+OzmkHZa/OyL6lMDo2kMJ5Tjz1oRxfFicD/HznrxqIjtED8P+3L0Kf6q+LMjT+15LO68iQNFWGpXPDkPK9FDn3IvG6IVzZ2yrIjJjUUnn2zXLW1mO54bv6cbo5w6FozMOGYi9MGxSANq4VNOtLjso8m3tmjpS0QwErx943frRhlxyZH/mfRQPA+SrQOSEJm35KsGKH2j9bmPyvfpR0qSXs2rTAnQ2DuW1dKriiVCm8RkgxqyYQDhyD+X2qaEIPVTwv1BvbGoiU/VL/8fHy5hNPcjTk/ahJKe7XJaLEQ4EvoSn49UQVRwo8wP1rRyUPSAqTo6zBhw6nlWL1czl6xKZhi5cCF4/Ew8xH1Y5ebdfEk50tkLVOHzq8bzfd70I92sohzpaj59Q4OPB44u7MONRPkGBKl388/Ns8Cyw/FC4OP2SAH2wDRX6o5p5cyOeOLsxD16p89F3NQeIZjLr/ptGozHEq6zs81xCbAtVwo8kc3Z7KsCzfnQIHyvHhrQxjdePQmce7rQ0kkO9VnWfND208r9aCUKtsMpEj7pU9WfP4J/C0DJ+3RiOIxwVdUyS4PT8Ga3j/td5RExbpvx0FWz83bK1IyIPl7g1ifQYFsJxGHKzW9mZH7XansRnudLJdFnNa2lllnvVRGri+4ydVNzXSAj6++3a2pkdzZbiyhh/vSQQ28n5XYwIfH4KjlD1OgozQ83TIcZJIOr0ltq8wxJK347gQ6ymc0SQpGvbnox/1wM6lgVh2aQa9KplAxrzd+k3Iwo8OCtiPaiTjPmpYlvKF2+1WjL3LbnLLkmyR2KkYh+61wjBFLvxGhuDoKTOVfXlx3lDZkyn0Yxb3liPDz40seD94nY/VJxbH4I2TAq6d4vHsTiyEHh3zlhqI9c4VC706Qr5d6N1ZdzedDav0Z8cvioWkRRjreMSJmnjeXrg9kwkd3o2E+lTGdm086/bIyXxghbOhXZXzukZTvJpVwbbWyGOfNiRg09pE9kJtd5q1xIs2P5YzLx4H0bOYf3lhp086kMp3OQk1Y6FevOpcObd9eyGnkyXFAP5niC3BWCsI4oYq2vOritTb/uuffzNYDxZOBuLuZv/Wd/ZTCfenpIRbWZcHhxVS1ImBwT2BP4P5WHuwnLym6eH3Fks8nvXWaWHcTmWvzh5XL8TMHcratb/MvpBmIGjVHPYVJlO2Yyql+u5htBuKVM595jsdZZzv7W2EKT/4c5/Umep57LIlQY4Jkjjk8/agfy0W5mZxSlwnyKTNNIGA6+ZYa0HAdbpeVdyaRbncz0FSHKiXYmM9C/1O3dH9wiRi91Yp6+/NOQah/r5x0G6RUH9/fCKJXacYwF7oGY/tPrHs3gpvsv7hTxY2Uma0pT9NaJH9v16p5h+hZ+pHugKfMhQY/SwcyUMVmHW9GHPnFWPcJQVGjSuG0NPlo5uh/F7o6fIK0FP2dRWEFKNk4n+cvjPPs9YXY2i0EbJaD8ME095I4LFCgOIqV3hlEMIy/9I1kzKnuFIdVLd8wp0t/s5ed9XkWne6Ro82ZOJS5QsaceMhnW6Ko99vpqvwFfHnBhLulBSvMMIBASdDTB9C5GC/yPBHLw69OyrQrS4aB71VcaSQazK+pAehfgseRyZXOFKCuRxH7eTowsTiI28zfw5KYOIVp+xjWKqjC6cRV0TCfgrnLviJnertWD1dD1bsFotdG1zZI227UKjMjEYfD2aO9jAngScKua+8ix9F2jFrxF9cK0WnjY1w7E4v1rs8jTU+HoeJR4n1qfak9BEuVFMyjNkR40tCjVmY4+0IAwg15uZ5juok4/objeVW1OeiXVsp8jsG4p0fUFxWSZNWlNKx0UMg7Of/XadO1mD8SVXAvx8fR56GwriPAn3mFfGYpQgnzvG+3qRYqYvN+HPxgipReYAhhH7T60cruPm/R3O/dfLxgOfQev7AndggNByeRrVtJtPy+xr/43Ev7kg6CfH2zzeek9lXcs+/zuD21uThT2Ih8rb2RJ1TEFp9Wkzfrqn6a0F2Y7U2hL8l9L6bOtjQUh5jFV/luadVJPYZKmB2JBpGfqr++qSzGTodbguBO/7tKIfHYWea2kaO/OVyrOyUgBW8n39sEYefJ6OxMPkfvjZZ3QbbXx2xX1Cggwr+bGyvTOdWFY3kGjvlo7dZAeZPIpwe1hO/58+mxxMmK+ubRzWSVMYV7sskvyzFMk0F8jVdUKOtwK/9BQhrU4D1W3nbNS5Q+V7oXduyzxwzvnbC5U9yqEX1pJn1chTwMfeIZiJG9lLgu3Y8NN4OwPeF/85d0LVxs846FS3UVtrGCw8Fp+5bwp1Jz0NSoZT/HvitHYBWxhNoldtYEnSxOYaNneLr1BxbmroruM13czn1iDz4tpfi6E8W2mq83MlKardiDKl/yUC/eZko2F6KRZ66aGenBaHP8cz4YiwuO8cNDWuNlX7FWPPUBHc6DUOGR08+/pjCfeptEtYj9DULtjBzvrtz58FamDShE+tn34097REDd/dJbNAFT2qZzNFkj1TGOcuQhHxBW95eR08rcxLyBQ1/DJwFftsiJ5D92jOGbZUah1R/Mbv5oDMZ5XUg6w8pzHypKi9u7q2jnWo8p5Fj9Wo7WvJEhvIrMvjz8dKpjQJ9GyQ8JonFofH/ONny2Tq4Pam97bTjuvDe94d2JY/k0HIU52aTB+tuUkzeQngsJuz6UknTksso9LsBEgr/YTqrQVMcXzOW4vCnWih3TmXDZ8WxbVYmoOf9EWysYwD1nBFARv6jmZLWqvfcfrFaeMXP0b2PNlL4uXUcZ0RdeGzdc4cMGrNDseV1Kba6R+OHTbiKvsQ6q6OrrRmEfGTcGRnc/OxoYooMJgPkcK6TINdCAZ/GWHA6ERjQ/52yN84ybpfIdf97x4zv6mLhnptPRjc2uySMDX0dA4e2g9g7772oX5qYnDulMWdLHUioZQpjCXVNYY1GtU/ole1v2rJuGTfcrC/XMqIAE5fwPibQC9Y7e+PdtWJaIJqjsr5mLmayvImKn8lQ+6Qjveb9b1BLOTpfiUZWKwVWrIjGHCOJEosLtjrC4KyD0K/vuD5V2bP/S3MzGz5/Httle384po1lfcokdKFlJjV2nsekl45SGU/IS33paoLPA01w2piPlRHd6FCSHGmJctCJBBziedxU6zi0s1XlfxrPjP53Fknt5di10Ixuz5ShdLsMxkmREP8uxdTv0agtDFfePxBkmnvhhb74iCXqyNJZwK3LjeC2TpSiJlyKLse88OBXL3jOHE9dP6rW3we5NtGrzFY4NV4XFbdkuAR7Mufne30If35hcRBbKvDyYQwuFkRjlPc/u/XYZQnD0hkOwlyFeYZpFnBNvgmc9uw8mPcpwMrrPhgwiMNzgxoaf2IszZr+716IcK8xoLajk7A3wr50+jmf07g8nhtQXoB6jXwEvwpCUEgo1j+dTJc2zqOaGZpY0vstBZyOtkss2C6aElYp+snpwO1bL7bj4TA2PjIGltke7Ig8J5rpZUe70lOYjxJXlfVtnmSIkn2m8K7XQKG9HN2c7GnrKxmc4uTIWxgDNX59Ma9i0fWHKn9ID39D02cYIe24KTZ9Ho0tzi1ptpYcVx35M7SNg+a3UiTl9saokr4qclIXM+idMESAtyl0y+WY88CHQnkdc+R9fXv3WHTnzx1RCRg2O16lj3rJ/SxRwXQ1seGKL7RKN4ZddZlhL0XFYcuTIWzKtG5UeMiH+hZkM6/mOVGR1T8cKdydjZgoc7Lm/UXWLX3snFbCVaSVc3NM85HVhudVzwPRNgCoKqgky7mTafyYt1y07T1ulk+W0wznakat+qjIJvI0NyhOwnRy6srolUhp1/4ezIlQY65klBV3alSu/+sPLTkBk/ed+oEaDw+EgMm9Gp5zAi7f+C0XW6cXcW5rNBEW2ECn9eQ0yMcXd+V/qcxEHRdPveAEOYFXZx2scGqWq7sYyG790pt1G72SxjUtouRwMc055EC3tiVwBwdEquAlQQcaz5pi5VbeXzfIcO6FmNa/l+EE71+2fYtFZCcFnMfGYdEH1fPbcLk9DkNPmfMzHyaH7lVn6j5RhtbOctxvKcFGHi9FfIhDzULVunYz/1v9VAfbhf5NYw8qt5VjYF859HrzOJTHu6t/x+LUD1U5Iecq5F8XrdFC2hEZij5aU/Zzno9pyLExKxqxPC6IfBSJewOjUS/uCM3xn8jD51///HHWQCz0rW09M5HtQSw7ekY8Um77s71rHCjsTQDdpQJG2j+I8lb+y7MPkxsgs/66SOjZKHB7QV8ej+HGbk7gdizMxc5DeXh4wgeVcwKwV7uctBJLSLBt5dp4O9/szYiOuvB29fY9TexQwZ0U9+c0nPJQ3DYfH5L98OdBII6mTaZtcWX/0zPhnrbR1Ali4d6FkFM+O7Kce86O5vrW58HGMR+3o4GrjwOxx24KtX6q2h/ZfMdb+FuXSI4fRxzpu4EcJddk+DlNgj7WCljHxOD0tlhl7kqQEXJZ469Vi3aaaOOMtR4CW+dxN26M4lKqpDBqyEP5A4KuDodLhyqoOHsCndv/707X/CGGyviwrJsxbhz7RV2Cc7m560ZxlZa5MNsjxaVzBPYYi+AfE2ji4UIl/vz4oZ7a3/t/MahtphJ/LuB5tOVSGfJKPZFv0hVRpZFYOCQaJz7mI/B3AYqKhmBO//vKewz9Ilrh1q6dSrs65JoP1zYTuDZef8kq6j5lfS6ib+5+yMhRh8llPRV9ETjcQj8tJY8bxPN3UZmIBt2T4Rf//xDXGLTl9bOwMBZL7qvqmZBXUhMZYMhgdezvIYdXbCdy5OOZh5McY4Il8DBToAXPW3N+RSt1TJAR8hSCrpVM76zUvf7MQO7Mjc2cZHg+RqcWwrlrOCZK/NF18FIyuzyNhD0Q9kXYj10ZTUq/keR7nyvrlYeByTJud4MGFqZqYOm0cjo6mMFfkTqSr6lj7+uHnNAvIeCy4cdmMhsG6ePLah1q9VyDM/M250bO+EwPzbKQ4KOO718+0DD7dBJdUO0DrOukjzkFuhDuMTg7yHFvo4gi3eSY9I3HTHckSOP3ZeufGMxLj1PmaP5OMECceaSj67daR/uS7g6Cn+/beiB7ODaCrXLg/axtBvvfax8aFhZEbUYXMUkjfFRwstAHIfRACH2A74+OBJWd4U7kfCHr20XY2U4b/5lnwfhYKM51/qvsUfO8p4W252Ev1N5HPetmN5HHvnXng9jYXXHstrZx+JoSyaaLvahxvJiG/8hiDlR5Up+z//T6WJ0mDnBR4idtdfC4rQEm+FZyPS6M5Tra5KN+dx5G6gbiYxzQsrGK3nyaTJ9PZ+DO2IEq53+nvj9ioIA2zxMHbGKh6KrA6WMj0M53JE4cUuDk9RHIoSY6f9kMtekLRY0Vh+1XprQUCT7gfng4O8U7jj3XJxEDZsvZd7ODybysB61zKWNE7h4k+IVmHzHw3ghHS7dKkXqBHkZMjGY/6CWxa9skQjt3FDupIZAumwZTwIFSpqG6Gwn5nlb8PiTMv+Ao5HuEXh0h3zOleyI7uccgdrx6Aqa0TWK3VbM0vQNDX4ePZGIOsCTuMxxmFq2Q75mmvItwwOkRp21tTl/4vVAcrOJMf7XBPUYLlZsWkNylB9qLm6g6z1BlPypsG2jCKnVlXvrvfhl6PLChZydl0Lsuw/Q/UfhkpIDJ7Sg8GBAFxz33OYHnz9ztJdbNTWd0ru0VHbj1kPPTD2HGHg5l7Nzy6XdHjilc0YrTa9GKqyqU+p+db8EJPalCT0LK7xmiaV2327bYukM0Y58GamZ2ZxMjw1g3zzic3BPB6v7hMbW1K+msGMKkfHcjIecs5KKFHLT6gkayH6yN+SnvuT5pRTh16wJ39lxbRMuKcflKGzhPHQb7u8Ew7WaK5W3+5bSEd0e6u58TCW+BCO+A/Lo2hiuTFnDvL/P60piHBTc4PH4VgPLKsbSrboaybivUPIRah5C7XrjWWNlvc+/sC9bwtyH3e8l5Mu6fiVKjl1SffpM8L8WTidZMFfsT7mALOTChB/XFIxmWdGxP53/I4F4jQ4ZNFMYaK0AeUVhWK8GypbVcR88MbGvzm64HEyO+pYnMyM3ckDMv2cl5v1mbzL0kHZwO8ZTb9OXVA0rtFUoFrfI4Y24V16foBCfUjjL0Xzq5MZedxpqc5pJ3WjLpBl5MCIXRgCNezNV+WtyUDh/Zk+fD/O3TvrL/d57L5+kgY6YaBD1f30EO+/sudDhSjhE8hpXy/sGaj9PJbjHosCsOG5+kYa7nA2pVkopDr57S7dmPuTKz6dyi7Tn406snd87kLs2qe0/DdieT7LQ7dMY9o91VD1TimNBrpSbXh9B7tbuvDDbanSh5N49HjsowbJgELRpK8cw4gudrqvzoe2o9NQSZKG3y2xoZrnN29IWf41BOjkq/WIzk+VGfERLMWRMJoa9KyF+9c/tN5lZgrk3+SWW/H3IzCv+y28b+YLcOf0RfjmRipeYb0rH4QC1jJdT72RxOuNsvjDWgTg/CHf/g/iYQ7vznNhVzGjvKuSLzPOxNkmKILBCD8gmlEVXUgsro//Z5jLo5WfyYXS6qXa+JkLUp7PMWEtaqMR6pFhI2+4A/dRnkRSHtRjB6n1X5raCjwjs5gs7u4PFOjY89nQ+SYyXPHWPsJEhprcCYw5Fovz9Gef9VyTVnGGNHmaO4Ofctvzud61k5mqsOzkeTVT6OOQArSnqCC55CpqOnqozXnJ8Q+tSNR5Zi5Ime5Nq1FHfc+VhBCajvpYB6ZBK8rDLAzhiC6s3ZWJ2ogCnzl8J4TDpn30tuYUgxFvS+wg03tsOnmmI0mJmD4/fomXkIUq61xMQTWRDuYgrjzXT4d69VuIeZGqeAVrwCM1+HIj5VgSSfYtQ+KELJeQUs/itSckzhW6H2t7HEx+mtuj4Q+Y7yDCs43405XOy94UiaJkW0H4txpwIxr9cEcvTMV1nfj7v6WCbWxuVoDfiZytHmeke6+kYGB35vCx9GIZznqb4a0UhcIkHqBDNlXiHeY4md+LOh2LX2h+jYRw181y1mUy17s7nPEnCmTQS76VEX6j2lO713ljPzeoMEfyK8kdDWYbvoycdTnWw27hb54D29392T9T3XjfVbEwOn1VHs0T8isrzkSgPl/ZkO2Q6q9+b/37uNwn3K9sflYG+7kDuPrQ/zHNdqcwxiefs7uTQeiwcnqNhDdbDW/3ohVvB8ylTfiTaI5EjnbeJ4TgyO8HjwL28P56xjYdNKU/mt8H6BQdNFkdArJ/TJfSuKZO9/D2b9tOPxsm84G+DQhRLvedLj3rlMam1XOl74DycL/VbNb0jouqnhcWAulxaVzs23lmLaqeGwNvBH/DYW+aZSOhxdSVtKrJVyQr5IwJFCjigATtj1vpDbrT6Lc5bkw906B5O69ITLZQafz8XRBkyhwLRGpf7bhG4RdXQZ3UHw2YK/3uDYi826lsHe1EnAhYQiVvGkNx167kfaNSOZkIYuJPChZm7UReTFhMuPOQo9N6uGxzAjC9yYjbaDydu7L9MwzZDzSG7LcbVSf/ObJpzN8Nucklvxa2tVuU8kyAu8KrWMY0x+RzND15bR4/mhjPSeNTe9mzm3+Xmh//4cS25JzRAYr1StvwvcLo3X5e+xCli97ouumQp0yi1G+/nF0LuoQNvgYmUPtPCtcFfG0mGgo3D2wrnv2SbhHi2p4H7Ny0PV83ycexKIoJveOBxdRVW3y6j15n/5AqHXUNjP/jsdINzROTFrGrdm5Dru9ah83tALcTezL+ZywbB7sI2y30+jZtwq9CwK3EiQE/jRdPkMrpKbxZ3UzEMmOwJPonvhW2NPpLfbSWaXylT0UybZQbdytGH28zUtuF4CFw9DGj5/NHRSZMjeGoGnx0vx+XAItvYKVNkPoWdf6N9fc8oYW/x4/t7Tibrx/uzqWxkoMAZ2NgpUR8bi9BTV/HwzZv3hpwnX7zI8Xe5A2+tlqOO5Y8m+GBS1VWDHFAn82klg/F0dT6UamPkD4rgBg8UK68N2Gt2tYaMeyS7qWcGWdkjAkVsBrNNoX5rm6Ey+4UXMGuMwlfU1v6XzqrUj2A2l8Mz2pVb35ZClliLxZwoCvBWoTMsCQhOUd8aE8Y65fBJHoaNz83h6w8axLZ5MYDNWJGHBpGg2vC1DI9QZ+ratgln9LUllPGHODmbqEM70+z4ZPno4ULs7Mhx8LMOem9HYxvOO8qPRCIiKxqY3A3DwdX+V/RH6ck+JeexgrkA+z08P8/5hjfEIuJePwMsDCgT4q74LINyDaO5rVlTJ4dnPm4Q3D/57IMOQWbEY1k2BVhbxaBOQhNX3jJXfG2kaO85PsBI335t4eW0oK7dMZedrJOLOghK2fgnoQGYPumxRynRa34uEWkdzz69Q82julbvU0Y+dUNeDVbsggf84b9a0u5hEdzqS7+8EpjhcRE6f/r1P1BSuhj+t0px8Ruvgt6sJamqGcWO6VHDp/aWYWZOHMs0gXJnKwiFqHNWcHk//+lrLeH9ipMSSQk+zgC13ZI7jdl0dwS1IzUPpeil6WhE80gPB/JpAlTpjqeumnyTUi+bMniK6O/Ouk4vFQ0ehtpb3K4DdHR7Cej7h+YxkAFu0ypuKZ3rRrV7DmV9XO5PwvtvJTX9p5fBOTsL7bod3uDsJb510adefNZ0TzvodiYdFXW9W3qsLzTLzp9pJhUzZI3/qs1JPeSfS+fsFx4OaW0TNdyOfeaewU1OL2aH9EjE+bxA7tkMwjdT1p1b+Zczcib1I6J1VrDLCksU3Hd+c3yiSaFx1Eu4HBDkMZB0v9WF9s+Lxxm8w2y2BpaRuDN0yymf8UjgS3jQR9kV430TwE3mhWhiyVA9Hnkzjwh9JOYPdBWhclY8puzgcsumJ7Ibp9OjMfLLU+vdmnt08Qyy5vdFJ77M2Htho4O3XCu6iZyk342oeHh6XovUbICYjCFvTqunmH9X76MLdoGa5BB05HmTb0WEe93YxkuNHgwTHeHz2eLgE3UMlSs4o9MELdUchNyH0wwu98evu5EIyO5PDq/2kp6mBc0eS6ddrD/jysXhIyFPV+wg8JmjGhN/EctjoOJFTPznUj/N2ZBGDA3z8WzxIgtwvcche/C9v46HdQA0DckQ/xv+g99+0EGuVz0kihnGxEimWPM7Fq0Esfjpy8PlQShbVqvldQQd89+sr+4kOd5aj9zUxneHtdpOHHFFPY9C1kwKzQuMwLzoGboyJ8v2kmpDtorU300SruhbbC/lhjcRs9l5eL/bTx3j8NEpg/b54UL1NII18N4IpjPdSeddBGFN4FyR+4yCcGCXD60gZ3px1Q2xNJzyv6YPsmjBcPZgHcW6+ir0LHE7oSxJ43P2bMiw/YEOX/5OhdoMMOo5ROM/zuKFlUTgRFI3/G8eEXmoh3gvx8Pa4YkRY3ea2ZNnh2atiRPU1x72UPLQ27YNrz1sp3/wQZARb7d3lsu3R4XoQV2ng/2nru6Oiurr2KRZAROy9IwwYRERRuefuh6Zgo3ewoYAVZhApMsOgoqgo9hZ7iV2jJhFjiwVjjBp7N3ZRokZjRBHbd/fwzvd7Z32/P1iu5WJz7z33nn12eZ5n30vNl8fHpcs+4zV4SOlwmSojKtwbsxOKqezGDDozd5/caNZl+Zj6o9OALe2lHcF1na6+2ycPvtNOOpHWTPonKIyaDuom3TtaKa7EfxWT3QK9XtBLk3yFtW08PpsjjHGPSp4ysLId3X2jxZ0yLbTjwlCsxHVZ3aLRd224AX/NNqx3wPhrI+6JbuTIay/Fy0290uFqr8GDWb3w6BFhV7PpVLzRVC+Ie0hTr1khpqo22nzRYqtLZxqknEXD7XT4HB8F8zZ6wDsS9ZSzLH5/K3BfxnY8VCmxSc7Gvoyq6TwxaX+0KJw9GBornehe5kPuNYZQ+cBiaUlgiMn1uE4b0Pc9cZ3WrFw5/6a3pBvKmfnvei2e1gjHISs9dm0MRXhKOL65WZ3DM+aw1topql7F9hhe3AyL7hXJrUtWy9ZdJqCwazoi0/pjUQ9fdOsxl8ZfXUK91o/C/tUpBlvPsZa4sP0jrXq5Xd49OhtP7h6XJ21rioCG2Vh7xQYhXdOQfDQA+V9sDTVZtjFqZbBuRoD9F0qqp5OtbFLlm+fV2FUrHdImgZClwMcvs2m+r6mfqJnRCF6lD2nR+0aIS1XiAss21NJch9+Ctfg8PxhBSl7sZRWO8UWmcYHH981wttgCPdq/JOssHW56tKCX8VqI41pcWjoIci09RtWKwc+6CMPfN15r0edrqhfX2xiwymY3J8jZhwvlerNT4dM7A06/+6L2fRmnHq+mvBVptGe+hYGPVVbg77hz9ziDrh/vpfsIFklD+wrNu2j0uhwhHDzcqTyxJ337MFWq6maKP/utYyewzhHrKJmX6/B1mDdNMOP+dh66aGIx2lsPF79EzD8cgQPdq/UL9EuUOKbwR1WvhK+kv2yDkn/y5Q52uXLiZg3KvqRhZTtgX7I3/IL01OfQTGI/y3lNdvNDDkdPtnc+q85x8natCbe1MaJ7rwHCq3ksBmtDRe3E7tTE1YveuWdKup96Uut2STCDaR2M6w4ze+sxuoceuU0J57sqeYN7Jp7em4h6v+jRzykTt2pVGp5xtq624Vyx+2RviF+GtsqWe/45Wd5WQ4MNH9ORkOiLHgeV/X65mLqhwPCOD0+9TP0fjnP+KdrPhW1vKGf9QpsRoq9WCJ/joVj1XVORd8OOmma1prsW/aTBfr1oz5764LNLmr5H9VebRY63TjdVMd6jzgKN2DEvQCSsiMHzV/3F43Ou1MJaJp1+grQy1Yv4WQzPqNxrl47V+WbGnRH4W3m+IV563PzireTCSo55KRM712Ri9Qk9LEZlGvB100rskB/c0tBHkPybODO+7lryQHHybLKY5xqD+11TxW9HPOjmqh5UMkot5Y7tTYP7NzLoMUSWPOo0/9kjA95754Sa8K+tF0kLYsS9YXG4WBQvni3sTq1G+NFkfb50LT+QWDOX9RhYQ3ey+z3VzR2O7Xm/m7eIEnsSBgmbn6KVs8lHhH5wo1m93Klps/HS8V96EtdfbkypMuB/l9rYQf29BTF3o3teOrqfL5KXhZZR1i47vAiaSf1nAAOe1EXDs+ao6jHUwJVooeT5M3a+ojWLLfGr6rm86MtEXB18UT7Upwkub8zC3LwmqPXTOEw75Q+XnbYGH6E58J6WbxhjwC+9Sn4o/+J5SE55pwGd1Mi1BnykpY418a5MSyISsFTishoac8Oa87vgd9BvRCVxXYtrXHezs3Cu0VG52936qLs6Cz5nbFF1bhySb/ih8AdbKI4ezpa1sLHHryqu7zLv01tnjiGx/UTzZf1ERWQ0NlQOFMceeNClWHcqmjFGOpzqRqwdwDo/qVP/cJk/77JziuZb51887lFAkL/4ybqVOFIYgtXP+orBch16Xr8b9dzpK+Fqc+KeK/diuQfb122Kk/5EpRP7inyXUHFqyjwxZHwcpNthoudKXxrcxJ1+eJEv9X0TTsz15G+LeaK1VhxUGTmcna7ky+HXJ8m31Wrsd1T2rivwZyChRc3pVDV5Cg1x2S3ndjwgD6/vqHK9ddJp353rDrwun/p2lFbCWYqOH0jDdzlKDpWVYu3J12KFXT+vjnEVJucf7wsD7l+J61L/0uLqTUe646hDSIQO54KiMUGJe178FImkc2EGrVa2Yd3WT49WqIxcxd72i2Wzzrlyx5Hp8J6SjvO7gUbqAJSNnk+fls6lfrbNkdjdDCXe7ZzvHrBx9thxz/Ha7/WwKyJXOJpPFB9vxeHz61Cx5KofXVL8yp5xU6SPvn1M86pQawPW8cL92ijspkPhFBca4qTDHxe1WNoiEv7MP4qJRIsN0XgYb2PQcmk0zrHT09LbKtZyYR2XIrtoUd4lWNwbE4MWccPEsDPdyO10d1p8O026bO9p0BKeV2EH9hH1fqztnOpUptp4pQa+rSkLv91homOfaCTEjhCTKz0pLqEb+TQZIx1p1IXaln4m1kW5NkvuVNlV7jTigXcn5nU9DOsr8hsMEnXSonF1xCDxvqAbRYe4k6b7WKlsZFdiXA5jbrocsHL2CFSpGHPDeJvsLiFi3GhvUdE9GsOlfmJ7bmf6Z5Y7LSobJSV/05U+OY+DUXvX+MM1e49RevycrceK72Kwe6oeG1pPwq7TOTh2VY/lhTmGfjv/rjTaHl9r/23o2XOcZftorlxEOfK69Rokuafj3HmCXa0+cC8qprXrZtHb0hQwX5RtL/er9oPccz4brMdBlR6+Zv5o5abHEo9MONXKQmPFD4ZXZhpq//y7fOYxNp2x7IxVL04YK/f8IV/+7owa65Tz6O5Abyz4IGF2Uz39vMz0fGds8vwbtQz45LwwHT5Mb0uXQ3QYZ6FDmk0YLO31aB8QhbdrTXFdzOHrO+sdMY8v6LUWzg060tbZWgSOUc741GBMUs73uFUR8F4SZtBBfXnIDpOP/ahizV/WbWadmj2PQkXxukTRtyIW28ekicEikMrcJVqzSydtt/eiyQuq8W5GW/47rNfcedgs+eegVNlWiQXbJ2sw67aEpb/5offMGXR73HQa2cwKbMtav2cq/3FiW7ZrWxojTk70E/MGRWNN6XBxv4cHZX0j0afgMZLLUrf/o8/g/p/e18crWpSda08FR7XIu6zEdRYRMGukx2yfcHT9PcyAeTFiPAY0zXMUx9o73/tUD7buYWLxj9migXUCmjllij+9QulyvA/NG1UojRrhS7zf70fYIqainSPv98XpH1S8383cMsSQViHi59PxsKsaJWpkydTfbgAlHCyQroz1Jcby6IO+EnOBDBxAxZ71nqdnBoq/vgYJs8bR2JLVV9xXu1P3Bq7U7MIoaUOpO9Vwro4L2Gc3do1xWFhSB+831ESAh1r+a1W+3C1fjbo3NJisxC5hdkqc1bOI5LtTiOOeg0etsMy1V1uOe7heznHPF7cU4X8lSfzgF4eQ+iNF54GBFOPak/rVyZfq/kG06IKFQU+Ra+y206c6m68O6ch6OsXzB4kGneLE47IY5KmGiszt3mTZ0oNitk6U5nXqTZ53rsnb3P+QT4/PVN1etNBx2vGVTqlnjsquIX7SUc+u0irHOPprgZ9kl1hbTntsI7/sH+c18G9LmfWSjdrJq6x6qs4c+d0pJ9wMd6+nimRlPUkVB4934eLOSA96nElUg/TSGY0fMd+e14V7ecYeHvPtI6ZMkhdGTJWziyfg2nINugb4YGBHAC9n0oDyZRQ+uLquwXn8q5K7Th3M7VGeU0WbnxbKw7Va+exxNXIvTYD7cmCPox9er11BX48UGLBgbMeaaZx77E+ubchFpm1MlX09i+RFDybgbpgafzT3h8NhgebLJ9PKlyuIexZsd9HVBsxNHVppDc6P9Nqp8tYd0+Spe9Xw2K+ByyBfTPT1wYxGRfR8QAGxbhlr025qMcdFrOjhYtSojS8lYaaKFUPaRkM/JVdUHvSkrz7daG3j0dLTJW507j/8Mdag43dn1EN69H2qvGbZcNlW+VYezEjFufu9sXS9wOZjqUQRpnx7xn92PbqX/PbfojfTtfBv/Lf8YXgu5qZOQocjArQhDwkuAXAf1x8DulbzDVmPeFbNup1ZM4/5Fjmb58hz/BbLP2ekI/CVBuWDA5Bw0R/vfptNp7ua9knMyiwN2DyLBbUx8LwWwbIDdVFyv7R7WtSeEIFOzfRKLBmBoh8iDJpCbFPR5ykNX5HhzJrSCXIDWGYkyRP0s+Ui13ToTqThcLof5JNeOPVWS5m2xQZdcK7js64wz3Dg9WTtGIuQEPHeIUVYTo9Fif1w4fZIpiuTJBocPkmK7yCZ4mk3WRh6+Dei6sJf8Z9XNN9QleJ/E5RcddnraMid9Aj8OQKpe0zzKuOePRxcD+WBOiwXXehwig7732phtSISlY56lD+NRBuY6vPNKn9vqBsxZvLKTi0uv21Dexsr+VxHHZZMVfxZPSWn2BCJRb+GGbQ82GZEyjuDpgfr3TAnrP/uZPnMW7U8WfETdbzV8Gwto/JfL2zon0/vK015YMZ7ZA2YfRVaNAtxpF2ftdgYrsOY11FY2FKPNUMjEf/aFL/EGAEj7+zTHS1+79Saut/VQlOiRb0LoThQR4+w8jAUfA3HCK9vDPoku3fHdc44t97xzqC0zhk96sDp3QLRvclgUbNTNA4EkNh3rAulpPeiQhotLXpG9Oui6n4cYx2NGEfm2vQ5WCR/zNgln7LJwM6wCWjfLgi5Kn8EBC6lJy1Xmzwfc87GjKhlwO6UPNXCZ5oDPbTWoaW9Dj9sj8Qq5TvL6q3kjBMjDJoYhppbZQ28f/ONU3DdOoYa7+yKSbLVxVy5TYkaocnpGDXXGw8HAC0fz6LJ3xRQ4/Rqv8T6xCc/ujhxH4I1WT5t1Moxntly++h0fHtAjZgFhGdjgG4Ps+jNsTnEmldsx7xp1m1izmdG8Ed6kz1H1o+eLhctVeN4ywyoLvqi7JY/1hWtpoa5pnjvtMHviTV0V4e0wjcntKC9Kir9UQerKi1CcmIxpq0ezVuG4UpH07iAtR2Mva7yBB3a1e9MzjV1mGulxJLKngvkPC8zCj5WMeg9KwmbN32hVnfGomvVZ+rV+a3MNae/VRqM6DtKfn38HUW8r4OAYD398YawIr8Gbiu5CXOJ+VrGHhn3y1jzWzd8inzonynygMHpMPuqxs0kH9yp5YNbz6eR1fW59N88N+45Gbne10Z6S3MbOUhOUYNp5h43qW7cF9GmqbX8bkaUV4W+psw65Hw9nsfBOuQ8g4N1yId7zZR3tRgiP1ybisixGnjZ9kZiNz+czplBF3akUbDugCxvfWd4LuvPlrAqHoOK1snQRuXIp/7VoO/vb2lTx5q4touwpySfYkbURIeDZibryWda6vY64HrB1QE6RP3jRJdeavE9dHDZGgnPNnrk34rC4GeRYE0AzjkZ73tsaCsn7vlzv9+mdqVYEHZSfCnfScEHEnF4WykdD79Mttn9KGL4cJnrE8ZaMtcnkk7OcuDrjR0SJ6b7DRQV42KR8XWE6ObYmzoeF7RicY6kTulFXBvkmS/92lui3YctHXnmC897Kd7wj/g2ylx+8amUPqUn4X3ATdrrfZuWdBpCi55MlwecsQHzbedctXJ41eOxyv7dItWG08q+PREnvrYdI3aMikfjvxLF20ii4Z0Ebfo2X3pa058eLKjOj3g+TP+aP7Xn6y7tbImzu5fJSfZZ8uEPGoz9QYO/Mwhm1/rgZtpsSnKaY7BDX2twj5Lt2F+z3f2YXDGHgsXWojj0ORAj/PM8qcuPfehni8nS4un4/8bJZ+79Tf2vafE5ty0tmKxF7mEt7pWF4NcaeqwdHI5t10MMsTTbGH7/6ABn9bH6CK/VGI/M1PK6CbnynMYZeJmWDsuRwLZAGfez5lK9klV0IjcFmwe+pNVvhhv69sea7JS53vrERY37C4bKYZ0ryMLvBf06cTwN+dgbqvI3ZN+i0mDH74Gv+SSuOn/gvTU3SI9OffRoEewH6656fNZm4un5TFwu1cMyPgstnarPd7m+Bbp7ezkGp76m3OJaODF+suzUWS3Xeq/GlPI0fJ8v4cQib3gH5FGvDdOIsQU2L6t5ppv+cz3GHDQYqcepoXr4FA1ClfL/+oRsTIvJhus5PdZNzDZotN2zrMYXsFYb/8vabc+EHp5d9BjUtQ+WhOrxsGYWTjXPwoDjeth/nYjO0dW4Q9bY9nL7SPcyv5cZv/sgNQ2zqhLlHUFV9GTSHZqwN5l8wrtjYsPXVD7IlOe9vXENjHb5SG/PVlGMEsPXEG2p7n4tzDZpUbAyFC1Zz6pWON6XhoH9s9FXLxu7RMXaDqzrMDUgVtT5K1QMXBSPEUtjxLuiXnThq6CXDydJHW/4EGMAWVuaNaUZA8gYQsYBWo3JQemmB/IYz2+Q5ZANdZ3GSDmowc7E/ng2qI1BO9z+7RealZxieL7nC9/K/IybzdRw7ZIh925ZRmPOK2d39+lUskWg5I6SU/pX0MXs6nPFmItzXn7qfhXduZcv78vTyMdGp8GvsQaZbwU6TAZGeE+nMv9sKpxdjcsbFFmtNWTUcO2zJ1dutTBHvq/XIOuQGsFmwJCBgHlQASWmzSSuQXFdiutRf7b6VmJsV6OwC/KRE9bykMX/ivTysxSaNhJz/r5PJVv/pSYOkXR17wKZ8WCsA8K2RhvGg+lHqZHWL12+8LiC2mtf0qxpOmp6xhMHrn6hon5mBswY48gYPxaumSox9yVt3k3ZMttGnv7JSp457hKF9khCosdflNrmHV3cH0pbXs41YIm4V8XPWNit+jvb/Hw03BL1OK785NoH4eYIPRqsyUbDlGw0+EOPsdOy8eifkZgy4LyhLmnEdDE+S0pRI/BZpnxyaDlVnbpPc3JG0aszXVG+qZKuRlua+GvjXCHW+E/+qEX95e1pcH0dipTY4F1KBL5rqOyRKxEY4miKb2VsM3OIGOu83k2HunGdaJdiv+W44l9iwvGluR5Db0agcUkU9E+HIHFPIkqUPRbR6iPZZZqD9UoqyjIxy+O4fLlxHeT+moW08DqYuHgsNn7XBw9VNU2uZ9Sn7eVgj1ZKHFj7kA/NSleua6ODtiAGFxV/sfR2DLpvMsWxsI78sncfiLXkLZVzqNKvHb1Q4uzLh7Qo3RaGsPrK/tWEI/1FOP6b52Z8PuYSlr3IRqbvNXlqt9Z4Vp6FWt/VRaJ3Grad7g/3UFNeK3Ooud7L3AK/M1qs9GhDzWvpYHND2buTI7C/rh6P1KEIiTfVW9MttEHdx3aYqqoBqZMO3skdSPdKC6f+Ojh9iUAtxf9s/F15DyciDZh3Q+z5oz1UlrtVxmdckDtDzqufLt+8mob9V9ToGCNjOXzxeFMBPXbSmfgX1hhqXa82bvxUEwOUuPXMz+0psLYOR2x18CwNx5/Ke9+xNALuTyIw5nuL/2C+zcwOPQ3seHSunUNLJcZbfDhEHGsUKwI+xSDy/UAx1qsHOZ/qSt7P1ZKtT28KbDcM3Avi67VUAiLuBXEf6FXbLFxvs13efd8eo22z8cLaBl8bjsMvJX5Y+e97cjhd/Xyzk61wfG0bJ8Z6MM5jb2amHD6+QE4YkY4Su3RMeuKDoTpCtvccOlFhmlexlgHrkHC94ud4HZ5WdaaVsg6vP2hh7x2BGQ56qCOjYDfalNfDuSrnrVw/6OSkw4meHSi+pQ4t3mlhsy4MJY2UeP5QFMr2mur9ci7O+Rjn5guUb9Kps4qGZenQRvlWjz6KwUIl7jl4Lxy9r5juI75Hro3wfWqVaxSUtqVtzjp8Ub7Rna4R0NjrsS0oAm/Whxu4P4xPZKwwY39vtg5UMT8gMSxYWLfvJqIiInD9q7cIKW5Dn1u60PIHUVK/e87EtWvWsmXNeq5hsyYu17RDGkaJ5ogVV9rEw+zUQlHjSTShsT8dLpgqFZzoZegj8D3yXDXuIxj7hq/PZ8rOsePlc700GFyahuAGAgPDCUkztJQYWEiuEdX9fvbR1j9ucDLWaVMaFci943Xyhtx0nP5GgxNXgYYXfeCxaDptOj6PeO+5aT8S6/sxZ9ch1JqYt7t0pAZD60ySvYdYYP1nW1i/mUqnJBnuWy2xMNYcSWesDDrZxwfKDjzbxNv2iOMPD2rCql+MWDAsWhz4MwZxEYNFetee9PxbQWuSJkoNt5ry6lifwVifyFD2Q29PF2qm7If1nkrc6heNc+312FcaiQs5pu+v9pT6+GmnhYEf5BiiQ3/zrrQqSYdHn7SoeBSNGGc9rCMi4W6u5Le6/6cHOPRgX2dR8oUqn9dB5zoaeZNDprxhoBrt/h2PMC8Zf9bpDYu7KXR8pGn9k/UrIhtY46q3Eh/c1qLDl3b0RPETJW2Vvds4Cssa6DHfNRz1loQb5rAZ68Jt2+j/ty6cM1sPq4l6xH6Oxt185Vx5kIPrUZPw8YYeL5pNMnk+nmfD9SKuHXn9poX+rIpmm+uQVqTk8OpoLFLyKld1FJ6+DDf4aPZ/E1e0do5YM1Rl1JKomp0oyrePFYOKopDYob/opZeo7lhHai8lSTscA4n1RflarDW6ISvLUa23AmucPswfJ7+6M0WWRqhxtYUGAZ194GQlkLluOj1oNsVkXdi38Hwbfu/7lXVxslbRZGU/+brrMDI0CgnK8++9FIkXnhEYV1HdZ+Y6PdfnuTbPvrBH2ww5/q1ObjtFg4K9ajw7C5z6TcaGVgXkP9B0PkmjgI9kxGA33KZF9JmmdGSi1uBLLyeHYqm5HgeUvP8aBRtmFnUvMsPPXtaGNZl7crMT662VNx8n7NqGCrVrLM6mBonOR93osRlo7r4s6f1SmRg7zViPYNtgJ+YGMNaDcR49quLFrhX+Yk5eLG75J4iGAzxp6w6iONtJ0oMFpt+1o1QPAzrVNswiOBKpw5QfVBR2V4u5rZR1aaCshfL+5r+Nxu7HkQaMquEb8zE3YFW5D8vY1W1pGnl31Fx5XWI6Lot09F7dB+ZrZCTOKKaNLvNI/a6NQav5v/tArNl8e5pKfjLQTs75zhIBujFo1eUrWa+pjb9scqj2ll9M8OxGDC5jbhzeanF+UXPaNlOLnDQtGlQGIclSr8QiYZidG2bY72xjnGVkfO8/3i2QD3pPlS+/VqOTSzpC9D5oscwHE2KKaezCaYa+mqVlHbzaWebAfTXGPnFfbdnuKNGn/iDRqn8sFs9PEnO7gQYkC0qfky1ZXHAzaPAYe3Hcuy9rsEfFvfxtKSEicHB/EdI+Fu71o0XjZR5UUdqdnJeqJXslN+PeBt8na9qyDg9r9rIOzyP3HHnb2Qw576sGfmfVGFqL0OQhIfq7AsUHzjZ5f6yzZ9R+zYjR4ZdxLnSNeVlKjNDnRDjad9DjVykGpzOiDfpjNVc3w5u4pi4dwi87j9xUswPrwh8eFCVszEPFxeUxSF+RJ/7+4ElZo71oXcYE6Za+N7HfM9ZoN9Yfotof0dyB48FDqhHi2fUYkdUvFn1Lh4lfPQWdzxN0aUa2tMBaop9eVfv5Fm0bIb/pifbGmSGrftHKnxdnyeogDc7vSsfKX2T4qYDo2/Oo/EshsT66USv96+4zzr997erIeJt9KzWi1qookREQj7aN8kX/eaANK8NolmuBVG96b2J+Gl8vf+0XYj4l98KZUzm7/QTZzm2KfFqlgVuABlttfAz7dr/FDOrQu/o8Yl2V36oWGvafUVdlXPxIMTMkUKRoYnEnNkS8jvEg52ZEl/flSOTlZZh7xWvDa8Jzr3Z26O/Ic6/8W0YKuVmaKMmMw4emI4TTXj/qMkiikoH50nnJixgnY8TMsCb1TPOnTsxzzA2cJDxrzRc+wQnA1FQBn1jSbQaFr5ohXQiMNHnvjIXg2SGMjZjjq0P0lw6066kWPDPyZXq4Ya7s85VRaPx9JIy8a9aUtulm78JzaZhDtuePZfK2CTvkm6smYv2VNLS8PQjhCwPxuXM+9S3f+X/qu8vcqmu8afe1uBTWgVZ10KHiuRK3bovAEyXu0WSGo/TPcHDfwNhDaDLljmFNuV/cfkK2GHVsrBjebjBetisSpwfGkjo0jsaEzpa+m0u0170uhrjYYMObM6q/xpx3ajBzqtPq8jqYtWGsuHEhWdw4FovbjxNEy/geVGOWTBlttdIV6wDivh372w6xy1Q9bzxw4llNYkJdmE/1EoXfxoshqVG4ecxXnLrqQcs/OdBO7UjpfZDH/+rvMt/ixJkBzo1qWkPlXBvXek2Sk/OyZK/tGixqno6Lhcr+awF0XjGHLvw9k7jGbVyT+r9bOvPsKu4Dt2owVXZ7WyCP/S4dNZR880hjX6wa4gPX8QWUd2m+yXry/fEsqdsDLCFXatH4YDMaslGLq0resWt3EA5Y6NHDPAKb1pnOOeD5N1zf51q/xR9aPAxtTidZ5zlWyc12hGBODT3gFoLTcaZ1aJ4rY4xB/1DOoO9/6UB7FD/fUokNoreHY42SP5yZFaHk12EYP6HCcK8dbym5oK2tc7GSeyTG2KB1WYqcfL1QDvLVoLUS231T0w/eegmn8wrpyKNCYh4P2/J5NLrqsIpt2a6e6CPCbYeKo04x8IrxFr7DPOnfrM5k762WKlr1MlkXo3Y5+8ElSo75c7kD2TRR8p3LWjw6Gw4bJW/ctSoc/eKiDDE423A8buS8cB9vcVCafGmMRv5nZDq+TNSgcZCM5A8ChVUz6NV45UNrYYtIm4awz4g1YKwS3yWoeF6oTZ1RonJ3goj1i0Xk2omiZZQnbVnZl9bGZUtnfvSknIpq/8I4kTPr96q4d8E9AaqcJH/cVSzfv6jGxV5quLTtgwkdgR9tJ5PVvwUGf8Z2PMOI/VnqMVsDfvBj0Xz5u2nT5dxoDY73T8eyLF9Yj+mDO5q5tHnrDOL3zLMlHyxc7sj9nP3rl6n4/YUFdhE/rQkRIXsicf1+X5HyiydF3XSkqsNDpYH3HYj9gtFH8Gwh4/neJCdPLhk0Uf49XINZcjq2uRHGzfHBvs8zqdOvhcQxLt8jz8xlX2a81waHo8SeB0li3Ls4uEyaKFb95UeXO/SlmD+nSP/4exHP5mn3az1w3LLh9yOOzFfkc3p531zx+l2AOJscj5mpmSJkKujPBkHUfE+BlP0tUaMG1ffJOGqDts3+L8QzhRt8KJDrVSTLDeppYNUkHdpQCRnWvti/fg5ZeE0nrscba/M8e5XnsC7tZgH9sylyaFaOXOSnwcSb6fj9OWFLnA9OflhI2VcLqeFqCyxvWRv93pV25Ovd9l3dnmf8Jk0LEd2aJYhizxg8DY4RXzZ3p5lBPalyi1rK0HoY5lWx1prq3jQnxnEaNde+bxQvjg/zFWtPRWPo+rFiywNPuv6gO1UtHy+dSvckY9+J+9NGLBH3glb/ni6P0Y+VR5qpsfA3NfLMBB4rMf1gywJa0UpPPAvI4JeGviDW12AMJ2sv+M0dLZc4z5LNCtPxw9Y0xG/0Q9IuCR0n59L+YfNM9pGHS23MXWBpmLVQoOyfydc70nwlLlj+txa/9otATlM97MZHYpGy5/8b98TftbGXfn55gJhemihOj4/GtdhwkbEEdGdLV6roPFYKH2CqK8a4WP5W+Pw7XkuHswkSPVDOh9kXtZj9TSQclPj6eVYMvteb9v86DbECz7At7mkD/+Y6/HG1HcXU1GGnSofnSh4epuQrdvei8CrftB7CPA3maJwIeURB32lRZ3ljSnLUona4Fh8TBsDjeR52/xSCnbuCDD7TuP/42+bvnPXytlpOlTcnDpO370xFO2U//HOgNxp89Ib75GKy2aw24C7Yjjm+jLswztfuX1Ugh3tMlGmjGrdiNejbUkZKlRJLjphBK06Z9p2YB+265Q0xp+TrFiUfS3Kh+fu1cC3W4lbbUOQpcWvPkhDM7RFlOJ95DsMuDHXhc9o4Q87Cw1ec+zFCLImJxuH9c8XdPH96MiOUspaPke69afd/+tNGXdsVzXQo+7MV7VPysvZHtUi5F4KedfRYsSQMecraMsfUiNMx/jB2x6qLHt+H6vFbpj9uu+nxuE0WZvTLRM1SPY51zPpf/Pz/ADRo0iR4nGx8dVhUbfcu3aFiYdMzICIqgsze66ZEBZGaIUVAFBUVmAEFdcYBAWnE7n7t7u7ueO3u7m7PfoYf3/nm/I7X5aV/sHhiPWut+16xyxtkQEenAMteDsGewwk46K9Eiq8SD081xJVRnUGdeuFRSi+o3+fAMjpT87P1f0dF62BVEwOol1igyQ0lPvUW07VeKkx+rsT9bzIkt1PDYWI0tl6M0ZLb8toCmzfo427tHyqAClG6YlJdVKLAQAVKkeJpWzXaX45Bz/syrHTW18gMW/6XmqZ9d65O0cEy3x80LCWHj5o2mF+iysa+9dkYmyZB9xoef7cWUEjxOPrv9WYNMcfjDlZorv+L9vmqsMTChXxPK2EcroL3dhmOtlJDfSkGto4yRPYz1cgEJVuh4Uo7UdMlJrgZqo8Wj+T8c/c03mGSHBHpCjR088Vcfx73MYEmdymnvLwhaHMrXSMbHtEIj7wNEW1/ix+/fhR08p7zoytbYVZSPjJ7NMS8yVloZxqO9JjmWveS8/o73ev6izr/bQqLYCUezGtBOkUqrNmpxK37sTA2VmPu3VBkLYiE1dJm+NXIBIYTqsUbn+13XP2ujfPsHCMoLo3jtv3TlwuSJuDN51iuzX1PWkr+FBhWILH1702PZIZYc9pCWE9HR67a4hLw8Z3LkHE6sJ+SyE2f3Zu7PSEBzibDueHHiPZHdadnkkJJ2z4+tLiJEUqrDDVyppsXu0R3nO/yI0oP047EcDti+3D7P8Qh3i6W+5Hbleb09qUtOiMlu8/5aOnh50RjOIQYoUewLt61UuH1bifq+VCJXroqbNocjYUt1Bj3SYaCp1K4L/+gkb1qZwrjJvccn23Ux0APXRycM4Yf0lzB67fMRqKge1kEj/NKX7S/VkSLbquoQ5CFZq2KTpaavaYX66KdiRGcSyfwn24o+V9DFPjdQI78Y8DQBoGIsimlxtJaKrpiopHbW/qbTppPcWx9XQcflpihn18mP3GrnJ9Uo8D3r9l4m8wj7SAH940ltO5Urdb5ag8ZY2GsHrru+E38dyWeHWpD548pMfCSEtsXR8LAUo2W96IQZS/V0rtY3wgG4m+UNugL5VxTosnClvR2oRIBq5Tw6ByJVyZqWE2Pgk7fKPz+ZILtpi442d/dceMYP7e8+RPcMr+5IPBnPy5nTw0nfdEPDbot4pT3RlPLNeG02mSypKeHP723kfMH9BKx2coQQR0atmNns9lXzM+Ye5dbhrecQcBE2nB0AAo+nqNp6sOUEBNPB+f35BNs2uHolKaY7vfB+QH/Tuy8sp9rCzMRGp6u5eZlzeVysxIRXT2OWx0fTxXHU+jB5WLJ5+reWvdiOtwQP8Tt8C7cEK0Fu7sVbE+r/yqx54gK1TMTcaGxGjdqojFKHoWJrxpi3Y4muKEe53DQsYvrRPv9jml9XpCpa09usXNHbs7eGGy9P4hrf9WDrp3wIB2LvpJLNi5a6y1ub4L2Ey1xIf8PhbxSIm65Ix25oMTItipkRslgYKPGliApLjSP1tLDlby/VPrNEmPeGYKuKnHgqR2ZC/8ad1Nh20wpOgj7rHoiReN22nLX+ujgWHVzvDznjJBsJXw68/Tphwp/PFRobN0Pds5qPIuWYZAyBqcuGGlkQk+Z4c97TvSv3Wfq0eAPzSpW86vuDONbHs3GhdRs1CRy2HgAWDFS8GWZxdTP1Qwje1rgfqMw8eIPp0RfP7R32ehpiXC/wdwXq5Hc6hmJ4O5kcdsbRJCfZw+aaFUmCb/kp3UvS40M0GqqEQZfMwXuCe9rowvle6pwxFC4l3kxuNBaDdV0Ke4Ol0FVYqXx0cyGnjTaIGqwfpNo0g49LHSXc/n/RnNTdibgyqUE7r3Kl2yvB9LBZ4WSW2WBFJ1U56+fx1+nt9vuuLjKXtPzUT9I8lfGn/nSnW8VmgXFsWGI/9MJ62Z7wbIijCq7jdbaZ/JmJ8T1b4C7Y//Q0IcqHKv0Jx8hvhzLViEtJBZX/dXocLkffor6ovazlUZmw4aGeNFmirP4/U+a2/oLla6s4BUJqfyiddmwy5bj6INu2LYuEOOPl9H3yCLavqyJRu50RgPkKSrF88bqaOLDryezef3ZCn7BRDn+lShgc5JHbM9gjGs0gRZWVtE9qYXGR8T7LhRNVXwX1fuKaQP6c7s/hHJnGsVhWEYvznh1F7rS15POr8yS3HnQjUbvsIbtcmNYZOqL/xq/EYV0PG8vLtPD0bUZXN+pEdz5hDgojydyb0O7keGyrnRttVyS18uHflvraPZ5s7cJlszt4pRWZIkdA43QyzWfN9Ev4eecy8ZgewVm6gag2XaCNK+G8nYUa93nvOfm4Lb9oW8vzdHfRYWyy/b0pqkKvc8rUVwtRVgjNTwDZIjqKsUMDz2NzNulephV9I9zqwhzzN1lhhXzcvjgzuN5r1w5ZsXKYZsRAL/TPN6/LqUlHuVkvPCvZs30GTcpPHSD6JrKCj6ODXD4ZBSfkFzGu5+So39VFvYfCoBlQVdsmDiKKlCptU+HmeZobmCGXp/N8MpfhcAqVxrUXNC/lQolJVLo2qtRECvEwVWxWvY3Z7klgiu+0I9/DNDGTQWlQxvy+aZEfL4SXWdHoFTwu5fyo5BuEqOxuyEPrFF92cSR2d/mHU01Npi6RsbtPgDu8clYjO8/mPtxrxN1eghqvGG4pDymvebudFSmSN4VLG75YqhTjEeo+PLfJnB3SOE2BJdwvfb3xRX9odz+51LKsQVVzqiQbF8eonW+DhIruGzXg8MNfewJVUFvpBPlfFTi52clOi2IRnsh/kmshD1+jIF8YkONjMzMBg1y452phQX2zTBHWHkF33uWkl8XpcDk7QrMHwXs+hQIn7RJZNNmAoWrdvKZp/bzz562kZj+1sfa37r43DodnZf85h4sHYjx7/ZRjw6fuN697pGTo5rvvzyWXnd8QIHhFri42RSh57zFFvqWzodOhYpFYmOMM8rgVlXIuLcb47HmVT+uiQNHl175UdnqMZJWX3zo0YFkrH6QqtnroaZqzb9fnw7EuTZqFIWr8fojh9Ud1Pi1fCQujx+Biv1q3Gw+EqnxdXbb+HYDdHUtE4e0eECG0cYYYj6aP3uuL/91ZTa2CPF24xZvrDQCzoYPI+7sOLLcao4abzN8M5zgEhnMu/jap4vmdDNA6bH+3I0mMu7U7jjMW5nIeXt3olv5RGdzciWBZzgKtzTXrLfygA0ufmwgvmBiiCWj/1Dbf0r5Pw6D+R0CrvMcmQPZfglkjQOROWMGKd+X0aSMe3zPdimI9GmMsXZKUcuzH2ju61V8+3M/uEU227n9yt30IjIdN5rvo6r91ylncBJ5KtT8f+s9W22CPv9+oTHfDJFtp4LIwJkMBMzjP1nAyR7RsGiuRvbxaISNiAHzl8yGzHumi5jvrbelQ7fbc2es47jp/SOh97AV19XNjl7NtqC9Fj0k9sPFWu9sQqQpGDar/PuLZrmr8NXVkbKF+GciYC1X62gYCesVGsrwbp4MQ1Lr4pHbSzOcS10kejfTBPJrfym4oIg/Fa7knUdmo8tBOWS5QGBXf/wWCTa7ZByl/Kur0eEdMSfePd7aJeJvO5dwqS5aNQvlKjqFcRtSY3ElKo27ndeJTMf7UPb1DMm19h3p/D3j/+xx56cbov09dBHV4Df1XVnK79YdyReNkSNxvxyPsgmtrQKRo6ikml3lxH43W4+t02SLq5i9GfZeFhyJ4LptTuIWlsaDG5DE9d3vQ3HWXcgvZbQkKo3oQkiLOuwpb4jVo71dXuqawt7bWkDtC/mribU8V52Dne6CHf0ThNm3Q6BTOIEGGM+ie1uu89OTB+Pq9O909Ii35EWJDYYv/cp3lP7grgxqx+/8cJl2+aQj/t5nUp14SgZHU2nb7ilaeudyLFHPH8L0VBg6uCXpPBFwoZkKj9dGYJyA636NlmLlTG08yHQwvZWBRg/5jVV4VWhHhgIufCLob83kKKgE/PL6YDQ6XJXizaW6++SOW8DPYq9zULQRNt03RNzgcbz9BjX/HHJsC5DDqJ0f/tHxR8SEUlJtKNV6L61fWGviC4s1S/uokD/QhToIuOe9owoG2VLIBFzwpXEsOjlp75PxOMbhGjcyxp9gFY5+E9FtWxXuC7JPu8lwXeBx6YI/yzWNRZBDnf3ZnTfB38U24u7ndREQbYjbKOb7xOXz24MVOJEnxIjHhKnX/ZF+s4waukyg9gl15wsfposlfUpFtw9ZoomrKSpoGD/8/jje1VXgY4fkiOL8YRPFoaSr8F6Gjdc6X/84MxxZ84fu7tfBnY4qvPdwps+CPby6pcRHx2j0a6lG8kcZzhbLtM43ZUZDMNs7stsE4QoVrPXd6YYgX95AhbFmUtgKuM62XSw+Do/H04U6YBxie/taUem/laJmgY8dGNa+Pj+UG+EbxZ28FYvYCbHcJ0UnGpHYmSI6ZEr6bO1CDFNNWPeLajtttF+zfpjzob+TnKsmfKOC1z24RhXgRgj81BcSju460piuYmqzLlmi299d63wPvhihnhdHf1UiL7ANnd6hxIiTSpzeFokDQvwzSYtGtSoaHwf/0cgyLFmPIe1EejBcXsKvSSvnw+2E+9TLwV/7QIRWBiDx7zS6GVVGS5I/a+Sapurig/t4kfPUBjhmaYFVs4byF8Or+XAPuYAjFKi4G4QZ3hzcqqupS5H2O0u8r4/z3d5RhZExOr5RouXU1mRioUJkpRLLy6JRYqFGuyaROKeQanwz89nMV+fkn203Y+g00cMHxvCq7Mk1cEjilALflG3qzzme9KOST0QWf0dIGj7vorUe8/Xsd7DznVCqUCtzpSrBjgY4qUAJMvyxU0NcEYu+a2I1XIhxJMaNUnMOitKMHMVnm8j5/APffEfoP/UddtSUvlW/9L0asZS7Z7qCCw6z9P1lvJr77/X63Gwg+Fh9RFywwoR0FQ7fcCXHeBXmvBU4xJwYnBbwi3OwDOdr4tDJ3gYfLjTDs6xq5yvWhmL5r39FK0ebw7NNAefgruD6fEvE0vNF3HMFqMQ3liyWlEkqW8m0zveFN8biE+ZQujdC3h8l8p+50slOKvwTqILPaxlChPO9KYzFK16KKV8ba2R8Dz+g+XPmOp2Ia4zbN0ToGJrC2/abwb/bnIuHM7Jhg564crUbai8W0SSrxeTlV8eLPXcY4H6os/1gPRNkRgs2UT2GD249nl+YqcDsKjnGjAvA3STAMb+cGgfV0txlBv/DdXR09MdscUl4fcQldKIV3skiuEPzcjiHfolY65/CXdnTiwLLJHSkqlji3zOAGHaY0eUOMd9b73Mj927gX6xT4MecWl4a9ILkbn+oxEdFZ2d2Q5SAF680MdJwvZgtxnAZcUHUeJizk/emTaJj937QM48grsNMXy5MKQN3rydX+15EC+w6krO8n0RxxYFWVZjhQyqzibo//4z9ZX95jx6eP43g4lb6c+4C7uk5owdXM9KdAq52pqcbMiROQ7v9L3y9KUwXDCPqeasgdrCnPAdB74+UyPCRYrLAG1dVyxC8RIrBK+rySw82N4D7p93OyyrN0PWHHmRjxvOxM5X86YZyTN2owOhkoO/UAPzEJCpqou3PGMdp/UYfjOdEbFZijGtzWletxATBp814GolIPTXeb4uCzflwLX+WfaAhoo2aYNhNYxi2UcFuRQeaaqLCmlIVRioT0NZBjeqGMvy8oM1vh302QFo3I2Ss08Oxx0qkRTnSewG39jVXYb1Chp4CnjDtLPBjAcPG/ajz1/W+kPnFsacM8Kx0HP84ZCRfESrHHX05BvgRPtv5o8xrPHU5pu0npnf1hGx+QxjPb4b+0WOhrk4gv7Mq7Nsh7HVfAjb3V2PxmTQ0/ZyK/35now9OEjFMz/j0zM99OO5wMNfmTCyOK2VcTVYn0nXvSgf3D5f0z+xEBXP1ccPQAIuqCp0W7K51YXh+3rum2MJLudezC7h2X+KQahLGDV8eQDWDu9B525ESgxMSaiT4rqpuOhiy00IcP+uM8/HnL0SFo0zxtG0oN682nLvrHodeN3txg+y6kNdBD/rxOUNSMaaT1vk2tmuAvg3/0Nx9eggS3kvmN2eaL9znKcFn+w+LRkUzNWZPk2JzU+286YZbVmi1vynYekhRoUivA839rsSZaSo4dozBTBdB748ToHguRZdtdTy8ZLkeTHeXubAc2HQnU1yvHc2XeRTzFsPkMOXkaHrcH0LYx9E9paQwKSfpiWYaOb1HFhgWVeik80QfMa66WDZsAf/x0RheZ54CtkYKlD8HRh8PwaTj06hg/CSt873ebYXCSRZgMX5nXxUm1ban3JtK7AtRoZ9YhmFOanR/FoexkTHYeKUVZohukf6ddmKr/BmiObGbxcY/2mDeiXLuiHsNt64gQYiPDlxRh66k9m1PwX8LJJ7xQ7XWm3ZSB7lz7tLWOXow2K+E1b4m1GSZEm3dlPh9uQ9Kfo9FbEQ4xs+K0rpPrwVGGHClJTY5WaH4nRKF1jzldVdh3nEVQuV9McRHjYUNExAdGoMjuq4ameMOTnBaNsnOTbAFQ8sG8Lq6nk9SqvhwgY+tfZKNC9OAjNA+cO5fQiu8JhD73ak1Omh9+5j4efueDmE/h4k/dLLC7jV9uQ4NhnP7FsRj9v1Qrulnjo5WdyKHdmMki4f50/zFz8hzS3ME7Zhhz972y9/lLhXPv5JHQQdu9sJO3PAiKf6+Tue67BGRvpUL2S6PlVj5tKbA7Tc0d9Nx/0aqPdBNxPJSfnDBsh7Neaeptfzs4iw49B+KuI5BqP3kgLScMHK/MJIY567n4Gy9zq7G6HvlJwVbFPOJffN5TpWNz8lyfLYiFKT4Y5+yjMR7tfPsPaaa4XqIgO88bdG3WoUmP31o/BEVFoxQwY1PQtueasQuicVbJGnunMmMmWgOdi9nW1qA3QuWj+f/WVXBd9JTIOyBgF2tg9A3JQBD06po5PkqKvxkiumd9DD63J4Wl8eNdH58Vsd56h9D3H2Uypm3TOB6+ccj9XcvbujBzmR40osMQ/MlsT/96Pu6ulz7+wvW+PzklMjm63Oao/5Fjy5O4fk9KXxTMwXufc9CzuVuePopGLIiNaV2qSYE1/lr/9Rf1M5tTNupw8xxf5IVxsTn83hezfeKEwL0uWxsPxyAsuWEXIsSWiBwiE75dXEz2doKg2JDHRju+WzyjHTuFvHJXlF8s6psDNeTo1/vrpie448G/Upo7yPt+/Q0/El/++ggY54x3m5SYqPAH0L1VThxRomxmVINf3hgEoEsAdetrTLHwUO/yHqzsfiAaqZToeddUY/grxR4Ko5LrJVwX9JjEKUI5G73dyH/7l2osvcASWKXjlrrPX6qi4oDumhtbQy8FvDjRUeyEfjHSwEzBd+Too2tGsXfoxHhpY2TV0z4RB6tBM4ZpIflS5U4ONCO2t4WcJbAH3rry9Bb4CuiOCm2tYnCgkpDxMTqgNn6uh1fXRu1HOg2YVcghnv24PbO2stdvJyAlosiuMX6vajC1pPWZxRKQhvFaO2T1QQudLQU7s0Yy1qokLpE8Oc/lDCNEe4mPRZSsRpdKA5XSdt/thL2R/eNYLdZB+OEODZR15Es7yjxqZUK58bLsF/wu4otAq43kOLr283kn2cF18uLRUMOmNmHGi4VPWvsjFfK95L0rvHctsZSpEtbcvaD3QX/94Iff1oksUJjOhTxkK4NM4Slxzjn5fdeiCwabxa9vmEB3WZirnhqODdymRQ9LUO5E9va07zPjjQxNl4yepCd1vlmfPlOJx6zGPOJBkxSosl5K/JIFfj7GiWSpeF48GYs2nSLxFGT3ggosPhPTDnV746IyTK5kFGCT4rpw19QZ+NImByxDl7IlADlCaVUfraQ2M+zOwy9ts0h/qOhI6uxLH1oBH2TdM64UT8u/FcCrn3N5GIeBpOrTxAN/TxOkrLBl5p00MUdqQ2mTQ3U5CfCwj+LGH881K0P93hjPmc/sC/S3Qu575IYanAziKr+lEneNvGjlnPq/Mu6y8ag73kiVt95PsgURSFF/MTlY/jm/2ZjmVk2/ogkaNreH06uYwk12nlMd10jKJbogsX349+U+Hm7FdnvUaJYwD1Oj6Pgba7Go5ZSNPDV9vPr1zbVYJ6jusY4U6JC01li+m6nQpCRCjYVUqQJuGdMkQy7O8bBKdhQI/Oi3W96GvVWVB9z1zdW8AefTeb3blXgRZoc7t+C0aKWR/yNMho0UTv+DephDGtzPbDc6QABZz187EJrRSp8FmLggzFSOLZRY/gjKSyWxIBhViazwKgOu57KukIMy+6I7s/PatiHt8nKQvPuWYKNdcLLn74Yci+VdjmMpOkmdfnWsw5fqDRsmmjLdEvY6zaAc1kC77unmI+skGNRUzkcdvijuLsP1oaNp7Zu5aQjMgPT4XbxV6c5uQ+dmA6Z/owaDeSWbFJwzZ/FY/3C3lzcTI4OXPAhvodKcvVZkNb5uj80hNcYC4ypMcItMxXS3thTmMCJrwj23q0iGm+bqGF8NRrfHGMQnvmO+IZ66OLn67w6favo5vFK0eNKA/g08OGOjQvnkgbGYIZBCLfYzJNmzhZRVMAAyRgHN6316s/G6gjb/VWomuRCh48KeLefCsWGMsxrrcbFQbH43UQ7P8F0+H2kGR4sMMTq7Uq4BdvTKmMVLgv7TD4Vg/MCLpdOjUaTV5Ea/M50P2+prf3MY3pipnumd/9FvbjS7QXcmzbx2N81jvN4H0wOrh1pa688SbMREq19Okus8d5MX4MP2wprDFC2pbIrSrS/r4SN4DffW6sRWh6NH5Oi0H7uLaI9xri63MuN+cDfC1zavvnrhdpie87LZwp3lvGGDd25Nh29aezvlnT7cIxkR397rfWeXbNAv3IbNF5rhEeJKiz50ZU66wm8o0zggD/jENNFjVT9RFQZxqLPQwNNXt02vcb56jMTF6Z3Ft9zh/fhGiuCudR5sfjoEMatHN+Bbp3zJJe8DMmOZO34MMGuBbanGyNxeysMPabCBRvQ+4sqPBB8cKVFAs6TGg65sRB966fJDTCZDzV/yeTiXxGrw07qbYn9c8bxevPH8U8rFTCclo3vRv4oCfKH/qwicvGYqLXelHYNkXnAAlGpRkhOUiFvoSvNFOLR01AVWmyPRa7Ap1Pt47HMW1vvzMcwf8O4wfJ2KuyYK6KDL5Rw91Hh6gAZerUV5LhYeC6XInNUXZwuc9FH2TI/MePgQ9KFc9oV8Lkek/kpXA5GN1cgeW1PuLf0g0xSQxsnzaJd++vkOrfQxQx3n7ahJwyxs4slHsWN48Uty/j4B9mQZmdj3WA/BLgAnpmF5Ne6hFwsBuOY+xCt/VYcHozx8WpciFbjZGBPBMSpsXFWHiYsyMOn42osOZunqZuzn2U1dKa73gF/6bKfAUIrCvmb7nl8y8vZ2CqRQ9aFR+ReP7R8M57WHtX2n18XG8JWoY/x3i/oyS0lZts3o6tCXHm0Tol5g8IRoqNGSXIUtoojcaK7gUYmrbE+Go4tc5yba46EPDOBn8j511HF/HlhrRH/yHFzlz+aJPF4FFtBhhalmv6F5CRTTHtRLQ607yS6eS1NZD7hMHHv3bkV+4y5qQP74MMeP27X8IY0IL4d/RruIwk9qa+1z/rY5z3GCMaHlOi2tC09Enz1n3+U6D07GpIGarRdEgkTTorWM3mNzGIPD1hPXeukiHtBrncNMXj1ZX71lH78UY8cRNzOxrPO3WA8U4bkvBLa5jOV6usP3WwbaXLYp3obgOW0396p4D3nZvJzBJ769ZccO49zGPIpEN+PVFGT2FJadLuuPrZawDE3bnZ0CxnZBqz+Xj5gED9fspjfuUbQgeB7B+qG4hUvQdq8chpYWk4nd76jwoMN4Oa8Wsz0t+bCS9Hlg98os5s355JF3PJdMtjWDuDO7+pCg9I60Ku/yZLHgdq44PJcM9Tv85LA2zd3aUOp15Uw/iT8jYzCUks1zGwFnLVT2x5OOumh+KWeplbaT8Byh9o70inBhmo+K6FUxMBU4O9vvQW/JJJqenlYr82IsztFUr2LLvU9N0fOJHKZVX7cVb0ELLQN4Xp2cqceTt3o8KZMydmn2n7wcl9rTb6W5W7Vgm9IfupCxzYq0fOJEr7eUegkxIcRu2UILJTifHTdfX65aYrT2aNcMleZw8/dEKMWKHmD0WN5q3fZSGmvQP4RQLdWsKNWNRRYUkJsj0zuyoBvmr3W9yFdX5HBG7Yp4O80UmBYQTbOePsh6LMEXjSOQn6X0erqujw0q/vOvz1YxPCT+eIPdM6/grdxUfCDP2RhZYACNwV4H4YA/FhfQ6WN1Frnq5lspskps3zyPS8VVg9oT6cfKREp/P/sehnEAr/1NYtDw/8Hf1alm8DxhBHu/rLGYwsVUpKcaLrgt6cKsfPyESkMWqiR6CrFwo2x6FlkqumZGCSfJW73a4rmzbB6+Kz4NG51ZAiXey4esVTNLU/tQf7T/WlDmVJiuLEbDdhYh1/EAv9eY+wn9ra1wcynFvApKuI73J7C617KRr+OChz36oHNbv4YVVpDO7kS7fySIPt1ZzPk3LDFwkAVAi4F0iLB33vuU+FudDKsg9WYVib4XasEfJbU2RGrp7M6Oquhs7c+2HgaX3J+MB8m+IiEmXIYXZJg0snuaJZRQVu7add9LXY/oHmnzaHq1QgXIoRYObYNjRZiu7lwL03VsXC1UmPexwhcaxIFh2YNULLNCpKgpuJT+0PFGVRjz3JavstVXPOxRZyTwNsT1idz7fv6kfU+nkRdyiVPspK11vO2b4LWLqYYe1EXvatUOPrBnc7dEDiVpQqtKqUodFFjQ00cCuLjMO2LoabvieGWcTU+/+l7arEykZt7MJQ79SMezT36cg58N5LP8yfb6yrJ54fexHrAGN+Y9GW2804Da9HivDxnVgcsUY3hAlYP4E7GJuL28xDuc003KnH3pyBFsSR7aRixPjW2R9aPwHRe7wen3C3gm+kq+PV/srHqdSbWgcfkrn4YuUFBGZXa+mNY8vMcHQ22TGimQvYHR3p1V4l+whu9nR+NaIHHLRomQ+wdKZL8nVDT0RTD5lx3Zus9nL/Q+Zn9d7L7NpP70SSU072ViKxX4Zxncgc6FRJJDZaMl6weFk3LBhhp8MCg+IFi7oCd2PtPaxF729OrErika4ncbKt4VL0t4TK2e9OfP8EUfW6kZHd3Xmufq863gcXZL2Q/2wQrt6tQsduOnrRWYchKgctZReChwBtNBF6m+zIeG3p918geNTeC3+kHokgzwbcss4TDkUxeuqKUv7wkG31fZiP2oR9ydnOoyiohfksRtQ9qrVlrgIcJ/ojNRErpJg0/o8RJPBcRxucLvmVZwjCcsOqMeNtgTBiTQAOOVf8ve2B2xWxiGKdCyW07SlQL+E7AkpWR0Wgl4MhxzWMx6GEMPD620/QvZYflipdl64tZHxPraVpzbxr3M7aQKz6chG0JGdwmA6Ih4aFUETdBMrlwCDH8weoBBt31XRgOqa8HdH4QyR09ksYZyOMhVhZxJwu8yca0N53cNErycjGnnS/Y0hyjuhqhJqk1rKoFLmzvTncOqnBEwD7XVkrRy1mNrmIp1mYmaWoHeTd/U4MvU0SdV991Tm5f69h5XXOM6B/LrWpRwPV8GIunnXtyyTu60YJdYkpJzJS4rAuhA3p1fKWd8O/zbudEk4Jt0JdvhBM9C/kmLebw5wYo0NtNgUmde0LHyQ8NutXSzvxasvrVAD/8dRHnOd/hz7kW4gvHmotDnYxx5X4ONyE3iXvnkIA0iuB2yLwo524g/W2plhw+Fax1vvMRpmgf9ot2BH0n279K+GxpS/kCdnkxVYk2j8IxwEQNc3E09E9Gw3qWESIK/1JaH148+Qs0/tPJRhc6G/pwzhd6c6Z/Y3FZ0p17FOhJTyM70YU2WZKUhZ2J4dZLy/VgKFsmZrj1Uu4YEcOt9/7N4Nq7DecubEjAgVwpVzo/gJZf46jdkULJ5poe1L9LXZ8Ou1d2n+wur5y0xi8M5weereKNOAXGj1YgSBmEBSs4vHxbQ7vv1dDEtnW47kKOCe50Py8ybW+KZsI5My/m8ruiVPyr33JELJLDYg3AWRGuTionj8tVJA6rw9cPEs3w9PBN0dXmelCGmuDshEI+cn4On75PLvAiOTIO8JAt94PNhvG0/2IFPZ05GNbFgzSyXd4bQMoZ4Te/hy8/nY/uPa7wVx7Y4mdxPp4VWiOlJgs5KaEI39EQVzcPhJnAb4beTkNG6lh8OzsAvRTpeOqrxM1+Suy50RnpkyTwvRaPdAGT34pWwHp9DnIvpMND+ZNaJdX1GXdfnwGjwYOwRODC/d4L+ON1J9gkSlCyJxqfdKKhszIXTeNywM7npmOB8+rjIna+Wx1GO7DzbfiezsltkrigRXHYnjKQW+DJ09HBvlS2IUeiByJ2pqBxhkjUD3Pyjy9x7Jvz2on1biyujuFi3mVyLS7HoXpFLNdW14tOtpPQdOcRkuL5PHGDB2tw+GQhdv9b/ZWSmn8npznX+VfH8zAx8wh/a3RrlL/Nw5/ZjXDDIAt8eRAsixvCKLq1plax6I/MTv1OLNJTjHViuYZGqyZwisWp3M6TfdE0dTS3Zg5Hv0wSKPpYhaTv4N7Uy8IW7M1s82snZnK/s/VFLD8xMK2Aey5O4CyD4zDHpydXm+FJ7XU60c5mcknn6zy1H1SHy1nPoZ6vvhur4Vnv6Yo5lyL4Ky/X87OzcyDzyYFxRR/MCeuKZmunUfj7KeRl91pjS6dr9JB6bLwo9ZA1tm7+SPdCInjjRsP5jUGZGHktGyWWHNZUeqHFyXGkaJShZX/srCk/bMD2vvKySuD2PF1fKPCyeSrsORaD6bwa+xomosI+SeNbmIy1jhXKdZ+6MF+/DyYwn5XNe10t4xfVyBFSmIMPwwKxPoXHmNLptCKrTGs9Ra0R6vPCA14rkTncjdylKuj1VGHZ6DiscxD4dLQMCy7E4Oo7K3iEGuKjZLs90wWzd7ZXWT85t+FIEbdqWjyaVKVxZ5960d8DHPnbFEg6lIZp7mX0uiZ4GdJDxO6F9ZyyexGn23Nfqr25vl9jkNwugttk2YHmoj21+h4jmaJoobXPI642mh7ZxhkP6Z/DSuh0tSbn9ko8EeJDdlUoxr0di4j7kRDNCtfgxgGTBX7zY49o3yYPlx2+pqJbRhZIjE/nhjTP4LaNS0CLiRHcgUOgttcl9N6oUNKjuDu1eP9TsyY705jaApebvR2xVeDvG3oP5J36FvHGDbOwxCgX18L9MXGDL0w3zKbXvXM176xed+yd1efBru6YxV97ksc/dFeg8zwFJswguF/tifSCiXS/Zw09bFXXHzlhgB4evD1q543X5JNlBqvEEv6Dcya/4rMgsykLozZycDUIQEtDJSmaTSHWN59y1QSt2m9wSftk7sL6yBobmuLnsP7cGO9+nLQkHnfbpnJXmwSQ34RutL7PaIm+uRcN3aWrWY/1nbJ+U9YXsWGiHi5blfJZp3N5/0A50prJ0aqIsLk1YD+onDZPLyHlEAME+Bhp+mJHHXcX/1i1y5H12IX8G8V5NQnnFs+Phe3vMK6JuDPZ+XnT/ZtDJZFuntp5xSuGmHvdGDfMmwl8XoV7vzpS5FwVXgv/nxsdj29uamyukWJ4i3jNHAHLyXdIztPkUH43SnVh+Oz68Axu6aIY7o0kDrfWh3JTjnnQ+negN+eyJe1+e2mtx3J8rEeZ5fmumSihn9eQTgUooahRImZ5BPY9GgtRaW+cGR2ixR9YLo3l3lje7WOhErXJDiTao8QAIQY6lknRUF+NHj0i4NklUktulqGVhlM1CdDHye4qXG0ppmohfk4XMKFnSjRq2qhxslCGEZHafZXJhvpQjDXR9GfN+6pE1Q1HGrlV4DkCRrsUKYWbgCNnNRHsA9r14v5f9RH13Bw777+nxaeUuBrSikwnKnFY4DyFH6PgYqZGVUg0CssjNTVeJsNqvuenTXBh2H7YXF3k7l/D5xUU8BHLFFB7jUADhR9enOqD2zobSGfqJGI8sf5sc028RWwWZYjrT3r9rYg/75DGzzgqR5i5AgfTfRE/3x9pX6uoUe9KYjbK5P67Psb6tr0bu/Eq75n801w5HN8MRWuf7pjp7YpLCxMoYaM2vma6e5/UQNNj7mekwoMGIioTfNLDJBWM9sRhsHCfY1ZIseCtDIzjM97P+H77qD8uT2rKRFdGGEM3vwNn+CiR670mHh43B3BffLrTgeDOtGVYjuTnIjeyWlTHb4+bmmLMsnai6WaCD3Q1ROqNUbxefjG/61A2ikIVOH3aHwVNgL6OEyg/ppgYB26/sDlO7T3pMn/eFeelNnmi/lfM8PnkKE73+Cju25AkRC6r5JIW96N+ejIyS5ss2egR9P89n9GTBpjVXIX3bzxpTZ4K6WNVGD0tERs7qlHtGYPotTGaHGTQwabwrarW1AMOcWZi1r/95eYk7pfdSi6+YzI+/JrHDXMbR2E3Qmmi8VrJz7YF1KWyDi+1O2qNCUeWuYy8YoNpUgNkHS/j5w6v4i/tzEZ88xxU5gdhZVkgpHumUuTjYrp1/v/ipbA2To71+3z+t4gPrpnMOzjI8TtRjtbXBSw/0x+TsstolVUpXdtSx4tZbetN43aidZwptk82RpD3CP7Th3x+82I59M/Icf4o4a0NISK4kppJKrTupT6nz/qhZz5Ugk9ypjZdVQjrrEJ5QiyWt1TDtliKkZx2/oXl6AeeMgHL2Z+fqxTOY0vrVgj2K7yd5jFR+GKgxvRV0eh1os9/+vnu/aODg715x3rZbufy+ek7R/J68+TIKstCh1BC/72E2u+j6L1xBUXMr/OfbDakfiZkTuwvil5cxY9wKeRX/83CmiEj4NXYD+23Cnequ5LuexVo8xx9I7AZlGZ5f6nsjhKvP7ekxjuVCPtHiTe9I1Fhqsaq3CjcTtG29/P3DeG31ACqaQLm/q5E6DIXIuHdDHos+LRBMuxrLfiJKikePJNhd4EZPs1sisA3zVy+LvATL9rbR9xnrxm2KAZzJ/+kcIuN++Lrz2KuscAZ8wZH0dj+pZJJ57X7bepzyayfYZugB3F/F1rTVIWpgm97cDkGEcJ61iUxGHpcitB//meuR88Ae/TXieb+MoL37oZI65zPO7wt59VzFZheKuDkFQEYdYfwqracxDsm0vmvg3Hk9g+qXJuBZWUGCGt6h2c9oR13y/Hxj4rPsjbAjVQDGCWUkEE8D4uV+oibaQAft098q1tD0fHHb2L91xulAoetycD7bmf5FZfz0UflgOl98jHpexaaf7HBmZk9MaJBY7DaPuu5iBmy33nJ2RTn+t4Lq4MR3K4nUu70dikW647jslJ6UfenLhQwPl+y86E3TZukD8mQBmA134ScjSI2W/CVN0L23FiueadYruHRBIzplcfNTQskflp3GtxsnOTOi67UgK/rL08KaYyJzx46rckx1MyHTPg0lT8RNJq/0VIBh0sKTHUFzm3rgb9HJ1Pro9XE5o9YDvTJDakdmz9iOVD21oxnJ3Aj7ldw9w7GoMwjjBv+jKewsvbktypdknhBm/czfM4tbgifTib42lgF9QA36qmrQp9sFf6pjMECAdd1NYrHy+badmR0zAkT05prZqAWPlNB95IndeimQgfBBjMKpPBwV6Opa18MvpmAU3ffaNaceM0IbnvviCyvWGrOetNnMB8lL+GX9crG1pXZqFrtj/RaX5yZWkQrkE96k4w1MwhMB5Lk5i7zr692udNaD3kDkriUlb24Xc7xsBmWxJFBFzr6k6eJRXmSgGgfYnkMhql/yXJcD+w/I3I8e1k8oMIUZTMDuF2vU7iQA3EofxfNBR2UULMSD7owOVfSL81b616K/cz/0/t7XTjT63xH+vNRCdiqEHc5GmXN1Zg0QAY93RhkeXyjCn9THPnp6tLcqb/z5B0Sp1vbW2PtGH9Od+EQLsuzr+C3Oa7JvJ5U9MyR+jYdKql81o0mTrJA0iA3sLkqtsfxpnGun2OsQa55XL+2SdyLsBSkT1zBfS7tR31eKCi5ZLIk2dKXGLZme3y2WQfBHuNcXl1tA4ZBV37rzpdIq/lCRQ5ie+eg28Ig2Lh0xqrx00g3c5p23vRHV6T5tgerezUbMRaG43rS7W9KVLuOxeafcfjcS40nsoHIvpaopXfm/1ifusZ/ChhiSkE7enNBiSLBf/6wiMaehmo4lsiwvlrbL7E+A9Zf9ChR0PsZwd+KPciwkwpL9qngqNsXi53VGO4Rg3N3osF41aSPdpg8y8OV8SqWv2G8KvR5NJfovZvb4ZWE2ZOncc12KCn5ioQWbK6SFO1J0dTwNPhlg7OmlsfWYrW9jsYT+V7P0/iMjllQ5uWiQOkL7lt3RHVbQHbrR2rdC9Ojx4TrtG50KxxaMgbzpjanUgcVMt+NwZKkSAx8NhaHmwbDgo+CVQ8bjQybB9HMZlWaamYojHdW8QcUpXx2sAJJ7eUYvisAnQVdrIkspV7Xa7TWY2et7wsqdlGhIoLI02IsuBgVSvL74bbA43zXSpF2Jgm2BbqamLBw6EBNfnDF4YHOpsP0sNgmmNv4sDsX+zkGLTyJW7bRjaRn3KhP7kCJ82UPzSwjW4vNNTKZlw0MwOS2RqXzsz/J+eYu2dg/NhvuxTys7vsiqLiQ5g7UjkesbpSV9JVY7m5I5hi8+GlMXxcq0W6yEh+Oh8P43lgsvRiCQS97aun9bxdz1M+dFXuq0GNiSxonYGursUpk/+6DGHM1LjaUImBJtGZeiclEvRK4ac90Ub2sn34yP6l7Fv9k9DA8mZANuy0cKoZ7Y463gGOOxmvt88B9I7AY9oX7SaKXSvywa0cL9iuxz0C4T3UU3lmr8UcdjeDiaKxY+JHqOce0nhtF9TNB0bUZ/B33Ar6PfjZOXpDjeyM/DL0qgY9RJTncGquZO2Ny6j5/Ke5zO2eGBRNuWYH7ruS9PxTxZWcUcNqSjasb/TFkLxB7v4iWt5r8v/bJ5obZXk+0Ffj7OFfaJMTNX1NUGLAzBoH2avS9GI9aAduzfEjDJzoYPyBDkw8p+H6XZ/mQZ65yXEzJ4/Vf6sP7izH+LC4jWkIYFKYnYD59FInq8hOqyWZo+/SM6J9eVhDXGiOyVQFv3LGcDxbwdcsZCsQtCETqR+C05SSaHFJOrJdHg+v+pyeF9aew/siVhsV8vLSYP/UpGwnVCtx96g8vAde59ZpIQ++VkEbP/zNryN5nVex7F9azn97Rktu1GNz1k9EY3taWszjQWuAuBiQJ5STz/e1J7mYD0RsjzB9n6DzhiL9zhzvNnSwfWWG6uIBbYjGUm3U1EbozBnDGcRKKuxtJkZPGSxrW9qKANCH2iA2Rb7vb0XGvgdh62DbRsofGCB3UjytfHsPNOBKHUR1jOYP3Han8D5Hr5lxJlK03sbsfUf2K2Lx2eYulGqzMah5XMyO57j7R3J3rUsiuenIzcsV0R78thZYlSKIyuhCb8Wb3Ui9br8OqqRn8zZgq/uFyORo+z8R9Pgj3Dkmgv0xBtLmcWM6LxVmW/2JzS8XOGzWzS1FDFdzIb924ae1jMOBBGDfFwYmmPO1IPhf6S0aQD/Xf0B+iwymaNbcl1M1zqZ/2Q4SA+c8LfG+fwKd6t1PD9GcuHh8egepdarwoHqFlf0tvWYJxfjY/phumQq21M00SuPQ0cxVOHoqGWMDJXX2lOJ4Sp6mhaXIoa/7QP5l2Lqwu47PTFHY2Cr639Xh+9gI5LkyWY1xuABQLeETZV1A0VRDjmExu2M7fpLOihZjNAMbK9CHPz+C7pRXwwzdnI9G2Lm9a+kACU+V4OmGuXQ9nfTAvU8zw+pMB/G4q4TNETI2tVSjzUaH7mFhUCue8z8tg0EYbh9TPjoU6WcP2txJKm7bU20kFfaUSm85Fwluwd9n4CAyqiAF7U/X2YHF/sz3j7lOCzFCtVvJe17L4qlMK9LokxwwTHr/GAePfVdCfw5No2u74/+jhP7xa0E3zH2NxSohbRq19MKWZGtsyR2CIQS5Wb1EL+89F7t4hWPg4XUuO9dL3TVEjSMCiKcEhuB6mxoLdeSg0yMeUk2p4meUjVccAn5cZ43pcoUvnv2ucwoOaiZZf0IdjqzDOQyzjnraMh69PX85pE0fZ+7vS8M55kmvQnrdgvR4H3+ppej+u3lLi3CVHKpKo8Fz4/8oEGeyE95P+KQqb32r3D7K5+WHnzXBwtgF+3VfCe6MnrRRi+7pnShibCxy6hRqXH8fA9562HozHNcSWNXpg/XX6CSq0tXGg034qdL4h8I5zUejQVI1OjlI004/XkqufwVxRYoitn5VIeuVE6y1VCP2gxKFOMgQK73NHtBQbQ2Wafovee/Vh5Ken6ZXKnlrgyHovtnaO4TrvDeXMmsWhzc8e3NqP7jS7TWcas3yYJHiH9r2wfgaWI/ruboXDV5Vwj3Wlb4JdlLdU4WZmLHQEvxv3RIr2udr14voeK/ZePnmr4LbNiSqFeHZB4DzRVtGYIdzL3PhoXLKO02DH40esMW92mahmY7WLbn9TMeO3VX1SuRP347keQwRMfCSHC0v1o7InwdRhYYGk3TvtfW7eqgPW5+E05ys5HxJ4X3d7+rFVCV2xCrt2S3GWzek/lGJDwyjNW2Eyq//qg72VIYN0wd5L6IYxvPX1HD5D8EtfPmTDYRaPmzFAaEwJfcuqINYbxeRYrxTrnWf9dayf3XloFv95RR5/8XM2Uo4LNlFI+PmIw9WySfRkagmxPbH+B6YDQ9NQEZs59H1lhpaLA7hL5gO5BFE87M3iuA1X/CjL2ZP21+ZJYi95U/33PJp+rPt2RbAQ32MaWGBRgIqf2XUcf72rArs7yqHS98f07UD5ovE0p7SGWE1kp9dtCl9yjBcl9xcdFb3kWzR+xgcbO3DW64K5qLeTadOcqTS5yp4O/WpIsaJQfur3Hjz79gNbj30H4q7lSdGef6zAYncMN5S3m1vKV3zLhmqEEN8PBcDTlMOor2W0dEIJMdth36y4WxntwupO9d+uGNU2lMuN7cHNKomDW2wad/B4V7p6rxudvq+QNMrw0P7Owv/UjlidJLGhClu7OtJR4V0fFjBe7BoZWgj8waaZDBNua+Nk9t0QlqNiswI/BD+9cp6YwgS8fGCoIDtChruCH9wSFYexz6PBZQxDodMXejBlYF1OcuZAhFAmLm9X4sUdJbLm8giwE+PIzCioKyMRF6FAo5kj8N91p/q/PVqlYV2iGl281Pg3KxgdZWpkdcxDL+t87D2hRqOMPLS6pAdWc5T7+7mkzs4Vs5ojqzcu7R3J/dtZzQ1RJCBBN5b70CyQHK5708wjBZIzZ4KI5cDYGlP2G2lyYSw/yHJjU5ZN5F0l4/ndPXLw7HA2Rm4KwPxRwXg6vpjuVc7Uus8d0x3R3NUerA94yWEVROs707l3Stg9V2FtDxnOe6jR50ky0vO0+03ZXAmbFWfz1IVnlbhu4kwXHFVwai9w3MwYtBH8y/f+UuzopO3PWF/kmyAj+HwyxQZ9Fd46OZFPBxWKPynxdoQUywX/eVImhe3I/9s3yur8GaqtotixRkhuaobdvRR8P9MC3vWmHH89BazWyQ/PC3h8kJbSvcWVxOIRwz0M77B4ZDuDc2T+ZfipTG7OjTRubEg8/CxlXMygzuQd1IWya/Mli8eF0CCRtWY9xt9yzyxyzvUy1+SXBk6ZzkvHZPErjbPQbJAcQw5weLe0B9oqSmn30xztvgtbGzyU62lqs1EjVLDzcaHLwvvsIvj5r1tlsGitxmPBD866Gwc2f1A/i2DXZqp44JEKR5bDvnUqgYs6EslZHYtD7uxUbsRiH7IK6Eb/7s2VDHzkS4zDaXT32Bu6kLj9h1v5rOCDDMG3aaKAQxcF3vzxQMiU3ijJqiTluWpNPiRfoo8N7wtELB/C5tVYPmTo0VGaPlXnlgkIHhTNBYR40eLBRGeujJU4RgQR+5YAW6++ll4/k5dysoif1GQ83+qJHN0l2TiTGoDQRf7Yt7WQjrerot7OZ3jmY1iNclpmMxHzMcy/fB8BibltpGRvSgr1+ugmcVlpyc9bqsN7zUr2naNowPfsPARGkWna8ezqAIwQuHNKZzUMJgbCz0eNU3EjUVIzEs8OCDa1byTYN340Mbqk7pserF/q0+kfNH/pCH7pHQUfl5WNWGcBa3XjYexIaHNrPDnEac8jhMn0wHp5W7qYwOucEpGxzqSwV+GjEDef9IvBPOFdB+6LRtRG7XddPxfC5jYeualwjHMktxdKvLRVYfZDGRwFv5S3R4anQ6Won5vIUvylTp5ezvXzJN0N1fy/UyfyT5NyMH6iHKadesFY4odhj8rJwHcGBW1sBP1wHbBZUaNzN0SBHidFrHb10TCde6jw42q/JqCysje3MKCDAI85encvRxI4V/v7KCxfUM/fQ3cq8bhTI+rXSIkRb5Q4vz0cXl/Gwj0wGj38e2PHvB9UH6Nf/bJyZHnpD48Nsc22gLeZXcRP25iNpQFy5H/zh+dzDtyRUspsW0ws98LkWI9I/bdtWE5mc0IlT7t68pMHjoBXcDZ2ve8Mz8wgZM9V07+0VPNNEyZXP+PB5j3+uWSAJW5p/JMNY3mJNBv3zmbDfhuwyccXW74X0bTxhTSzZZ2fmB/ykvyORTuwfOGvE9Y4HDCEHzi1mP+zSY6OGVmYtMEfik4SLB2VT3cVFZQ6uQ63ZvcywI0TzURs5jB/sQXOWxbz/b6N4/XPK6AYmY0WWf7YsMAfBe/H0eLwyZSRVpeft5mnp3ln+5+ZoOlJcwSFj+aXuI3nA0LlGC5wueFJAbC2AdK2l9D65f/PPPobfc05R7QzwhwB66z/5EBvTVVIOiz8P1yKnwKumyXoIbKVDK0GWf8HC+ZM1BGzuTrWz/dSVc07eifzLwUM8nZeNroEd8PbXUG4olNEKQKeYLk6JsfunuXBWA6M5es6oYy/aFfK56TLcd5VgX9uBuDcmwCUX6uktSVlxPS+2cAEzG8yvbMzMr1nFvbk7i6ScdPjY5HeLYSbWOtFwZ096PbCDIkqULuPmr0Z5nPZ71pyWYmrLTvQKSF+fjumxDqKwghzNWYfjcGpy1FgHIPJLGpmg9a91onYHFKaxzvytSjlV4+I58d6ZSOguxwvPngjoXsAlvcppXdlBZo9Mjnm6+t9PFuv5WoVL12o4rcUZ8PmbjaG5nJQpQKwLCGLndr2zmrA9fNOTwV8vSbNnw4PVuFJUxVyX8Tiq6caKy/FIzI4Qcvemwqcf9pAPU3sfhUu4PgXTlR7WwmT10osPx2N1wJu7WAQi6QEbR5guNQI9f1E3u1UiH7hT5JKFRSFKnRr0Rc/fNWIfhmPkX3jcX1mHa5jPT6uLT641M//Fbqr+ZJbfflf0+S4mZKFz/d9cPsv8C4ynxRXyrX5iuALmV90l5phtIEKurvFtMlXhQnXlHB5KoOlnRqqnlJcdI0F+91sTbbW9kUzRJ222buy/b7TD+Fmz43iOsQn4ErLAVzNWZ7aPSLyjxsrad9U+/tnrC+WYVbWF7sxVoVlAs6ab6HCTk6Fx7ZSDc76/DAOU0xiMXNxBlqty9C6n4CrGdgcrUZzAScNPxeKRVkCp5Plwy4pH3pnBR73K0/r51msZ/mY79P+EkGFxmvtyeU6i7VKpEZGYXATNVy9pXh2TYYdLerqqfUYtJ7LKa8X8wXXs/ktN+R4WS3Hmmge7roB+P28nLafrdTUYet7d1kd9smRLyJWh1X8M5gbfiqEqxD01aAqiYsr7UJNloCs+qskU84Ssd5Btl58bkM8lzQXs/mEZUct8WRVFT+3ay5/zzAHUz7Lsek5D+sZQfi9poo6/ppMPosGY/s8bRz562sK9vcVuLCjGsqB3aEQ7qf2wUhsEXit7LgaVU3zNN+cYz/L+NyrvFUiAxtrHMg0wZSAMfyMV2V8w6vZuPBejo+JgTAJBhZMqKIVNiX/qVOyno36Xg0232/dUs5Xnyvjnf7K4XZFDvGwQJgpeZTsqqQXjtXEvv83XGWGyMZTXFj/58Afl0TsGzAj9KXcG7kf9ywhDjanUrnKJ50p6jQRrZFLHh/pQIbz6nArP7gFPiQ0c2UzqvlDDFH6aiGvMC/kWx2Tw8FZgfRpfjj/OQT9htZQTd9KGmCYjrXLB2vdS9zqdLTpKWD3ADVCO/ZEJ+HtTJiWh5/j8zD3mMDlPPM0s6nsZ9l33tiMav08bFG7cv7b9Wn83SfZmHg/B8GLe+DG/kDETpxN4rslWuvVz9Xd9r7EV3TOx7+Bl3hvRUt4H87H2VaN0HFdJs4nh8Ay1gqmXnXfIZg33xTH/3Z0Trd7R2y+Y+2nSv7spuE8KuRQT8qC9I4EZzoEYYfHaJrrU06s34l9w2BLbKAmP8++YcB6n6JG9+Js5Uu4XY/6Yej0fO7srEz67cDTmd6TJeGV0v/U++u/YcfOeeebMc78DuWLV43hd6zM+j9tfXdcVFfXNYgoWFCxVywIgw1QQeKcuxcIYpc2dBQsWFBkBqSIcxmKBQSxF2yxGxN7i5FYYi+JvccWxUSNNSqK9b17eOf53nny/ZFf/MPjmXvuuWfvtc9aa+P4pRS8rQrsyO+Oj3WX0IbbGcR1SB73f/0HWR/3IKFI2jAqW1o8R8khA5XcztUbV2/54my/ApKWmutXTBraWUrMPaucfdY/O9Kbw3p8Uv7bNiUYJ+sYEJ0ZgmbLNdCOrDyvOV73Kz/ajuMn6+afP8qRNFFpkpyhQ+cROuQNIkx/7I2iLfmke2XOl+KcgL0EOC8YYycjJ7YdhSg4ostJPT4Uh2CrEjerGEIw/WyokV/M3Pdcj0tGrMnaQeYav5jkJ3rY9hTJ7UJxokqkePLUldTWbhTdP0b95p4DsYeZ8f3ZWxm9zNi/gL3N5rplSz/NKpRattHhyGQtZt7zRY67N6pvzKVf102jNfmj8KZ1fQR2GYdlyrlzK3KccX+WKueti4+CBUZ6Isq6NzadicK01VFYeTQVqW9SwF6YPB/rSlhPYroTaOuXJxWF95Xen9bCO2UcjsZ0QzWDN+pVCaK4N3lG7h7z+ZjH9+Unoe434j2lfT4hnRlfLry9X4j455fIZtVIJIf/QdWTn9CxiYPI6VqhNHHpcMzzG2mcc21QZf2T/bN+kAwoJgOOOvngnZtBwR5p6GiThsOHDNgbmWb23fF9xYrAFmDusZW9jLhwXxp7UcZXnYzldaNBShwrTQjHG+8Ys3GWKTZgjpVXRV28raPE2NqutF8ro4WCGzXXI9DAxYDVTzSw//pv/7PE0zWMHmh92st4YulMYfv1KOghI6V6GHa1MMAhIhxLOoTAxIfm3xfb3kJlqp99TJgrhR1Llt42nwhHBbPPuCHh4Ux/pN0rpiDNCmpUURs3f6mK2aHfufS5uU9VaJWsYl3JqKmJYvGpfmLc1kg07xEhzh7qSuua+tFfsyerS1Q9zfbnhysW0EQ9M+qWNh/XY719U8or02NwmvLnwiDUr2rAt1cCUFwWbPQQ4DHDIqyw6uRDFdemWH/kfH6qdHiaQUrbn4wprXT4MtAbc9N74Vjt6bTtgrkO80ZgDdheq4Zil2rwbS7jYnJbSqoho049GdlbNWih7MOSMg3ca2uMfAv+u4d23VY1cfxJ9cjWqj3rDmOeDRRDIkeIbYMi8axJjFjtJOjkr16UtSFD3WeoBxWXV57XfL/caX6oM3tssN40z3u2FFx/gdRjdgo6L9eh5tA+WHO9N9xWF9Dk/6oz1HxvC/b8KVhnieKuMoavcqY3ynnx5yk9vBaGYLeCi79dG4rV4WFg/diWY/eoZet4PHpsg6EdtkmZj69L3ve06GqZJsX/9pEaPX9KtmOS6PFlT1zp/J5axlUx2y+m38hcwE3jlfX4qxP9biEjZqWMBXc0eNFeyS8qopB9LgzqBuMwYkxlHnLoVZbx/xUzxuPGGAMKtAZMsAiGTZwBkRaTgP0ZeHbegHoOk/Df74HfQf8mFviq5Duul1vTSSXv3fFQj3V3gkB1DbByDkHiW42xlsT1Ja4rNW9XFf3Tjkt7H9+VAs5rEXwwW4qKrgU1vaDnIZn04a4afa5bolFQFZj41+yFw1xafj7mOS4qyJQil+ZLA49r8W5oChL8fdGuOuBZexE5lE4h7drK+6r0Zdbo1lelurzzHbFv2gmfTElyHSV1CdHi6lwttD/3hPYRIaxOHon+OWbvj+9/tj2uAebrBzvKcM5tT2EqGX3cZWx3CYOPku+m941Ao5UhRl9gHsP6EM4LTN5wrX8qkA6GZ0rNgrSYVCUFk/4kJCrx1uvRfFrxRw6xFxF7FLE30ZPNYeoGvUa5nHMrkuJmPOzZvdxWrbtTk9ac/dizdUGpOJawSZwf3qLnmnc7Bdcj2a/yRlGrtlyPZN9KrkfKb/2Fam2sOKrglXdZvsI71o2mxHSkXssT1M83mteF+W6U/R0ZU9xS8vJAx7b07qse168p729LCBY0MODXLho8+FFj/A5MnAv+Hlijw/tt86LRIrBgonjhEoVdiBV2jv2p2mV3mjjAoI41EO3+OR4uFZU1xWZplfvsg0csHvUwoLkSt3Ym+uCAcgZffpCKrqVpWHJA2XOnU2GVXrmelbjTwsLkUzOygUH6w90gjT+qxbmWOvyiYADfB8DDzdOoV0EesadfjQl/kyGpcm8zl53zyJ6X9DgBPfp+cIKfqgsmPRyIidqBiDuSjOb7ksDjOAf97/zzphIT2irxfIaLNx4MMiBtQhpuR6Sh7GcDxpyeiAevRuLGvVi8+pQFl+tWKNv8J+XanZB230hH61+PSGX76uGWtRJTOtri8sLx2LXEFyvv1DPm7jZHa4LvKM9oP6r8O7Z2+fGSNbZOGCDWe0SKeWsjsDc7UARM86R6BW5KfpGiLk/5hl7PreQJmDjRzI9mruXv7/OkY6PypQ1WKVh+SIctFr6IXOcDuUshFQ6ZT+yNwOM4n7vsNFfFZxOfS81W5EifL+RIE5VzprRPMu7/5o2BL7zRDrPo2TxzfuSUQ9WNuOxmtfe0UNkj+/u2oiHb9Egs1WPeqyCcqW3AyhEhqLMyGN9MroJiDxt8HvK6/YvNfzreHdTMqYWlBVJbB4gD3/UR9TeHo/CTRmxc404XJnrQvXvj1R3IvO5t8nhmPtj180rc662i4pYyOjeUce7HMOxvZcD0ExpsfKYxasF5DGvDU5pburS+YY1jw+tifudxktXjHOlLajIsauuQcN8bA5oLVI+dRhfEbOL7osxT1fFuvtrZolYtl0bSchfWAS6ICxZOD0cI5/ORmD46VrhP6EVXU3vQlpl69c1539DAxaVSk8OjjPwz7J+i4tju3OaYtPjX1+JQ3XrS04YnKMluNC7lPaIFF26Tx8EEKuwxTXq+9wuxvx7v6TkLs1VDKuaqXs2ujpkLB4muq8PEyZ8i4f1urJi4g+hBtg8dvDdZ3THLnVZ1q230DXF4vdSJPRo+xo1XlU8vp5UB8aLQl0R9EYYBz7zF0b0udHuuK13uFa9+XdGN2t+xwS/VLtGV8WNUAz9bdLS+VNGBtbSbXngIS2otrq4aiB2/2Yuvkz9LwakNCYvc1L4lLShjWSWPjHHLyPXWbUtSqmBsy3tUs16xFFERJPWzT0KTR1oMu+iB5EI/+E2YQvEHzOvCprOTdde9k5Qz86Wgxj/LEOkysm7G4Ns+BqzpGoGng4dgwzZLvPS0Ma5L1vz3Kr5/5/G3XQeLaSlx4tKECHxyHiIW3PGg737+hlykZPWGv8x1Us0cFBzxogY2fqqDEb4yygtVtEyjxCW1jCMV4ejiYEDLHaEYVGFen9jnbAkrq5pgPu3863rMeeVM491kHFdy2PpxYeih7LOzlmHIWhqKiw0r64PLG5XT0PP69ux9x753P9wcIuU9S5du/67FniVaLEkhXPrghcOt8qj6winE92imO7WvDx84XZlxzpk9f+37DRKZpaPE/vvhmB4bLA7vV9PxOA+6GD5BLV3pSroulXW3L4sq6268fx6K6rheNklaHJUuHWyqg8N9LWJzCJkfCOleU+mz7TSKuVXJR2nQ5yMd3zLQhT0rhx34TBduREtfr6RKewOS4FmqRfwjCdmpXrifm0enP6USfzemb4i1XB3f/eXCd3rvrKJE57ljxfn5kRhj2Ud4lnnSS8mTujWcpM7LALHnI8/H/lA+I2s6jWxiA/ZbC4jJlVqUZ0h2RVoMTVQw9Rlli730xrP6+fSwVh6xX4jJO4TxWOS+Uyr2g/9S5C8WlPoKh/1hGNFqkFj9gystPqeigqnD1PNbmPuivvqjzn88+lTjZHiudKPis3q8miDj2aFQJHc04N6lKMwoDkOAbWPcf9EI3Xa/UxVNqO+8JLKpy5R1dZH6Ok90GzhJVETGoP7OqWLM/Wi6qQ6kqW3y1aMn9jabz+Q/wb4Sa5Wzb/TWdhRfXck9W8kwuIXBs7GCJxJCMNghxHjnymM4z+X7TVOt6Hin8dKebkXS5Egd2ijn9fWpfjgWKnD/8wwK+zaf+M6OPe+rtZ7lzD5f/O75LHxeNkCk7I4R302MQvoGreh034/mPJYo42y2enSReV2qe2IzDFpfBwPcmuC4QcbVec60qkDBHZEy+hdH4lsl//yplwZxNczrfKY7Q/YaO6p8AytmtqW1b5Sc4IkehnNKLqfk18f2a1AkzL+j+9tqw3JfS6PP+qtRMg7FSRR2X4/D62WERESinqcBl45Gw62+Oc6pusve6Ll1KLM51k6SMXBzJ1owVcYpZe4j10OU89+ADaNCccnNnD84/Ek14x0+Y+vnCq6SK9rQEeU9/P1OD7s3IRio5C/ey0JhvTPkf8+WbCPHx8Tt4fPl87Vp0k/R+dLeLjo0ua3Fb897oemWXij5YSr1GTadmvvYGnORQ7PsHPPXFRs9QE+2sMH8yUPE5NZDhNWSCHwzK0y0zldT2XIPmp+aoh58x5z/aeofwFyIkvoyRrdoS8NcZVgr63n1s4Lbld/5R0YI2qrM14UxEuMl9lur8VmJsZHOhNMKfvCX0bhfKE43V3DsvjAMr2N+L2OqgTFfePdQGQv/7EjbqyjzdZQRmqvBWEclbx0ageulYeh7uRKPHd9WDddeTXNgz6dvrryhJi3zpfgrI6QLWTpsHqtF6HYvLG3oi/0fcqhpf/N6K/OUuUbB9YKdE2U0HPYNdVTO3XIFm0UdCkdzdwUHbI3A6u/N+RoORz+TyYNw1kk9Ano5ULy1jGZ/61FmpcEMJe9aPzMESweEGLXhJi0Ja8NZj8f6cLpSII65l4iL8jAkbDwsErtOpf798mifzV51xuZgs985bVN7I4+eOfUpO2QE7XclW2VdPS2z0K5VJDp0MCDKeyhs483v0Z3b2KDamPe0f1h1zFFyj4BxbWjpcz0W7dWj+d1ghNU34IaC59wTQo28I/b0cD27xCk6TRi5JYyL0xrFi/LbYaLWzkiEbAwTNf/oTrYBarq1abL6lYM3MdZj/Me4r/PNY86rVv4scV2jXXYPsX63h8j+sJiiDxfSyYwWZLjdjGrYdJNG+0Pi5zE9G/eOSOj+0cjljoxbKtn8Ey5V3ZOMw4E6XNjQA1/lvqjSejqFXZtDfqcr8S37XRzr6+DcMLk+5r11xvH0HMklaon0NSkFPS5qUbKlL9bv9saCD1Po4mpz3i9z/rmuzOdUC+W9ZWjVtCNARvu6MmqdDscPLga8UOJ2nSnhxvUzraXllDiX/QF1jJ4lr0tSpMnb8qTj5Ul4ek2HnHE+GL9XgiGmkAa+zCL2ARk5yQkHW+7ryD4gaW09O7IPiEXFRbFidJRY9TAWTodWil3VJSUnLaRe/kvU3yfGmN/LzLbBtbI3xH6ERQo+7ba2NvUpn4zfRusxrO8A+D/Nwuz0QDR0CzDq8Co50RYWrMdjTjTzodtJk0W3VSWiSXIM2v4WK87tiKXJddzJ3qtAPabH8P/o+FiXd2dfDRfWCLMGsd2lQumOT7ZUrX0igromY1grb9S55IuJUjFt9RpGnHPwOM4/npzZpFp26iuxL8eSuFzp0u+jJOl7HZ79oUO17mqsruODqLpFFOLwX/oVCzuj932nGzVB9jJeuPSkfX4y7NrKeHc3HDWdDchziMCArebni0nzyb99qZIvZe1sruQKeiQsVLBu10jUsVXOz39C8MvFQGPcZB/+Htf/cOa4uej5BRXHzdMHpgjXJmOFtRyNDQ1jxCpXT3K8NZju2k1Vr2jrT5+EtZEbW3DhRNuFnw6qmBvLPK0ZM/qJigV9Rbe6Yaju21N4XVfRiDIVdXgRp776upPZ88X3fUzVu1ig+62qeBWpxzLrpuTzUo/VCia4NS4EH6wM2LM9EM9bBhnvlHkM3007vHZy5POM/eukR3OloYcTpf4fk9Hvjg7+VwRu+PdD1zVFVO3IfHP/3d9tjXGCY8bhT3r0iHChi84yOjaVkbgoHLrWBthHapTz0zz+8bdn0jEc2qjH26yGdOmuEjOFjDmeIaj2OQv7HEMx79ggI9+7/VAbsEepca8t2+rMfO+J9hliV61k0flyBFoquCM2rzfZBHpQgEOquiLQl9gnhudizlTLGrVdun22BNfaz7mnSN4ThkiRdZQY9kCL9RU9sGa0hKf/5NGQqVn/z29bYwn2WWeP9Z5WtbG8dYK00SJTmjMsGf/8ooONLTDylhr3WhVS9NdiYh8qvkM66+Tl4vKqpgvfIfH9kZdhkjjgFSzO746ETcoo8YMCLe3q+NLQw5PVyeNg7ltxuhbYm4G9GZMbKfn4uza0KkOPszYybpzRoI8S/xbf0aB57WBw3W3X5apGvgbXGQZ3WW2s+fyuLxBXMqaLI4NicD0hXsQrWCKy92Da+XaGek9/zb/eH/dC4vfXU/kG+q92J30HGUtDZbgtjMAhJR/s9zEcc3LNeXm8JtyHgNflkhKnG25uQ14eMsa2l+F/LBQnlXO+TBuKmVoNGB9xvvNh+p72mLLVpXFv/w4e0icqqRgnrFv5CsyKwsH6SaLkoxdVHBtAS7xy1FULzfMC7k9h8r0r3aTs57kt6eJhPbLO6bH9QzByahkwqWMwgjzNeUhci2FeC6/VA3cltxrbg6yVeLZKL6PDt1H4u7tBedYw/FgUZbyj5zGdf66KqzOk9hxzOd42PpktFcydKHlUT0bJZi1eWBJWh3ljz5Y8imsy01hn55h03KVcxXV2jkkcjxLGeqljHbuqZxUm0uw/JPWxVjWk367VkV7SsJ5u7WzNfPInva0Cw0JLo3/WP2V6rCxrQyeV9/H7Qz0OngrFUmU9gx4FY/D0f+vOWJ/A2rNjSl73w6721PyeHl+f6jHdQoP5zRTcr8TayH804FyFcxjOXbznrlLZdXioYu/6Zot9ReP+vYVqVwS8bMeJxa0ELZ/Xk77vPlHdVdPx/1vX4Hvgr41lzOzqRL07y/BTcpLrM0MxQsmz/D+EoMEF8++d+1P8+MwaT0MVbPxCj40/tqLaV/WYaiVj0HIN5toZsPKnYNxrpvnX+2PNEr9DeMrYds2d1iTI2FIoY406Gl07G+B4JhzBo0P/k7eaentxny/GyvNLCqUFDbKl8sU6/JCbjHuyN7z6+eGq1xxqcG4G8V7kPcp703JFYDvG8IzfG4xzFVUPO4ojbTUY7hYmAvq3JqskF0qNDlEnBjQ3j+/fW8FwScHE56ughZJTbz3Zhv5ScrMTTWS4Kzn1O+X9vXNV8h6rUKMeh8eYPEDZD5T9fs/+kis19c+VVCIV4/K0OODgg3KVDwLf5tKmqhvpQ2Cl3yd7ajLPgzUCrA+I3JIkHP4JES67IrHlu/7C70t3OrVMoke7J6stZ8I4juf7v/wQHvdmzTwpJzhDGlSuw5IrWtg6EsYW+CKjx1TqcLXI7PlM3JAtrRujtI+Mc/XbU6pOxivlrFi7NgwFTQ3IbRCOvEbm78/ka8R+Oi02TUZmVXtKWKLHrrfKuz8aggtvs1DgMxidn/YH+4byGNMz8u/me5mz14dIAa+nSdEhSbi3RIedrX3w6Z0XFt8roHvT0ynHYqSRK8BjK+ZV1k2ZJxDlYYDrcANSJg7ENyMN8NuYgYU70jH/lAGUnW7U3/HfZY2ASRvAvSMyowukyZtSpO/3KFhzaRKsj0h41NcX+meZFPGzeT7BPSe6Z1phrNM7WqPgt1V27ShJiWd/XtcjbXYw2tU0YFy0Bi5bgtDfsxY8S21xY2Nke+Yo//jRzthrZMKoBGFJkeLy4igElA8XHyZ8Q1sT+tCn2Bz1rQIfc5z6qiou+dU0epYcL9ejRuN2dPyGHuOVP+uXh6C7vQG+o0NwJ0Fj1Baano+9QExjLWanS3lrU6Sb63Rwy9fB7pQEz2JC5xkF9CyngJgPwt8Q98Uz6quOlauYJxdQs6/Id/cXC0+EY+nRIeK7K13p9ERPOleSqB58uovZ7+Qa3P0DVYzab72C3+bmtjHyyfo90MP+ryAY+DzL1uC3axpkr/xC3F+iu3qEc+AMvXFO1mL+0KSfUCWEiXYvwuHxPEh0MXSjCPsutP7RBPXueE+z+divJvh1NTyKeEt/XdRji4I7Jipxoi9zK5tqEK7MN75Eg8EXg+DtWckn+jjTEqlLW7o8y69l7NMU8EO+dKX/XElyT8avX5Lw8Lwf/rL3hdYzmzbNLSZeO15TXkv2YrnbeHw75hrHbxkjSmsOEyuCopDuMURoO35Deyy8aVKvbLV1Nx/iPcJ77d39MyruT8J7jffZt8UjxEBEisD3Eeg4O0W8XCFRp8O+dLRDmvr5KC/afq3S93hd0bcqxkhcx2SdxoPofiKjUCN0B8Lxo0uY0PTvSRGiGw2KSlQvWWheF2YuJt8H8d1QsXIeFb1vQz6/6/FzlJJPXNZggJJP/P48FFE1gnHoVWX9Zea3Nti2LaqjSat4d/0oqZnlYUntoMP91SlIfxuE7aSG9aMS2nd0KvGa8zhef353rF1hX7EfB02STrlmS1ldtKhTPxkVHt5Y9ongVDSTRnfIoVPVOyN/liVsr9u3CQ6b1YHHBv3eGMuubRW4ViSSi2KxZE+c2GgIoW+9QulLaYn6zIhMYv8Wno/9hZ6gkQt7qrD2dHdpgdSxmPuWTcCqNsnoYZCwxVHBD9OLyGF8ktm69Fxqa8RjnK/9WFPJObu4Upm3jFwld713Mwyz2xnQJDEUs4LDjfMwt5X9oXg+9nLhOX/rPUHkx8SJOduisOqlv6jb0ou2lfUkG0mvfnnRx+h5wN5w3JeSPQ/ZG4594dbVSBZ7h/QWyfWj8M/OFLH+s6BDrn2p2C5HnTPV4z/ryXva5L3Edf0DGQmSW5cp0vEbWvRQ8nLDHh+seK9GamYhxbedSqw3Yu8R9hzhmp2pd2c/51Bxd/NwcWtoFNrU1Iqzq/vRjPk9yTE9W933joexZxjPx3fnjFm4/skYZtYf8dK690VSmUUK3I9ocabUD9/YqbF4Zh6dWGuOA3he1hew1qCNgo+i/2lLds1lLK4uo6mSA5Y3NKDZxnB4zQkxPgs/Iz/blTauRl8q3i/L72qE+Ooj3mnDsTuQxKfLLtRcdqekPWPVM4Z3o4a/VNZN2xxshtQap9r7XOhi1EMvqloojQz6Sfo1UwfN0IlISw9A9de+eBm/kjrUnfGvukZu1lujV0DpOhlPbJrRvSl62C3TI8h5EJ5YGxDWNhTe1YJxM3c4rj8eaRbPXp0YiSodDKhGBsx5TNgkGVB+Mw2HvdPgdYS5ZGnGPrKsGZze1QBL7Qd62qWC/G88kj47ZiAx7zcpOK0dIDIQ2q0BajppEbHdH4309sbeNTwH97J5+aedC3uPsO+I2JEq+U/TSZNCtLBRcphH8RLGdiOc+1hAiw7nEPcj4buqDXFbVdw7x3Rn9cgpRhz8ZaRw2xwJw7Rhok0zX4p914MW7ZHVDeK8ic8WY53h5VfiM4b5YXzmNKuWJtlkJklDLmkxZJoWje8L5LoSrqhyST3HXD9m0lIui6mHrAIZffXdyDtVRqGSE/ZfFImbCn44MCsMevsoo7cMj2GfmZab9qjYT4f5HhOuF0ohU8ZKiXeSESNpMWqfGjuD/CAicuixdh49irc3jl3XNcOxSZdpKh7L4+rXyxTVc4eLQTWGotG4fBHfOIjqvI+gog2z1I01/mSaj3WmPHZU56/Gf+tYnyKpYlGO9LgkBdnKt5R2xhv3VvnBJnYq7TtX8p/+qVyzYX8G0/O9PVksXRldLLVcnozTNXWg236oe7GXkgNPp6llc4j/Do/lMdyPluvRXBveG54haqUFixNXoqA+qhMthxFVmdmHOofnqh+mmtfLTWvCHBiNrEf0qRZ03UHJt97r0V3WoK6ST+iClPPXJhj7O86RPoZ8JzU7A8e9t5arQufOcp4z9oDU71U19cYdHdSdB6vphX1D9akHT8Txi7+KT63cejqvvCGsN1R+73zf0TZysYq/+6iHr6j9IZ1E+cOkDGctLIOTUOblhQgXCeJ8Gt2NNtcls98Tf4fMKXui4A5a5k4XShTcOErGfmW/zVfe+/bdGqiLI8y+H1NPDL4DOavgsQHnnGiIEqP7KFjguZ2SZ7cwoNUqBauUmONNk1dJy0/WsFZw8fo5jtTZUsa6psq/0TEMO5oYkD9fie+lIca6BnPomTvPdY2lHR47cl3jSUKeOPx9qHBYEIPmc0aKgLqCPP8OoqgrBWrMGkyMZY2YQ8G13FfPhFlGlxikG1eSpG3PdGg2TYeyTwJrjwFvWxVQdT/zPJm1mKzLbHy1Lr6c1WOhnYoat5Hx0049RjmHYoCSh1S5HoTlA0KNeqAX3z403r+zVtWt32mJNRH2ASlY0nCG9LrRe9rd/T25W+kp4Dxhx1xb1Eq3MVsXk88Qzxeg4A4fR0dyjJUR0UnGriVh+NjYgPlXQqA5Yr6e855WM2rl0urWw/RXetynHrRRyQl2aGVUjItCgbsBE34Lx/jAcGMfUx7T93YVsLbY1BOsvXuItGVRnlTzuyQseqfDgwgfSCWeqFu3iKJnpRFrm/j52Dcvf/ML8rl81agfa3QqCee6jJXC576lkdpymjgmk1DDE7UCv9DvkV//5QtgqrdaK1jqL5Uz1f9VRkaKEqtjYvBa2S8lEaFYLWmM/pjs1yq6RrmwP6budX4H9sd87eYnkkeMF31ORKGdy3Qxb1QYdbAT1LdFrvpgqhtxL1+eq+O0yn7Jpp4o8u0VUnrFXMkjLBWhZVrUne2Pber+6DR2Krle/M7sdzI30+QpkLFCjw4fGpCTgpOiMvSI+RSI8o9ZCNk4ANpOYcbebcZv4Y0tuH8H9+7gfdb/Q6pUnj5eun9Vhz//1KGnt4Blc4JbWSE91pn7xZr6jjPPeP8hPeo5Nad6Sn5t+0iPwSNCYG1jQKcdwVDVCjR77+xZscHrE3Gd9uN5GVVHu9HaczJe/6rH9h2haKV8t4bjEWjrGYWH+ZU8CK5HP+u/X8XevezbO2tjkqTpNkWqOkCHuRO1aCP54Em5wNAxubTg12nG2j+P4/Gz75c5sofdspe2eJ+ZLj1qo5di7+rwuFSLZXHAqAJCiP8UyjhYSJ+jjkqst79f+lRabn/ByaS3n2AVIhZvDBJZM1eSd+gPlNayB7Wv2Z0Gvo6QLqb0kxg/963dEJxDcj8N7lXB/TRiFgwWW5Nei7hDI5Bxp1jEDZpPh6b2o7TuO9SnPNOIfc9Zl7/r+0RH9hvlu3S+fw9bPla8jJohZmYPwS/dMsSzf2LpaYgf+dZcqN69IZK4Xws/H3OS24ZccuH7fq+WtlhmlyF11usk1wHJSB+lQ+0oCevXEnauzKc5c8z9J96LquA+Q8xR2f5cWfs6XrR+hIz4tUpeviMapxXsGjghEteOhRm9WIzfwuN3xJ4s7InDHi1/a7KkUU8zpWPf6VD3cRIkNfBsObB3x3Sy9DDPe5hzzH6lrCM8NVZG8B0Vifoylin5WcyAMFgr39G10lA4PzY/J1jvxN6/rHnap2C3Vtvb0cnjepTUkJEqlHNaOV9GVwvFswEh0EePxdLD5nx99gE6GWnANwkGnHkciDnDDCh7kgFXQwZszxnwfHuG0SPNiB+Uc+xUYppq26KaYH3HiohEqfqLFGlm2gSsnq7DuI0S/mkuMOtZPo27lWjOM/7f2i7zqDMK9dgV2pT2XdLjTaYe3qlB0HzJAh0djCv3zX3hWKf/Pwp9Twx4nGy8ZViUa9Q2TDcIimKhIjUDIor0XPc6KVEJ6cZEBTGYodUZhlQQFLu7u932tnvrtnvb3Z3Ee9/Dx3s88z3vDw/8MWvWFSvOc611zeMPbWCpa4iOfgrM/qcHRQUq8O8iBbrGpYB1U2JzVAJyNONwPkwHS5YaYpezpcjayFR8prGHwwibj9Sxbwhz6+bN1rWJR3dxNFvZxp4UZt3JL3ywZPUcJ5rrpgUNjWLcDjHAs4saDs/PG2N2gy5Ks4u5vdMqOQNtGV78lmF/YiDWOvrhk+EUcs+bSIJM878bxzVx0+ATHc/VwdFzcjhVWdMSDQUspsmhpR2DLBMl/LWjUHYtBu/Kf6tk7+jqYEVNiX3xYm0EuxtjSegYLm6zghu1R4qEB1KcHwjcHMeg07mCzDqXk/2iHyq5xbnGyAjsLZrVxQK96jWhmz6OWxZTwVWKs/B+qQz/fvRH0lnC5xVVVDU9j2TTLfBzhin+dqgRmecmOewsdhAfnmeMm3UTmG3/VFZzMgVdOo5k/gGMjnQJoYiAiZJ89CXxNH2UiXTQ+cUF0a4NY+zOS/+Ixo4zwEXTAcxmaSKTaiUhc2gES73gSwVnvEmcly95MFyidi6vClrgjtsvmhtqid2P5TjiZk3nrBWw3ilHJ/NYXDZWYvuhKGTciYblf+awH2iACYu2Ono6VYp/6tY6hrR/TK8XeTAPpR2rdE5G48MeLPV4ezq6BmRZESrp8Fc7NX3COcabm2CqlxGq+fM/3qYbVbooYNlXgUsfErDJVonA0ni0XRerWlfzGrXJWvQtvgVyI/6Qe2omZ/5mDBe4RYpqzWxYrmBYdFMC6x+TyfRumZq+pStfUlKuBfaO0MemZDk6ptmS3mI52r6U44FFHMo0lGj4GYmwuv54mmKp0jnsTLH98tnWIkGnoK9jj3BmvrI3k+9JwI8Wgaw0oidlOLrSCvEYydprrlRGaXguT1PpW7TOFGPOGWF73htuft9ClLq94bZ5toVzbCGu11tgm/EYpF4Nx/caC/zPdRZKtBF63gi7rumg1Wc5sn90oSRzBUyMFUCXGExpqcTbulj4R8ZgqMVAUMJ1WrcoDdkiY2QZP+MK3uziXJRStFwk54JNb1HS4u8ktcukqlQ3dJraSKXGv9XORTiTWpv2qnNxy1FgSmJ30jJS4M8cBR6OikM7kRL9JyShjhLU1qn11AQ/mQ5iz1qhzVgFzvbypyeLFRA9l6PdpCSM8lfiim0CrrweoCZ3tN4MZ+fpY9Z0K7wZwe8p1IfsN/L3bqWAX0ASxngp8Wh9PNLTUtXkBF2uobr4MqMVSs7w9/dORMhVYLBIgbrb8TjdWYnpzjF46paAWfMs0Pc/LdQkfHJ0l6Q5TotbJ07abYy837lsr2Eaez4nCXsM+rNLAzg6YxdIU66Nl5iMAN0arYtuQdZoEBuJTCx3iQbZa4je3THB4g4x7N5wGZu1MhUfo2rZxNYDSa93X5rTZrLk4gJvtfN0/KiHp3G6WLtNEw6dFViz3ol28DZmyf8/Znocirsq0e93PP7l/6+/vFElK3qvh6Wlug4y51bw82yBGyezOcd+NdzMdjK0isjBPY0gbH7PwWrkXJL1Uo9nx27y9nJWF/vdTXGAj2f9u7rR6zYK7OJtJsYpHnYdlcidEot3P+PR17S1Suasvgui42udou5aYVm1Li6UHuByDaZyjdHZGPgtDxuVvbG6IAovrXfS5s3TSPi8IDdogCHu3koTGdeeoGGuBtgVOJt7HRLM3QjKRf7tMRjt0Qt674KBJen0ftsStXUajtHF+Ond8FvcBamJCpxBJF2/p8A5vyJsvTcYSdFKzFs5GLlIRJtzxshM0+PlNDRuTObshb9pPnrwSx7BdhQms4M9kuB9Op61T/ak89986OTFAsmJC35q+lwO6uDISwPVd5W8l8P3q5j+9lfAqLsCVmsTMNxGiRMNsQiOjkft1jqVbIaWAY43znAw/mmImtqfdGv5eG5GrpIr35IF9+cyeFrwOeUNQcuhhm5+mkDTvpnhVrwpLM5pi8c6PhfZjQ+0X8X7LWs/mp1xTWS6LAVflFlscyt/ci3rQ8skZZL1e9Tj7tf5bTC1hyGCjrVB+FIFHr12p8clCux2VCDUMx4VPZU4qJeM+1uT1PzhcXs9DGtrgOuHtGD4Ro5BIXa0+Ikcui0VUFbEooeVEqHb4nD3eYzKRgQZpqGBA1y02E+hqZKvSSvg3iCfW1wnxeVaKdr95PBISUgVl9G8YxV0/lIrlVyXUy1wMG2R6NvA3zSaGsmw30zu85ZR3CZlNmzOyZCawdDlSjAiN1bTE83pJMSu5li2/VOxyJyzwNTvbRG/KZtbGDGN63cwGweOyfDzUG+Mm8GB61NNaxJnqJ1LY38N3pcaKXOJPry3ynHqURe6/1QO56tyHL4Rg5tmStT2iUbV9WjEJr9Tyf6+roEHjob2OkdaQENkhMgpg7glF0q5vR2k8Bwjw9pHfug02AdJkZXUVSpX0xf2tzaWhryh+R30EbpRjp5X2pPJTTlKh8shfxoJl8YikH4EDu2NVruHwTcNVPhAwApujXKkHbWj6UfkOHtSDuvMaCj5eL35n1iYGcX+P+P8+ct6qKuV49FzEfVswWMl/jui6uPwyFIJt9UxqGAxanI3hv2k0esaaYODNiTL5Gj9piMpH/HyD+Soqo1Bfz5Pt14ZhcwL0arvbtaV/O6k4xo9HYRO523WXM6dvFnBma3JRgakaJ8VANfOhHX+JfTn63S6c7Tp/oQY2hw72/wyRUhwLjcoeRIXNiAbJ+bIMOxNAHqZElrGVNGOi7UUGGGikttwtBVMtE0d1twzhUisj8H7Z3G9YyZxNF2Gu3OyoVERgGExfSC6N53KSiar3UPBIl2EDW8g6SodDOPz0PX7thTC2/eqG3KUjIrBRN6uZcdiYXw/Fo4mGTjtMlIl9/KVATr4G2L8q1vc1yeF0Ox0g7uc0wHdvxWicWgrPPoyFm/Xh+LoGguseaKHHV3MkfRF106kvU10fuB90bzvv0j/v1hm8tafLdwWjwEtR7D1nt40p9qTUnuMkMw6IqL65BOc8P2Vq6eKFre87HBK/F1kv+g2F7DAXRK00Vcy13YUjdL1lSS2NeMs7upzDS0H+j6oNOBajh+I5c9GqNb598sn5H9HB7dnP+IWsHy4HfubC2/ZGi3eFqDPSCMkPMqE7YIgfFqiBRtRE97d0dMUrzP/dVzyyhhsTwN9iinnGs+UcG+PSzFvbTbW6PsjbJ8/fnSdQT3Plaudp3CHk+xaQbjTYcfkMPvgQgmtFTg5QYGtvkmY4KiESccE1OnE4tfWtiqZT5dbqGLvpR3dscfFAyYtNnPJR35wc5cWoDElH/c6pmLC1P64svoArftwVoWrmjGWIDf51Q/q980IzvdlXPCZMVzdKRly/hoL+SCGpRd8MUYmpdtuk2nqAGtYLnHEnHJvcdC+eV0PVvyxE3BIF9u5bOKXGDZ642D4PF3LIubE0Kk9ZRQ9f4nk4X/9KPfvkTj53296VzISoasMcObZB+6s/iluyBspHnoXc5bVWrC8qIPBbYpphjkH+0YdeL9qJIMTxqp1Cnm29qS/g+lTM/ya00i5z6s4n2llnPZOKcbcz4bVOn8kVwei5NRMCkkqp18uZqpYVN9yiOMm6xWi1TVLRX2CNdH14SA260YQW0dJWHo5hD1o70p9i7xon49U0rOTOi5YW22E8ftawPO3Fsp4fuQY60o3L8uxIEGBIId4OPH3oBOUhLs2cao1CTICpm/G8nuu6mLc8tFc2UYFN2a0DMYkQ4vDwIo0hsdrJ1LwnUoS1iSsVVjj24KNopAel7oeHWuAtv+FsYF3B7H0IUm4tG0UO+fVm052ktBDbpwkvLKX2jrnbnfA1N+eoEP6kHQrwu3PA2mArQIVRUWQ/zcA3wcrcXRkOtr5p2D0Yk2VzOfLVniZNcXBrWsrpP94TLEeldynuwquT9pYHK/OwcVHwPeTvM93mE/h4rFq+gactoD95874K1UXwfkKRM3qSVkP5dDbqcCB7Hhc4XnjwdUpCA9Ux5+DB72lQ31Mcf+nPjaM4uOue3t6cYDPfzz+nOvBcxQezzvYRIG6Rqiwas/dbWFcNMM+fuQRhzf1VY6Cjf5sN5KdC/Vhbp8S8eJCMZt9oDv518XQ2W95Eh0dR7V1OnEmiHfShNYMfSj6KTCwbTfayufoz3fliMyOw247JSrS4rHuQgLkLi1V+P2Dx1NRvVRb1L/7CtG2LW3w6XseM4woYWd5Pjb3v3j2bmd3KgsOoLqCfMmLr9EqfxB0CWsV/EHwJ8EfXIMWc/tmp3ErH/Pxc7gU0w96wzyrH875lNKcV9Vq6xRyvJDvBTz4lF9bkKYtzfJWIPeHHEf/ikeLNkpcdY+Fy3H1vNKrvSYuuxjhwBEDhD2TY/8jMU3ic9FR/jvya3mb5PNRuFkM7tyMhbSfjiqmCL4umbhdVK2dLdq+3QLz1iWxgUNkzLckFctOFLOzXCSFXAyhp7FVEvYMdGqbHvrMNlLJ3fw0sXPnLw5262u/UvzPeNb2DbHn1xPxtCiN5SRI6NkIXxrcLU+ytZOryt+b4+fpcBM0x8/jUeMQ9/g+59+7M3KmFuJ9hTl681jNMzEc3fjz/p/7q9hjprJTwWbX+Cqw9nZXMuHxRGMNb2dFiTjfWomQb7HYuzoW6aIWyLjgiHtDM5xzL6xw6HOyynlRQh2NbhjLFrz2ZDJPng9pT2HRN1yoIDmV3EoKJHYBdiTEICEuCfFIEjvBPrzNfe7h7ttcybwQtnB/f+YduozKdVaTTUpP4rLFNKpVBCdf2pf7n+uMW2qBmx/NoL/UCjujFOhWaE/vKxWwiFXgV2wierRXorA6FicPxant75SxHso7amJ7v1/U6rQcr5zsSXeXHJfWylFQHYUgEyWWbYrF/dHRaP1wCKwihsOSv9PVck1Ycka4eugSN2piAfpNuMVVJVri0cZCSPRa4eXT0dB90g+FJ43V9JnVmWNgVStYbtHDdJkCses86R+eox7nOeTjwYn45apEt4YkOG5KhGVL3oY7GsJvxnKRcPcHu18U9aSf9FSczI62DGTPRiai3ZqB7NsLT3JrJaG4dtkSkYUnefgZYPgEHbh8Wyx6FOrQ9dm2xaKxMWbIXzqUtRgqY19uJ+PS3li2SOxP++t9qCKjVPJgVTDd0fup8onIkkZVPrJvpalaZzePTK5nbh5nOIqP8zOluNGesOeEBCXWZZRoW0q//ZviWZfburh8uq3YQdICofb6mPRyPNf2aiV35qcUo1pm42F6IGb2A7RXTaEzbyqo5z4d0CM93BHbqda5dvBWkcAlLiTHMf2YFKYYn4iiqGQ2+FkvOlIgoa7TsyXxK3xpeucmfGb6r4HKJ9zHa2Okww8yeF/ENWzK4xp/ZCFuFe/vtQwPFgD278sof4SCvN0Mmnx9pQV+PD4vYmdMVHLtGou57DNZXI9oKVKDspH1QYLoQD94DJ5K9gUlVNxqOjfP/T4JvlPc6ab9mDU/uKi/t3O1pSI24mUoO8SV0NzlC2lMiA3tWWlJ2nsTuCKFDSesU9DZQ7xSdX+CTkFfw96+LLjUj9E/8Wh3pw8bUdiNbHl88XX8UEl8qoj63zVvwhOPWuDXcrLv9PsP1bfQwGmTGdzZ7lIuqkAGD28Z3hlyoOhgvN06iU4mVP0/466QW6S830YOEtPnAgXG8Jy6m0ci5F14nHw8Dv2V8arPNMvcaKErXvuEzw3jjeGYVMb9ep/PpWbxuUiSjbvTCd+K/TFBMZWCQ+aRwOEEuYYqIwgcTsjRAo9LiZ/ExV3P5XJey7BJQ4ZOvL08vx6A58oKOsBqSPBt4SxFuw/ZnTrpJWk+U9cMSK5mSyW/u+ZSt2MhkhHV1tzcUxbcrW55vsGjWqr5eyse5xWd11Hx3Yuf5PhaaEsd6uXw52PT4Bd8vOXj9cIWseiyPlbFZwV+cjdgic3tTQ42fqdjbOvOtsCQsGHswPlcFnkuGXmiRDY51o+OrfSm6aJSiWP/ELo/+o/qTAV5QU6QWbVNBw1P87jh1uXcwYlSzP4rG+Lt/tBNJNQlz6BX8lK6FNOEP5eLdVHY7qBdQJoBDD7p4t8WUi76biG3N1uGJZUyJJ0jTDPhMORcJTnurKTPFdoqnnLm90yVveRd3C/a2FoHa32j2P33EazHsgScmELs3ZAepHeCx0GTRktWtvekx32HozT0X9LAUFjX6WKC7X7OlFvNddudBX3FUM4x4DH90ntCLz6l0vPcHlhU/5VG/PNJzV4EXB9QbIJUiwZax8fPg3421PivHEXdFOjYKxYmrZSo14vn+U4cJp/IwJaTDyn3Xhr6pf2k5csOcvn1p7n5JIWzZRr3reYPTdr1jk52zKLz0z3Q+etvqvSoo46RxviwRgsLylY56CWFiQX+X/5GC8G+aWxcbhQ7PD0R8Q/6M63EnvTipA919smRpFWq8/7dc03R6G6MV+N+0zrerr9sE1HASjmyOAUKE2KR0VmJ+UkJ+GOizhupvQmEmrBZn1bQCVegbGx3esv7w28dBRaciIOPSImlU+MwJle9XrC8F4+VYlvh8d9a0B+ggHSrGw3jfch7ogImnRIwvLsSEqsUjORzfTP/E3J8c24/Z6+FFbFTOX+NSVy9pgznuufAaWUAZg/ujYuVcyh3v3pdajLPxbaO74iZ3xzBHZdjp1MPGn1RgcsHFOAGDMIZJyUKHsdjwooYxMzfxX18vpkT4rze1b2iVR1NHIV89HCQnYSt9JQUPw8nhxtWkjn7frD8uS/YmqF9fDv3rWf/U5/AbTNuGar47aF3cjy37EG3BytQwp/t0PZJWMvr2/gnDkXSBHhbG2LCdGN0jbkq3v+RiV9162t7sYMJ+vsMYdm90lmAVxLebBnBcu04+i8+mGY3Fki2DPVR29+K2Xr4e1I9ld0wQJW2AtufdKbhbRQwPC/HzD7RWGeuxESXWLz3jFPtz2DRTSp1vMIJ+ztw6wEn7C+03I55XHZnKcXV5DljPmmcak09zM3pw+4g7rS+p1qcSPPtpsLkAjYp+Is/w+M9aVOaAkeXyPG5VTTu8fc+zZ7f3131umnVTxMVltkp1YMr7w8Jei7kx+ODW6cVODY+Dp0dlOhjnoQrN9TxhMNscxz7oIXTpiZIkipwYUMPyghWoOgzj5n+i0OJsxLjFiVg0NQkNNeJVszXw6oBFqIRLo10apI++tlM4vR2ZnMLw7KxpLUM0jIOlpcD8OrSRHJZOlXl7xLTd9RxaybyzS3wYcRjLrTgBBenmYPd1ZO4kfc/0bU5mrizopjmXSSsDzTErX901dZpG8JjSp73bL+pgT1GCpRu6EJb7skx6qocPo+joddSiYjyGPxyj8OL+Rn4sPQZKbMyVbI3dw1Hn45pON9JgZo0OUyPd0PmVxdEycKR9iYaR9rm4tCObDV9S3Z+ogGav+ltuAHmVcrxxrgdPf8jx+4tcuyq5vXpKDFYFIkLC9XrRP2vfqe+axspp/tzulIkh902SxoRwN/DZjkux0VA8b0Ih9yjENYYDuG7BZnxZ/XxY5bE0faONtZX6ELZppTbOFTBdR8owyU3GQJ3AGef+GF1t0m0Tl5Jmx4Pwa3S3/Rv7BiV/K/Jo/H06CAc/i1HDR8Dr3nbYdxSDrcOROO/pzFo3J8HNybDn+n6qvqXnp+WvcAbp4ZNFOm0aoHZY1LZ0y1jWY8OSThewse1WkZTc93pokuBZH06aOj2oYhyOky5C4fCYIouxp4/wlnu28wNniPFi7vJ3Kryu9Q+6Bk93dWPnj7sgdSQjzRq8Q81PxL6SM19tdmX5Ph2txvhA3+WP+Vo8yoWV3hcbnMsBhcL4lR23GzTAjZv9oeAYzVc/eUR3GpJLtp1lqGopwTtlgSh24mJNE17KXU80gY7wzUx/7SWWOipdXg9yn6zvwb0ckcxhwGhbM/5RKx29mHz7jsR1njQ/ENSibYIFLlUU6XTa3Eru4Kltc7NPOCDaRhj+yTsnXECzGWV7MQyV6r186M20zIkWU6OVNH1D9259JWuOcwQDd1hIFpZUOAw4acu9PQCWZ5ZBOs3LR570zmmfa0b/fVKTONShktmz3Cl1kd18SG+C+oy3znkGZ21f34n1kbvtD3wLJrVXJjDrm1LgvXRKibvkkEHNIheL5wgsU70pNfpBogaaAgTs56ifofn21lssBHdDdWG/Yskdicrhp2oT0SSxmC26CtHGl6eNHp3nsQm2ZM6ZGvTqWJNFUY+Kv3j+NeXUyJv569c0Y90yTNRnGRLmxqa+zlNcifbkStM6M6tQqXvFybi6rlDnOBL7p904J9UYRflbYkwhwtcyk5NzqS2FXd4yHnK8M7Ar0EfaMGmVzRIP5M+vKjibj8cpPL3gJuZeLr5ORlYX+VKzU5z/yRnIftcAvfr2xu601YbAzfm05F1nhhtU0+rfL9QuZ8xbu3Wxd2Zdx2n7pji+N6yi2jvTH2YyAayLxtTWC9f3j5HJrEFRhx59mB0oXWh5OldD7X4ItiNoFdYw52WCtzN4/1hkghLT7hBmd8f2yxicNQpF9a3eL/ae4eE3CWcy7SjPioM4wdHZBt0YW9dJ7L0pTGYfS6L9RjoS7U/O9L64BhJl1Ix3Xz6VWXb3lPNsaf2mePGS53QdaEBuvzJ43QvTuFersvCgP45iFwZhFKOYHpuDk1bMIEK4/VV65OP1MG4My5ix71aKn+vXlfMbbqm4Ly9ZNh3SArZUeBdhB98EsspKn0SCblVkGteq7DuASMbyFN3MfcmoT+35msW2inHIiOqFwaO6gtFxBgKSpXT+uVfmvrTt/VRdfl016AdLVHHdJEiH8X1yC/nrAykyPDKxpp1/mg0YSg2mkrdeihJd62Oqnd+resSx65J80QTe762T372iQ449GUHDCWs8HgspJLu7I9WZ5pj60D32iZJBkuc6HeQFtwKDbDQ6ZWdSVy6Q3pCqO03g5fUcC6Y7SvtydJ6J6C6Twp7YdODloz2ondWmZLnj+zV4kTKI21c8vlIgtz6W3JMsW9JL0Pk2BMjR+rsMLTm4+fD4EhMXBb5/6zPX9lliAH2PF76aEcXtRS4/V6OFntiENFOiScm8UhZGot2U9ZzQkwzy9dE8MjWEiGmCfFs2p33THbtM9PZtY2WJg8DMm9Tfe97lGoUSYe8RqnlaWGuwdDDEl209JHZi8c7z5zIn4+/NiU8DhkUj/tdlVgyIwkTbWJhH9yUy37lG2HJmnZd1+RoqOLUk5QSzstKyl0tl2JAFxmULgxhNX4IWD6RPK6UkjBjIcg9/tAGvXb/EEUYWqHNagPsvTmda1k3m/sRI8P++BzMPN8HFWbBmPJrLq1trc6rhFpysz5XcwUWn3Mk67+a6j1JDtF4z+fNQ3ZxqNOLw/SRf3N3fg9CF1NN2LxJlNiNqyOPX1u4tgVfWUjOB5b21w7SyB+G6dNukFHSLXoSEE/FW4rUzkXIZc1584W1AsoYe3rE++FfZ+Q4OSQGX/l7GPcnFpcvx6nyn+ATG1ZPEZ9WFIlGJV4VjRQZIWDQALazw1C2fV0iNr1IZuFjfCj5gDvZPMqR7P4Neh+kh2V6+ipf6L7fQFw266yj0E+I/5LIjscnsKrribDPS2GxLX2puISPheI8SUqOB2VubeI5o7/p4OCLvrbNvYTkIzncIL1iLrxWhojVMiS6+6HHFQ7mBpOJxlep4liJxjD8mlmEL0NNUHrhNXVtZU6xPwoR7/mQsw20g8H6fOzIbAmfgVlQBPbB+Rk2aDNEEyeHmqM8Ns3hs8tEkcvB7yIBb7X1jmRJWYUsahiPw/fksLr9YdS4y5eurymXLOwXSHuXpEO2/wfNX9kUzwTddT8G42/+HK1d5JBuc8Hc3F6IDO8PbcdYBJXnYMG4bFVfS/i8kOObc/sPTg99KwZy7QaWcJfOZGFjngwL0v0gm+eN1IpKiuHjxHBXTWy9ro+k/WdVMXBb/7HixQeMYLU8jNn+k8bMtyfi3bsU1npxII3Y2Yuk1rmSr3PdSOBf/2SaY+l/GaJSj6uiguxq8ZIiDZx6mszeKyOYbG8yUt7KWcaiAHr/qTf1flgiiU7xVPXfhXUuO2cCU9dSh+8+2jge+YSqZxZwX3dEc6vTsjBWIUVVX3fUOPPx07SEejgXUP+/GkmQ6fsh2n5g1mxxs2zgj77sTmME2xKXgIrOKeyXlgfNXNeT+k3KlBz+1J0KV5pgyEwz3DlrJXJu88BhwsZe4rkdddBaayxb3SaaaXRNwWmRjG2b40+LTENp/vQyScpFjoQacHOdQTKoraPAi+9ba2HH80kcHuRzdaNl6OCQjYYQwh2bQNzjptLwXur+J9TlhTsQV2qBjBWwi7Yhc563nOO5v0ZxLJx4njqezzMUFIM3/zrAMvMJCbnozU5Dx7l+nx2EuveP0gr26mYI27YqHn5dHFn7DXb0crMXjUkYJPGSeJOAq5ox1rKD0xwFzrjkYxvej+RcyZG53LF1Mph9luLcpz7o4EUIqa2gL9Xq/biVrfUwslQDLrFGOMrznHHLHCnUR4EfPMbucj0Ou6yVWPUmFlH58YjspQ3v1EYymVgmFuzlilOu+NAQfYyfFM2efglj8VWJMPgTwtKlPWnqfC/6VpctqXf2UNPXzG2FdfawUKBPJy+KXKUA8Tx1+fpUTHRX4lOfeGxbk6gW54XcOdDJSBU3pjbKMd/GlrZZKuAuUsCnKgbBbZTwHBuHB0/jMNy2yc76P+Hz2UsDx9Qbf6h2hjYGz5zAzfbM5ZyXSOG0Xoq4WoarPXj4lVVGX8eWkYAdBEyhqmnVFan+Pvk0DFc6KHEgQImy18DbQCVePchHX898vDyqhL9OPpRzmuqK475p4eeoQkdHGwMI5/IlLZtr/e847uUvKQITZRDVEGYUclgiqaR/RlWQMBvVfH/NM1amfxnjpfco7tixVG7tMBkMPknRvtIbm+5KUNAwlr74TyLhDgSdTybtEgl3IOgU9NWY9mZt//Rn5TfiYVQRygr0PMhmt5jaaKVLbFt0p3422njSsTVCdHfbdPm1zvbxh1M23llGeJMezrruHMk+VaRgy9QSdnVUBFmPDaQX7hWSHi0lNHffC656SybCzDRhYNResrZSB0Lt2ypTm5vyVIfb+Ok+bU0bgcOilzTr5Ac6XJVI61fNVssPn6bpq+YvhPpupLcCBRku1HmgApfsFHBcnYBAsRLkFofPfdXvXeh3COcq9DvK/5NDUWdLM60UmP1NjskjYrDXSomar7FwK1Pvdwh9B5/rX0moS9+IkONlQ2eSv5JjwyweF36LRistJXas6I+vkTHo6tUCl0PaY9N4L8ew9QY2Rwd1dBR6EOMfFLJrg5KZ1HgAGjVr2LPXUTT9ZAyN+FgtMerhTyv3awE+etiQc8pRkLV+19cRUW/pUt8gtnhMLxb5Iw6jY6LZvYbutKHalb6MHyKplHZW8wdhlmFkuibWXdZGka8Cz6vtSZOPERfOyiGXxaBPWyXKfWNx8I46f2+YqwVZdz1V/fzDRzm8OtrSxi9yRPHnsvBUDBjvD+MXx2LqZ/VzEWxMN0Yfgp09nCeHfp92VLGLx1ur5Dg7KRpuv4vwdHV/jNOLgDCPWR2kAwnK7cf/e6i94PMlXw2x+G4Yq3FLYP0XJGLRk1j2fp87OS73It/CHMlC/160+fVg1dzaA+2m3r0wvybMsl1aIsfsIDmuDLDGhq4uuDStH9JrwnCjOhsnfKUqnxFijAqXP35qJ9RuFn00RKF1EntSP4QNvpII4wv92eq3HjTLrxddsciT3HEm6nvNTKXnUqQh4vP3iA7/q4tBS/RgkTqFG/Z3ObeobTY2T5Bh+14/7CrsjZCPlXRWcyr5TGjCBdraxviw+bmd4SJ9dNTUwObqYq7HwQLOd7IUnxbLUJJNMBrgh07bq+hRm7L/1X9/lXSbYgZo41OZHNpJLSnnsBxZFnIsH9wfLb8UobIkDBklUWjtZIhuyfpY3X+SKt+23u0k9tU2ReODAeyp+ShWuCAJsRED2G+dfiTq60O+H8dLDK65UwtjLRS004VJbZU4xdZMHDlZ7ijUwqZ8C2G/kcby85PgmZLIdor86FapByX/N07yZ4d6f/qoszYKvXWx9M07anVRjqVhVlSUI0ftcznYzSgs0VDC0DQaec4RuBtmoLLJRblP7FcvdrdvfPbEIa3MFO8nDmZXPmWy8BFJCB4TwcbO9KDXLzwpP10usU4OJGEvwh6FvUUFc47XS/Md9rzTReHBYUw/LJntik1CbdpgNqa7H72d40ldpOMk37f60VSPpnqIdUttGDVeFHULr6N9Qb9o/Il87tx/QzkjXRkK90mhtcgHMxIJyzXLKfNBBUVebrr3pj6Ehsa+4XqYE6sD49mTuTbb8rih+2RI8cmGiQfh1adA9Fk3lSZtm6z6bkGnoEuwlwfh7R2Ee+8wx591HcTYqjV8vpXHsjffu9GNzu4ksRgm+We/Lf1P3CrUbQQuJ/C4P5pJ7EdUItvxJhG/LyWypee9qK2NOyX/kyeJ66BeV3y/t4GeMX0I/bG1V+S47GhDc6fL4fJGjlZbYvCQx+WiTrHo9kGd5+xd2xp1LQ2waYoxvlUpsMDIiV54KhDIY+3S3BhU2vC56HEiMh8kQbCXH5l1JOA5wV60J+xW2cuoxnDmPmEAmzItAZY3g1i+iTsZvO1J4g6jJY/NPGnx2qa6sCDbLCPUW29653B0uJoLq5PhWTcZ/hsaBJvZHGzlk6jTlxq1+oR2H32VbQuzv6K/ktnabRnMZUcSTA8PZZxrIH1M8KL3qydIrMb6/N/8J3zWt+sIUWArXSzy0UHMj3JOf1spV/xFCm1zGWb08MfiDf4IfFVBQ20mkvB5QaegS5Br42gkFmSnT45jNjfiWWRmEk70iGcvdCX0xdODvnfIlVz0c1e7h5NOrdDjyA4ScNebUjlexP3iNB5OgMv08Rh1xh+lh4vQ5lAwFt0OU7sHAfcKdyHcw9w8BSyGB9I6PQUaExTotSoJn3oqoZyajLIP6vMMwjzeo/ZGqpm+45/leKfvShF8HjvnpUB1WgI07ZV4UxqPD9/icOmhvgqPGe5a6bj/6x3VeUab19PTPUOY8lo4+3tsMpzzM9mPR4xENcFkWFciudpG8r/211wvuMX7e+jc1jQpUI7c+gl4/SIE+98VwelAf9Quj1LPD/mdkOthjLE/HTH1kgItwtyp/R4FXvBr9WzFY6seSvw5nIhVnQYhZW9HlYwwX5yeNFy8dpieavY3Qb6Ge55YxBm1zEGkfg5sTgC6fcMwZMlsWsH/+599IEG+i/swFc6q4jmOqY8c6V/s0YLsYN29H27598XTPjI8/Vumts7mnoUwoxmaz/tAsit966/Agz9y3N0Ti7k8nhijn4hBG5NU8yeCzKGyq6pa2K3+GirMfeZLFle2oYLb/DQPWZVj4PLVD3G2HLiNw2lPwFYSatXCWoXateZQQ7HQsxL6VXMXmHHHfL+yqbqHaIlxOhxCbtKJmW9owqJh5Glewgnf3aRTQ0PA820TdosEPJ/ffgXrtzqJha8aiD3Wc9nEC/5kuqiEOmyYKSk8EEj/sw97v/cl0QOr0bZWfE5bezKF1ZwfytLvJ+GVZTSbYe9LL6d70dU/comejz+d3NyguvuhiUY4vNPV8Z6eCQyeaOPSmlLuo0c553VQiuIx2cjc7w+/SH+YpEyjDwfKyatra1W/qFt0g+NoN0sRSSzFQi93zshy1qloPLv7JRWvDMKZ9jR/mlsSTLfLqiXFrsk0/4UJhu3QxWZ9P/Ex54/ip70eOvrHdUaEIpPNUpax1zOSsKU8hD2Y2ZNis9zotMV4iYZvCAnfLegT9Aj94vCIbyKhZ3w+LpO1a9mbjZ6UgMQOISxpnCt5lfrQqmOjJBvfuZMgI+xP6G8JMtavW0CQ+x5TxuUfl3OHZkmxUp6DLjuAbwX+6LRmHnUJLyOPaQaqmbdHs944ZhR7iL49Py9apKyjcSfimd+WUFYzNBnpGhUs0D+A7G6Fk/nEYsmC6l4k1J2ba9D1yxw7P7Df5vy+0QOOD4OY/4I9LOxEKmbMlbL8ORnk7OZLVRsmS/pPiaKO6S1U69y9WQvyLE07Rb+WaL+hI+pn8rxx/DJuZGgOdrvJMDkhBLt1A/FCv5KcJ81V81v9Ugv8jjSFMJf+0EaBVruIVn2Swzdegf1IwHKRErljE/FivjpOPvtMQzUb1m6dPsrv8njuqAP16qyASZACry7EIayjEtl/4tAlOQ7+BU15s36/LZyurxQJc98/Puyi6ceque+r+nLDbo3CuGfZuGXTC/63AjHu6AzK7t2HhLNr5u8CFxd4+bwTD+nMfBlnsj6FG141BienS+HOeaN+JMOX3FJyuZZGUu10RF7JUFuv5sUMrItVQjtBCYvVfdF3gBK9ZxfAbnkBfM4ocfBwATb/0zRv+v2uIZ6f/C4a6fSHvv7zmzZdq+C6cGO59pelcCyQ4u0hCTJO+SMio4xa7S4nzqLJXibV6OLumWrRnO+6eFatg8hu47lPbcdz7Y9J0b1dNty6Adc8gIRzU6ivuJxKi76p9jdxkz2O7XZ3PqnpBKcHuuhwo5h7sWMyN4OyIC7M4zllIBYW+OHRmg3Uok0BCe+VsrIbya2nh4Pwbml/3BVb4e1SO6SwtyMy2JqdSfjHrz97fJsjuz2eVLN9gsRlENTufdhMDdUcttBr6/CCx8hzPChtigJbxigw3DwF2W5KlJryecI7EYKvCTLD13RA66EVTrs/GGF9XQtkrF/OdZlcyTn9lGFpqQx3ggIxryYETouqKNWwhuzO6qlitVeDtejYsk6OryRtxWtP8ZjNJIUF5I1lr1ky/v5dwRJ2RpLtHS9a9VApmVMbRNnT9PCsUgMCJg+1KnJ4F3JI9IDXd3V5CLM+PIBFuiXhYHYYm5njSXNt3cjnikySN9SLBDv7vr4tctr2cgjVXSMaMeKr3UtLB3i3HsumrZrF9smS8HNxBfs4zZduRA6hzvvGSQb2CKIf+62azoSPMca2lU7C3q6YdUCmJJ+rKCznpEW5+G6fjWXP/TF+BKHNvSkkGrac8vs22UuAN59rW4aLm2sGAdolXI+VpVzHymxEOMhQEeaP71I/BC+dSDu+Tle7hzijVtix0hgH2rfF8VQFPAyc6cUiPg/yWKuTeQJa2Srh+T0GBe7JqvqsICPMQS9Iaicel8f73mpzhA6q4Gof5XNzH+ZgmSIbiXMIoAC0iJxG4ssLSbN9k30qan+SgF0EW3kbp4U2n8Zx7YPknF1DFlaOkUGxE7Do6IuYs+W01KGCtk9vkpuxTwubt412EN4w9Gv4Q6nOedzFnpncm+1S9IqVYtcxCaiBwzppCWXcKSNBj2Cf8Z5ZYkFfs316GfVnBafj2CijJFRdASv54022Q53o5NBMia9zL/I5OATc+u+08FgmEGwIoZfkee8GpzFCiskDJnBvn32hP+UGWF9TSptueePdCx0kmaq/PxJii/C+RHibktZegYPrwihrvQJz/IrgPWAoqvorcQEDcFyegLn2hnDfow3Dg5WO121cxc+nVoqKrmhiT9sUdn1hGKtblIilG6OYfK4nPR/pTQHVOZJTM9V5TvNbC+1JH2nREzmOdBTT3yvksOXvcIo4Ca26KLFNkoAbski0KE/Hfo//SPxrOGKZHiJWn1b1vrq+lKJ12CDu+j9f6KX1Z9JdMphs9Lxh/OonmW6pJ6Gf0txb0fv3jqi9/Q5R7TAt2EySs/nro9mmD8nokDKIWb30IKvyYDp+tFRifKU3ae9opBW+hjCoHCmq3e3raNNptrh1gDZma3Os05ZIdnBPAnqWJbBp83zIZVB3qp45WkIJ3Whm0DAIdyHsb9tcY9VdCPfQmFGIe2fucf/8a4kvxwpwZbkx/CeMhpVbKEYuN4cQF87Y2uPV9z8OxVbHbezXzrBx3qoFr7fx7NT4KPaI5+8NZ0tZyrpetHSJOy2akCPRkXvTyYNNfEx4ZyW8rxLeBxQvayB7k2qu70AFFzRKCo+HMgz+C9B4FojBBjWUPqxUFecP/j34f8X5H72UsHVRYvJof/zgce75vDwYXs7Dy0NKSPrkY613HZ1NtIRkcp7Tr1mHxGul2uJ1/bWw/KYnM22IYPeDE7FgSDbrKgok9sWNDnaSSUodxCS8MRNmhF32v3PwO9jFMfzPaPGnoWboHjKJPS4Zy1ZvSIWVfCDrGASy+CuM3DwnS+Jbx6jZi6qWdtUIsy5pod8NOSzX2FDyWZ4f87k3u3UsDrZSIvJJLAymRKt0CTJDpmpA0PXZzQyCvtiyPC60eCp3/IgM7tdk4GJ7o8svDkWtamhQ72pqxp/CLLSABYXZZgEPnk+ezg06kcotuCSD/9cs0FFvtDncG0HSIuq49P9Xp3V1VcVS6/kcOoQVQetRKM2ZWYTFQxRo4JKxJVyJ6utJmN82A1xGezhPNAVb6OH0OdnKScChHsv0sHhXFTvzXxIr/ysFtVZZ7PlAT3pcmkCLtSdK2moGUnsjEZJbdcFj7qOqvmv932nxsBsdUPjPfDYyagaLqhyM6oZi9u7vBKoIiqEOg+dJbHZlqa2zmad+k5iBBvG4XIOjzGEK/Poux3O3BLTk+UPVsUS0iEhWs5MFI43RVruOzu3/SPkGCthmWtPYqXIMXC5H1atIeJko8fpSDKpvqM9dCHWNxXV68DpogcSrPPaPciXnPgrY89gnxDYBt3h/99SPw52R8fg8pAknK+Y0vT0TagAbJxvhyn8juLETs7n1k2U8ZuHzwygOIZoSsGWVdOdZ+f+qowi6hFrK6q9ydO/kQBo6CkzPUGDkkgT4d1AiLCUeRqNiMH5ra7T/9If+1Bs5vQnpI7q/30jsYfOOgjcMZ6GeLqyKi4buCh+2KsaMXt7yoKWzQyUft3cnYXZ34/ymeWhhhlf4K8z0rvZXYpCjEqcb/PElRImZW/KxomMB/jumRF1Qvmo+Q4gLd2fNdHj5opNE6PdHKPZzTsldJau0nSXBj6No9xZfybo4LU45qZ6NT+3v++fhB7U5q8KRuqrZqZ32ZtBukMNhjR0ZOStw3VuB1vcScLWtEsU9YvF0bwxmfLFRyWzd1xrS8Fyx65cuaHHIE3dZDdf3wF+cacd8HIvLhkO7SJTsCsJ7x1qawnaqv+PT1EP2ak0IWPIRz6MXh3Yl7dtCTUoOs6oY3Ob333CE53NtYtFiQdM87ROZFmZ+h9j0myaE2V/NfuO4hf553Bc+bme2lqK/FaGjhNAnpJg6Da1Q0+fVrpVKXuAwmM7noVmu9JDH1jd4Ts7ksbDvpkRsn3hYjE5RfaZZn8BzPB61VmGvQqt87l7GTK5hazaOjZahoTQYX/wIkQcrqez0dBrnqQfdXEvVuxfl8Z+Os+pviN7e7ITXfB77MqSWpXVJxeaAUvbfyCE0Z0gIhfw7SVK1Qv19o8BVm99NzOI5+5WoDtSNz2dhGxWYXRiPRAMlRnaPxsn8cNVslCAjzEq5Xlzg8GawEd591UGnLQruS+RErtsqKfZVy1AiD4B8MdD+ahXhvnodUyuwI/qWGeJwrwf0pVaBcUfakberHHVtFei4NQpDdJWYuiYWmktiVfPrKqy01AIrGuJs9GKsMfh3K7zCBO7d52nc4V45WLgrBwe0g3FAAsyXL6AZf2ar+o3zXLWQ0DrKQfA/Yb5S6DeucghjOVqD2NuARHS8EMEKAr0pR96TeifJJCPNeqkwh4BDBPzRPMMi2HX69ij29KIfm7liJlXlbKK1p8R0PNiV9OtTua3FARwVNGGRN+Y6aFf3waFzHxMI+Xc+srlHLcq5TiulCH4hQ+0Sfzyu5dCGq6GnhWUU/dYAU8V6CFxzW2Tcd4TopaG2vTDLKZk9kM3QT2NRvxPR9V4S85rqS9diOarzzpeYuqj3uZpz5kEfLSyyVqD2jx1NuSzHLN6uz/TmY4OVEjfrYxGkGwe/7KZ8K/QSmnsIwlvMvYtKub3PB3BT7WVwXirFNA8fdG7jj/LqMhr/fCIJuTWq/iFpfh6Gxe76CMk/xWVNu81p7pEhPUfOLbn8nZzOfaZZkdn0854X/og1YNFGB8LvCQj6hDfMRbN+ira9MsLIEe0R5TKJW7VhDjfhQA7OhmZjq0cIHKoC+Fw9hS6VL6NdZroQ5iGtAp/ZBnW36HLOeJbd59VGGLgvhr0uSGeFo3jcYzCcdTvaj36N8KZ764slkl3e1BRvi3HpkS4unq633++oCaH2PnJlCbc9dxw3c4MMEaY8njAFRj32w6WZE2nhu8kUNu8AZzn5Kufyu1g0p36zaFOEqeP1739x8ZliycciO8kU/RTqG+kjmTpUi1tnoMOd3Bnha3PtOwtfoavSpZpNdo5zaNaZ8CyRmQwPYzOmJuHKpGRmw2PI82s5spg9XrLtpBd9Z01z1Ecf6aGq/RrRkn+M8bLrL3pcmMPdHJTHzfiVhfWv+BhzjkPb1RzuUwUt3qekUPsm3n/ZQBfH9l60E3jAgxX6aH+snOtbK+fG7JQhZb4Uc8BDN56z+JaWUeasySTgVEFOeCMc+N7K8WCxEXwXGuLtiClcsWket/B7NsT9cjChK6HqWxDWd5hL4Xqz1PBg879v1iOQ4anEw95K7PEMwHU7Ja5NyseeFvnwP6pEwMN8mPL24vvmBwmzHs0zHssHfOZ2OEmR02Yc52RpgA3nn9LLw2WUUeiLY5u+UryzjpqeZo6z7YIVbpjxcfO7K7VarkDX4Qosv5sCuZMSn37HYOCWRBiObuIrgh82lGWJBPzb5rgOAuuyuNy7hZynnQwhuVKknyXEG3AYXlxKX9erzxkLeNd/SB0JmNfeVoEZHzpRLZ9vtx2QY8mjGHwzU2LdvWhkS9X7Y/pe30iIoUL8fDJGjuwkE8pbKUeZ3wQka4ai970ihB7rA/8q9Tr7rCN6aF5nwy85ggO7Ukv+75NbfH4YEotzfD46+U8MrM1iVbFEkOnlpA8By/u56ELA82U247k3KVIuYYIMT5Uy/GrLYYUOYO9aRQmdqkhzf9M7sMfbTGHVO9jJg6ujPSX6eGk9h8stzefkn7OxQiaDVgih144+OFJdRVeqZ9FEr9ck9LY/VDxxHNX7sIPQ2xb62tGvXZnbRz/mqREHZ/t+zLmgGx0hRyqRpUj+62lDrbNbYVO1Lk727ex48o+T4wc/Zzu70I4Y+Xoc22g9nn3on4Q3mZHMI1RCLfv1ovSdhZLhR8LpY0RTH114058uWyBuzg9bOs7iGrLSOdu9o3Gdx7xhX32ROiEYlpMm09nVqWr3J+DJ5nd8/Y4pcHedLU2wVKC4uwLzpbFw4uPgpvdJ4Nap35+Pth0EPHqzkwk+GBehyjeCzHhcV9S2CH13pOBShBJP2g5BwsCBqrdHKpnrX0l4g/RgWgMJb5K2357AmQ+ewNXMk+FcKymG9QCevOTwIrGYQg0mq3CW/Pl9crw5DJ20DVS/r3H63g5u2IEsRJ6ZwE31fkuvd32m7QcyqfyDO97HNlLqjK806WcTD7hR0EiGxpFO7TtbquoTy68VcZ+r5nEzNmfD8ZIUngF9cc/QD3rvy6nISf39e/Mbfanvb5Jcl2OXfyd6tUGO8ldyDFobjb9NlYjvFQtPz2gc1btKzfUe3au/nAROl534mm5FSbmeFWXcM5tRuDUxB7WX/TDuNMOMhjn0xzNCTZ9exk8SajhCj9Vijxwx1ztT0Bc5zvFY69/3MZhqroTb4WhkaMTA/r6Bim8U10x2DqvXcG4xe4u9oC/VbygrnefK7ngloejPKja2yo2Cu2ZQL91CSZyFg5q+5jUK9bOxfyuEuhMZ8rlveYYcifMi0F5PieVDeLwcpd6fFrjL4qn60F3Slo9xCuTleNG0VQo8c1FA0SUe7zyUuJ+XCCodqPotDeE3NoTf1shbaC2OCN0u8rYzh8P2kazrvlwWOiYZJ9r2ZbOO+tP4ax5E24slg08FqK2zWVfhIgt0NOFxz0o76s/HMscaBV4OTsYlHu/+rIqFg3W82joHtTBrqvkVGuCXlwLhm0W0VqTAw1NyPNCMw9DOSvhOiUWRVwJcG5vqis2crHmPI9qM4oa2q+QOr+P5NB/njQ0CMVqP4bjhHOp+p+x/1aVqzuip6lLSP3LcY340hY+DLh342Bsch2xrJTZoxGPUdPV3IUL96/00bVXf0t5JgZtLbcmGj9vzfspR4RmHjrz/vSqJRw4fS4XPCbOKnXquFLesKnNsnllUFoezXikh7OLNeMToJbIt+R60JMCNXrqnS77PE6nPHRZp4Fl3MxWXs3sqR2/mQLl8rN4OBY5axOF7OyX0psbj5ItoFS7TEf+k9SeGO4Rfmmvb2iXR7sdKXXzM7sdmuYeyqt4JQKYf47xdaGGDC71i6ZJbR3qQ8BlBVpAR4mAztjvkFM0exo9kCUuTMHp4PHtfC1qx3p0ut54gKe1JJOyv+UxU+/v/ZiS3SUu5+lslXOKlLKx4L0XECD5Pv/TDiv4VZPdZ/XckmrmKUPfuv0MO0c3WZNVTjtGn5Qgoj8Du+iLsrozGpKf91c5TmHGc3DFXNHSRJub6hLO2fcNZ9MYEDG9MYI6GHnQpoyd1vj5aYj3elYT32VOWGmDbtmRn8Q5t57b2Qx2E320KG7ufufiPZIr8VGTuT2ePcn3obVkiaYRVSUKuDKVut5vecI583AK79rURXbX5RsJ6LcWTuZYOY7nlPM7a0SBFy38YDG4EwMxjInXdMJnedTVGzQgDCDVhIbfcT4lxbJfN8+qwdDbvVD9mbpyM3umJ7Mx9D6rpE0Aj2ykkE0rU+43C+Qu5SMiJG/k4fcTeidK1FRh6Tw4tcSx22iixOCseee0S0DwPLZyPcC7CmQjznxFMwW2TT+CM+spAFVLMCAYMZgOBj0tp/dxJNESjCYscWmWGXo2bVb8DIszNPNtazP2oL+W+83f3bkc2TvTwh0uMH444z6BPOypImGVQrZPXIcw0CP0jYcah3cZCLu9QObegTopvttmIe+iP6KOEV5Om0IcxE2lLTdN5Skaa46hivv0cfn99gn/QrDGTuTnPRnObL0uxOTIbNSUM+hSIm+G1dHZyOQk8vPnNxJZ6TayKUqrw2ck1Jzi3roUIsm6FtIBCZG8ZjaVDDDC8oTeCdpuqYoqK61tooed9HfvUe1/IsZ0uSpeWcD6VozirLTL8PJWFlcYM85f44dAyOVV1Vq8TCb9PJOD6Vf3MEKmhwCB/MYWGK5D9QI6ti+MR1kWJrA2xaHsqXnXnQl4Q6vnCnWuWDxYL9/4jOYaNbghn+gvjYevtxwa7iEm6pzvFrhguGRfhTvRgEJzeniBhpmeGlSH+OriNE2aIr27Kwr5DhVyW7n167nqFRukPoneDXXBa4zslWKrXhZ9XG8KnXUsMSeLjqI8C/V1dabQ7jwsKeExpl4QEsRJmxkkwLIhT5SMhB14fnSGaPu2qOBpdnAQc0qfIg/37vh2LGROOpJ/mrNZOi57Xt6Ilpu4SbZN2dKd0KG69GtaEB7trwP2eDv7ErOMO7ipAbIuL3CyRGXaGF0LXqgWi546G9bx+aJ+o/3/zrcD3BV0CNxb0FadmctkYx4VtHwXlpBzo5RJmLpXgxb9z6bxmLI3eX09PJ/+i/U8lthrr24slYWcchd8Ju5HZmxkmpbLaqngMH0ls4QVX0mjjQJ1ch0uWbHAnAVc1c/AudbPE/2z5Qg+KGihLX8njiaHctS4ymA/IgVNbX+y8DdzeUUy9Myf+r/wg/L6c0LvYn6qAc2RPMufP1a5QgZMVSZB2U2JF30T0GROnegcryDRzcYGXZ6w3hLnLeO5dSiFnrZ0Nq6NSFO4g7NACvuWU0/GVNbT/0ScV19nrnWTraySzF7iOwHO6L/RhM2uSWO7ABJTPTGXFDT40d4YzLT6WKRm71UU1HyLoM1GYQXi/MuTvehLer/w7T8otc0zkih5KETWe3+MUL1x6zPDDeiItjSmnDo4GUMxs+j0Bdz9fB5NHu7pOmKqHIO8B7DklsKTiRHj3GcwqffyoRU9f2ncgWzL5oTsJ761vRxohbuNq1ezEkV3/iYS31/9axTPPrrHM0jQJx7zSmNdTonojL8o6kS/pOaknCZilGWMJNfPm3toXy2lM3/v/lPWdYVFeW9tgAcGu2CtIGaxgoc2z142goAIiMDQRwQYWhBkQUJxhFJQu2HvFHluMvSXGGrvRqDGWKPYee9fvWcOZ82Xe88Pr8scs9n52Wf2+9zCpesVAvGheJKV7eZL28mA6XZCjDPAxrT9YdbTClaZVoA2ogURrHU4utaOQT1p8faLFk1lhSGykx/11KnzbZur3PPypKoz7YHdHi3F+djSijQ5f5P/b9lXhvBx3DJoXhnf7VIZcIOMNVxYkGPD9Rrzh6HYpqKkdJS7YPaHopM9krxpO86NcUaP/VxqremfgduKxPvvUwdVWfRTGfrCetSaLrutHyTo0GVa+GqxPVWLFYG+sGZpPZ4enGfqlDPH7v/rruF/qZkmWKDiZJlx6p6D1UzVG5gnUeCUQZjeVHk7MMFkXzqkkzL9G7K/5ndXi93M29PcELYqqatGlYyAePM/G0WrBsN9q2o/CtoH76dk+PJR942YfHShFXtcqp7VYnaZCfdl/sV8VhlsPVahY/v/xFkZby7I3iqaImcvSxF86NTq20MD/sIDyeE90/iGPrv6SQxwvcA9hnfb3KnuX5G/k/sGdRwKlpccHS2Hbo6EoS5GW1fKmRY+IHu2cqDzb2JP+PmiG0NcW8P1zr+OqZFsnlvXYa4V5HsFS3L5h0sm6AzHXNlY6dLonNf3Dg37QZSur1RTEe2XgZxDWsE4OV3LswXFH95E1RXp9MxFa7ShV3Z+AY4eu05xpT2na+yH0R68iwZwMJbpK/MO3c82d12R2dWb+gurHh0iRMSHSyB2D0Cg3Wkr3kOhsFV8qdJqsXHnCz2QfjDmGoq61oZJjsOGX7Chf9s3ym+ngfyocR5knY3YYaveNQnpJfXCseunJEmfF31OdOFblOHW6wyRJ9c8gabBjLPbfni6dsw4iO68Ech9bokxcqDTYB84xqJrrDfaBcSVsH4JsxuPHwnPiTGdr3PfMxB9ZNdCw42jYWPXBidhaJvvOuoL1BtdK02R/4s++djTjsRYdZZ9C01OFy/J9aLIxDB3fRxj8cKPd5Bony3LNM31OsnibPlnYqdR40FODhHyBN3slnM7Lp8Rx+v/GccZv5O9ljo3k6fmidv8k4fZMg5dJ4/BqjITnr3ywZ9dyCnAuMXBzGeK//2DgGQ/P/VreOo2onzdVJF3XYMQuWX/29MGZLIHhyVPIvE2JyT4w1opt+4/NbbBdjjtqd3Cn3TN08JV99DPagXjUXY8fZ0TAfVy04TdGmT1n1jiO6POI2JZlnSsSv9iOEWZHUtH9Tgo2dJLwxKwX1nXMpr9PmMabBU5VYeQZipd10f5yW2paQ9ZP8thv3qmwo6EeL0U4VgSHYeI/1f+bn/iUv9OBY6MWU9+TzdUcURiuFZ9Gq5FwPxVLVwOthvdE8atZNH1Ejsl4vBfGGOn4P1q87edAevnOBvjpcPGzCvfkOKBqcgQmPzet5/AeGLlOnql0wPW2ZHVNiw3yXG+XhCO2gR5m1SNhdTnE0E/H3IjMeXfqw0vD/duwwAJfPIdKvd0GSDbno3Hi8TBJtcONlg7vSZdLtErriZ7/E/8Zv6+z7M9fftqOBm+UfXlbHe4+DINPLXldolToXxqCM4sq7ViiTT1MuDzNef8PVQ11w/YRBWK+jU5YX1BDaqTBsnlAup0vMpflUd2nUyi2p4OhLp20+Kqjddd67V3djzkzV6JYuFgqr7tNapE3BNuDRkpFmjHUbFoIrSpfqex8PcuU9yetNow4sH2tdXDf7EFd+upQukYHpT4Gn9z0CPoSjXMXIgwcnCzD/XjSr7bO3PfB/Rp5lzLFnOlZorVFGiYsl/WgHRC/mDC0RhE1LJltMh7nojd+r2rITTeX9a1lZ0dKttfh819azFqvQkwLPX5bHoapsk/P2H6uVxm5XJjXhTHxg8JeSqPnm4mNa3+ma+oERG2voDeJ18g/aDBFdM8ywQcYew4Zf/tjfVkvbWhDwVu0aL9Rh/13wuFXT487G8JRw8nUbhr7ZroXm+Hqb1o8+8OZgp7J8Wa8HHusikR3Oe4wnxKBvCZh4PvOvSV5FaccOW/DvSWct1k6OFF6sLBM0oXEgWzyJLfokfSgVgCt/2uW8tLq/ibr8nmaOZhnjHMP2z5q4bKwA/nE6XBOPp8f90TgdTs99u8Lxc3TUfjwpDJ+YAyeEZN86XsjaIrTxDPbPHF/dyp2u6nR8HVPlPoJOLyaRLWF6b11G1MVvcIssO12dey+KsfTpQ60r7YO/eQY3i033KBjg3apEHta9ukPyTHG/bdk/Wwkfq5SzcCbxjl0r5VqzL+UIXo0+0hvLKvjlmIyxbgqobpWBVUHfiTmofsS9YACzrk7Mw9d3D4/Z+ahu5LiKwX39ZD6fQ+Fx0sXKfRkE+qa3Y6SDwQrm1ma8me1OPuKjHOtsliLHsPa0NFqOqyQ4+KwYBWO1NXjQGEI/hhuun8dnlhjxKkaGDXEAvNkO/QkrAu1MNch9LsW39aEo1xez1lVImG+K8LADcsyzEmbFDrZgXljmI9s4eHZYunHIWLLHHktp6bCqrcX9nb1x/gaM0jxYy4l+lsa+A25f575PPz/2qvg3lG8jpWq/xogzZTte6/cRCnL04MaF/ak1cUTlcWdPQz1AL635T/3d+Z6wJ1lKxy5HhDXwFeyGegrWbeKwNPxodLA8R0pc2EX0h8YoYwKbE/M7cRzfa3cbXd+bpnT4KmFTsxLZRk9VbpxLlDqOjgGmrc6qd0GiZwPB1OjaVOUdZf0MVlPzika+57uDJbjokddaexeHYrd5HMdHYndnfVokaNC4KhBBh3EMkZsFmMontW3hltAsrg1OVOctdcgT7Z/E2cQPuyWMHZHPrVsYho/3LxthxGWjXAwqwUuDpPHyUqkT7L/2W2ZDo/8BiJB0uPa9RgsSY1DgEslj2D3sc2xpvm09pzfKr9wlzJzC0R2Qy/h31aN/BA14tK6wLaTDxb2n0Qt2+hNxhv62MLAdaMeXgOSrF963HWiB446aBvqkF4RDtvWemTJdv6HHREGXKNRRj1nkn14AysE+nynLS7ZIiFqkuihV8NbocH87wTnRcC66vm0yiGHuIZn8MmvWIBreEZOlpNzJor7taaKRhM0SJ2iQdGrnrgWDnQPKaQCJ1McH3OhMYbwXnJd/PRUi9NHXeiFuw5W8p7Ud4nCECc91vSNRBOvcAStqWvICb8u+Nnh1r2T7Y254fvvNNKZ7gnSSKcoLKvST5rR1IWa71HSEKFW3jroSZWYl0kG3hLGvDBXCeNe2rXQiTkxRaJ2ew2+jdEg7ZYvfpVNokO1QioPyDeZ5+qsb1TepCE4Psu6qEXrYnsaqtTBTq3D79oorG2qR6OIcCwrCEPch8p4s4lNVWyy6+eY/Gst+NywRPy1SSLkVIlQ+8lR7k9q+Nb0Rv153rh8NY8+Vi0j5st63PYrdXj/wPm3R48VD0JfKLZer4MrjcZIdbZrpI26gbhyoLfUzNKLqkoetP7VJGXoqkAq8aysT7+0ropRe2s5Uw8zNLCwRIhVhshYNEGULFYjV9ZRM58TPJ0I5R9yqcnEXOK14zXlteT+paLqtTtU294A823GSW8b6aSutjGYoBotNXbzpl2z3GlFaa7y9Lpg0g2yM4zHnHCTgls4r9xmZtDZDXXLxNBTWcLJNw2W6zQwawv0rx2A8K9FdH/kXJP15FiH+ewYi3KilQ7T4tvS62Na5Mpntb2jClPq69HMTL5/v5vqM6McxxO2st+6elVnypLvk52DDl9nRMG3gx4ztOFosy/aMCeeK8/Rr0Nb52q9qzqxf5bVZYTUeNggaefTQbAJmSflvQ+nHWYRdH5osTLsrbvJPI28d/x3Xsi+wOQVPmRhkY3zN3UouBCPSyF6PFgWhd2bB8O4Lvx7Hot9Qh6v6Y3VYuSMcSJiaxqu2aahohGhoDwI+dXn0jWnRbR0QGWff0rse2o8P0JRa38FcW/zg8lTxKh+SWJJrXE4eCoZCj8Je4/1RMNmqdTJZolJvuDE2AxFq75bFMO6/EMbX3eScmp1l2pLKsQPVkkTa3egyL721NEvQpl/vbnJ9809aYadi6tAv7Y2blzS4mxsO1rWW4c6r7SYUDsSmxrr8XlRGAp6hyEyvPIefVpVDfOe/64w1ilvPtSK6VZzRJ9zGjjOVuN5HX/MLhfYXCeXqsw35VdkDJKxL6jXGy0s/7KjMx10iP6sxZlDYQYewYhOKtw8Fm7IxxtzL0PfDVIYc1qjh5UK0ahElFun4lI/DW5O6YVW+d5oMaCAhs8sIZ7n0PfyXNc3d+Z5ci6F51nDSSXt/6STetpHo1uhnzR7n0Sr73clV02mMu+toM3rRsLdcrjJeeMcwF9Cj/4KPeLs/ODip8elZhmoMzcDtof1uNgtE39nbBFRbZaLsJhqiqWNEpT7X251Wrx3nZj4wFZZI6KFsma0F4VMtFEuHHNT6rOuQsrfLbxUXx5JLHP+2RC07FUFM98tcgwe0AB/7tgu1hc/kmr1riPiOm2h5lMTYPHyDj12+oPyPRNpZsPxwse80k825sI4L9bkcj2MqpshmqbmiKRYDT4vTsG77cAza0LR4Sw66FxAYXbXxby4G8RjmBX/quB5two5Lkof+Ev3z3STwifOo3ZfsqlDclOyLGxD56p1EwcdvE38yCfmVob8BmM6y5x1SDykJKexOnzor0OE2UAc7yrHHb9F4WXLaCybOwpBZc/JyOn/5Zeh8CwcifsztfgtRYsj8d1xbnFHRJf3x5YJwbBbpMHIbWlwiBuGtWu+kTamEt/Y8voYeBaNQMJmLRpayjasrCMuxClxNFeFu7tCcHL+OKzplYp/89qyHGNqz78fiQV3tMi6pYWmsAeKj/XArvOhaNYnDL9YjkPCyHF4cyQRuYpndCR6KFQtP1PI1QVis/kekXhMDX1mnBh29wPlpN+n6z8k08cflGj/42vyDvlKjGnlcX6zsgJjWo3cxIXTZoomHiPEGqs0KBqqceSKF9Yk+OF2/iTyuDTbwDPEPILMa8zy8+JG4v2DEdj7aCIertDiSo4DegQ44+OpILxs1hdj49QovmiKzzH2yO1Ryv6yHNPOr96FvB9oIck6NDwhDMlN9PA5GYGzmnCwv2pcE+M/Xpsv4XrkDdXLdjAIGfF6tEwYj0YfMjHstB63/cYbeKTfLjYD80BcrDPJabRupyIy2wJb2/tJtb3DpAsRkZhS3E96eag7TfPvRBdKRysDolyIOZOYR4n5k0pXvCPH0kcGnsQJfmocnTFK7L9XQTcf1oTDIB11qi1hRm5V7H/+kv7N82z8x2szwVKPLa7y/evni3RZv4eVZaBGSDqu7dXjrm+6Ye14zMOyrno8taFhTB4vN24Car65IKJ61UEdt0zcTLXE5G1JeLq/L0JCG4L5HHef2SB475h7sNVPF+xZbudvVZQWdq2VCd896L1Da+WrqAeS/8XfpfRsF6+zsy9KHcwqcykXe9XE9c5ZBgwR5yPVOllfb5wk+sjn2LVKKhonecP6dk/83mwabdpcSP2aVtppY+8T5+y2V6uBnxaOEeuLZDttqUGtXRqc/ZOwsbGEhhuLqKJiKvEc+czwOZu4tq1innUdrNfsFLOHmovtm6xFYK+t5G+fiHYH79AQxVXar0mib345gt/TWLPQtA+Uz/qmt9mwayn7/QO9oZfj7zXe43AkKg1nt+rxKzKQcbmhIS69VHTOaeXJnx25Z4r7pdJ8J0hSTm/pS4L8N92HSpZvPKiwhT8FjJuknH9QMtHzjMEU7aobcJj+DXToP8aORm7Xorocs2TPDEVdWc8HP1WhRqBs4+UYiuMqjqe4D4nx8NyHlBfcR6rexUeK959NwYFrqeSNM9XJ6Ei3e6nEte6e4t/6hd+lyc27Is4euy9s7NQoGJUitu+pivbqj/Rj4HhKdvHEL2Vf6EY9cwwpbQqu5Vksz1HcVkxWcC2P63jbBuZLg3uFSFZ/xuD4hgRp1A5BJWuCyHF2nvLZ+gCT7zPmwDh/ln5fC5st7ak0Wwv/3VpYRA9AY/nM6r+G4uH/4ZnlegXbT7ZRf36T7W1oB3J+K8tt1cK1fRjW2ujRxz4ctWxN5fidCeYSt/zUGrFynLr4xCA6+k2H4xnZOHRrBLYO1qNvYBx6/Z93DljOyEN+NkiHJmaZdGZONjaNyAaljsKycXqUucbDNXsI2O832PdLZgiKWKhYEVkFSeetUXZMI940yxDbRSruv1bjRA+CXbzA9kVTaVB8qQG3xFgwxoAxbonXlOu3g4+7SoGadlK3oFAc39NX2rW8LV050o48HwcoNze0MVlPI+dkzZWvqOFXLZJHtKSj02RdmC77IZHBWFxNj9CMUMzYGmrIg7AMY/SZ05a5D5j34HWjDJHdrVC439egSb4Ggyb6olgQ4rcWUkCPEsMcWY73n+fIe87ztNpTJm7+GitOXE1BcFEqLrbwxK8FvZG1djr1qZVNlw5V8uEasXyM67ucboka1onimtN0YZeoxrPYVGzf0xu2x7zgVms6OYZPJs7ZcB2BfQrO2TB/IedtFEIDacgoURT6lGpJr2jTlSE0ZII7Zvb+SB32fqNDi6oZ4jbLrBkK99rTFX3fHWnHHKd7lw2UGlwNlmyfRaHt3sFS0UQlNbrqQcOupCvPZ7iZrCdzc3AvE+OPMs10SCmxpYQuOrx6oUWTzSqUNZT3/W8VfHLDwH1PLMN1f673G2vNmgMjxV3LyWKnXwqerNJgQ6o32qUqMd++iB59NK0/MO8a90D1OtkUbXU6RLVU0LkSHUJlv25blQhMlOPNWWvC0EkfY+Du4VpCWgtzZ+bw4VoC1xESy1Kk2337ShNPRaN97kBprORKFQ/96MYorfJ9umlekTnCeB95Ty9Pl+3fPG8yc9HBdZ8OPpsGYl1PPcoPx+LMrSjMV1yvrDfKv10cud3ZeI/qjB4mXn09KZ7J+vqMVTpOualw2t8LUZfWUpsSU7+V57c67i1xnWT2ZS28y9pSZzsdtq/X4svfYbgsxys/3g2Bo0O4gaeJZZizqbFY4lw6yxpcy+jTJFsM5lrzBDUOuaSiw155PV8AxRNKyeOraX6X32ja3LaJ4Z2mTfe0ONG8DTkd1CIzhrlOw+FbV48V0WHQRoYa8JAcQ/B7O4yL5BiC4wepNFT6x0EnddwXgy9jSiTvKXHUy8qPvjfJU94d0IMY78ljMbfp3Dm+inf576hRZ3MM/mGWKKOxwqJjKsxDZJ9MK2H3XT8s3VVAbceV/vd9En5/gznaV56oaeBsv3YhRbxMmiwKXVPx0jEVLfd7Y2YzgdL704j6l/7P/vF+MOfb9mgdxlnZUcFqLR4/1GJJcigSZT0Y3jUSbrfDDBgnI5Zy7uNpzpsR1/6W2xdK0qukRRNCpQNTY1F4cqFkbR9Lp66HU92OpUrHA6b9wsyvwHaN+Qu2eOlQS+tC8xrrEDBFh6LCaAjZr/hjVDTe3lcZxmKZPfPswWOlPftIPF755aUi73WwqPkqDftWpSKujRt+at4P27uVkXR1scl4jOFs+P6RQTfacN+Se0tK+VmLev212L4pGEFWejR6F4LYi6b8tF5PrRGsMjfwWCQ30SHsnR29vKtFgmxjvr0IwVfZbv4WHI4nT8IQf7Gy7+LSEmvsz6vrZJTd3XSCqNigF49/UsPzlKwL23njSA7h5IEiqqcwxVv8nlbDwJ/N2OiXT7T4dKId+dfRYYK8NomvwzFM9iN9w8LwYlsY+F02HovrAPwuG789x++y2Y+WpJ9K+kmP7odjXfdo6cp1dzrxQ0f6tcEQ5csjtrRFsjJwg42Zl6sYUt9RYeQIm/I8Vko7GSflync0yjZcinwtaJHanfRZ6cqUR6Z1X2OfKse3w+W54UYz+pqrxZMFWnwo6I/N1fU4nS/b2+wwtKpraRjvg4twYK5DHpfnMHFNrDSG4iWHW9G45RYq1WvtSUtWKWmQlU75sr73/6zL9fMWhrU53E4Hu5WO5PNFi7VNddBVVaGF7D/tuhGBFlmm+8ecNU6jq6FO+XdSP9fi6nMH8pbjj/jqOuwxD8fiFnrMcAzHBbUK/7YPxliTa8+rftKidgMtujgpEPW4PbY598XGTUHw8NHA96gGe5pX5r25znjW0cP54Z+1DFzyliu5536mWBKVigcRGhxf7IfUiz1xq6CArC6Xkb5/ZR2P+3zedlygMM5zUXqm2LE7SzSLUeNOCw3qugH3YglWu/Lo8b3JxDgEgy/u5ooqqdkOYRaNkHTNEvlf9wnJbqEorJMKfU46Vt7rg0fTQ1HSfBfN7lRGnM/o9r0xfO26Klgn8bnh3MaC75JUpYmz9CA+HLrmyVLPyPY0fXo3Cj0Wq/S51JLS/mpmGI9rCVLXgc5GXn738SvEiwbJIrZUg0BZL63aq4TFzX7IGVVAJdVM+3QWpFUx5Ps4T9v8qRb/KGwpqI0O++vpEJ6vQkUDWX82CkOXKyown5SRW4p7dE6V/6Q4EFwXEfYxkpv9GGmtSxQOdwqR7kW4UkS+B33PVivrPCGT8RgrWij7E4wX7bRRC/MHLUkv3/fqsq34W/YD/Wvq4VIYikfnQmC7vTIOMHKcMt8py/Z5kiSqZaSIbI0a/Z+nYN0pCTFVlVC0zabv73OozW9fDWPy75kXlTlRv961gMv9saJNu8ni5zNqLJ2hxtpEb3SZLaFr7Vxqv9L0vnOfPvPxMD7gb9mPDDnqSFffadFc1lFVroYjVD7XA/qEI9NdhYP+5igLsQJzZBQ8tlcMezHJiTl4d1GQdPv3vtLJH6KQFhEv+Zx1ozZDlXT8RZpy/vSuBr+H+34tQirjfu7/5Xp8mezLzYiRfdf7zoiv4YSgzoGYcyIQgZs18JdSDRg11+qfqXNcpqHW2Ob1Ike2TXUbDZf2/pwg/eMfhc7N/aRuE1xo5xsvau+gURYNN723RhvG+Jzna7WoWNuK0mT7+dvvcmwcLPvXcrzj5BiKfqMr373i38ZkSA787tVu5/cO3MPmF9VNSjwaJPn9HYFhvwmpa4IrDXexp/OJsUrzcNO6TPq0p2TkjQlUazFpcVP6XluHlf9ooU0KRZeqelQcDcGHrQNgpqv0r5lPM6JLgDNztHG96ugWrfh+ZpZYmZMGp2Oyb9jWDyeuApELisjPbwHxW14sZ1wbXifuAZ3hPFTs2JErhn/R4HmRBk11PWFv64Xy4kIyX11CPCfjHHk9GW/BfAnuxUniluy3ni9Ig9RSjVubZL81S8JRt0l0stoCYmyhIV/D3/VPa8dFaRaYfKgeGg7IE636F4k/1qfi9DI19tzyRd20nqhzIJfszU3rasxDZ/y+FFlf3+lMVH2pDi18dLDvNRDZ3eW4c3QkFtUfCPrPfWC/0MjlyNzZJ2R95jh+qmg9TY3jn1Ih3H1Q09wHN2fPphcRpv27/G1GPgidfJZrJvuRxxUdVk3Swc12MD756nG3WjROj48B5yOMuYkPIdnKqvIZGPDykyiI/iwtf24pli54Qil3E+DZ9B0pC57TllqDKOHwMmF7vjJ+YM4uI1fXjcOy79QgR6xwyBMhJzR4YaHB7WY+iPzuDfvAPPqWVUz8RhPLGTFrjF/jt2oWHSkVpb2yRWeRgeCyVHQJ9EbhzN6I7DWdbgzbbpBjnEW/iiRnftup1lgo+D2bZK/50kObECmm/UAcX+orjdjSgbxuB1FJf71yQt0+VMnDMum/svx3Zr+3gdOb3qJftSUiSZ2MsDupuNylLzJ2u0LdbxbV6TeG7MzrYV6N75QfNFfROOe6Yvrl3Y6jlteAYm2SlLN5kLTrVCTmOfaVOnp2p/MflFS2c6wy5U83mrs/Gooj8YZvDH1UE5yLPL3/sLhUmInGK6+LEzlWsA0bj0H+ddB91igMSA3AlXbVDHnTem++0ZNZbwTnTbs2fyI4b7ozqL9UbXJvaau6gDwtttKgI660St2Dfn8YLypcTXndeU2N3xczQAfJuwfZe+qwsVY2yr7G4rOrHsfnRuPRSxUYt8cyxjvP9/+SdzWUP80S9Q6PFnUva3D6kBzrPFKiog2wzCeLxuYWG7DTXkcqaNniJQ6MoWa8IWOq64weLO155y4dmaLCjhEK6fyqZlQwsD3ZFEQpN7l1pCGH6+J0aRUMOZ6n+BKe1v4xGjvXOvuORi8bLGkOuEijBstxw0I/6eLtZrSlg5LS/ghRjuhjTxz78Ty5HscxIMfgHBOaxeeKn4unil5DNHD5Q42Y5YBtQk883zeF7JcWEONDWY7na8R4z3haH0Hu+aJ64+Fi2IxxiLJMxYLpXri8wwcxSSUUZlVu+s6W/F3XAu2x8/JnajZVi4Pr7Kj8hBYDl+tQvCAC42X/8/ACFRymm+J6+A0V7gG8tcoMDRx0uBbZliIvaFH+SouJx0OQLsdHJyPC8bMsy2eMZbgmzWeMa398zkZHa0TTrVPF+uoafP+sgbmbD7YFCTxPLqFqnU3rqVwTZewK10WHt9RizqTa5G6vBXMbj/YcgHsV2ZiT1B+X5vsb6pMswz2Lxl5Fnmc93UQxeuAo0dhDgx37NChfrMQ2CXD7sYg+9Muns+3eEf/uUKCw5zvR1H6PgmucdXqT9Nf1oVL4EXk9HLylLD8Xcne3p/HbEpRH43pQ7zuV/T3Byf/QxoSdCuZG8ZB1RcHe0UK/fLLwbaBBDQfZ11rojTk9vRCWPolG+uTRy9h6Br8zqLWDfY3gcwaOIu53HBCskWqvjJM6P5H95B2DJOd40D5vT/ryW7oyIZgM/K08HmN9mb/1UaIVmL/185YMUf8nvSjVqzErRf7Gmt6oFk3ynSyQ72yOoabMtWauMadmXnDg+h/Xp7/17CTVnJMuJeki0GHbeMlS40vzG3eh4zeHK83a2Br6Rnm8oPAq+HPpPifuieZ+6PEHssUMl6li/6FUTOigwc/kg3mSN7YtyaPvfWYR/84oo9HtMNj4ihXfqUavgdI7ZT9pY1kUNL8GSMGLXcnZyYOy2qcpu793N8yTx+P95nka6+jYM1p8iV0mOienoLg4FbHZvXDhnewvmc+gsaETTPt3/1PT5vt+RPbjxS0FtTqqxS/yecn5For1cry5Xr7H6kLTvNumtOqGtzFazrHAP3Jc1M7Kibie3kKWyyiWfSTZXyovVyHATo4F/tVPy9/I70nzuijfJ0qjl6dKHdJikDMlTrq7uA9tbEY0ZvpU5UFlAPHcjLV3zrsZ77zL5qFSTnCC9OxNNOy+hUv9j7jT+K1utHiDThmysrfJ93Xb0hSXT9YF49+b+Osw5003il2oRcAYHS4+i4BFRz1q94jGJe8ILG1QFRXb64HfbqyVXNW505v9jvy+XtXawZL1tOFSoFM0ZkRopHW/+JPvi67UpyBT+aW3C+l7VPoTM4Y1RZfXDToYexrmvZsvSpMOiMdL01BDlYopS/vg9g0f3Bi3kp5vWmi4pyzbyuNHwzljWZZbfjRSmm8/T2pRMQj92yRJnxUqyj/nTcu7FitDAwOIa0w83r/7abnesfjQTJHuN0nYVJFj8HgNgswIfUN7w+GvQioPmWaowbAsc43OLeqlYFmWi97SV3p8J0xaXxQN5cY0aXtTUFARkTYzS1ncvBvxG1c8HuPeeQ+5TzxK9kn6Nx4mRthki4WfU3HDPxWrg3yQ0bsnHn9MosOWJcR95SwTGZ/ozP3lRlmfA/7S1oZdpbOlsbDu0UJq+3tj+vypL1m7BiqXjm9PB19WvuXAWMHrQSkdjNxwl0LSxKYaxeLYITWaBY5Dh269cO+5wJaBS2nDPVnXy7/nXBvjDFnur2suBtnkQZOkbsumSwdiY+F5IUBy6Ad61tyTkh8XKFctSqCxaZU4qc6yfxdcK9iJ3xvh/q7ATxnCda9WPPFQI/iKBic3AWNzCW0vFdOUIZNNzhnL8nsa/Lemyveo7wIHaib72Y9XajGySgiG1NXj95MqlK0NQ4i1paHX0Pt0heL2rAWOTbuWOc8dIdvDhoOkk2fCpJlNomF7KUDyetiNqnh0p5cNMpVPwr2J69E8FsuzHMu87f2AXFdNED/VHiFcfk2B12sNnP70Qv5FgT1jS6jFD1oTPDMOTFEwB6+T7VExeVlr5btYUj5yjSGfbV2V0ydXFWszzUVA3XCv+n0+S1xv5N6uf3/n4YmJeOSmx+oQvXxne6NnkB6bV2Yi8HsGbh/T40LdzP+88zkJBWXmYO4zrWobcc6nx9CJor+uq7hunYL4fWOQ2EGB7AmEgvRQWn1eY3j7mWXmTc5z4reyjbL/D+VqoFV4nGWZd1RUSbCHSSIgCCqCCUUlDCAIKqhzb9dPUIKgRBXERAZBiUrQkREFDJgx5xxXXRNrwAimNa5iBmVRTKCgS1AwvOnx8N7ueZxzD/NHf1XV1d3VVdXZ2+xFtRNNQmp/bxjaDRRzV7WmT7d6kX3QQKH9Mw268eIjXS7UwqgtkyQ2555LRv/x0nyCpyHqDg4Qz7gNFyeMHguXQCZGPBtE5pst6ajOBOG7rZmSUVGZjQ/zdZXsuDvtwGWNvBTPrgZGsZShiagNTMbDein2nxJhq72E7jhk0qUNGghqao0ni7r3Gqi3THKyzzJJ5g0NNHeYKMbcGCn2TBmL+h8TxWtxUvq6VaSRxRlC0Ucn4gzXt32VppJdVtQaXFZBfQ4L05vHjE8mYUdjIvbvAtrFOCN33gJKMMqjfgcbiXOPT7TCs/xnltlD2mBNNw2MDU5gdk/kLNknEZ57klD2HtB5LeJ4wEIauTBLybR8Cy+qKnkuq/CWDA0lJqRyUIbJNTIcnO8Pma4cOsUBCPX1x7+5cO/3FFqkj4Lj/1DKWBlG5neg+FQZqstkyPrhB6OvmXDr6oeZXUZixuGOSmZ5dTtcMhtgzVnOZRcnsIoaXzbXPxG3NRNRd8YR03eJcHfNoODKWbTomiY2b9HGx/w8y7CG8RK7hv6SwZ3bo8++qWLwpBix+nQw0t+OEbuUS+nmJkY9ijKEupMimar98mcLy+Wc6dIJWxelMc/XS9iji0kY/SMJX14CwzYR/EfkUXPyQsr7+Y0Sd2qgv4dEEl4z2zKyqUSSYveajGOdxeqzNuKcq6PgVT1cdPA3p8LJduTSOVgwn22q5Li+pX7a4JzHnp/EuZqoWSw1MoTZtU9AecckHLYbjN6zgDlDc6nr2Gn/WYdJE7ThodcRjTXHSf2mDOuNa9iS4hkIaTcLnSAg9kgmThb4gtl6Ksdwho+ffFGn19IzQ/HW0AJ7NDsw9a4LmN/YBLSuToX7TRe46vSCjutpmrY0ioJ+i4JWznN6ty0EcQ7NtPH0XmbxRxnblZCAzrfC2XLrH7QxoozG7Iihqc4DkJhWSyaHftAcy3usbGAJe2plJskvcLQq/HTEknOHlkiFfB9XwSk/nuqmkJBfZ8A2rNRly5/ESOPPGLC/bHWUc+vfRRUnR3U2O7BOE4nftbDEO51ty0pjw7KScNwiCfvHEGarM8RKckl2eT55XW+lZNbaDuqhovhrYY2tR4myRm+xpjYQyZW+YsjZAVTMbMnnZKxw2NGBnM5oK/XdPdBMT/aNNc+v1oSnky5mX57NtGXz2alNyVhdk4h/fFzQ99AQGDrkkn3F8v+sg1OcupLnstb/JcPCnma0recsVN6QwdB8NBqM5Rj+wB9DzBS/93XC0vVv6LzJaZuoqDqzF+a/2/B1SO0SJUqdFoq7/hqN3ctsRN+UgXTwnC3Jvk8QYpr6/0ffgi+6ShnHEjXxfb0M59uoUU8vGW7fmwmvQC8EF2Qi5Yszlnj6Kse1MFzXx5+OynV/n2LPdg5fx0o7Kc66/zSIV92hkWQDrcrNdOhAzv877y473yljR8EfMtgtM6SiVTKEussQccIbPZoz4bjNBwGz/JC+Q1fJmHxUx5pVSyQtXNqULKZ2ZByb1JyIVrkJ0M0ZhJiAIYiek0GD1uTQmkkxmHZuspK19Zb/WpPGGLzwV8SSCXJk/+4JvRA5Tk1Mh79aOrbflCPqQ5pyDGc5s2e+Bh6t+UrlJ56w+nnpmLbuFvO7YIJtHdMR9NEArY0TsC/UHR/VOuCqhxZGbm+FH3MTJLs7pEmm24y2OG2pisGdQ8U3lT7ivbbB6Ls+SNR/Mog0H4PexGYKuy1F0p6iprStheVyjIo0sL1Jzhq9ctjxGUnw1UlGlIcLHMOGIClvMW3bu4AuGlUpfWpbqIHwv4eYV7755VPrqHD29Y9Q9ltqPAqXJeLj8cG4pCfF7Y1z6E34VOJ+5KzqzPsS7k/Ocu7liqHieWdbUf10APLn2olXTnalYW7m9KQ8QJCuNqMBpRr4vYshTt3abZHxqn9vfiYWarbG1fAJosvRYLHw5TgcSckSH5z0pL5OI2jNlVzhbIxAnOF2WnZuBc7cHVxLnHvpuIyFuE5nMeeSMXl8In7XJ/xW5ooDiXOof9kK2vRNU8ldtFFHWOl0C9UULQz6aoCk/Cx2TGc+e2aWDMszidDXHork5YClfTaVr12s5M6paeCs+mEJ53A2W8K5zdvCxONlU8S9l4PxxNNb3BPKaNdEKW3ZIxcKLztTRIaFUl/LWeLnymQdQ36FKzOYsJCJ21NRHZqIi3pDMfSuA+aNzKI5Pf/4z77mLJfDz9EAWxlYiD7lKM5TStYs/GUcgNjnmfj7gAckl70xeGEk9oz4QK/HhsC+6Ttt1SpgN5YWsH2FCVieFsp0x/9D19tXk2R/MnUIHoQtmZ/pkG0jefSfDE2/cKW+JDtNRM7UQPWtG6zrinScXnabZRwywkGtdFQJOnDHVGy1Ho4Z69vj/tm7rPb1Qbazm66lTvxoQdbTwepq6VF2YpVUqDGyFjLS/Mh2Sw/hqn6NeOzNN/FVsKd0hoGqkpG9fk5cB2cS2lQyzh1bbSu2v85E77gFtGJLPh271omq64zI/6TAOlXbMR7fDep+0I6JMZjeVo6FUdEID5yEg0dkqFkoQ8ElMzgeluJShD8qAwPQcCcFHorYwX3A/cL94bW3p3DR6CB70FDA1O71E5PNrMQjr5aQbXEelQ/tSjryHnSslz1jf9uyxyeOs6AeW9mKhg0WKnkXJQHjNCQvUg+z3vf6Cg4TTYXR5wfS7CADYe/bF2LA1goxffZQKTXWit/Oh2Gu5AOt0xoPPS8VNBecYo7NlczsUzzmjpvBNv/VRM2ZlbSnTxblbHLEoU+fqNFRMa/5UTi0N0a5Dhs7/oov/G774S7HkOFyjGgzHAeD5Ai8nobBf6ZhxnU5YpPTsLpwLPysz1P+sAglM21DGMKOhMHh4UyEBMmw5kU3PG9njl4b3bFpx1AMnp2Iznfiwe+6OtMOcHHRotYJ4ULdBG068/gF03mZKFbop4jxEw7QWs/rJL0bSP2rxlBbzTnsYVgk43ZyztcuDrtkqmjhcCcJVT3nseG3NFGdYAzJ6/UU3eQGpw3a+Ou5unIunCsdG6e8p7lebsO7x0mYvjaHdf1TE/djjOE8bj1NsnWHuFIbSy+ow8orHqUNbSAYxuHpMlX4fmpirbp1pPINyfByzWZXRndGz11tYXJ8Ob387IqGra2g0UcXd0ZNRXhMrNIna3TaIsK6FRIPq5H19QzFPn7PrgRaIeNLOo7BCMlHk9A82xvfjUzwzWqKUl8Ly/VyGxq0Z0EcMwunaochL59h19qxyIwKxD7d6VhRMh37kgrY4zlNxHUEdc+XWCx5x/zOHWGXKUh0NXYWS+/l0B7dY/T0tjWVujnSbyZhTBbrxPi4FuaLX6ZwssHZks8x+YeHsHlDkPCwXR61DQkTBj2xYnGPejP9T3OkJ3ebMi2T+6wmqoLZCXctL1vnCt8vtrbo1cGA6v0chJ+204WzgdmUdWK4cKzChuWPMmRZkrnSYLdebN2OWHQ7/GtuPJdINWgHLufIynSgbTkrbOgB5wsZKP5gDFmfRDzy9caS3e3wrTEESacbKUslAnNuvSeuK3jRB7ahKAH7Q7KZz+ImWt1GA8ecF1FHy0GITFUHTqnAK62YCXofqMVWbvectlfZ50gXsaRZEDsULaWen7bRjLtmtK/ZnM4982Cnj7iw806FjOvjXMvcuL57XUWx34MU8UHTeqpw30/9h4Gu75KQx8RwFuke8J84wfdZvy5VjOeEjopYG3kqntmPek0aF3Xg2jSXAh4xLHimhu+762nVuwR0MGoPt8FR6NFdjuQBocp13xc+C1sUOdOTxa7wsHfE+v1jcdZ8AjLVU9DqUSriTLQpsaE7fXu5QWLoEmXF14/vT+PmqUIbvWwh32A77ZbkCWmdvNmJJFdW6b1JqhoG1uF8Nqu98Y44zznO3LFfxB53korV3UaKRZcCya32LE38U0Jf3pjSHx2S2apdndiktDtMR9BHdOhz1uHcb0J3g9fMueQhixjoKZY3+4nXD+ykhJXH6GehJ5Xru1OVzXhW7O/LhidHgXNfbv9aP85zWTMGJsD3eTSzzFOHtLANdkUup1sXXVGQ+o3OjlLFo+ORkCf82i+xoZnK/1zWdTc51BVx6dIzNzyNlWPHgjSUqKTj+VU5zg9JA495PA7y+GcvcRT8nqxjh1RPsbJO/mLRbGtx0J/ryO9OLpn+6EZb7G2p9oMtmznIk3F93M64snDMP1hDLfPb7piAvaumsPfz1NFwtw2uHcgn0/Jh6JP2jcxjVZFWdZzZJ61ij3Ije/uHeggnSzdJCgp/Z4XR1sKcXCvhqWBPJXk6gkrRA7HN8+di0WlH6eG4CvHg+xCcfTdJOa8BpSpw6PODuJzC/WkQd51nbTu0RmxuGo6O1UBCQBzMmTtS2miCj6HAB9RrQaFSJ7/HuA2FtsZiqRaJt0pTqHfwaprQsTM1jtImB5shzHRWL3bWZjmzri5W6mixcfnkcywwVV98PcZR7GY1g0o0p9I9q7Z0OK6JNUzoxDKKTVjnxfvY5EcF7LlOgqXb5I7CRytDieGpg8yuoJNwYYaRkPF2MOVP7y08nPRcPOxZJeaNl0r1FzwWJcUhMBu0l3avD1bOsa44GvI3EzF760wUXZ0JHfWuyM7vCUQOwakrDI8D49Hnz3jlGM7x8aO6NRNfO26Da994dColNqTxLjH5G3KztqPPHpbQK/hEXd5UKMfzdS8eG4b7iv3B70F+Jx4tVZwhExnyB9phYKY5fh4Ygdo8P6g/V+RqW5JhEzgZ3UujlDYOfvVrn6n0isTC8XJkinKY3vbAHoW8545peFelyKuvydHqgOIuLAwF29dAGy792qNaS2JRb6I4w3Nl+KAyC/f+tMF1wQljlgdg3S0fjO41DSYByehWGocW5ugo+f+y2qFyFE+WwzbSGzWBcmz1SMfNnHTIbskxLzEdV2arKnXBTVuZf65R5JNdk9Vp38+2zOu4Lvs6/ANdWBWNwvd19Nvxz0SzIqjd9f0sr10F2/TuJgubnyc5oZpvuXJgjOW4QWWsfpOXULXQXTignUzeBk5ClJ4+s1xqwIx+TpHe6WfEmgP2ssfvIsDz5S43YHavYxPxPTSrhypL+O296FV8lHRmRqAq+T5NcXhJn/f7UI5dtHJPcXb0iqWWPauChPa5pySOXw+x2u3mgmxsb6F+rUibQtoLBzdUiJ33vRJDhzlLHxd9FE3inzBpVSNxtoXZNuEzO3hvkBg9wVc89m4fdb2fQw559tTxggWtfG/LTrwNYquvFbCKlZEYc6I1Bh47Jrla3kQRYUfYJc8asfrMW3HkoAv0fUwk/F4/oUcnS2lLymjalpvJfNZFgnPc/ylHf6276ucIaA+TI1fxnVvogouK/36aabCsSoVJsRwVy1JxM/SQUmfsrALJ4ON6vUsyvSSeqVfY8waJ0PChh2DXZwi9kPcQ/rr4VqxqqBJvaw2RdllVJhaeC4Hf93Jq0cl1qd6OwcxkGeKXKr52FmBdbbDoxQg80xqJU0nJUD+ViCHye+zSzMmYOksHfoYrLV8NbAW+nkdvtGbxnVVYztwSqh4bA8tr7+iFxwcauDyWehQtVa55zccmCuhVyviaz8uqYnzd22q7iLLO/qJP3jbqa7eTHKb3o1PSPnRYaxxbmePN0tL+7zy0fPyMBETJ4azIAyfYD4eDhxxWJWlY8zENpxT15gC3dGzbWshm9j7NCkofmZUMIyFC+41lpN8h1qOqq7ApylL4U8OFblX0EILOvBRb/VElbkoSpTPTykUTU4U/EKbUc1jUhsm3VuByvDLTseP0TWZ9RB9zDdJxwFEHl8ymIOuNBy47tIWlbgwOXS4nJc/zz9JwLCyOQd8VMrSKlEGvsi+exVth9+IReHBuJIYNT0ZfjxSlbM5wXaHtLCRv32lhovXv7CupMg+NH2JG5jkS7kVhy7sy6je5gmZ1CVX4NYvpsV1sjtcd4nzL3Hg+UegpEWP2SsXVvXOo2mMO2bc3JN8yPVJfZMbWRVqzBQaxGKYVp7TxeNtWuNZNCxVnqtm7N+k4/P4x63OiNxptMhA9wgjjfBJhluaFK4MN4fbkLePjwjXNrDp2hrCp/V8Ws7++YEOvewibrjsLVJhFKRY+QlxSZxYT34157UyVrn1vzGa8e8yu2k5GV2dtzN+1RML1fQ8uZkEumuz3MDU2weE+VeyMxpmJr8h/bzVNWx1OXU4sZv/O5/3ftcF+h9vsZmERu9Y9Ab83TmY5ex/QP/HvScfHm/pst8FUzyZyHPqauK52r1WUc2yZG9eXqcht5+bPYdihhn0SbaReyaUHDwn7U1tjs6oK+J3C7wgXVS2cfiX0Nn5oAK7viY4aC7qkz3bNPk5Xv0YiZuAruvP9GeXtD6cjfnNZ0cxoXH5dT+KKydAXftCaU2+UdVXHO4lICUxkD4d9paU6rXBDKqdHrUTMvquGhOdfqdOlKCWn8+FXrcN5LmvpIRlcr8ng0dEenT444sJHPzi5+Cly9WmYmpQCLv9aZQ1b/f2gREuniyCMmmk+0ug5q93gIRiv9xDChs8mx3BfYeQBI3b9S1e28kGStKipA+N6PmT96tvwOt5rpxa4nGer01FpfJ+Vh/VEvFoGlnzrgAb7BAxe5omQ++1wvfUV9mTV38y6/pYF1yU5cdaM9218Gh2Er/2Y8DxgKpWHuwg1GfrMKVWbnaydJHXL11YyvE90daQuOMv1cVmHjHRZD0X9KzF5SIvLomFoX0ln/T7T6OIIan60lFkpfDxe45dPRomasFHRhc+uq0x/dDo2ZJUw559GYKYZ+P1ne8RmxGPrOC/Ulegpx3COj78rvyaxUugV1PYxtW6tmKWWKqtfe5HaDI/GotblJKx+T8sl4fQscAZz7xaO045l1OQ4SZlnXZFUsS6Gb1ncsgQEnJ3CnFLqqE3dJ2I9Uqnkn36YqfaFRgxSBR/HdUomhUnKuq0XBj4PkRj632X2Fr5C+38GCJEuYeQu7S9s8NdkNXHt2X3/eGlpkAHjNnGO27gjYbNlCxc3qptg0qe/ULbDi5Zo9BI0bjeIqScrxE3bXKUjzRtE/exopZ3cP9w33F5u++1LMuh0k+FnhA1M/5DgpKknTq/zxtLBSZhnnqzcU7zu3/w5FJXBcvC+CO+ROBTJYKiITXNP2ML2kgQPFvjg8SNf3MhKQqZdinLv8/PHz13OpY2W8TcuMJ5nnV7RW2x9t514ZaycjtQtpB0m39jnbHV6GODI2uv0Ud4NPM7zmM3vBh7veez/lp0EvVNJzMRYHeXD1eD9czYde8cw+bMKTCLVwPNPnke+UJ+szD95PslzwxWGihg0wI8dcCihSWu/0K6s0TRkgCNYcDM9Tq1S2tcSI65PTZX8vqYNnEofsusROuzD+LZs3/hrNGVjFEz2vaXygRWUkziFBqxfprSJ32X8DuO5yP22sy15brLvfT/BfZCbMLZ1PElCRCEyx4CdKdRmSy9ESNcuaMu4fbxX9O/7yPJRBJomyFFGcqSHeKBA8XvRjDRIgtKx90854pPSlL0kzvHe0o27ORKbmQ3KnLn8U2vm+KFOrJl+mwSnKCT/eEXReVVUNWAs9dg6/z/6uF9auFHydJgG3mS933SFaJ+Ocyv0seZhArpv84CltT5GWNxiNVsqyX74n2x1vLGE1w58X9+oJTHNyU0UaRW97bGKgiss6EJOT/pSCOZt5c/OFgdDzece8fpPNbGJjgqF7HbHJLZRJQGSrt7M3KWQNFd+oY4GY+iEf3/0+N5A4VF/Ex/DOT7+/cExwhnLcsbruOClxuJ2+UCxThGnm8LW0NE4YzrirUOVH4lVtNZTMrz+a6k5ef3JbVCp64qFe9JxI7meXu+0wTk/dywTdKCZ6Y9/Djvj3xzX1VI3+qnco1uCBiuavYqGrKylhc/9qSTqKX32kdOqWUNpRWw504mvUvql6G2xBa/9eD1tle0uho7yFL8sW0+dPFeTRmdrst1oSa5rh7BRqZPYpg8HGGcze8ok/P2B57y8Nm/zyUiotTEX1s4fQ7Yz3IXL29SZSVs1ptroKQ2dXiNy7uTm6P+8W3BOkFSIqt+/iu6Ximl7VBSyJa9ofptnNDJrLBn4yJmHaQi4nbzm9BtkCG4v1+92U5GzN01l9ZWfaNjmL2Q1MY0aVjtBpaEVavSaiJ9bfpfxO4yf25b66FKkKJSHmAtdDgyhcWmWwtK1r8V5NQ3iTI2R0oLuzSK3icvn8+J9Bu4b7peI23ZCYW2IkPYwgiQaAYKaSzfWHKzFzHYkSTupt1PmZ2smldHdD6G/3g4DJynzM+fDMmROlKG4nT0aGk1xvPcIrB7ljY6rEuH/NAWGC++zPbt/EK8ZLiY2Ww6yqVP2aVOZj9jl2WBxftIqUs0+Rn92t6acPv2p6Xsk894FJhs3+X/rleE91dFSd0SkpWOY5CnzdLDE5HPpmLzZCHmK2LEx2hPL4jrAfFI4uD7Oc44z3IaO+YkoMU1mi4vracXWNpiRmU3n+gtwb6+OEwaNxN/G+Lsa74Hyt7GWdzVrvz7i24UOYuzKDXSkeBZFR3SinmREoTlmLPuBh/IcLb5+m/ZUTVaeI54/8TNSlpKAIZHBzODFGRpuqobYF2Pp4QQHJElVEdS+nHzvxeBM5lvid1nLHXbsZinTWJiEks0ZLOdBAw3oWU3D/46n5esE6Bz7RlVmGuBjOMfH83uF3ynrJ3xg580HiJ+LPcUUtzXU7vYC6nTLktqt70qfTAey1BUuyjGc5UxA0lyh4cYwi4RlT9gVJ28h2tNDWOE8hca4OwuyDbqs/lgH9q5duHT1OF2WqB4Nbitfh4pxOkpbuRz11+mwTnzE1vXvigFCBsSRhgj4GY/DaSOw7WNbcI7XHi0cr484ZytNh/uS6+zJ5vbQz0rD/e2aiHkTB8+PHhhc8ks2r1d4LcVt5DUOt3PCPSvxzDMmLrJdRSMeL6HFdt1pu4cRiXJH1vRsKPt3ndNSi3FZ8xTrIFgEM724SpI+/0jnPkZQ/02OeJJaR7XDPtK/+58tPVPe38rYmwTDs1ms++5O0H3UFjsWrKD7SS7Qm9IKl2y18elqBHidyufHeygtdeq8SWkopyvsaZ4urniloXKnJuyvT8Hpeg/M+qGu5Hg/pKUHE9ZuIujFJNzsLcPfd2cCB0wRsrMrfHcMg6GpO3JTE2AhT8TTpklKVpkvdflVv3NuYWs5akzlmO0uRVB/OYx+m44PA6dj3yk5PmdN+4++ll4Pt9NybjwMnD3Zz6FP6JP5X6Sd6UqyC7bwrX1N735WKn3A/cL90dKj5bG3gyxG3D5yopjw5g5ZFJyiR45uZBflSQ+CE9llWsQGL4iB3s5f57ahxy879RT1pnuAHFGj5bgyfSSSwuUYFK+oQ8ano05Rx7XvnI7bV14zzhVN08BI+3a9Wtsp8gVFbe40TpPlLf0m5jq9oJIARQ5+/h29/KeG+pqFkH6XNUqG1+9P5/yq5bifuL6yxzLoL5bB3WEQ5iWao+c2Xyxd7Y9z8UkY4D9N2fd23Z2gZPi6r603AJ+z8dV0rK+qZz7n+2O7yQxkze+Nog3JeGrggyMBXfBvfdxG3jfgdkYp4t3dlzFs2lNNZK+opM0aM0gtV8Qqv3+o4b4qeB2s1buRPi65wFZY5wl1U3cwE7+rLDNulOjRaC/WdtpGr9/kUY1gRh+0+tNvTgOYla8v4z0hzh29OR4nIn4qeS7LeXACxvpnsJ/qahC3V1Gb5mxyfTUIw6/+Q8H1KsrYzDm5WxikfZupRV/Q20QYa4WzP3TVsGV0Na2tTaONPxjcXOqpykIVB9ZFgb9X8Teylrcx/oZV3TcRdpVh7NLyKrrduopiwqNJ7ZAjGn+rp8D99fRvfbyfxe3ltl/4W4YwJoNZq/6Y6iPBRpkPhq8KUMS7JFBWCjRjotFX1kyuv8cq5/d5tybxfsG5uCS8dcpgH5eqod8PXZhbzKUGL4JPsTocV6qi24RYiLFTlOsXmKmJSUY6MPPTJtXqdDg4lLPeXa1gPz4Dc7Z0gdbxRNzpOwJHTAxx8t0LxsfxHkr8pXyB96a4TjPJMGHJ3ChBr3YJJT6LE67N6882L+7Ndt7Nls7R7aXsZ3E7OdvCcDu3nPIS+4xzF5NLtlPx+pO07Zgd7cu0J+Mj8WybVRDjNmaZNyjjEreR93G4jK/TkmBaOo/9HdoWuXtfktaPXNL1FKF6oomyc9so58I5Pp7byuMgt11SGyS+j3UTl28+RiZbcmlrWi+Km92PGidaM0vPiex/AOebLuk=BAAAAACAAABQJQAAu2cAAIVnAABTZgAAzB0AAA==eJxsfAVQlN8XNo2NKGKA0uwuSDfvvecgEoJSS4eiKCLSioDywoqBiYrd3d2J3YrY3YKCSomUoPjtXT+++THf35kdZhwO58a55zzPuc/dGMEfyIj+DXJy07H945FVBvlXeJyXyqNTohZo1vOorCTGgXJBmN5Fgtt2+qPW8GJI1xWYHHz9RWb7ZGIbyB8pgw0rk/HHg1SMfO5OxVnj6a5Fs2CRTzIcludwdR8bLPRSQNUhvUWb0rvIfN0waIa+F39CjdMkHDE2FVfFZFLdeTPo1+UzoOL0IphrOwTDdgIevCKHB7M+6f8a81fmL2vdK3ByroWeE9IwdGwK3tw3iV7sPJJau2WB5dy5sGCTMxYeofhG5TN1q7lNVz7jRUv0vsOS7u/gdWQc9s2Vp8f+xmCMzRNYsbaCfC18C/erllJTAw8oUfgGFa1nRZZjOuufysgXfbJvBecbT+GZ8Ve4MM+N7F8VjGrbrMjc84OIWsoAuKcdzbWV64Go3hLCDz0TrXvbINr1+7L2YYM64C3kcFVjDTw9zxHx2VDcE+ZCauMiyed8e6ikSVyosT28EwrhxpEqID1yhIXnnsrmN5B8kK5JMxhIkvHa7BSMDEik3/8MoQfys4D3S4Kcm1YYv5pg3zV3RJkHHoiy9xkah2d8hfA5P2HP33LQK7IgukHBmD7KnnyMG0pSWgbDgYyRHJQYwVAtQ6hX9hH9yuktOuh10thnRQU86V4Gcxe2Qn28NTn/KRiHW3gQ++2mpGK4CM42jeaKm/VAz9cYlt17Ce173v5he39+AI+THvOoM2oAxCTyeCApAGcv9sMCFQnKWQVgwhUl1Nn2s4OdXf4PcPnL45tVPHZv1oX5B3n0URPjj0VBWNBLgsf2iVHXhQru3U40Xpn2VMhiRWejPFr/UMLf3YcT43XhmFsXQTy9gkhhEIBGwzRuSpMtKLs4wuJ7r+HapcoO/hLGN8FlPR437+Lx67D+8HAWj9MnBOLVT36YrSTB9af9cGdrq1G4npxojt0r4VH7n5Cj9AlSSmph9HFC1ktC8U93F2Jtak6EFaZwY2cCt/i7BfScZwKrl7YB+v3q4C/E4yNcf8ajSgyPJ15pweujPNYMCpD6EWNYZwl6//HHG7d0TO6NPCQCoYkoOb0J9hbXgdx+BUxZ4kc2G4Zil0sB5NiBYWTlExuomJXO3YyxgJgIJ6kfOTn9+3b6tx681pt9pgHKPyii+rKuOKHGnewrjMBG8USiVRlF3j0YBt/O53GHtztB7nln6JbRCsxu680q2Vjb7YrHpWL1vElod3YG7WqXSu97FkJC+gwQDqW4dOQQVKoygE4DuuLTezPoyrj1wqhj02mPKg3wlIsiBtc9SGnYKwgKmgrpc51BuWQo5JkOoDZJC+ms3bnGp3wfCI/o7RI67muAhxrvYITnJxixeihJJWL8U2RIGhX0yZmk3qDyeTjXfYou5PzRg8e2rTC5omO8xJzshfI9c3DPjBwMWGkNw6R56ZFrOLrdDEYdCwnu9w/HdRfnG87cf1jUY8tC0Y45jZBnXg0s55g8cCdui8NwZ5WYuDx3IqEaNmAnmMwVelrA0HxruKH5FbjnHffvxYW30BDHY4o/j0YPtWDsMR6f2AViULk/ukv3z26NP5p/aBaY6WwRPkqeL3iRWwdpyTXwZGojPEx1J5qvgtG3mZBgS3tyvs4Qrl4azXFlJrCvyQz48AbY++1bB3+hs1qAk56BAzd59DyjB1XzeFSDAOzJifFtbwku6RuELFcfOPZQ1B5rLMZipDm8z95UTChJwamCTAqO42nmMx5eX5wJ3UudUSsCcOIRdcz+W2UQFPAvf15VTwNDueVwU2UyHjIcj3NDZtNTPSJoJyUrqHm9HDISHfGpjSv+NZZDFmtsbsyuuL4Unmb/gi5FqXjSNQWv9MimY97GUJOnGeBZMwsuC51RbyDKYorF2n/nl9/aFRXDc3BpbA62VDlC3588GtqE4Q+1UJzjIMGCS5G47f03Qz2VU4KP7suFNhWV8Nz9HYBPKTwLtiFqGIy38h3JvlQj4u5vAPr1UdxULx3wVDaH1YXNsjPxd9o7mc9gjR+gFPkbAqtTsOu0VCx6nkwNLcPocOcZ0NQpF+bvdsBBPwhOevoNTOQ/dRjnlI118DeQR9fp0nx0vCdEGPOod88X9ySNwLm1uahh6I9+xZWwK1pe1JxbK7OdueIvNB6rg7M/U7DaOQ0fv4ulb50TqE/SHDjwNhc2qxM8UOaMj/vXw7zzCvhff+mrvoLgPI8Hd/BYUGMI+Q087ioLxGlTpPHTX5onDKX7P9/FpJPgkgmb42qjuxB37AOUj3kAsbc1ycBPYpzdvy8JltcjzZa94OG1EZxziTFUDewE8vqDBRu/bBTSF3sELL5ZjtFVrgatQUNJi38oVmyhJO/BcKISZQ0PmyZyW1fbQPRdE2g60ggrslU7jLMksivOkOb4LiOke6hkDvYmOfh4ehhuSgvG9QIJmieF4JjKFBEbo3xOhmhnYD1cH1ELgy1UsNPuoWTQwzDsHBpO5vV3JYk6jvC90xQu6r01fFruCJ116oHNr4+bnMxX+/y0SlPxakQSvvMZSdP6x1D9VTGweOBsiH/shGFOTnj1mJpo1qcfgtDlj0TPFOphmWE9CINaYfU7JLsLwjB4iTdZ+d2FBF0yh99ak7nMQQ6wapUZnG3eJPz7qlk4d8ds41Hff8DyGy0y/HLX2ZnEtASiUSwlxVODSdhjIVzvGscNULaCyTHG8PFuHYShXId1uWHVE+vKebyblINHDliCUDkH1e+GomRpMB4xlWCX3uHIznrmma8d4ozlgE2TeVy+iEeBRh9YEsGjfY0vhvv4oefvXIwJCMC7sQr4c+fxDnZNn9/D1R88Jh6QxugAAxj1NhtHOARhnXEATugnwZKzIcjWjsUMixVmc/NTLUyiSrhvSCLKGafh50fpVE0plVrJz4PpG8PBP5jipzYqs2N78V9/zC6xLRt3/OGxeIgeLL0ujdMDQTg2zhd7SPOSzeFAvPLuF60uNcUJK/oA/6cGRvvEYW+jeHQ/N5+WxU5Ga+yDA6f0Qp8KMTZMPgUHFdRxV70qutubCj+naQgkB28JvOrKZZgneuQneH7DjKxZEoTRLWbk1M0hZGhvEZgOjuT6LDCAAHldUA0Wm95etMCUxZpj92NgEXsY1g36CStMfnP3jMX4ociVTFVUJK/jTKGm/3Du0Fp5qD+uBQorvsKgYcdNckdulc1x8a9TEHilHDZFJKDR6kTsnTyGzlPSpxPiomDEA18YGCNA4ueE3jBH2HopUnT342lhmnsL/Dj5Es4nFQPs8CJnHgTimRsa5K+VLtkxui94jwvi7Ir1IeLrIJmvi9pHjOUFj2U+3znel42B2/WXO3vVB7n1g0nX7a7k2ihD0O/hxr3s3Q2WT+oElXwVLLJd0mEfvBZdg+o5PB6WZGMfcXdIs5+G08574F6t4bjoey5anBqBy+dVwl5Rx7qiW1wNBpN4TF3J45x7/WB3rPRnlD9mr/bDRYoSvPM0AFlOYLmivQay2pfjXgvXf6egVnwyFm6bSBdLMfbhftlgOFACK2dRTHnF4UUXZWTr/19/+4bUQ3bnHDxWy6O4XB+2V2TjryOBuK00AAOl+ez9hVBk62ArNDRk8d0e0+7kLJx6nYIvFiVh8EQPulBtOj1YPQ7e9smFsr+IW+7aYObvffC/zsPkq9NwiRePVdOVYYogG6fY+OOL7kPw1YtcfKbrg1eM9wtZrLjfmyPs+aoMbkkeQVu3Kti4SUT0NYPwiNoQ8qrOiBx5K4T85mDO16MvPM0zBJIxU+RQPluW03r0+QGbxz0A17O1cOi7Byk+IMbk9XbkoFhEJtVpw/POEdwhfz2wf2sKKbU7oOZDR17ltKUGnp+ahrsm8OhX0A2spedX57cY1ZYNx5Kvueii6Ind5m8TDhtw1njRnrfC8R/l0eb5e4i9VQ0/XEaSDfEhqDTTntzWtyFfDHXh+8hx3JOuVtBtgzWcq22hMwpraXyGh8h6QRpXFb1IlL5VAVo1o7igA7HcAL8FkLdVzO09IqARCw1p2cx855/2pvRKwDgDu4MbRe8Ud4pGeT2ASxX1MGbtVngxvCe598sLo9/IkV5xLqS+ujNEvbHmiGdfUN/eSm9Hf4XO1xqMrNN+yOaYdLwVmoQt8KwwBZWfp+KnjPEUIxNp+odZ4GQ2DfraENyhwGFccLDImz8nPFddJbj26hck2bZByaFaGKcyhFxzDcEzW52I/9NhpHitKZwePZbbG2wOBiuEoDQ1FhefPUtn0n84ZGNBI/Q8F4vy+zLR9E0m9tLWxMK9l6nnry7omdYFPxp64Oo3SfhIXQUrlEs77MN9XXl8gzk4p4rHxaW6cGc9jyPjxVirE4SbB0rQQD0UbxaepG9t2uDD+V100c1y4/uv99OBF4rocC0XkpY5jKwwXgELLAvgsaMlBHmbgfECa7ol1ZkefxyPVcbxHeqDg1UcrhgjwUA/Cd5cPxwfjJRgWdcs/DU1C+ffk6CrdRY+z9lL9fseoMluWcJrpdu43WmjjPd3X0Q/4gBOvEqJq71nDTPuaHOBi1+QQcO/kS+KxFle/IzsLquA21YfO8yveN8N6B/K47A52ahS0xXCnXlcPW040oEBGFORiwuneuO7J/cpf74nspi5ldkKfX4nIFtjze8SGvEjDV8lKqD8QXWsvuSBUwevgE9bVHHVAwVcNl4RH68/2jGuhz2HXiQHh9jw+Hhub/grzMbyFncMigjAtuZcnHIvGMu6LAW3br1N223Z33k04Tn8jYtF+iAVn550okN7Set7z3yg+UJwG+2EtkILGY5kZ49xHFkOpM3AcGT1sTTUqUjDtX6r6MO0HKouKgCNqgXQfZALcmQYulvtATvT00btOZTlTrOeH6GT6wSUf5SMwpMhdH26LTVUnwR2u52BbzPDyW4O+GDfOVh50Nd00YOTMrtqowbQHd0AeQ0TcbFaGj5si6InjsfSS13zoWKqL5g94nDXbUfc9ecn3LnZMe+aWVbB2k08Ts3nMdNsIIyW1voBGoF47bkf3u4qwcW+ARiUoSjq/vGh4ZFTXUSXfOohw/k9dOf/wMwVHHF0C8Fj67xJtb8Z+bLMDEInjuV8cgSwXtsMjtZLOXDZWhHj1e1cmq1RW+AkNA5OxWjNybR7cyp9+j0P+scvhoBoijduUsywzTWSC2wx8rzzQfBr1SvYu6UFWP78W+JMLHuGoHU3J2LzbChJvzgYfA9N5OZ+toKkzWbA8tH50sOiDeunm7C8tOx3LbDc9LmnL6nNDcUDx83J9VnOJLOrGahsSeA6bbQAXT8zGSY3S2gQfOofIdRy+wBPkkpl3K70qCEJdhXjKfFwUnjbgpxwMwTn5WLu8cd+4FmtDwHhGcantJ+LpjfUiNoWXIOfPcpkuKSrshrBpUE4yMyF7AgyJzu7DYYuL8M4VT1dOHpOA26vaTRmPt93piJ+nDJ6pL2BFR4N0GweTfa+DEM+TUzGzrYiGx+bwMrrPCe87wTHpxIoPTXPiK3nlO5zRGs824CtK1vj+mpf4nM+Aif3GUmaoiNJ+Q53ePMzj3vBO8GFH04w8NsvaOcA7R/GBSLf8TjlIY9ylwbBnyU8ni8LwOx8MW7pIUHhwCB03r2Oikbtok905nCt2/6Az7vf8GzLaLS/8pVo68Zi5fcD8Ly4ibysegbz7ZKoIHIkLNl5H971mWXSdChS2BSlaLL3ZxnEyykjwy/vjjgS+VVhmK5Hid2UELLb2w7yoydz6uccYaKGFXh+266/v/d1ofK4IuGS61UQveYXGL35DkevIKG/Q9A13JMYb3AlMMMCLBfEc8MvmoCdrhWwXFYb9pgGrvg3R9fH3+GmzUTMt8rCCUcycc0lI3TbXEyP9+mFMyp645s37ni9KgXztGog/1mWaLdcs8yO+1UGvQNfQJxHKvYYlYycZQjddT2eJh1MBK9eedBJuq2eeg54dmcN3N9aJxxwS0O2lgYZP2FJ30pwnjsJ10s559WNifSi51z65+QsmDxiGXy75o7qhQQlMYXChqkCw/eHbYRqFnJ49slPsGhtg5em3iQlIBSTLL3JkFIXMnOKOYybPZFLOm0OI1WtYffbMjBYu85woNv7f+d9VxUElrTChK3JODwsFdMfplD6cixdUZLHsBBMz3VGk28E+e9HZHjCeetu4YiXFwFK22BO6mdY/Fef5E8JxLQJ3mQRDiN30q3gTfdxXNxXfXgQrAsT8/eKfK7NFx11OmI0N+ULuJxsA4OQWujh5US+1QVj4GEHstrBnzx8NxhyzcZytUUWsLDBCAZGfQBWq9sxBavVrE6PXZ2MUbsm4MxxZnRi7DB69/dQqExNgKpsa7wSMBjPt+iYuGs+EZ17WWQkqP4C/kqlkJFfDQ68Del9MBQHb/Iih8OtyNuJNrC7PJFTGqkNhqdsgfVRWJ/WcMguIeujsH4t66Mo3fYhD4QRmDY9irTdjCPz7wyFg3+mc4sjKKjtc4LlGlsEjGs+a9grZD0x1lcZrv4d5p3xIld+BaNxpi05nWRJbqoYgmT+GM6xWgQN1ARyhjdC+Wtdo8njymXzK5zzBhbP/QNtV1OkeTQFwyZMos/ORNBt53gY5ZIDZuCI0VKIcWFHgfDb5yhh21cf0Q3TD/BDQQFVPvyFF1rmZJdmGH6+Npw4tfgS91hbuH09hfN/bAGCpZbgPDpW5Fj1WbTu20Hh0Y2/4VRiKRx4Xwu2n9xIZV4QdrN2ICHKIqK9VgeeZIRx+if04e1gEzBRPiy6lVphkmEZZbKSPgFJ8GXYzGtiY7wOSW0NwU+reLJslDaZb0RgiNEELi5HA0xf2gLrASfd/9shT2jb1kPiaR4d7/EYdM4A0t7zmFYfjHeKxdhtgATvlwbiIacLIoYJV3XabFLSrxWG/1BDdm5Fp0aT474RuKZtOLHSzCSXS4ZAb7XZXFL5CKjY6AivNA5DZkJJB38Bd+VwTW42nnzO45DDA+FddTaG9Bejar0XnuomwaJ9gThwpIIpm59VZKvA4dit/ze/oy96k4m2wfhh6WTiQzVJ4zFb2H4kinMKUoFMb3PgrecI8398Ea4tsDRZK1RBf+49FF6Swzn9zMmQ8hC8RsRE7GZE8v8aw97S8Zx8iDGkn+JgT8ghk3mHZxmcVe1r6lWhiJ8vVcPp+JuQft2LxFhG4BAxIS+r4wiGU3DMkXCPArwg/KMlsDp9ZvOWDvM7ObQa3hVNw862PK57/ozK9ZiGG1Nc0UnZAavzczFT1QM19pfAvrerTNtt2d/JVS8Fhe1JeLw8BRszh9G5yt1oRFM2BLfFgOlwHezraYe5LT/g/PghouoVz//dd0jr2O3QFojtl4J3alLwduck+mupF02vyYHMxHQQ1Nqg9jKCbZ3VTJZoOguHqeaY3HlwD9aLbwDDS8s2qZP0JB+8qQokxkVAPvppge31oZyZUQ8AO00ZVmEY5r/z6yP+CMnDeIwayaMx9gSrd9NwYfIw7LrFB1XrctEm2xej18divfse2mNPN9z7MxcHOJeDY2skVv7MQh27DFRz7oY+Y4vpGv9GWPG4K4Y1DcMv5xNw1Ngdorb5C4V6EzYKB76rBcvWGnDcLY+Jj5GcrAnFoTq+JHi7E9liOBgqjyZzu5dYgbYU+7K6rD7/QUc+duMP2EbyqH+Hx57LB8GmpmxsCxPjnNm+KJbWvwsD/Dv0k9/F/YEdp0fioAkpOGx4HnXfkIYKYboY8PAN9Ds6FNXOLYEvjbWg3EsN2RouL1DugK+3X3gI3PVsPKXHY0t+Lwhp5THfLBDFe33xc2MuPlLxRgM1VWQ8jqj/q0ftPM41JQ3HWyfjzOosuvmOFNdNT4N3NXMhU4VDQRHgsXsNMPRjR/7Qr1QVF+zjMUUrB7fl64J7NI9fHcU4fI4/3lSX4EeTYCz2eEkvDiilXU5P5K79qgHtQ19h6aixGFX/k2zhY7Ff7ENA5Sqy3P8TtEVspIMWj4Tgkk/A+lgyvJtqYtymWQnsLu7pviq4M9yeXHsfgp8HOxOLd2bkoqYAlk6M4z7Y6cKeOgso+fsbWB86mvzr3cSeq4dqQSsIK1NwcadUbP6RRA+fiKHWIyUw8FkOTFB1xtAEghWdxoq6TVooYviH4R6Gefo2KOCmsSNIN9MInDM0lHBPw0nfQFd4HyjhEq47AL3nCOfmV8GYax37mKxX/OGoFPe85bEwwABUGnncmhGEz8sDcZWmBP/sCcRspxrYP7u8w3oecawFr108XprD44pXGhAbwOO11b6YMMoPJ/3OxdszA/D87er/ue+ai6UcrguPu+brwQnNHKR3grDmTAgu6C3BPpIRaC/FxCmJC42Mzv7rvZVo/QJa1gX13qVgVPdJGJWXR3tYT6SdvQtgxIhcMCjnsOWBC46qboAD/IsO42T8v88sHiNv8ujrrAYXGrJxrIYfPrrhjfdqcvH8EzHqbN8t0B66UnD+ChV5dFbEdfKPwD3nBOT0dyNnH/njuKV/OO1nhuS1pxKUC9w4PXlzKDnbA8aONBFaPis36lqfKAxfqYRd1eoharAcmtYEkboRYfg9x5vEdxlCutZagZFXGgcqtvBpqj14V/0UeAvzhGnbnxgyzqI8/7QsnxVU9CPn1QPwt5cdMRomTw6u6g3dEty5DR6dwO+uOXTZoCOLs9xeCgLG/5atUsYLq9qg6YAf8fYMQ48fYpIzIZwcfu8MUQ1ZXF9/JyjbaS3D8ypBjgan1efpddZ+C6mVVTBq4l24SLRJw3FfNC7oTs5NNyd0nTroFDhzfzP7g9UhVcBJHqJ5/UHmU5L6BwYq1sDzTHmMa/Yg6+NCcZrVCKL73JFcmDkYlsoncEc2mcOsblaQ4O6g927iAV1WI9prg66qEjptcyYVj8Nw+u4ocn+xGdn81QbeD5rCPXttDAtOUJAca4R0t4592lufFLBXMY+XVXLwsp4x6FXyWJIdjM1pgZipJcE9T4JQQ308vjo5Xvb7s3bmyn5mGcXiSX8JGnpLcFRnD3zsJcEtZplYI87ESTckWOmWiZvVdwlrfc0MkovmClUaPoHpvN9QfbMWgge4kbgDgfjb0ZusWz2U8D8tAJsncNOLzGDgFgPYM+6u8HdAocEkmxYh+/2Zo+vh9p+/MGAKEv37ochbeZMlQiSrzS3BoiSJC+1iDb98zWHvPAXBXMUJxswn6VUH1lpyWA5/QdnfhZguC0ODK/5k2M/hpMcYAvVDJ3PrfpjBOj9bSJA7KhqU9kmEnxME/OKf0DulHPKluGD232Hk8ddgXKM/jAwOtiSaCsaQaDiG23TCGDQ7WcPrSS/hUuuPDudh/p37oP8jGxMuSnNvdDcYsIPH+2IfHHjDF8d9zcWuS73wgcpjQ4H9V0HnPXUC03dNspzB8lLYVleibBeGP2y9yZlIMRmz0RYsN6Zyc4bZwgx1C2C9EIOD6+mDoR4C1gtROCU2ZP2Q10WDuBzbTpyKuR0sPt2Dm73wPlEnZWRFhZ1zcO/3hM2vx8NBJgWTW/TZ/LLVGmXze9fgTj58CkG1Sm8S+cOBGJwygzW5cZzSCVPopmgFnfIbgP3+f+d3dHELPDrDY+VVHo/w+mB4hMdlW8TY43kAmvWRYMHIIIxaWQmmwVqCGYHdZDYXD7XCtDHlMGtSGlb+SUF7xRg63m0mXTBIArVeBXAscwjq6jrjwMWFwjz5WgN2N8rq3w2fNtA+/g2OW3gTpc5hmG1iT+4c8CIjNtnApdgU7uU2K3iUZAKXq1PRaV0/nDUhRubveVkMbpP+X+yYHLyemoP7w33RnFrgn9ooXLAmCk/6TMYnuzPRUi0WH/Uro4FZ//iDccI38C6MwXLlLHRsy8B1Z/vhjGUlNLitCwr3q2GLvSfiwUSct00OFR+0dFgXhg8Sb/MYIs3XZ4t0IPQijyZjxVhjHYhje0ow0CsQC2PicdpZVVnd2+QgwTcPqiC+Ih5ROhavo5nYt9QEHwe/pVsn9EK7cnWcq+GF8QtTUTiuBh54rBZaGf+7ezLzV0azQ99hoHIayp9OxVMJ4+jioHyaEDkLFALzITXPFT+8dMZho+pgVeeOdaXB5h382igdpzmPwsX9YeI4KQ9f4IN2KWJUVJbgVm8xpvk1Qo3qO1H7HSC7+5v4Uh7j5VOwGlNRs0cG7aURSdVLp0PXB5Pho8ARDzoAsl4Lq5Ud+vO0Ga5v43HBMSk2OGUALtI8Y3UlELdCIA7tK8Fv4kAsuF0JmdmPOozT0vcLlM/m0TSKxxd/tMC+JRsp54/r5X1wdWcJDuoiRjY3l8Wlogynf/Wd8WQ2v9YlqXjxVgpuPxRMz3nE0XlPeZhlMBMuiDkc6e6An5fXgPLjug7+FneW5vvlPB49wOPxff1h4SIeP771xzNdAnCRkgRbB4pxySk59PNRNVy9/h9eYjnN9WodXByRimYXklF7zUR6OzSS1k5Kh9fd8qDIxxEb33I4+IW1YcSJpaLo0ztEyb7Pwd37IJTOXgqXNpmQNW0+mHukkdNbXMWJq2to8Sp7rnm6GghfGsKu8yWQt/CikN2fM38Fh/8ACfwGh0OS0MJLuhepQ+kp3Ri6TCkD3DtFw5IiJ+wRaSnTBLGzzuoK0wSxc8x0QRtXGZFbLqE4ttGJmHNDyNY/FjCoOZ6rdzKCcasNZXebcWUH9P97HgK7q2JhcRpWRafij7a59HBaGpW4zgHPXgvB8RrBqbOHouj6b+j/qiMu8JnVAw955mBZZA72SxNC/koeX0YEo1A3CJ8ZS/CcSQQyHl1c200UkX3N0M7yN1Tyv+G9WVccGOtDHhaHY86YODIxyJ+oVQM8n8xzZrds4f0KKuuxhRg0d/D3zKcR9jnx2CDNt6GV2uAvzU9Dfgbil8liDOgqwfk2vnjv7jnh/merjc2W9hOy3ssi25/wJKQJCs+ak8A1IVhe5k6a+3HkVZMFxKyK5UbbG8G0EEtge/50+xVRwKirIrbnrB6xfY/3siAeXwPRy8mJHH/kQtS+CkCn50hO6KUP9T76cNcqHr3yJ3Y4D/a34nFNgDR+x0pwdlIAnhktxcbVWXhpbha6l0hwXUEWRvWvA/HfjjjSNbcN7PfzeK6Cx+n7dGF0NY9d1wVhd7VAVO0lwf4lYjxj/4AOenuRMu3TmCJnUVzWccPQAY9oUz9nLjqDcGEPEmHefGPu2NTO1MGkCzX9GeMc36s7zUs6Q7dd6orMtt1m6LwPtHqjG+Ebx5N7xTtg8o290JrrBVmuzlBeF0qnF/vS49/VkXG4dgzazuX8FSZjSXMiyt/OoVp/o+jhlTHw0Hk5bHnliN9bEdncCpfsELXns7CDLcDmXFCRhu6bU7HUazLttWY63fdkJvyIWQjum1zQ4DGV3Z2y+1R2jyrz934CjiyZiLNKc9CmV66Uqw/F7J4Uz06JxWO1Y7Ht8RQMcc1AVu/aax+zaz8PiyxS0WpGKqq8iKEvPibRbmdmwNlr0+FHE0FDLYJvkifg0PzxHfaB8ZW+ERI8ZSPBG5s8sFSKf04JMnHV10ysvSXBfWMzkQvoZMx6is9VO5lov6+DsbfK4dagSjj/2o1sawnCD9utSNkZc/Jh5EC47RfJeeWbSDmzKezQUMDsiSNE+0vlZb4OxbRCty1PwKkxDQf0lY61OYVukptB+x2cDloXF8LLVhf8Opgi62l8zZtmrC++KJvf05x6YH2NrR+TcMy5NHQyT6a1BxJoYu8FIOYSYMNHgjOuEJQofBJ9MKsWHfh234Dl/AvR1bL7+KuH3IhXQjBq6liSGR+cSUEnI9imMoqzDDCDzAIjeKz1Rs9w2Anhz727hCsv1oGaWQOsO14K2WXOJKAoBAv3OZKl+UimTrSE27njOfJeCIG3TGBrUC0ceH/LaNadf/P79LUVrs/9Bhdd0vDi0lRc6hBFT3VJp/KimbB8zxx4WkNx5h1HWe9qnNe7Duednd0Nz3ikK3isnqsFbTY8ipP8cH9+AF7sJMEHCoGytXxZ7i56az7DhK3lO+M3svWcnOdN+teH44svjiSrqymZ5WAMOttzuC/NCINfmYK9/kcwpx1xz63ecjhLzGPRSx7/bNaDntt53CAJwoXy/nhMyqsmKogR/zaB5uGOfe9jpk2gdYXHPVJubDt9IJxZxuPpQWJ8OUGM0d0kKEgTy3jcfJsyUcvqf7XT6XslMB73tikNh69NwQH3/OjXqUm0d800WFe4EGzmEHTrYY/jlCYLLm6bL9Td+lyQV/ATWF+Z+bf8Qknd9hAcXORIsk8PJR9sBkNMaSx3NMIKjjkZg+cfNSNWV/6rz2K1Rm6QLXkcG4BN9zTICCVz0n+aOgRPHcrtdjCAS/d6yf4288l8sXGem98CbH7XtqXgdZtUDDmbQB/+mkTPbpsOb42y4dEGilM0COq6NNPWYV3wZFIxxTVdZHxiim8MDtGaQftI995urzK+LlLEkgsuuNpoKYyOkMefKvI4ptVO9HbBX8GGKc+EH/+WglsveTTjPkDLYmti6heC8zaakv5XPEnrGyMYcmQsR4/bwtNf2qDx/i1o3BtmlJr+QTbOJS9q4YZqPby6m4QHb6Tg2mXj6flh0dT2Bw9J6hOgwNIJTeuccUH4ClpetJ8ufbZGeCnlvtGGFXIidifRqb8y52bVjTunbgeGh/txB8+9JislT4laD3PnUsE9Mmz0IX1L2++iULOPIsaxGLZQvS+HTZUjyDGVcLzUazhJ0BpG7mlycNcmiyt0sgVFA1v43vULZdoQfXQxWOSsiO0akU4bNKjz2Qn4I/kDFPkp0/7ef+GlzSXa7040dNf7JfvbzCfz1c7hmE6uV00q7olLw5u/J1OntVPpumdzIeLsbAhSRZSWYWT8dHD+d+Ob7o+MGU9l+8e4angvQ1JYHIRjujqRyaqu5KyTBZQ5RHAPqnVgz6NBYGjbU6axemmSKWJa3HYd2baB2qQwIhC7+vgS1a82pOnUYHh1Rcz5T9CE25d0YaD8YtFB7aWGko8LRFZFbaAU3wgt6g1gNsaLXPoUij/M3cjl9Z5kzQprUCxI4WaOsgS707bwRk4BGX/rUP8afoFaZymev8Bj02tdSNjDo5JtAC4YGoS/pfXvgGMwMv5cqyXfIV+r2NeB2VweFaT4I+z1QNj6gcfnUiz+ckMgKneXnj9lf8w/+QnO+3fU5f2SfIBOHjwGukpr7pABcFGK5+NGB+LqsAAMVZHynHofpGX6Inb/5z0kWPTw+S8IK1aU4RDXo16kySUCx1l7EecNoUTi7AYFctO53vL2sDTDBpoXn5HV3OrkJcaH5Q5zrOayeruonx2X98ODy9ZMBG67iOtv0ZXWHu5OL/gkOCu0aFLGV9prX/uH8ZUeUi4xRkeCCya7Y6W7BBftz8BVmpn45rIEX4szkM2te1Db/ze/bClGCo7gcfddHVAo4VGxVwBGf5PmMSlf6e4aiEyf837AISOLjWdkOp36tOMyrY6W+0sux88TxyRaEmvtTsRxVnfoc1nE2Tz+Rn+P/0NZrKwcdqvDujCd6rchI8jlhZFo55NLvEVRJHeDD2wPmM35LXKEyJ5uMm0rs+tT/kY21nY7vigF9yhNxpubFtLejql0T48VcDk2F6bEU4y86oa3HBVNc/LPmTDtTLtmRtLlNhiXWhLxbOmcVvQiT4yVyAuNVrruiifnt64XjNAbDGdXt8Gr+xomncv+4V3vMW/gzMP34Do7Db+Fp+CqfhPp4f0T6NEdU+HE7Hlg84pDIsXz7L7x2/L9Jlbn5grZfWPx90MyvVSf7pZk+E0xLrWnRHtnM1ewWQMm5vtyTi+6gG66JTAe0Fh0zITVI8YDtva/IOMB/l8HE115MW7Wvc8tWKlCnvs0UK0Ab+7mb204bmAA1wZ6CrW3VhtVlc8VWq5tBm7lO7A6UAmTLgwlvHowFiU7kZIpRqTiih6MeB3JLT2sB5ovzKB0YxV82TtC1K/4H7caO/MbzB6jgPYzklH/cSpW2mTQMj6Ujj82Cw6bp8DyNQ7o5gOYFftYWK+yXcR0QXklFbCL/wshck/A38aThBkE4ckUARmn5E4aPxqA1ZOR3JHnFtB9kB6Y71qqGzLyuLDCa4Hxk1714FDRCOyu0tKFkG/XQ1DrlxvZZ+FLgFjBkAvjOccF5rB+uQj2S/PX/qMddcasDzaoQXrm2qQ4t8kARj/lMaaXFDsZB2GZlDcuKg3CLnKjdWH8Oh3mt1tEK2gaK6HzdHm0W+NN6urDsOZmODnSNYSQdALbA7O45td28KjKXqZxYtonpnlivga9fQPrT1fAwhkpmEmS0RXjaKB/EL2mkgBWOVPBYrU9LnTlcJ303DqcPEcTu4zmkq/K4+f4vzDi+BgkohZy2zQWLww7B8eftJJZHq9gjdIsqi0YBTmTXkC3s0uFTJN5+u4KA5sJFcA0mUyP+WWMGdmVJs27zm5EZ4Ej+TFLBIv6hHE+2TqQstwQmEbn2duOeYlpdwpTeSzvk4Of5xnBxfvSfKgWgtOlvN13gASTDQOR3U85ruuoVzyk8gHCH2djM/I4uWc/GCnFTfd6+qHWajEOUpDgHE8/dAxqAHZnfFTnX+5ld8bsvnjf+BR8ejwVt0viqdK0eGp+biYU12RCwgwOt8/k8M/dVlkP1NTyH0+d9rJBNr+f/qnoH5aK52dPokfvxdLA/XlgPTkPFIqdsd8WiqveV0P3zR3v4wq3r4BNATyqSabi/dQ39JlrNnYb7YTjM4bh4sJcRHlXHEU7CY22+RrMeH9K8Nq4DlidT1xWDlOiXEndmyBcLW9O7JeLyOsD+jC/IJJ7e8wQ9h8zkOG6P6KZ+vTlv77GwxtNwHBd9K9kNFZJw4VL4qlv0Gi6p0s+vMueDKPWOOGnbZysr9DeY2j/sPv3yiU8yufyeLdsEOjt4qXcQIxTXQOwtIeU000NwJPZhyjTSrE6WPdqi3G7ZqpHF20upKcWp5HsBn23a3Czkj6TX8WV5GHDEOeyJTWEabrcb7ynnsNShEzTtVJSI9N1bfnRSI4kj8eqfffg5p5vxCS8HC5EraJvL4eCb8oH6Hc4Fsek36YR9/71eMWKP+H++bHoHJSFBvcyMSNFE/9ufkTXFHVDjz49sYecN265koSWH84JbOZvEBgMCBYmqirI3h+pn/kCWCjFyYeDcc41M9KWOpR0eWMAGSejObttltDVSAAlHoP15P7vP9Zr+jKmGtj97ShLW7JnVAju2+NMjqo5EJfeAuivPprr1skM7pgaANMxXKzr2DdleeLXshws43JwpKcAArxy0P9XIFbrRiLlJLjkYISMJ7Le13/tJpWVwwppTa+ZKt2Hn7rQopSD1m/FuEs/GGdLccGybwH4745ZTs5n1HeZz/ZxVtBUTL+Qgl9MptMRo5KpQ242CBfmwbWLBAeGumC13nHK1lPRdpxwwOIgAdOhPbh4jVYp6HExNyw5/8lhMO2nLReSoEITtOTo0tog59N6bYTFIovPdvzZlPsVmN70umcKjndJxYwl0XSAlEP/WJAHq7dngOJmB9RPd8IitxY4dE7dtJ3HsXqrolkNWVwKztyShLnLM6iJvzMdArGwbXQmNM2xRBVNQGYTr25hGqmlrM9sd1XUA/tbXvJ6pOhkGPZa7Un6xAwnFms5qPZI507+tYT7WgZg90RXwGr7seeHTTL3voQLeXeAccc1lxyIrX8wRms7k3Vj+5K0qVpQHDWSm7bdAIwrLOGmx1uYo31FUHbs3x3n3X4/oUm6N2+uJ2H+6lR0+jCSht31pcVfZsDnYeNhlrUdqnFOsvvNP/W9gfV52XsZs8Mtxuy9TEnAQm7PKJ7T/rUHauKncTn+btR9gS89vm+j8xQLPxpEnUWsbm6raxMx7drWhU/gTb8i+HxXkUxP8MWISHliZECJ3I++cHGeI2dWoQM1u5pp3xttYPJ4g7A91tRv1gM7G5+6peL0qFTMvTqVhp2dQDXr80C7QgKZUzk8WAGyWGQ1hdUwZtdeWy51TUV3hTSs/zuN8trJNLdnPnz/K7XbQHCSOWJTygs6y+4xPXRjJ3dz5Q+4c6YJmM5RTrWGVB4aj6K45zDtbjM55vgJrH+spGnOcTDr6EeY4Ngb2Xz+G9d7rJrg1dQcTLGRnglHU5izMRsPFYvx925/LNGTYIPRSGT9gsmqHftEjN/6t/BYtpfHU3P0oa8U+C+X7uUfA2kc6EtwjUEgbt2kYnRpyXg9prFr19bNXtUG7n9NSIhmKAaEeZKem4aT/tJ62eXlBO5er8FQudMY9Ig8bsn8bVj05F99+JBVC7EG0nq7VoolklNRxyyXQkkiLd88A2D/TNiRT/D0Q8TkPt/Ar+/bDvMb69QIrFd+aAuP21P6wwIhjwmNfpj82g9vKEnz51kxbji3yNBGbqFoyUJVUc/8JrBc2QZb4hvgxO7hxPF9FFYeCyWLzQNJy75wCBUu4GCIDYjmeoL2XD3DzTkH9F+/bTUM2vcH1p97CawfGfrNh5ywCsXVGyaQ9N8CErptMAwpjOcM1QyhezmC/4POMm3cf8fJ3rmlWOegphQfv40Qwqo4HufPEuP+XcH4fpAEfTeHILvLZPeb7F6T2bRs6YELkxXxzp0EvG0+GWvavOkxxZn0ds4KWGoRDMp3h+DRBFsMyb4vYFyTcbJ2LvbLXA4bPnqQgJuheHK2N5l+iCO+5yyhalUSNyXNCrbeswCGxdlZ7dC//nUKPiyehuY22ejiIA9NldlY994bC8554M57uRi3eQjK/ecf60tpry2FQc6l4LuIkHemgZjUU0T2xYlIl5p+EOEq5q4XGMDSTB1YJP9Dtgd547MFfxy+QPte2MY7ksf9IvFQ50gSPzqQ3FvmDIUJM7mrIkvoZeYhe3/Q/hZBdg/kooxjLv8Gm02JqPxrEqoGx9G1mgl0U/ZyaT4ZDePtCcZ1IrJxbhStEFkeum/kEy/FILavYXJtLRS/8yLdakPw0VlC1BcYkbD7+gDP47iY6UK4bWkNPZb9lI1104p/mIKNlY3z7v1UTE2chMcOZdCTvsPpmZAl4GIzGwpabLFoA+DLNw9k42TvGpkdWxu2LtpbElFOJQVbznjSqAfRtGZUOjS+iwDTHk64WmSDT141w+GILh3OX69ZP8FCWo+U7vG46awJhDnnYKlBCK6zDsX10vN3bW8QRm27J1z5NU3k13zXcPuXCuhW8AGWd22BnqX2xKYxBH8/dicCexMCi0SQKTeB2z/KEBwElmDjecXE/6mqCHcamN5/0QXfvvoCMPUDJN/JI0EnIvHwKyD8cHuSm2EA+9tmc0tdQ0Bb0xvYu9uWU6Wi7JlVIp09L+FHZgVMX/YRQtoGkYhOYrx8gCNJ9s5kzlABdD0v5pRPDQCfvQPhf+mopx1UwY/7eDzfU8rFj+vDlDAev2qxOy4xFvSRYH7/EOx1rwEU+haK2NtZZnPzaR1Y+VVCQ0gq3p+cgvNVounMecn0SHwWFEvygNwgWG/jhPcXx0gx0ziZn31f/90zv+kTh3tMJfjSR4K5W4aiu7MEx5lm4oQJGah/TYLqHzOQYfLw051woNw3yjD5GpexyHD51ojp9HN+Km470gwR0QpYct4FbQoXQ+/Lcvj30x8wFoxFZsd4NfPVbne9mUe7JzzGXzFDkLPC+P3BGLEkBEvHTcL6r5Ow8uAREXtPyWKGxUCnxA9wamMj9B04hPjmB2PeCjeifF9AODNDMD80igtt0oMCd0vQWJUn9PeqMWL9rL2jrsCM6TXAen4fzhqS3OFSHykjybdpdmTBaQs4EDiau+ihC7sLzKDepkCmq/wv/zvuWAfre3uTbUWB2DjKgSzaNZi8fz4IinwiufH9pdzBcDD0UXQUrvfvJWzvubL+6/XDjXCt3I/oXwvDJTs8yMkUJL4jrWHDnnSuKNcRlqZbQ/f9F0FS1PGdG9Otnd2TjapqOahxciCs08jB5LUhmHTdDy93k6DhBD/UO9UoO0fGyv9wFtNs3KzohleupmC/2EmYMGAmPa2RTl0zlkD5lhww/ENREj8E2dlm552dc2aXu/sXWHXpjGpRKTiu+yR8sziH5oeNokYeBdB1Vhbo+Dmh4AnK4kx1Zl8he6fN7Ni7C9ZTFqSloPWIVLSPTKX2G0dSn7A8OJWVBUbVjpjRgyKzYfHJ3nq3v/Fmf8t4hCW54heCl1wpKdQbTgyKzMDxxFhu6T4T+OxoJOtdMSzPelnM3+pPDZB2owaK2qQxFpOK5tPiKPql0ibXGfDz52xYrUvxmreUN25VxRrDdOO7g//pbc6v/gwrNyri+a5pGBcrPRPcHPp80Tg6duIMmJst5R5KHA564CrDn/PmKmBPnduU4U/F2meU4c+Il1K+2BJKdBVXgVbpOjipIs274dZwUTGAVie40OFux6mtv7rsHcOY6NfgHh8vO1f6hiPpgLfJOOWzHP4MUcediq7Yd3MBOAr+QFl0tWzv0qMjjF5e6WrMONzthU0yHpc6npDG98G46MswIu9KyHtvU/j2eTRnYW4Ms+YNltndXzBEFNhtvpD1lf4e+g4WVn8gptCcTN4bijMaPcgHG3vSUmUOX0sSuYsLjMBvkKUsxop/3xaxPgVbl+5vd8piz/tNGnoaTcTLA8JpQD9nGurgCd9DFkBcsQU2rXJAtgZsXdh67PCRk+WNhrBx2DInmzo7p+LyTi1wy7UVDp+imGs5DxQP/gGv8N9wW2EcMr0Ew2XZL3Jxj3UVuIWMwkMPM3HT/gy8bq+KKmMuUt/CP5Cf3wk/23ti5M4EdJ3TQxS5aLPwxoAQgbioCh71+wHsHcPyE/bk9pNgvJpgSxreuJLaFYPhycbRHHQWwoY0fVmPRqmy4/sHlucPZfK44wKPH+K1ICOFxwJlMX5O9MPZnSS4R1/cASczHQTTQDAdoO3H3rS5ZjxuvK2CJFmBrrrVABsDLtJ7TWGw7qucTKO2xrOxg79KKfZ9WM+jqRRncSsMYO5ZHnedEKP8xmDs0leCD6VcKSGpHuYUO+rw/v9Xl37nJ8Cd71DjmIKhO1NQwXwUHb0knYo+ZYO+fx4053G4QNUJMy69pBZfv9Ow5WJBi8Z6497oIFitIQd997lwX1qiOZcd+RCf58PNe2xAfXK16crMGc5HjunTO6PlMGFUx/tilgOu3+DReBuPLx5owt7OPM5+5Yutm3xxz99ctD8eKMsL7Tmi/dPWvwaeHeHxzTIeY7b0BbcBPA7M88Nuv33RXV6C8gMDkfV73vzsyDdZv6duJY/fxvP46ZcWrJTaa7z1R23HACzsLEHTh/54emcBffX4NaRENVL2FqFz61j8ezoCP0vXwr8iGUvVHoDX3CagImvsKk6AtAQ5/DroK3zUGmSM7joCdi7OJytg9fHfsr70RJcAkjI3DEvzfUmnNm9yvrMtHFabzN1YZwvzeHvQ8hqHjOfL8q22RPbzq9I4bHKQoIu9BDPTh+J7VwnefpqBcu8zcNtVCQauzECmSW3XJLR/3ixsgaM/eDwnxa3eFgagd57HC9PFKHcmCEdqSuPMNQhZz5n1olkPevpReTxl1QA+QTHo/b0zLXcbjykT78CWKbUkOuoBHM9fRtOWJcLHNR+h6MFL2XeBtH/vCPsuEPY9IHnXU7DiViqKfojpaMtUeidoFmRH8XChCNB4ub2sd83uPNhdhwwXHCyT6W2O3M7CFJdMVLIcgKtUn9LLU7uhYokG2hR7Ye6mJIwxQtlaPp11WcDeYLMeGNOg8jc8yYvMMAzxcSUh6REkdb4DvMiZxHXiHIDvbgaVCRNQIfodFaQr4rkhEjzo1wyP7Sbi+ctZyNtm4aR7BshfK6PfpfxrzoKeKDrogy+luXxUWAL2TevYZ7ccFIcj4iTY6C3B5NoR6CL9qXhOOuY5WXivWIJN47JkuLUlTl9wQSVcVFRcB44v24DF+fQ+juRUp2D0XGJKdn/yItBFCFPLIrnFHqYww1QPtnyrpcc/98TTfVVgS9ce6H5vLC55m4SaCWvp9HWTcV1WL7TX6Iyxj4Zhp7TNkHOhO+441xOZxorUbJC97ZFprVSqgGmv0pcmkjMXQrFPvJhMKfAjvt7mUJ05g0u+hSDScge74VXGTgdvGZUsMTLKf6CAXaeVAjuTdQohZIFlKM676kWsd1iSr/0FgPPjuccm5rBzjBMwXRXrX82foIjlLhLUdFLCB3LjMLJbFn4bnoW7b6lhSvNDat7WBf/Ud0L+mzdmKiYhe9s/4tZ5I5eAalm8ZA4pBfbmv3NqKm6OT8FVu3NpjttEGtljGthpzYTLzzls/oD4v3Qec/c2Q/Q8HosO8bhOTRt2SX8aBwRg+k5pDu0iwQuKgchi85XjX1H7d+Ow78lhMRu9zINo1YWglY8F+bIylByYZAElWxO4VnknmNNXJHv/2v4Wlvlq730vuZaE6z1TMeRUJFUfPYryx/NgSp/x8PGtI051dUT2po5h8v/2J5hOfcGva1ypry9u/vqFm93ZlixR0oKlyo7c73O9IMT+PR2UfIzuXbCXPgs34rI+yWF86R+412kszq5sJAeexaLR5zOgol9FOr94Chb7c2nq7mjwCH8DB16foewt5oHaaMHFxAiO9RXZO8yGLUJua6uAOx4eBuN263G7NX4RZw0Fmq4pdl4HipRxzPa7PzY/099VMPp5Z1w6KgWpXRr6DpxHfVrG04iCOfDzcxbYRHHYNGkofpfbIGweP0AwUHuMoPewSji/vwFGh7XCCytCWu6E4sLh7uTqSQ9iPcMWDhxJ4nSabGD1DDNwq3oh6yv8d/9ydFvgg46UGz3n0T25H2y5yOPTm1Luqe2HTxUkGGHmL8sn7DsS/msXO7ozGn7m8bllDmqPFUHcCR6XXApG54VBOFNXglk7QpC9l5h0XcWU7Uf720b2nnKloxo50jkYabod8ZJy3I2eIli/J5L7zg+EOWMGANOVMw1E5p7Zel8zmqBdCxH1HEgRDcGAp3ZkeLkXqRthAtouYzlVoTm8WCiAm69/yX73v+NkOjldaY0VVUrr0HcduCWtaYcbA/HrLTGe6CnBCv9AnKrZBAunzhG2f5cE+w6Jn9v+wicpHnx1R4oJ7ZPpzLvz6K3vC8B/Qz4YFg1FvWcEt3W5CZsuiExYv6i9RzQ97wgYHUnF25IkDD8fQWcN2kRLaBzsi54Lbt290fSDI0bfl5fF/3/HyfJ1bCmPRxPZ92powRp9Hkd7+mBhfgBOlNY/88uBMj7Uzo1eeEv+n+am0ESCBQESDHbwwDvWEqz1yEQakYGF0nq0qVcmkkfjkHGr//pjvGq6tHapDpbgnX2IsdJ65mSdgTeluOvmFQnaTs1A5eHH6Ir3e6nzqzjh1iBTwUN/kYBxO8NNetzlLiJuY+Qw6FcygHuiVUfsiyrJ44+eznf4JsI00O1vZZgvtvds3z8fn4RKI1KQH51Bp+8KoC/TsyA7cCnoPuOQLEN8sa0ODkrGGDOtIbMbuuo4sDc6E6qSpPV/Ik4YE0a7FtvRZRO8YUvnFKjuKcDh8xyQ4dYDP3WF7ZpFZsf4ke/hJPTLSsL9VyX0kNNgmnE4Bqy6jQPfOiPMXI3I3qo5rVMx2RLVX3Al2Bj9jBsgU6krrk7cQU7YjETrowvJugsTSDhQWNVjI0flRgJ8nAaNyuFCz2s3Ddo1+0y/f3RSGTgvtyIR5iFoMtmCrOrqTlRbTaDiTQz35IwxlF0zgrEK8iJVHV9jhl3bMavGwl/w9Lgr8VwVgnGBQ0iYtwPpP0AEevNiOdvrZqC9zAK+9PkNztod751+T70Jv8/xePdpNnaeoQUbfvNo/zEAozKC8agUt678PQI3f1EVLU1UFrHv1Gn/Lh3LZ8egfsxebvLnAJxyrhO5fvkBt0q/E6y/6MU9/llEVV4PAPZm7H/5W12WjbWHszF1kjqUSDFeklMAbsMAXF+fi88UvJC9q7IqmWS88LKDIRvziZd/gO3pthkBZNaxEDSa6kWOLvEkhjss4b1vIlf3yxLkTlnD2r3NtFu4HETGhxudu1ghzN3hKWK63FlOIdymyxO5gZlLwG1IJDfPyOL/tHWVYVGtXVtQDPTYrSggMYOAiCCxn2ctpSQUBpBSVFCQZoYQRDaMqGBgd7dHPXZ3osfAOHa3R8VCwQ749tq+8174Xe+PffnHxd7z5Ir7vhdve8iSb7Cf4PpjoDV/5B5tTnfuxbpjLYgHocM1Rz40Yj2Sg/BwkJIZ9vNmkZvN4fzMvsKetZ1hVXVz2OX19H/yJraqRFw6XsR5H9vAjFYi6rVV4Yw//bFM8ltHtvKXcb46jJzuoRpIXoc8XPlCxOpSa6g0z0O2JQSzzoRhPQstDn0dgq/r1cING5QK/aG//LNZDSqh8eonMM8iDd9FqPF6g0R+dW4Wr1WRDYMfFsGbUEDHjkz2IYnzNMfs134gTDP5lr6z1HhtpQYDWo/incJjeeb5sSBkjIIntQU89AMwTlkHqV5U8zupttZJWiMn74vYPdsYNuWLuDI0CE0XBeHeZlp0K+2PpO/Waf3vfATSOpk1VsTVJ0XsUN0RVl8V0eRtMHbIDcSMhlp82Ec6n/a8BR0n8r/5ifF3waxYxKJOIgYfbw0g+fXGX/zRND8QJ0vxwwAjfyTsrP6u37+T+AFJUjxW8o+InYd0grbDRNxRpkJlj0Cs/EOL29epkDRNSOeE9E3IxiTlM3Q78hbWPUnB7480GL/Mg7suD+FPZo+DBhPjwE/fCacvssd/Pr+CHx80iv3nX8h25UYfwOPEdxjbW407Omrw8fV03uT4MH6z62jYkJoFigBXbFXAcVRmuCnZ0Z1L3CCd3doEYN7mYdjnnz7sRSVjlk2t4ThPEEZ52ELFbVs5ZiQcPNUdKTdBeHjCxu+2KuAb/kzDR8Wm+P7rd7hw0RubWi+G6SbfoHRgY9Qb0lZBvqC7dZUl+QQ6n7D5WEeWA6Fo0dOa7cEA1mVNV/DyHCYUxdqCZ09jsC55Bw73Qizj837VIAwO1kGL1p8g6b4Gv1ul4cL9ibxu5WjezX48tNheCOkevXCEK8Oc/ePMF316qhRaOVjSGphe/FrGE/X8x4HZFIdgC38fdmF2D7Y3XQHnzw8WttwyhSXbrGD1xCdA+kk154/yw/NDReSPRXTr1RHOLRIxfWwwFuwNwJaSP/hkfdBvug6kBUK6IL2XnOUG06LZtsIkZp28EvpfOQhJqwMh4s9+cM80k4/4I4JTDFfW9KRlJ/OnFhTDES6J4rh93r6szYxw/FTal7VvFsJexjlJGyhDCKlyhHcf7KHmPUZYarrv6T58Pa6cXb8bgytt98H4J49ZZOw18DAdxbeWBEOEw21Z86OjT5iC9qrsK5mWw+byb2BWocaI2xp81TWB32sWyTd+HQd/bs+H/ZecccosAevZJuChqb/u6fDBv+5pc5MENBuixelSzOKR7Ic7+mnxq8tINDEYiR/Oa7HB3JFYVJSjKEx2UWyYudyStG0WGfyASF4Jrxd1ZW+OheF8b3fWwMeLNfPvCVHpKYJFzy7wMr+7jL8m3BPpHcjv/A/uSRyqwetu6ThxcCR3+pnK+cupIDiPgfWVDPfZuOC2PstNCQs2XzFDSTWkb0FvIbDhOxg+shcLdQzBfclO7EocY42nW8DBqmjBoNoKSg5YgN+0v+F/1WX6aHOx0woRn51vAPcbiphRFIAf8r1x+JN8vPPGT87Tnlp5Stnu6XUl5WnvRdZBytM+P+LJ+nSKQD1DT9bXPYzFvu4Boz2yBa8UF9g91B7W93sBxrG7LAlzKNdWntwHeHIBGo9LxY7KZEzs3I9P+xzJ/3ILhe3KbIiLdUafOQ6Ib/dzZljCp58AxWzlV2hrJcU9YxKxydkK1mV1HP6x4R+wnfeTHQ19Cdq8Ih5XFQW1aj+Tc7Ivyu5Z6LQySDfj3udaaNhNg1Gd0zBFP4ObzRnCJ+0ogqhLo2HMaBfcc59jxN22MqfAZ3dll09tbsCTJY3xZtPrEJdgxtprw7H7PmSdGyezRnt7Q8vt6ULbBz3A/7I5/Pt5oNJ0cQsl5aIXrrgA8Y+/Qay6AW7lpswwIwJv1UlgXzUBbO9yHzAryRGGPOsMHRvYyn9f9y76ToXqOBBWWXNcg4H11Vi0rJhXJjE+7EYmVOA4WDLFDk3aeeDSu9/g/+P5aC/VKhFxzDNp71oYw46NIjrtCEYvyyA0ku6H3hnB6C2EW14weytrc6Tt3QWkc0Q6SvuOGLCjzwPQ4QmyJSPfCN5Cezg4F4Wtz97wAw1sYPLcf6F+6EkTvSu/cF1PA2uhfsRLOPNIjZ0CNHh7Yiy/UH80P324ACxj80Ft3QvvmQjy+UxxTc3vLFjzEbRLpLvhioitF3WAJpJvn/88CPdnBuIFyU9e0TwI21Vf5/r13/J+TgcVMX4RFnXOdrWgvMPxLC/Be56vYHhpLPy0CxDaPezIZ+uZ8lqPClzVxUZ81o/amN42zeRFnV+5qSf17sv+i2u+BiNOqHHYLjW/7qniM7OyoGuLPHCd64xxD7k8xybQ+rd7M1C6669niNikcR5+/+QMiSvy8KFPJLquDMefkq+tLA/EZYvvAt1dNe0I77HXRcRDj0ScMdMIekn37Xgpptp/SIUFjbQYERMo51DoN9JvW3spUkh+G2w5uOMjfruZlzBrhaewuI4I3UsEYen95tzKoDWvGp/mek/bjhO+7tP033UECV8Xe0HE8zEiHvHpDLyPiP5Ng3HS/CCc10SLJmsC0SvphqzHUNPuz7YfJX9DxN3SXIwTW8OlGSLWvROELpYBqCfd76UP+iFp5pIeQ0072u/z14o45ayIt7qawKLvIm7U64/3tgXji+ZabNo0CCn/Mvuwvoz/vfzyCZj1H4LE3TjeMZy3L0pFhxuNsPmqxzApXMCU8tGQ5PgUbsX9gDaK2kBciRMVJwSmrI8lV7/A84VD8URrY+55NRbHZ16Bs9sN+GP9K3A5bCF/8ygZNq55BnRGnDatg45P/uKEXzLdMQwVOfE4ZUEU3/hEg3kD9PHK9o/g9ncvnBBSAN+WfIGvRj+BxpzmguYg8kJtpLwW5bg6pNfnw3/G4SL3u2DTuS7PS3gG3aYv4MOXaqBi/jOYUF0Nm7/+jmcfbfATFt0WcfktEa3XmYLROSmerheMxeuDMbuVFgPN+svaAaTzU9POeHhTPPVWGstpeVjvEYfBT0VcbzcIC3ODMZhrceukCKSaK9Via9rRWREqxQ8vc3Nxkm9rmLVTxIrwAEzYH4yWVfmoru2HxPUk7ibxRMlGx+HM/VeNxUEa7Fcxkk+YncIdVheAZ+pYyPjJsPYRwJ3fEnDGgfjf5p3GZV+kFo+GatGqrC8GRWgRnUfilZyReFC6/7qFjETy6dQ20YofV/dZ0r4gfBj5dVNiPFmxTyi29OnJmry2YudOmMK7ycOEIIUSEs86yFqtxFEk3VZ6l46r+HVQCqr6afDsoQhe+24YH7Z0NGzBofCHnxPqOzhj6vPzwOb9rnfRP/EhbGou4veu0vkyuyWwvSIuMgzAYulcsfyej723+CPxhJsujVfYdvFTPIp8A4RHGQLvwGxwDzZ4SAiqFT3Z5Ml+bNWcrmBzcJCgWGIF8zNMgHu/krVcar6PdFz+XiWih3T2FvbvBPMlv1zRLxh3ng9Cs6ZaLM0NkrWEH7T8f/s29BO8bJiHuEvEzFemsChdxIe9g/BlfDC+lNbLpVH98b2RHpIuSk074nXtlM743aUiXnM3hTRpHx4fLNlsCMZzLbV46lmwjMshzE1NO8LbeB0RcUCViF2tu0DzOyK2MglBjyXB2K6NFp9/CMYuW5dy0kogHd3oZp5mZZ71lJSzf3yujfDOq54wJ8EIdi774rrY7yBzOfs3C/+ucH3V6CKjervttXnKiTa/9G2oZk9+1tLaqdgmWYMfrsXyXWWRPDZqDJx9ngTx+53RbosrDrl5jBNftGO9FsoV1j0FylFQzXltDzvB2jNM+FKlhqZPVcLyvzvySUua8Ky/MlzPjmrKyWckP1K+82r9wrITVt3JNw0XlKlxt2cG/2I4mo8/lw/3Gk0AI9deuGoHR8ImZxUXKMpXDLIibPJ9/woZn7w4qitz6xSOytKu7GcMMo/rTnDwh1oY9cQCuokmQBy+ysR9lmJ2uSVx+O7tr4PE41vy2p1lCWH457VI1iQ1ljXp4waFhTnCvEk2oLfWUdZBNS/6fd5JpyZNWpOjRohYZtUWQtykf9/1w/FSfBSor8VrUlxWdfsZkGazzpb+Duk1f9+Rii07pCFWp/IvSxL4G+8JsOqeBmIOCDjrDEPni+VAtjXfR3bvFouorJDuhzOm8HakiBPsg/GxQyBuldaZY/v+sj5D9+TuHSl+J32G5/+pfeExX1Y0OQxrPQhgWmM/NuxDN7hdnSRc/GoPvW44AOE6dBgP3eNW9yGwPSLaGom4904TiLEU0WebHzZcH4Dd3uejRVwA0n7vFfp7vEn73aObiNOkNdrhVlNoGykirlRhCuuHEz/lY8PYACQsz7Hw3+Nb0nu2kGLiWiekZ2MXMJH2xulVwZhxoD/aSev6xtRgzH9VGx9O6a/Undm3p7+AZns/wLkfGnR/rcZbP7K5g3Yo/yH5LpFPCsEoxhUfTwckv2di/u/3Jvk9vaSYdku8iI7vW8MBtYgfX/fDvxyCsEy6N/P6qvDm4G+ynmJNO9LT2X9GxOR5ImpiOsJgKSbvci0A0SUYw6S4avHuQMwxi8VSl//Hj3sWh1uZFs8ESL5Dlo80Hlp8MDEb9wVmY8oZLXY4li3rJeu0k3XPHxHVsMJDxKnSeNYf0gYst4p4xiIY+wxV4fFaWpzSJQCJb//UrLNSV8ujGh7x7e+EaTB1jhoL2vbhi4cO572fjIL4fQUQ1UDAAcU9cIDnV0gb0lBJcTzZHfj5ABqWSDFubTW6OmvQ+UoG73fTjS89PxogNgMmdLPH0cu5jAXTaaaR3XT793IssrdVGjovSMXjz3pzi8uj+Nn5athTWASZPRDtG9gj1SzMvWYpBq/+hYPo3eQ1UHykma7GJF81XryRyW+IMTyiNAtsPo2CgyNc0fA2R9It02nT6h7SqC2vk4dRUlw7fkwX+NRMRP3AIBytls7Q1lr0kvYDzR3pIZEGnbxn/6OHpC99Z9azNPSQ1sqXvcV8OEyGS/uLYG6ABz4KcUWvxw3NrX+8UW4rayzjP18ss8D7q5qj1n0wC+dD8dbRWayD7XZ2YGwRPI3aLEwLHQYsIBQSl12EpuF/WpEeMb2PNPOIb9HMLxWnhqVg0s5wrm0YzQdMGAoz9idD4SIXXBTnjMWVey23b/th0a5wr6KWwxcgbN6PO++gnk1ftvFdKCZkMjbQzJs97WELyXfiBN8CG7jS3UbWFHpwoVJhMOiXngBpSvsU3oGj69KwuSYVAy0H8Q5PC7ihYzoUjZgEF473wpNfnWVd8MNDfl/XpB1z9LC0rqU9UfG8HRzKFdFhvAr9TAJxk4EWE5wC0aauynJdcoLFhnODlKbbv8k1fFXQv9Cs3J0VP+mPk3p3ZYYJTmwZNwankgHCg/Y24OtqLuMg3B1ylbR3dXu2MOoRXDhpw25r+uOdphas/WU3dn+WEtzrRwiDoxQwqXYb2J2Xq4ie8UBB4yM0rCPnjQgzaVjcn5W6hWPaLFdm2t6J/fXeBjxqpQmR6UrY/q+DrOURrb2p8D/3izdIejfECfs+Ow13vNPg68/Z3L86l886WQhN2k6CzbcRx9VGuU6ZsOOhBX3rf7+xw1eYPNONfUsKxUWze7GHrbuyAWAGmSkxQlGBFcwBO/ARG1sQ72z6l20WhBHQ8c6aHvNmU3aHY1W6N7vZJYidOOIMll6Zwr4BDlCuZwdC8VpZn6TmPLSdUwYB8bm4tljyCZO6wKO6eTgzoL8UuwfiMWld3/FU4Yjrl+FnkZ1Ch3UkjCNxbeZNSMXo7ok4MRi53TVfLmr7QMvBarg30AEbV9ghcc7Wdtth1tB6tQlxzrq6VMrYHd7ci229H4pTx3PW7avAHAOVsGBonGDevhu0U9rKmhikk0F8YXrf0H/L5BzvWpUG37lpsNPUTP52YQSPPp4HQnwBVE5xxSNlHK91uCVrdpE+MdlRHYI0WbY6anCRqMH3UwbwiNBMrrozBuysCiCznhvW6+wia4SSFhbxpsmOOJ9e4fr4WJWK/9ir0Xt8Fr/tDjz6QCYkzk4Gu/12mO0GuEI5R8aeVbdar/QJrCNr6J4YfArqOQYwzZUQbH6xOfuS15sdb98e2NwoYfEsJ9iu6SJrOlCN62f7L7K2g67W9ddJBdsrhOCaXcBc7nJ22s4GyvZECnoKC6i63xnY5it808ZaaNR5BX+hr4cLRkXLOSfjtBS+MDcNJyytg2HNXoCtFEfHtJd8pqpP0EKKTYhLTBxjXY2M6mWk+f3PDjWeXqFG364DuF5TDV8UPwqmP82FFoYcxZbO+L94blR3WoRafDVQi1l/eaO/Sot2f4zEqanZOPisFvXWZSPpkJeu/2RK/TjIhnpwkA75zpupGNIpHV9/mcR3+ibwyc+nwMieGdChRJB8UA8M3RqPQzfUkX/XW4MvcGTaBh7S9CKfn6jBqSVR/N5CA9y59yOErBwDitWIgS4f4cDEKujTI1dBtVGDj27mdKeZr38BlC/YbGjDNtQOxbRiD2bb0o5FDFTClTPRQvUcM5g6WAGkCUAxJ+F96Tup5k/1/tM4EpOu5aBeQyVOsHnJV/5lhJ1DW+PPFf3wVVmanJ/Q5ZJr5idIW6FCiqmt+7YHfY3kn0t3c/ZFFSbW1aLZs0A5N0g9X1IP/eJYUc8X6vfyNH0kzn2ZjZMKjNA0/iqvE9kC1w5pjguzpPHtosbEhJdAfNua79uf/AIqZ4s4OkzEwEHNITxTxLGJKlz3SYWlUhxXVOWPcPsxLH4xVUn9YWR/UHrvlXVfJT8tGb9N1aBTTBQPOhPDzVuPheq18dDitAv6J7vIdmMz3vz2PrJbIsVHdaV4ZcClVtBGiv/VUUH4caY/fv+ZjwM7qWQ9xzeBA6xq+sntp9fHhSm+TM8kHOctGsKCVqhYUQwDcM0VtBPtIXwFk31p8q/p/9O7TPLuwoDKa1BRrcG/vTXYbS1wJ70I/s2pADamFkJTD2fJ5+mOZSYn+MaIBtgi6R2nur1iUKKcb10fmMcv103HsEQD1N5vgNNWeqBHg8mQXFwXv1TUlu1oHk7lzFNcam8uDPR9ZkF7646mu9DrjqswtyQdvD8HCNZ2bflUvRa8aGey680AQ352Wzk4fFipLPoPF+zW6Xpo+KQCvC+r0f+nBpdP0/B3O0bzlVUToHJjHtilSvvQliNhC7bN28vHHxyvJIzBqKN7FIQ5KH7TQbB3MRZ+XvaBKgNzoavmAxtY/oGd6ufnWu73npFGW8NHezjVxkirrVD93JK02062cRcenwkUzkMSNE60FR6saMJnDGvM51zJcq3VxJiv89ol4w5JY3tYvD6aNUuU8bsfJ4zjYf+k4V839XHq8WY4LNgL8yPmgdenetgwQg/douIUmRNyFJGH1MoNVz9DaaI+Fi3Qx0qlH6u2C8e7PwKZ4ehQVj7FBez/HSHcft4DTF87AJ3PurNa95Cuw+OFIoZLMcs/m5vBSmm91L4XiI2OqtBIut8/TwyQMYCkLU2a0oQBJAwh4QA/Hr7MFKXD0HrWWmiT9p0Zl12D+T4xvO+IULCLKQH6XV8Ka+Hm0hOcft/YlGj5N079qOVGhzQYU9EIraNfwp1/Gc7aXAQzvb7Bt0EGOK+kFhqU7lbqYnGKyxdP00eDp2ps9UKDX7aN45c2pPKWbYrgwM/RcOEBw7/f9sbKZx+AtFtjQ77/l49HGq6vPTR4YbgG9fXj+VTnTD60ugA84gqg+ibHAG8BKQdFeSnKR/1dmo+E7Tr8MRZPDMvGkGEjsU9xO8wsvMv3TZD8xK518ftuX1yzPkXGg5EOCNnqbAgP1npkDk+4o8H5fxhgee8GuGRpL7yUMBO6zKmFL5OrZcwY4cgIP2b0NR+J+1JxPgZHh2ejsyYbD5xpjdkh13nAM0M8864Onpvhh376qTKWiGpVxI0LyOknEB/o3MqtPOWSkbCNGwmtDveBKouOwnGj12yWUSXT29vHdV1QOSvTSD90QFs5L6nDdBE+q9/kHC7O0KCRqiHWXtwElzzyRJP4pVC8sTaGqb4C9fxY8OC9Zc2+QqTxv9iiNzu4IAzXrRNY9yWcWUTZwv4BycLjjdZQNLyb7NdluaoVxAMjbDNxiAjrPLSNA8tbH4rDWvZmbUID2JjF9vBRb7gwbqE1bOhiDgZD68CbzJfc2sdcuJ6mj09b/ATSK9k6vRmfti8OB14tA//5tblpRBmE9F/F1QkJ0l37EUqK9yv3dTn1mz7t9D0PoHqvK6uaHoBzB3Vh20XOmr01Ak23AGHNjI5gF9cOSD++9WJ7GStOOvI769RG0pJ3POLB9MvDsKlBX2ZRqmLl/R2l96QKWc724OJvBzV5brrfR1zCfsMes21Osfh94UkojNbjH3Y9hbc/CvmAW/1h2aBbgKH1FV1nH1HqONSU7yVugX+3fqxdRjjeywE27acP0/thA52804VM5grHZvYE0pg173NIeXWeg7nBrZfwzOkxfNv8GSy39WSa4WG4w9iD9c6yYTH1rGHu10RBfU2ahwqFjHmn30b4d9oPut849V0qvrivQdfAAl6wM53vDyiExXrZMHUjx3q7e+G7bQstm93iionjV5qTxtDJR+9BNfsDCG8kv3VGGL61ATb0H8Ysyu1gnmmyELjCBoQka7Be8U32G2ueL6V5b8DwkIibpHjsWeOO0OWciLHbgrDnhWBs1USLh7YE4uGfVZxqQfYv7Mwr5tdFqgVRHchQrzE3X5yIy+E+3EmvYsrXr6Bu1DJe2yQN7OvWwX0pFTLWo8z+F4+WsB6E85gzX4Oh6Wp0ORvB57UcwtskjgR3g7FwYogLdjJwxuz9GRYfD/gqpuktVZCWAemQUL5iVzMl89ILwboL7Ni7sb3ZsWoprho5UIC/LOD0wE6w6byeZWxMgkIXq1LcSvmDVT17sibpYRigdGHROW7sRq4j7PVOEvY2NocEB6Ucg09yX2nZ/c1HBcXiFI9RbB4zkLOeH0OwpcKURUtrVS+tI0SnRAstCuzAaIs10DdS76vOmrUK+kbKjdB3to52Yw8ah+OUOY4su1Zf5ufTDS5PVQthJ23BObO7zP0hfGLNeSB+wO7jIopOebhusy3o/ZBiushw1MsJwU5KLdpOCEHKXZOWbU07ymnvWCtiHWn+toxrAaejc/FIXV/c+s0fP3/Jx84XA+U6AtUNqa8a2ejqhnqzNJhilYY9M5J5m3sFfOid8ZAQMRae3+uFFwcy/DPsFVCels5ostPlaTPy1NjXSoNnPMP5iB4pPKf/aNh9YCQ838Vw01InmbP7orc+kr4fcXb3bBiExNuduTuB+w7R4Gj373CwzjP4URcwfUIhLNv0BW73/QlOCW9lneyav28h+wB3l4qYv1LEthM7wpZJIj7tEYSet1S40FCLB+YEyboVNOeHm4yV9Rl0+YkPj71ZenoINnYFlhxmzwZUmoJJj8GC8o0CjrS1hQY7HytGDjja5fM1fWXF97swd/U3mR+U9qkr21wdjJvmWzDHU72YjcYY4teFCne3WAH/3gYIl/pfjCrFVatrYTPFC+hXrsHdSzR43jGX14mbzgcVF4LXiymgre+Fy85zXBu8TvFtdKhixd+NupB+RdidNxCa/xkumfuw7KNheKmuB+vZ3Jk1WG8JZXEpwgGfHnBybXegPmy6nmyLHkYLurzw3MbPXbt9MRQWGxrDZPcq1xP3Slgr813sbPOOrlMfH2SZswMsKU9EfW2onw3liyh3NOF9P/bwXAjqLUE20MyIdeKmEJUcJfihBQzztgM6o3UaErqH/NBzI0RUBYpYetkcsm6IaG8ciDw2FE+212LIp35I+qI6rVGy6axXDqRxWuGUJo2RGv3O5fAdQan8aVAubCsfD55bGE6rBCybPd9ydK+vMiaazhbqb0PzXtXMh+3+GYI3hrixgi09mHq/BZSsihZcdikg0KwbKFp9gnfuK8wpT6/LzdNZ+MdhDe431mDz+3F8341Mbjd8NKSljoMt7znejxBQh72mnHJWpD7qMNh2uSHM6o8BOGr6UEZn6Y4YVwhIyBfaRDjA+jrucs+i+WW/4z9Jb21+gIjjDogIvh3A828RPzbpj6dQhT71tai/UIWEnSasR007wnm0mS7ijDcinjNoD2+miiikBOH1/ir8IPl13ouC0HKigXK7b5gZ9Y/YOfERJO16L/ciGD7dinWW4uIRSd7M5q4zS9stxfuzo4RDNsYAKQoZoyrzYcWf/63DEnbVoEyDVq1SseJaBD9tH8k7jU+AqmPj4OIBZ9z80glj3MJlreaadSDSbF6ZPQLtO2Rjk11f4ESrjbwivhaWH3sHXod6Y7VhPBLOhu/NVRAWV4fBJczNH5/d2LmFEZg/ZxA7YhLD9nT2AP9FopC4zQkuNusp73ead10vI928W8WosWyeGi9UaPi2QYP4Uf1RMH9ZDvx9xRl9e3K5rvb96+99tqiuBmtEPFAq4rQb7WF/goiRPVSY8kyFGfW0WKtRf7n+pqvF6R6q5UcfFrH4uojHRnWAA6tE/N4uGEsuBGGCdP+JUmxGtQ2dpi3ZkGYv6fA8Ttag4w4NWtaP4peFDO5WORauCWMgZBNHr3kuSPp6pPlKurGks6fTfn3xWMn+iQlBjS9ns1f0ZG8r7ODe/UFCWdPOcN/aVNYf+1zyu44E6cKf+VNEwiwenm8EMw2kNdc7CFfGBmJxIy0aLg+U87K6HK3uIX9wUIaIyxeLaHa7PZSLIgZUqLDvQxVmS+OymAfiPOOXQL1Czh278d/8J/UMqesgxWJFkj/fNok3bBHCT48eB7lbCiBkphMW12KyPrpOK133EN5miouIk6W5sH/cHIZU5+KbDiq8Ee6Haz7no7g0EImfZhrYW3l0S63/1sKJU/n8vAY77VdjZkYKbzgliQ++lgvp0r5dXSWgetiv++h/6arMTJXG5L6IMa7tYYE0lyeUwfgpR9p/dbWoSfvV94rGpqYd9b2atUHEZe7SuJi3huXSGGW1CMCd1oEYV52PjSQ7wsnoMDO6h3iO91uLeCE7F38cbwyVniJu3eKDJq1VePJtPp7b5CtjIHr83N2F9i5hIah3CGEjzkV2Y4m9wjCppRcz/sKYv4M9dDcaIoRONoeN7kpZQ5q0pUlTmt5FfWmIQ2b1LBmL0xJxpKkFfzuggM+c5Q27tg8CvZeIgxoqkfK6YU31Lc6VeCsov/vP8u9yjpc/7cP6JoXhynAndljfk1WH2UD7DkmCYGEP5RPsgOoGuhqC7qF6cY9OIn5TiZib3xC+/pmLFzb64OokHxz0PB/bRKpwyeJ/wX3D7+usxPoFpEt3w6EYaa19aQspk0V0WR+E2iUqfFRbi8XcH6luR+dtTbuJ7f6FD63ycO4MESd4WcDXDyJONQzG20dDcWwHLbpZB8v6u4f8T1jq+Ba3Pr6BbZveQ0akBttP0ODAvrH89PDBfNC7MXC1tACS7F1wfn0BKcdNuW8aE7Kj3lVUBz64RI2jotUYsD6El2AmN1yfDZMKR0HiGY7HWjthtmWl5SuHSvk+ou+jXlK+8V9h3bveTLgUgVkvQtm6syrmwz0h2StP6Pq9G8TnuMDCC2MVlNenfoPU/4by+5Trn6Lty8ZviMAzjX1Z4boEdjCAw6L0XKGOO8L92fZyj0nyPT0PDTSlvjI6H3ThOW/WUhWGW4O9mZuLB1sd1B3GRCUKV67aQOVfTuDrZYANLf5U7Pf7xSl5evMlsIBXsLQgDVsYqLHdnSRum5/MA19lgFZvIizuxdCkMUPi8ZBtzXkgu6avRLw4VsSqqM6wrErE8rggrG0agkelc7DkSyASD4zGRNYw/492OZ2DoxZyNvNkKObkubLn3fzYiHN2sPrjcMF7Yne4P9dC9sHJL9dxX4jzQnW8Ng3TMFi6k8q3RnDT5fH8+rBCcPyjCA6OEbCBjzOOK30OYa9+x/lTv9CrQ0RkU0RcUtEetEoRcxKlezPcH9dI59n5oCBs0uqbfF4TToRsqHZBNQFRpUETq1Ss/Tidv08XefjYJOiwrwD+zEEUi7h8nul6GJGdWd4zGT9YcCEF/bqpUTUhkT8MHshXmmTB/bBEaN7HGW02CEjzTL0la34nzd8DrzwskGKro65KyHsqooUqCP/yCUU3Yy2+ORWKdC7ozgiy0d3v6rYaNN+gwfiSRB5tGck3Lh8LAWdzwFxPwDcdGZKPq/tG3UPf2kg6c3PiRQy0aAltrESMMAhAv2x/9PyWjydSA5F68xzN+N2O7ulnzaUz8KF0psU0By8LEa07S2dnbl9c+ikfh0ao8Oad95DfWTDV4ahJL5p6Ct+PUuOW6Wn4b2M1H71sMK8/aCJ0u50Nq21dsPoxQ8rH63LzZEd9WK8s/A7vVqqxOF6DAaeS+Ob4IJ6iGAOD54wCo9o90aMVw9sl3+DC6d/5jdTj96U0lsumiXjavDMclWICvetBONg6CMOk9fnEOFjuV6XTWtM9hOXcNEvEvE8ijnlkDNnSGTW3TxBOOhWEw5tr0X9YEFLdycQ93kJXnyYsEdWCQq9osIF3Gu79quU3szJ4nerx4DypEIKkcPiWcy+kXkAxa5KVpLNBdoThJO2FRnFpeGZ/KupPD+Mx28fw2alp0HPVBNjTuTeuvuiEu5tmyjkNB2WhYuGG9/D49he518LXwa7M2DAMr0hx574ID1Z20xaOFMULZ/2sYOs1m/+Je6K1veCRiG8zRbzrbQoLtos4rL0Kz1wLxqsttdj1TX+kno8UG8k9fg/fA1ordP8tCAB2XhGI9/s4seeL/djFfl3B72600N+4E3joWYB240nLRg5ZCqeZjsrd7uVAPWyfTn8Frbe4sMlnw/DtemBrrzqy4B+24Lg5RTg91gw8fzjKe+9Tej0l8TWIp0EcjaVhjTFnYyg7tGAArhuexTwhibWaHASHh08SUMnB19NT7hlGtrq1Teuc9PKKl6nx+tc0XDNzEv9uE8mNJk2GPS1EiD/ijHDdXcZdyP21z/66k3T9tfdI67N0owY7HhzBo4Ym8hFnCiG29UjIuCCgfUeQedCnO1y0+N6vroJ40C831JX7uVkdDWF7h4fg+TuBrDQzks0dLcDEAlEw68KhRGkJdD/resfpHrqrHT6LaLNJxPVLTMF1TC76PPTHU0v8MK6V5M+XhGHM9a5mpGtLOkVUn9bp2trecmFFp8Mx73I/dv1zABs+hkHvM5nCrDWOUL/KVtbVJJzO+vYDFD1PHDMnvA5hd3Z8DhQeqWyFh2apYGWuEk41a8zz4jrwM6/Urp9L/uA6/Pz/AW1tc1t4nGy8B1BUW7A1jKAomANGFCXNDDmns3c3SpacBlQEUVGUMAMooBwYUDAHzAmzXgPmjDlnzIqoqKAiBgQBRUHhnz08Xsn7v1s1VfdW3Wbn7rW6V58TaQep8aEG/bvbDtFulX0gc6mElE1OIA7RryC4yzpQtR0DifxoUKtwpKsnL6Zuf7vrKcn/6bY/X6frqGbIf1IPysfL4cBMD3JlXzDWzzcmwRtcCK8pBMutEVzyGXMQHdeFznn7Rb7eHXXDJ+wUrdIth7V5vyD3pBJ2GWpG8i8E4/FxnqT0DRA1mQmU9x/H+ebrQtlMIew78hvYeLcNlVBJKRM/QjPsK1PG37ekuCE5AfP1UmmPumm0vf18SHmXDVk7EF+eA9Tzvy/wKcsUvVrurXvH6BPYbnsH05raYbCfOSkiYoz57kUCwYjoaYnA32ECp3JAFzZKDCHCqRJuNy4Qpgx/B2y8J8e/wcjo33C+VIrDChPwTskk2rx+FH2zZyHc4HOgxzg7PBHFoafzMdpD6xbttUVNGBnxEuxyf8CJtIk4ouoWGfpwPHb5dB3uetUR3YQS6D1hNs186QTWgffh3GUqylhtJkrY8UTXVU0Fc9+3ww3tHkH/9HjiFjoKy1GL3AjyJ0tTh8KSX6nc4iw/cMqwh/dHH4DaiyrFHFt/d/rXQtinNIxbzGPVgb4g3MJjwdxAFB/yxajmDDxd5YV2QT9g56TyNnamjU1wcBmPywt5XHhRA9548qjn44d++T44728Gpn71x9NPaqG2vK6NXZfRjfB5B49br/PYzloT0rbzeHl8ABbH+mOzmgx73vXHyGV5wpRd5XrqyieFaq+q4UxMLSQl/YUOV+3ItVwxNhm7kev7kVgbm8Pc8Ciu3lgIzZFG8DlfFRu9VYUBZysVY5qt/wU2W/+ClasUZ7yW4h3fDOpnkErFETkwTnUhfO4NuHaeI+5I+QiePVRFX9Z/UNhZ1f+BS1W1MKh7PPpbSNF+3ChqXB1PeyRkQvD5JAhJJvjzqS02BHyDrHbVOsNIO8Xarns3geaxz9AwKAHXvJfim74hNCFTSrUdc4BLmwOf9SmK1tvi1pQ/uimnk/RrmpaI3qZWwzm/RojSaYf3Dw0nqr6h+LGzD7lZPpIMSbAH8Z9EbqXMCk4lm0KUZbHwgepj3beLg0QHftdCxhcV9LnbHr3feZAz/Uahe3YIiTENJk6WHGj0SeFub7cG5VwbUO37DXK/Hm5zDjrdD0HvbB77LEjDA+L2YPdtJpa6DceCPl5YVZyBJsd88dI3Kf6t6w1ry34obNnahkRLsLfKDFSZk4pN4bY4/XYxdVTtj9YXB+OUvR7YPjkJvYovwPRnj9qMd/fLQdg8Iw1n90lDixG9YNWXNFy1xwNLCt0w6GcGzn7lhasP+BhuXm9vkFAiNfim9wO67rsAQ8f9gJe/vIhHfAgO0HAkx3O7kXvresJckxhu3VVzGORgA6/1X8G2RU/ajHf/uTqGvuExCtNxaQc9mDGOR2v1IFzQNQjrdGTYmRPj7PxKvQ53Toj+GOSLTv9XBbtL3sOaK0qYUelMPj8VY9EST7JQ2464nTAA6z+xnEGlCZzNs4ROgosGJzWLRMzHaDgrYW2396CmVQfRZiNJjzkhaE1HEr3z5kR/nTGMeRTDPYgyggMySyi5fUQ05OUwgxWFvUT+45sh4f09MBh3BKIqJxCLo374Z0Q7MkHJihy50hGuvx7FRR4ygAnd9GFqWA0szpgpmjrls2KNfSUdsKReCU90lKKGRQIGbUqiX8pm0A/ucyGPz4T8q4BKtyg65X+B3pKPbfZlY94HaA7n8aqAx4CN8n105PFRoycesvTBd1UZ+PW2L7J1KfdbJnrftE50rKYebjytAXPfr+BV7UakvcVYsdWSFC8B4jpHD0Sm47ku24xhtrsBqP4oU/jof8d7tagBPDgejxzi8bCGBuxfyWP2OLlvUPNFkz8ZeGuwL452+Q2LS86KOgf2VtjEBKth5yvK2GVLIq7YkoRDduVQ6dV11EdlPWy/uRLSN3rhxoThuL92qHDO93LhAVmkvtOaY+DHvYFlF5XQXK8j6bbRFzsnehC9ezpk+jNtkIiAc81vDxph3eFNnzJAYZxwc94rxVxjOyqjxff2eHBvPI76nIAfOkyn1X+j6TSHRaA7PAHObeCwfQhg7qEncLHXSlG0wRuF3RXlZkV8GDo7Fv2eSbFT+ST6YEQYfRGTDTtfT4ILyXZoetoeHcUfodVHtP6Yr4hPlt/JBzzePqYF4hc8Nj0JwNu7AzG4hwzd5/pjl8Vv4d7B6jb7eaCqAVyCecw/x+PFlUPgdS6P7ff7I4oDMLCbDLdV+qPq22YwXt5f6Dmpxddzv9/DEqtaGJMuxc0REnRXTaLpxWPpxt8p8HjpLBBftUPn7RRvW7oq7vSQhDLRFaMKGL9DCXsKKyBWYEM2jQxBibMDUan0JNW3jOH3kTgO6g3glL4pPNjSCHevuAu1jzQoxrsV8QmuzfsMGteluMZegkfPRtMJc6bS9SHJkDU5GzqpETSO5pA3VcICnRuiQsteirX5tX8nj+9vIOhxImrUxaO19wRamzebNldPg4/Ny2HlhuHIjXPAmrRcUeSyN8I/dVLh6cIKeFD/BeI1PkOPHFNSFRaMY8rtSZAPIV8+GUNg81hOeZs2vAscBjfeVGqfe2guajfcY+iNA++h5HR77HziJ/B21mRYSih2qBlO9n6KJPorKFjNSOQOa9pA9GsBsHdnzL1tcw7sDY7cw+NvpXSMezIUkuVv6rJbIFp29EPfXjIM/xyk2Dsl1co2dmKlJ5Akk5/50zR82dQFvgfymHttJG6398P7nzPwUbA3nkjrLZyURYWRXyWiHfPfwZGlDXDa8xds7WFMZNvEqK/jRMZljSD2MnO4/ziK07ghgGcWujCk5BWkOn4ThnwpVoyZfecjZN2rgGcH4nGMjRS7Ph1NnyQH0UtdsqCPsRQm3rPBeqmdPNZH4/Lyydg/UobfOvyCne3/QHCP+/RZr1SsvPmInus4FJeEp+Lol93xfFcpftQYifM/dsOZkR8hbPXXNus7vP87lIfw+FS+N85WA8BbHmO4ej+8c9UXA9vLcMZlf0z4pQRbP1fTi5L7ek/JFO5hQaGe68UH1NA8kmvizTj9/nPgUqA/R6Qa9PhyAS14nu4QmjiEgvc7GKZ6UlDk8lox5suablg/6jt4REhRxTIRl/pNp6eypXTDylzYV5MFXb86Y9lawA8rKuB97pc287y1qB7KpvG4J5/Hx10Gg1iOZSwSA/FWpB8u6izDg3f9cPyHTzAZi0X7+ecK2/BvP+DAZSXkO0vwYnoCRj+ZROvz3GmIbB7sO5AEt45a4oi5HB6omYDn/zbR8KVFCruataroNWsqzhWl4gSciVsuDcPD0kK6Imkontbqje92umNJJylm9FIWdK6LFTI8qNWuCkatlt/P7nXQa4ct+ZkhRvULSApMx5AMR0uIqZvMwWszuGugD8xftr6h1h97S/O90vHSZh63T3eAaYvS0fJ4CHYoDsNaOxme3BGMqmFOQnWlcUNNdDyFpWGVwLCZQ2Y7lK6zIiN+iLHPDk8yBNxI6BVLsGyYzP39ZAiO2SIwobVQ2jBSe6+oJR4NvfsNbvZWwvqlElThpLh9Yyo982oCDemXBXX6aTArxgEz9wM6jvoD7Az/neeEkL+w4zGPNnd4dJihDccTeVQbH4gZr/1RoCHD23WBGAHVgImuIjZHZiOT/oWilHZ4XF2C7zdL8YFbNHVvmEBth8yGhTeS4IarA9prc4q//X/HY/fl01keTefzmF46ACQLePx03x8N/gTglg4yNJzsh+FT7yj4g5pmicLW8E8lnFlWCibPYzCnLg5djNxohO5YmhMXB8vnB0Em2qHPHwt0vjUR3VXOUQ0rFXRwl6FR3XOw6ByJ4capOPv3dNyuqoH6Dvfok+4dcMSgLihb4oZTouMwRVArYPzh0YZo0fwBH6CVP9yNRfJBbxR2yXQlPVwpiXGm8DQ9hevRxwRGybEFO4O/otnax92z9dkZPLxerziHgWUOJGdzCD5p8iCLVd2I12FrGD47lvOqMwP37UagI66GqXP2iuZJWjB9yqhaWE/q4McRCX5rL8XUdrF02ZMYWiGTgeRvGoTaERwuIHh+52Ihiyv3Fw4XXTd8Cyy+sFizVmxEtumLMcNqJNlxxYZUowmc2zue09+nAzYxppChxWmfzDwiYnyO8TjG4Z6//C73VSbk/qVgfDTPnhzpOJJE9TeEBv1x3JTrAjB9oQMpBZ/grfE30fmIb4p5Jkf8AX7UD2ifKsG0mVKUrRxDE2ZHU2o9C/atSwXv5RymxNrhbs/vivMbL/irsHNNfQ9P8yuhH0nAR9slOHFsHFW9M4Ge6pYGxWPmwvmJDlhwi2DK5w1CTsNKIDtwU0B8v8CQPUo4IqMJJt+0JO2nifHcLE/S7po7sY61BI1tE7lsCyHc/CqCXUc0RC59n4j6DDsmfH7vFbC3lzznG5BYHUIuBOGWW5bkdAlH1J+ZworyUdxGmXxf3AeC+dkmYBzi3/vJsHbWQx77nuSxeNFQuLKVR6cJgagjCsRHPWUY9yhAgansdrfFEw6nVHDkWx6ft0tHoyEiUOmdjmY3xRh5JBj9h8owc5cc9y5WEbB92TtfWUB61UArL3YwHEG0JaFYvcif3BvvTe4PtYdATORKkyzgjpoFzLmjhAwTtGJJhiEvHGyE5pESXPA4Hnt/ke/nS1/aYVoSPHs0HQIzrXD5Mw6N/Tpg+/k5wse05RyOPn0Nie8/QrBrAqqK47FX5zhq+DKcFmXFwoPcuTDV3h4nAcEuiYtEPQNyhAu01go96C/o/64jfq35Du+TnEnB+lDs2UTIbcOxJLLEHLqmJXFZ+RxcszJR+Gbms//dF3uHanhcwuO0hTx2s9EEy+k8phT64psRfthOXYZnrwXgfdXZ+t0eDjFo9fXsb7D17S0cSvKmBmPpKw+ivsuGdFxjAA3twrkxRcNg2chhCi7EONK/422X//fm2TLMWCTDqCVj0X6BPOYVzsTDJ2fi/lcyvLh5Ju57tlb/Q0IfwcWCbNFEj9dQZf8LIsaWQUCYPvH1CMaGEyLytr8z+bBUD5ZbjuWiPxrAxauDIe9MMWiGPWizvnz1T9CtOQ09bXm8MaQHpJWmoauOH0aYj8QT3zKw5NRIDLt7UP+DYJawZGGzoHf2dzgdWwFqO1+Cw3hHUuYSjOnelqRdP1MyzFMI4hPhnNuvYeDfyRSe93gGEad2it5t7KYYK96nCFxGHgDvxgSkdbH465AVvZ+QTI+oRECg3yI41RfwZKoJrpZVgZu7RLhp8c8WHt5YBXqj3oGumxRDiAR/aIyivjaTaa+f08HJOQu+OXH4s8QWrx36qeA6/64vpqQMdp/nMcecx6S5veB3Bo8Lc72xarA/lst5Y3WcLzLscOxDD4XvbfW5NjenYES7YBr5NQ6flaij+2clfHPYEaPuLoKxcrwY+KRWwfUCV7XF13lLldGxiscNGulY2M0AZK94zLsSjGvrA3HpMBlOVA/BvZ8/Q8f7Sm3OPSS7AcbJ40rIbx59bAfA5lIex24LQlP1QPSRxzHbnf4KfF2nukO08G6JkOHr9RP/AsOIa9GC2KSEoIu2Lele7EpCh5hCRWwMF3hLBJ+nGoP5/q+gue2bHre6BfccqfgMKzs3wCozCcbIcZ3ju3h65FkQ7TI8C3L3TgfltzaIPwgyjjPUkQp0BgYLGce5rvMLGM9R+xpAIn+MQm5lGBmX50m2RtpBw4F0jhtqDccvOMLfHjf0Fx2pFiQvzBIOS38Fo2ufgtCjGs5k2JFTwUF48AUld/sMIcJufeHJ2zCusMAQ+pwyg81r2uvuMj2qG9I1RyTU+An2i2vBaGsD+C1xJZO/iPGOihPpIqIErQ3g98nJ3CtLU/CQY1j/ztUgK10oavWFzC+2n/ITVA5KMGCDFKPcYqjmZQm1lc0G49Q0IB8ITtIkCp76zT9EyOb6ePlGEF96BTWXHkAn32fcljAP7C3tQuxzexKvdhrw0nMw93l5KfUOqab/r3vG+LTBVR6r3vM4585Q6LqXx8ETA/HitABEOZ6Plv+70rVf4FVX38bu6pBHoHaQx2GNaThLoAmv5TjmQ7AvlnwIwHI1GV7o6o+vauWYY1FzG7umLpWQKcc95y/J77a7Fqx4zuN/9QGY1D0I1eX3ZXBkIJr2viNcOe+ucLbVNdGG828gQD7H65kNoGFqQT4MF+OI/k5k1GJ/0uRjARemR3PLdxqD2U4BCA91VfC4FasrhZtdy+Cm7BGw8dyrBSRCFoTX1w4n970GyqOhALZPCuUgug/YjzaCtct+wW69dP36Ay08juXAHh6rhBqxFLvPlCDgFJqCsXTXm1Qoa86CwcMI3kjjMDTuAQzIOSX8a/s/OUKrXxCU/xdiamLw8HApNmuJafymCPrNKBP6vQ6Ckxus8OJZG3xv01+0/eIk3es3tQz05pRB04tyYDF+wkMhefkyCAfreBAjP2Myf7Qh2KwczVWGa4LaaX3IC7gOx770bPP+ajpfhqOH03D5kjR0/qsBIxLSMUJ+duO+B2G7pgw8JnLBGRkikU9vS9GdPT+1n0xtguvmPXDl9Qbo2exLaO5o3OkgJpzddNJ5tzMspFncjvMjoGKVNTwe9GqYw7bdQvMz84SrL9SAfeBN2HDsHdS9diJDz8p97TYTMv55V/LEoRv0WePGpRf0g+OP9CHlTz4oBTboJZw6rtiXvfK3UP/hDQz4MAUdhFJUfzma6qxKoBGPMiHkkStU+lA0jLJD9rfhXVOb+6K5/h14LObxgiePHdIHwMwHPJ657IdLwgLxrZxXFe3wRbMDnXHzqntt7LjO7bHZJR1nWqejV40xuE/k8eiDYJQRMYYKZfj3cCi+3t4Ljf5Uiio26ytsWF4qM+swzElLxjGVcSh4OZt++baDbgYJvO17CgTbvfC45whknJtxccbBmd36/O/wqI8ypmRI0EGOz9yMUmm+0lSqUTYb2mXMhC2XOPy6BXD+uSsiva15erkOhaLEp5/BZ2oVKOcVQpc9moS75I+STd1Ij7XaRNy5M1x/a8vtnDoMnJQ6K/bc55qjgXpJy3gTbn4Eti+/DCS4aG88vn0VQS1fRlKdSxJYkpEMnvfs8doae2zq+xUer29ssy/PlOsgLpXHlWt4fNkwENTl7y+qeyDKFgfg8Y4yNLjki1233INljwbqDA5r4f4p7TujxcV2uCMqTo7tE/C/8AiqYp5JBwYvgolGE8FQyxHvR9nj7KRKmP5xsyjifgtGe6b/CeBFGUTL9+T5iHiUpI2mwi5JdEjlNKg+MAuuz6BoJucQed2r4PGn40Kn0hbOwnDPnMbOODRbgntfJeIySKHWxRLqPHkF/Gc+E375Udy6GNCqJFiwTW2LgNUtotOVUXl8MxhdqQZoH0gey/mDgzGS14u9SCdXE5gj5w+prxBc1S1gR3kFaG1qiyNLwtrj4zz5PeuZjoKJ+mBbw6OHQIyHvgXg0UEy/FQTiNVOW/Xmz92mNzrtqq612R/4yv+Ba6VyHn7ImUy4I0bHRgdidc2DfMowAsuySdy3AWZwycAQ2Llr37fWXjD0ssjoVAfcdkPOOZMb4XOwmOT+F4Iep9yJxkcb8qDGEIyOxXKRm01AL8cWLlbUQZB/W/95pWcCOLzj0aDzTDyxuw+knuOx3wVv3FQQiIZ/MzAubSReHygWMB9aZ7lYUROI2PQBHvX/DtZie7JbHIhfIoaTPekG5PVEbSjIF3PmHbVgW3sBqG/UEj2qGaa/P6+v8GZKI8ymNXB+TRNIN7uSvGYxnufdidYVO3L5vQhuYTRnb2AMeVWm0GGeHmb0bMs3zZ4dBdXBGai/gUfd/aZwYHk6/toZhGYHx6NliAxp9WjcFNINffV/tLETjCyHHWPSca88PgjGG8Mdeazo9igI114W4259GQ6T71fDpMX6i7NuC/vmWQiPtVfBOKsmuLOtA/abPIY0eoYhd2wyGXA+iGQfGAElS+Zx8wZx8PGVL/DN5cBsWUxhYzFbZhcj90kbBibhJ+VUekwnhgYUrAKd+VlwNoDg2f6I7P9ne/jvPI/Z1cDbyTyemsvj9W59YJgzj4ZuPvjzuw9qNGTg7kB/LNr+F1zExW3sGH8ccINHq8E8zojpBqt+pqFywkgkt3xQRY5bsxt88faNz3Bz0H39bUEtGI3Vd4zNKuHQagmmuEgx7V4iXRQso+0PzIddvmmQMt0RS09RrPhUoo9RsUKLVXeFu/7WgubxP8Di+/fC4STrZijGnPQjPzZ5krgYKxh3axqXkGsKl/rZwpuyRmHp+U/Cva/NDbZse6TAPEl/vsPhRUPIzHXBWJRlSxrjgRwvMoa3eWFc7xoR9KJacCLpB7BYu1DS8pZaY+7x11KsmBWHwpVBdOKlKXSk1kQofJMNT+Q81fukDapd/aG3qLetsOPsfkKLhO9Q9qkRWO70+yQ7MldVjPwTa1Ks7EGSe5iA8atIzifeCB7G6AHDrB8vvxJcqPmu2JeBN/sgw7JXXyRg+ZAkjJ6bTaEoh+5/ux4MOi2A8rlu2DNlBB5PU8I/Vw1FA761V8xzzYP3cObvG8gIScRRci5TOXoy/bgqniYOmgG/pi0FUTFB6VQOmw9+AXaG//f8TsXwaG7N49aI/jCjkMe9xX6Ye8cfC5RlePuaD94XXdPb5/RU5Lj0nSjZvg7WqH0E9Xc1oOJByWTnENz6lSPRt23IwCJz6NhzKle23QyGxgqg+Kbc75W09de2FT/hglY6/pC/hwVT9eFbkRxrnwvEgcXBeF7ul4bZBmP36guihIjOIrbG1rWxOkLlMlMydpAYO/r6EJcwIfn+yRCeRI7nTo7Thq67TeHwSXXRzcBvQvVZR3XZGXbr9QXI+ToY9NSfTI8PQXsNIDvl88x5pAs+ZjHcwb3msN/XToHf2dn/O0927inFPJIGOQ/LHgR6m3k85uSDKT8C8UQnGZ7W9keGz1zOjdEWzO8gOja/FAZ//q3Ahxa/bMjHoaGoEj6SdD7uRo4OMoOu3aXc4xfmMPCYNUw93BNzctryFV2llfBtejpCeBre1DQFh088/rIMwK1KcnwvkmHA5BBk9ZFtO7roM0xo5lMOzpXP4fn2GhjcUURChgegMAlJu+LBJKGnJqjs9eTSa3rD/U86MMH+pyKv/u94LL6PvM6jXTmP6XOGgVSOd4PDg1BtUSDOl+PWXhWB+F9jo94bNSpaWX5aWHr2DuRafAfPpdfBSa8b6cL54QmnzmS9mz15UtgP5psO56aZakO4VntFbiDui0g0166FW7E6bMmkDxC9T4JD5b9Fw0Posc3JVPN9GlRWzoQmC8C4aFucM2eGsGzAaCFb3/PzJaCbXg5htBaMdwvJtpBg3FPsQOxVjclqrWEQvWgsl5Y8CCYMM4U8v15C5itafQzzN4wbdH5mS5Y/l/NiXxdysc6cbIs1gMwT47iZ3XSARBiDbtcqmD67RFR96De0cnATyztwq1GCPdfH4RkbLxqVGk5zXMeC9woZiMvscNcJC5yf8Q2Ob9oqXH+n5S3FxNXBotUf4P0xCW74E49TXyTQKw2pdMTYDOAPZ0GFO+K4BIo3N12gN5adoIxfxX4LFOyvjhDsf1lAXWbqc1JTI664Ohx6nRdwpUGqVL2+AzU1C3M4pKFCWd28tYbOxnsRroTijHo4eU+C2oulGHwgka53jqXBa3LgvGo61M4juCePovFMEx1J7CKFZqPnqTq4N+g30PfqOO+6OxllOxpNFkwmlapBZE7kCNh6XMZ9zbIBwSgO4qfVA32+R8AVtezL9b6fwLOn/C19kuK26RJsHBFLD52Koit6zICnLjnQ7YkDNs0gCv3CcJe2dZK0U4ORc0/HdqXpuH+KK3T6y+OyHWNw16cQXO4mw7iuEThtyFnhkrs9dVgMbI19K9RqwQx8SWLfUOzrBmTFRTF5uNwcsq9KuOwYe3jT3RRuFGbDM89ehgVbtirGvPFYHfOH10HSyCg83jcR81S8aUfDRGq2djG82yACf2eKOyZYI8slD/mUJVpa+LLl/CbVA8tpa++IR+O+CejoGkMXm42ji+PnwFgTKbTfaI/JQfLY6dwAU3qaGu6qaNFCxPa+Aqz+fnJ+Ai5aG4NhulH0iNz3xjQEgjB7Ptw3k8cHwuGGbR2xeebrNvuyepMKDtRJRyfVdBzXUwQX43js8jAA9ScHodJQGXY8GILbep0Rsnk+cA3RC7n6GVrn+es2JY8TQ3HHLg/i1TSCvD9jA29HJXLFG0xBX8MYGmat1jdW9ROwuBR3rBHqhQ2KWun6Cg9yv06MDl2NSV7eCNLdRh9U6idzI4ZaQr8wU4WWp1Vr0/pjucVbuTzek5/b9rp+sE7ur+OPBuGBE/7o1VOGXVX9Ffyd/bP/6EOR2LUUWL6W5W71xtkToTz+GfkEkh7xrmSgji1sLJzKGXUTQV2DMYwLbYQvShuFvd1bak96eyoga+cP+GUtxXH9pajXLKWN9mNpz+mZ0PQmEz5+t8MISrFljkpKqwpVWnJn/6NDGh+cgPhHgpqPwqnb7xR6e6gMUjXmQflbwDFZHO5+XwF9lt8XttZ9GX6aeUAVr5+Mx6UlUjwfm0mjn46hI7vlwG3lFJi9yw7DOUfFWCyn3Fn/P+H755+B5ZRZPvnDXAvytDwIm++6kuJ8C3KLiEC1aDTXr0gLzncUQNaJMOFc6xfCnx1GCT9ZVEFBXA2MUH0L968Tsnu3GG0HisjTFxzJrzCC341R3AqxKcy0lvvi318Vmol/z4HVw9cn8ljwjEeTy/2h6+o0XC3wQbP1vpiiIkPZCn+021AHv/oE6h942cLfVxQWy+9gOaxbKsHRE+Ow6kIiHdAQRsuEE8DcPw2cz9rh9kiK04YKDNgae5FEEbPtueABDPK8C0/6mZIqdV9c068beW7Zg+QcUgb77/bcfyUDYPy1ftB33jvYmf5Dn9XT2Xishs7uem+Mw1+JCWh8JoqOmjqJ1obMg5NPo+HHbQfUm+CAW0WrRKtGtxfpffUUNmzthtcmVUDHuJdw7k4MSRsXihMihUTvL0d2q2hD+dMEbo45gU27baHg4Rv4mVvWZl9YTitCjcfu79MwjusGmMXjjwpfJLl+uLYyA1V13VHXqofBjNPZeqRbunDZmadw/XAltB/zBzpWahKf2UFo7uVBpm0hZPljY1ieEcqRa4Ohad0QeNKr7v+pewpdxuNPOW9/2qc/OC/l8eQhf5y41hcFcryk0jEAmQaM8Y1/7VgdUL0Xj77yd160pReMesKjU54/bj7mi4PqM3Diai9kOjXmB5kegdm0+sFu7yVY9UaKv/pI6e7l8+jWzBw4qieDbYFO6OlAkWHIB06uAoPHG4UMS/a73qTAlhtEDmTiFTF26uBOsipcySJNC7DeP4lL9TaA7XOMwCX9OLzb1NZfL4pXQTRLw91ynvJ3aQ/wuSjH9tFB6L3fE0/UZOBTXU88YlMLDA/8a8fu9r1VPG6W+4oV1wZB9oM0LO8ZgI6OPmiuJsNlB/wwVLurwQLL96I+a7KEe8MvQ8Pa9nju1jdY+rQnKckNwdw5duRRVDB5dQPhvmYsV/ZRBI2B/UE4RgVP/9osTKqobanffvkO7Q6/hwO9E/CpugSPbptOXUYm0J2JPAycOwcc3CmO1wPclXINtoYNENhvbdFPXA7WV/Cztcfi8I9BEs6yG0tvGmykkrJ1sGn9ZNCM9EAfTXtk76DS5KVu61ti74q9icEfzMjmeSEYLhpKVARAnhZYgO37GK5how5MStSFbQPO///0S0zT1Oieho4/0rCqshOsEvP4OMMP9Y280bc0AzdsdkGGP/5f9YCUUzx+kvJYxQ0ELfn9LtQKwDN/vdBLVYYdivyQ/BwvaApcIFjS7ruI5Yu6raiFD87XIO2s/F6fDMIF7t3JSx8XsjXIGJpPjOJEY0zB1UUdWO3AuVfbfMH6rfcgeZuc8zWnYWniUDB7w+PuZf7Yf1kw7pT7eZsgb8xo+A5D/vQXXWxs4SsvE4vBI+clfHwmwXN8LPY6OooSz7G0wDwClGLlvvedLW6/YovvOr6Grnxb3hFz/DvMMJP7sgU8Dpf2A9ULPC7fG4A6nXzxvZIMu3v74B//ZTpXRB91KqbM1RkXXglTi9vhjrEq+NbekRzpFYpDtIPIqpzRZJ7EEVzzUrinYyyhrsgMSu/UQCi2jWPHi/8Cucbjmbs8lqgMhZ5feHmMDcQ5MYFY2kOGu/sFIsOtof+TM/3fPIoctx4K4jHQk8fzdhpgfIDHIaG++OyWHyb/ycBATR8ka5phV6WbiO1r614GTX0LSkYJaDkpHtdiGN0SEkq/d4uHi/vmgPo8O9y21A7fXKyF2nWdhob3b7mf33ZVwuOISig+IsUnBlK0HzaO/nkRRT/tzIT572bDShsOp6yyxwNRH+H71Yci6t6ihQi81widplSBqhwPdr4uxc1qE+kA/XhqnJ4N+eHpkLyL4JbVDnjd7Ayd++YKrQrcKVo7+CeMmlsLjqHRWB5fTvrZRmGQw134b1wVMf/zFv4umk2tMwIgcvErcBn1iFbK+c2uPqXUxPM+R+YV0xNxd6mlawKhHtFkzsi1YPVyHgzY3B8myTG5w+XRtGezM42cdotWDFdG7X77abxzqrAofS99cOEq3dfXgyzf7UTU9NbDC4/58FXNHMz/WMKvCGu6M2MkZevb09xW78bWN2Aij0cW8lidPBjSp/K49qgf3ovyR58uMnSUyv29fE0zGtv6a6bduLWTR3TmcV2+JozeyuOpCwF4z9Yfi9VlqLXWDwefP0sZDr8QO5rra98eHyapYNrdiQgJKtQkYDJ6qF+D5I7tqMrNF2BUPJd2fhkHH+pfQd2oa4paxb/jsVzDrllpmDiDx35PuwDfVx4nnvvhpXQPTPicgZ8+eGH8x0Jgd+ZfO5af+PAnDUPX8Hj34xAYIn9/YTsD8YcsECu6yfDofD/cY14Po48vV2gOmQ2r4b3LWQ4nahIxp2wKevx0p3tnetEPRS5wa+IK+LHbCkfNtcYoiRpq5/UWRZe13G2Y8RZ26qliQGMivjVJQMmLxXRTaiL98X4u7KpYCbXrASekuSDLoaStKxds8g0WsbU6dn4ObO4bV6mT2B1+eHp+P2I2vj/pUqoL4ikjuA4FvaFoemeFb9k4/ZmwtLklh8Z8/azMKoj4KcUBH+KxVGMyHfvFjdp7JcIWyAEnYoWGNzkFzmJ54aKOnQw039RAa17453/OZKduMBbVGZBpzcZkvMYQsPcP454ekfO5Al0IGFIGW6e05e9srnMdeHxUmoZBOwfAgwQeu84JwMz7fljcnIFWm7wU+9Jla1t/zfZlcnI63hyWjrnauiCT+6UVfBAOqA7CjnIePmbCKHxWtETYo0Mfg9qXvQ1S9hYrNLI/R3bDqmc+JNMiDDf9nEYWqALBe/5gjPO4CzPtIHzNcAVutCtuWw/wqPkIGybxuCmER+0fGnD2HI89uvvhKTV/rPmbgd82+WBSR2XUUm0nZGtiNp6TTsJOOX+3zk/AtJUSvJMylx5chXTrxZnwOm8BpAks8NrXEYp7xs6QnV3r3WT37NruWFyRJfcxw8bSh5pi+u7eLPDaHgaFaIu5L+3Q4fpTOJk8R1Rm04JhosapYe6wL7ApSILLBsvvy04/umDCLNp1wxwIqUqBgiZHdKuzRqabd/Rvq4Mo/lEJXsnytc3l8fDnAZCVxuOCmb5oJsc+hzvIEM8FoOH8PxB/dp6Q6U6ZDdNFbHrVAHpDJGh/VIqf78TQp/Pj6a3fs2Dd1SyQeHGob0VRzbge+KW1bcZjGrujx3jMv8JjYtYw6HJT7vOtA/GXaQDq9pGh0fFANDt4X+/cnguidunJov8C6+CaVzV4VjyEkCR7cvNiIJ7M708OO9uTJYcHwquOQZzZNWPwXj1I0UegPL7tu2X4zEMe06fLfYxbDy2gD3kc1C0In6j4oVl3GZ7KDFDgM6ZRvr+tRshyfEyjzPJ8XW+nE9w2Bn29JSRrQhjZG05h3JbF3Lh33nCvjxis6raJWO7NedsVEculsdwby7sFzo4gmsIQ7HPCj3zSDyKSN8Zw9BvPfSgDoKacQjNzosc0oZtlmvBu3TsFp3qa9hsWLDYh6gXBeFfTkYwa6E6IzAIGJkZyz3+JwPi0NjBdyfwBIPrU45pgxI/fMFilSqHPmtd/BBl7S4xR4wPIqXw7cviUCXx5MolbvUcAs5QtwfZjjqJOaa++V0R6/oIw4wo5L+6I4f28ycjKUNx3bgzpeJ+QRnMrqHo+nbv/1AL+FNsrarzMjtV82V4ybC+69ge+u03F71USVF4YTHvtNqIXbDNA/MAZlssEmHncRsETO/wYocfWxuxYL8qdqcpYlinBK4UJmLN6ArXzjKC8xULYMGsG+GbbY/0oB2RvlOm2/62PMd32OZ/p2KM4FnMPR9P3S7bQxVoxUJibDwtDPPCxPkWmK9dZv0H3+pAPCn35YOc3Co15kwTIjcZg/FFiTCznCsmnzoMhc00k13u0MWQNFwLj+P+X9wf3+Q5DXdNRKsfJD0cOgBWxPF457IN+JoG4Qh7HhvcLxt8mSrj82Tqh9GsLNn/0+R3Y5f+A0eOlqJQgQf+rSfSh2xh6724qtHuaBY/i7PDqE4qMA+8617ZuSAI/w5P+PL6V/7RC1eHatjQUhbhj9IWR6FCcgb3rfJDldcvjDHX+Xd8Py9cwsdieOGcH4uk+2mTqpKFk4H894Z63L3fbXgDHXfWA5SBT0tr2BzD99tApaVh9YCZuAhXo3ykNR34GjFPzxu/bM1ClGnHtpyZ41U5LeDGppR7XO/A5PBHXQ015PHolxmNBwDSaNNOHPh4cD6ElCSAeZo0hiym6h9cAm2crXmqdp4r83G2XxOHTwjhq7DiVLtowEa6umwEnb3C4N5Wg30o5fi+mQlbbYnZb51RC7vNqWLRPig+lUrxxNYoWmU6g4xJngc7z2fA8zAGnlzng/jc39ZgemuX2W3P6TA99coAbORwtxiWpFqTEyJK8WqUN20MmchurjEG/mymwvPXgFZ763lcXKHL0tlO+AcvZqy8KJU83jpLPJ5h0CQOyZZcN5KmlcTv9zaHkhbNCz8dsHE+0xIhW2y5JUgxZKcUPWpPogrOz6c4ps4HMngV5WcOx4x8HjLz0BxqsXQ1be0NYTsriSTtcHROPPV9KcJtyJrWMElHDgzLwE8SBYbMB9viAOMwpWj9S9lzI+lFYHwrrQZnmrIQdwt1JjvIoHJDmT/Z8FROPuw4QmZzMBRvbwALeAnRcfuuGGJeKbI510o8gdSA7+hM6PK6ByvzhxLivGHOq7YnDf67EZrwBlDmO59YVGsOMMCHMa/oM/e+2vS8TZn8G63AeO/ByH1raHYY+T8M0OWcsi/JE7nsGvlzoj9NT9wsrVO0ELKfcmktmegbXXm4kWSDGHUEOZMt6E5KyWxcMD43nrn/Rg8DXRjD15DfI+D5LlNPQovW4oVoDy+a+gtu8FDUvx6OaUEyXzplMQ0ZPh+5Os2CBLYcxOraYOfwUHbJMGfcu3EsPf/sJNnSiQhPaSCbSnkOlqF1aD56kHv4GUPztnQMf83+BX+FPWDczEgdrbaUVyu0U+uv73obchaX59LLdJHw98gOZ0KEAdIx/kgTLTPqw93O4s3Ys9H1TBKy2/7+ai9af1S/4dZbHqH1yP6FpDLVVafh+lzeaqopxZkcZ9uwYgE9e/IL5xm/a2PXKroUFcoxrt53Hcx/7wAttHgcIfDFhvQ8+bMxAD5cAfJNTAi+kegLXmBZd83/9fwDrD4kfHodHx0gxYkQ4fXougD7bmwVXh0ZClqYN1sh5Mes/YjnQf8djd22lnPfX7U7DjDpdGMF0Mzl+WFkShMEDZLhnoZz3/7itiA9Js1eJGD6fW/AKcjdUQchlB/JWPxiHHkCy+qsOSXioB9kRYZzw4yAIyjOFg2d6GtKdVoZvBh7Uq0s4Bq/t7it6oG4WdSBKCwNx5jFzIptmQUKajCHjYQC3N6Q7jF/eBwbmdsJK/9EGr31atEEfAt8DW2sin4DP/OUYJiqNrg+aTh94zwDLNwtgoDVg3+rh+OdltaIH4d/1OV9thHg5Rw0p5rFX1CDwk//796YA7Jblh3wnGZp+8UeWx2CY+l87+y9fYf0PHj3k9/p5gybAIR4l3f3x9JAgjO0sQ6EgAMfEuQmY5ldvu49OfcYnaNX+nvewINdKxZiq5ETGHbInW/eawc+UyVxBnAHUNwrAo0IFv/Jt8zYeS65CzwYe+VE8ujh0B+cu6Zj23BvfXBPjZznuKcnxx5IX5eBivqeNnUZAKYTo8DhbzqsO5f6l04/ORJVwd4x1ccIfzzNwN++PDFtbKi0Sma1u8UtCv8vAMOj0LUkoCY7Hn0XudKWDJx2cFgfFh9dB/lkrbL5phU5Hpgl1qtT1Y1xsh71XXw7cwl3A6l7Z065xsjfeWHJzOIko+MyZ99SEQnUb7q7fU4qbegDznRLjSGFeVyJk/o/p1Jn/VLlLyMs3ITg925OYRAAZcNcS4p3iufgvIhh+yxzMUhoNcvs6CJ2NVQyZzoDpi+zdi2DcfC+SZx2ExRmW5HTfHkTa2B2qw0ZxXiMEcDXbDBivetX/bJt9YbxqjPzMXIbMxEGizjDBMw1PP3TEaHV/XFOegZsfuClqeP0GguHjvCMKWzYWq+0NfBOHMZcS8CA/h9rPs6NKHRdCL61oCHlnir8CR2BK+/4Gm8+LDIKog4idY7Rdb9yufgN2uC0k616MQu8htsSnJovEzHeATYULueodk+FhZ1t4l1AMpS4rhawfhI1nWfEVWA/Fheh43N1Tgu3XjaGWDnHUs9d0sJafhSiE4JgVdsjGYrogh5Fuumytrbqgb0NsSEmMH275+JtrkBqQL4NVYa32CK6vmzFMv90J7jX/UcSEf/flm6ARDn/kMaGCx50GukA6pqO4dzDmdwnGRQNleEI9SNHLyPobWV8jszF8XQ/M7un6BDzxVorpS9JpQ+9U+l99NrynC+A1RbQoRJz59pWoWWOPoieW1Y08/Nsjy90VWSwnHdqFo8+sENLPbgyxf+UIq/4s5SYfD4KogDD4T7hexPrOrB6s0Vde/Qla+846bLYkBwaNwqURYSSGH0eGqztD8N5p3MlTpvB7qjmwXgtmEyZo4Syttne7J+Kuzgl4X5hHd7VLoedXzYGvusvA4r0cxyzxwNRtRsLyvV4KnyYjcp4qj2E5kcrY2caFzKoPwbIiX2L7AEhlOxso6i7lOilZQMU3czAyVUXWC8Q4BxuvtSeoUZyAzg0S1L0jo6Pfjaeax2Rg4D8P3vMOWO/uqOg7y96doX8ptCWnxbCgl1sZxJpJsSBLgjJBID2xfxr9z2oGmM7OhKDugPsSbBR82r34tLB5xi4hmyfrG2ZzPdPVjsRGBKNFoANpujiQSPrqwbBzY7ncE/3hQoEJsHxIiWUT3H+5j7J8yAOliYp8SLZ/HK2dL8Xfol+wonc1tDvAYc7xWWAR1Qh93H9Bw4F6sKv8IOpQ3FJrPhn7Dva/qYbkPxJsLo7HjWeiaWiGmG7JSAAYkAkDf9vgydEcMi0P0/e0alKYPoXpIz1lEpw+XYJBR6V0okEIzRmXCoYbZkDMGFu83Z229Bf+T69h649p9uFOOia0S8cNT8xg1oZ0PLc0FMc/CsfjTjJcKwlBrT3FcEinrW603LYMjjalYWEgj+u29oAtcTw2ifzRYJ4nvqzJwD8bvDHNvgrO7WubZzhsVw0T5vAYLud/mz7J/bw87l64Eojhjn7oJffz+fYByPbetUCtzTxZzcPltByTH5Xz4bVGsN0uHV9sC0Y1DMVUPRnGfghA1uPNzq7VtvUMd8nvi970eLyfEEVnnpxH0ztJwDF1HqDYCUv1OEXO6//mwVjvUqANj0P6p+NubwEky3nxoJNiHHQ9EE0Hy3BCtT9WTvtML7/+Tc068vpGHnrcfyrPhB3Gt4fNB325CLNJ3Cw5n+pyLIKb6mtGDx/WoffK5zmEHhbQUqdIvXM+VwXHO53RP+76HhjnZ/1juy8YEU1ejLFj7En6QEqeV5vBgWcTOUE/U3jLD1HU0FifBuvPYHNkdZnchV/h3msp9gMJev6Mot8uT6L1xskw+EI2FH1zwKK3Dsg4pnaMuui2dksOm/UA+gf/hhmhCbiuVoJGBdOo99R4WrEzE747zIPGSwQ1GygGjj4p5DesEObkBusxHYwBfAH9vj+hytSDHNkZjIM5QspLzEllL214Pi2CS+tkCNVzTYEkzxa9ytYVsL6C1t6xKcdL4USBIxnGhWLlPhsiaB5HLC/ZwaBbUm5fOYWoZ3rA7tSTNVZ6re+BcffnyV+go53cByonoKtbII0+M57e/5YDnRoy4dxcB8zaaIO7uw4Adg47lLW0jz0eL2Tnwc6muHYWN8V6FFd3bSnsionmcvuI6NQCpMt2r3SYFWtPJ3Q5Qhsf3aQfXw7Vu7O7Wt+iU7U+09J32KHFmZ015GaVi+GvvgWnZNOePpM0k/cHgx3GFDQRbK6Hvofa6lEOhf2CpXIsNyafx4m5g0BrKY+2j/3wvW8AFspxj3p1ADI8/nfnR2F8WQ8B03qkD21QaD/obXdy97YYTbXMycNr7iRklQHcfj2JizaxAnM5Lz7stkU7MGeZyGrVHEXfvCjiM6Td/AnVmW4kcUUgrgsG4vvEhXx4bAj2hlFcfrQuDJAZAa2sEF400DOof6osqml8Bat3NADT1/nJRMSOC8GGu6bELcmDOFy2gkmPpnC2ElPYUTsIwt9PFeywv6noxWztwTxQVwfjlo8gn7LFqLaSEM84J1JnZQgjz03kBh02AZuHBsD0FtGz2/ZBM+2F+S4eOz7k8dl2LejzlkeN2UE4yi4QQ3vL8MDDADyp/EU/P18kZLoGpmdQ1PB2vIMB3UcS66nBWJZlRF4NtiernLXlfzuc2zzJCPxM9eGF4XURuy9Ma9WqsWL3pYuKBbFeLsYxGy3J885u5Oh1SyieHMUtWGcBhy9qAcOO0mlt8Sfjt9dn8jhjLY/vRveFT2Y87v/oi+GuPni+KQN/XQlAl+XDRfnLtwie/dgrXLu8CZjOo9K8PW628SX740Nw1vAA8viCNdHoagwBFjHcaqn8DApsFXflwvYFwt1KLXtjav4X2H354ixFyWUpjp8RRXc8kNLTd7JhZEAWvAyi2P6mAzJtFNNMMa0Us2P6OqZn91FLwMgcKb7eJqUNMwKp5O8s6GwzB1adscGu1hTZnJj+4d/1LRR8hmlyfP0whsc14YOgaDOPQbd9ceKJQJTI7+dn9QBk3/MQ/lITPh7Q4gunrfkEgW8+wjNDKRoXSHDK8jDqVBdL1WvS4PGSTDh7gKDFWTtkNRGdqJ4o7jy5RQOxfjym/x2P75LS0fmDnAt0ssH/zK3xZVgI3s8cg2neSTg5MwnZtx/Y9yDYdyCY3ZwTZcBiN+eVgGFdJBiRIqV2u6PpoOppsLlyLjhlc2hsR5G9ndZvVrT+GM+d9ZjHbWU8rv80GLYn8njfOwBvz/XHIV1lmKYXhAMvPhD1W3dbxGpIrbUjVicJ28ORwBoxZi4hpEt3G/LfSBFYlk/mjm03hKvzzWCu5mUB9VfWPXuxUsi+G8JyVKxXIG64PQleG4x79nmRl931SLXQAIqGRnCGx4dAp9FmoHMgjzpWtsfq0MdU+WSAbrb1Y7qv6xJaeNufpLm4k2HXsoE/tx8q11qD8iN7mNEwmpbG69N/607nh6kJJ2bOEF4b/JGe99Pl1t8ZyR11nAQV9w24rr+70A99m8jVjqMcXoer0VshDcBqjm14Ts5LKJTHTXMVHsfa9IVGebxVcfDFk2oBOF1+rxff9UGWA2PfqnmeUfO/+UGWG+t6Jw432EnQJduTph1OoiKL6TB7wCRYfJZiDwdLHFlZK8gvWWPIvl+x5MEJeJB/BpgOePezbuRn70D0u+tEik92ICNLDeA/Uz/u+iQlmKptAwfCF4lI1Ub9WYceChV9JaqVin7q/AgvcjtdjNfu2JBbP63ITVd9+F46kRsyTY6xrE2B5XVZTlg89piQ6SJ1kmsht99XeN0bSfYJMaomWpHPr0cQF6EJGIdO4l7sNoGNAn1FbZ/V+1mdn60vQKUWRjz+AhNfSvFJkwTHe4+nGm9j6SkrGZg2ZcPcYII9TBwUGOf/4h7mXx4587hayqPqs4FwR+7vDfQDseZbAEo7yjAkwhstDpbC+pATuoy/MZv+qz4p8ktJXePQs1MCHro8l65ZMoUap88Bx4mR8N2VYE9VJ2T9GYsu2eq6Zw4cxrQoDpqNitrs1Hxt8stcjNsXEPK7xoXo6YogsG48FzPRCNZkaQLrP2jtRWj9sRz2w5U8fjnF4413mrB8Bo86Rf6YftAfh8tx1kdXf2QcjnGqJVa5CttWbvX5+VTc130aCg6E08fnwqiu8hYoOuAN4O6AI/rbK/IhPef/bquHrqmH8v68QqcavaIfTDjCo3R/ABZF+aGonQzrv/gg+5YA68VrraW39uQdmyNBHypB3BRJj3nytDA1GR4nz4Atuoh5VfZoM2aSwsf8Ox7zLwsc5eswkeHDj27YNUiG4XopuPpHCg64KcNnv5LxatQJWpjygZqYTx02J/SiyEs/U3TXtZg6LrTh3m724r6fSYDzF9w4n6SB9Ei/fnTquFSHzmp9KPvGz4hxk4WadS3+muml5qxTxtU7pdj3kRQz1GfQNevjaPiiHKg9ORu+LyNY9RjwbeZ+IatBpBktE0YFNwLT8t4+XAUPLbyI0VQxTp9gS3ScnEh0tj6Yj5/I1SmbQ4GNMfwd+Et06s4qnX/7QljfxidVa3KvWozDprsQLseerEwQgvTVZE5PXQQT/EyA9U2wfpKbri14sLWfZF93KboWxuGKYSPpho+T6AvbMVDWWwa3u3LYVGaJqRtewO/ItnUZVruqmMyjVROPl4b1gUeFPIZKgnBFiR9qdZHhwee+mNZcqcP4O8sbsHxBK3/Xj/OX44gxODE6jRwf70wuaA6HrR+yOe9aC3jX4APbDynjPVejYSxGs7FYXlrTqg5uyXnOpkUSXPdsGs17GkO1hqTCJuM5MH4wQY9qiiz3gv/pGLZqRNi3bVhOZu/KePSaloRF/4noqbw0ukBzLXBu8bCjvyOufmuk+KZJ4a1Y/dYeD9bvUSD+Ca6FCVjWR4p+Z2fS3z2T6NllmbB+yULQUwE8ThDv3Wzpnz40Wl1hx/KFnWLfwpOYBAyMk+CAixNp5oFsesJ+BmhumA9rSofjsusOSIvLwOztGcGwuJa8Kes57FlQDq4ZEqzbIsHbzQH0xdpUutZpJpD0GeA4F9Ak1AYN7WsV47240pIjzDL5Jh+rArqMkeJCBwmWeMZQswIp9V6QDGXFWXBfh+JuQ4Idh/cW3dh2Q7Q64amQ9Taydfa7UAuDB7iRJ8ohaJhNyf4KH4KXTGB7+ync2u8WcHaJIdwyLwW1Y2VChgUVfrBeCZmez8kvHpd0SUSPh1Kq0TOZrk1aDM494mCVDNBPjidYrs7vaUcR2/vWHBjL1w38FY/XB0nwydop9HfAWJq4bBpccZ4GZ3s7oOgch+zc1/xs+90tdu4NJTxO38PjznXaMLCIx1cbAtDUMgjDNWQ4rCpQcVdGHXwmYviO3Rnmc9nfurB6JFGfEYSCQn9S1s6HjOhgC1MWTuNWfNCFJ7utgHGMtEknRGcftPRcsD4k34qOOGOIBHdGJ6LWbp6+zY+hRgNzYf3nZNgXSnDeGVTMkY3X6utbxwM9KX6R/w4fS6EPuiVSg35zoQPNgnEzKDZsA8yrWCJi/U5mkWrarAbc2u9EXEVEY5cvVt/TI4tcHYiJeChs6OTDhe7vD6fL+8K5ScNF6+/NFhrH/BA8iXsHj60agcXuP+2NSFCOGDvkuZOKc85kXKEZNPeK4jyqdGDhagN4c69WyPREC5y2CX4erYFWPZF+jS2JyfFFK/PBJHK7Fhm8pjt0VnXhjgb0B4MlA8H37ldg/X+tGp/W/j9hVynaWSSiXe4kKvydTfuSJeCilAnZX4bjjT4t+gINjzH/X1dXHVZV9rVRTLADBUWRvBeR7rP3WgoIItItWIQgEhdEBDlwBUSwHQtnEGssHHV0VBxrbNERO7ADu8AW+7vr+Lvfg+Pz3Md/3J7de8X7vkumvgvpXlwb/gzm3gWm8Uso+gbbMOMb3iwmVgabX48UtG9Zwt8hRkD/N32z6bpTf1+q1nrGDhG9ynXglzQRo2cFYKNnAK5XvQ8TP/3Axd7abiknO5twsWSzEi52aldzFqaysyyuMJZzzpqlLLGC82RnKXrDnzeNwOHeBm5YsoEv21Fppncl3WyLu4XZ28GVfKOPhdDqsbngeygAGkd0EmaGv2PPo96y3xu9XHcyDZ5b9EL+omWlqYnXPjm99RSPmWqvgfOsrVluSDgOq/JmVm5BLHe3IywtSxKGG1lBzFIZzPn3CZAPp7ZB1b7cubg0THytwA0hMdynXwJfG1EMwz5PgmbaAq7u6SrlYdXYXfWP8rCpI0Q8f1HE2sCecHa6yp64FYR7dAJwWXMlRg0LQMIOXnX6zcy/xw9dDuIn/JVxH4qSUnHxXgW2WOXPj64dzcstpsLR5SnQrNIFHzdzRKzfzZnWYT7vCMimdzQ0e7Z5k9xgYCN/jkaCh3eU0DkpCXrPMRe+X+7M4yu/sR4bR7oOLuvASXOOtOjU+PkPV+9CnmED1PooMKUuFZ/OyeCv6kZz23kZ8HJCAVj/7YL9s7iUpxzs2F+mxmwQVoP4/f71CuzwMBW3tR/Nwyti+Aj/DHjeuhjA0BVnprgg6f+Ztvw5j0AaMK//FNFZ9R6NXNgHLmar7NdWwfhMNR+k91TiF4IfDp+GNxvWyYqtfmAriaPaccA7SDs0HuffSkOXObG8pmIET1ybBwdkIRD4rzPuCnTFWxfP8Lm7d3PiuY3L8pTPuWJhNqjiXy6rcxLsfLhwAUbBvFMWQteyVjx4XmtuMmuMa1xdO07cVOLDks6bFL/+Hx/25fVUPGicgp3mp/P6h4P4o4wxUPZFAaFOtpjcif/0PTWvrkVOPB6Y85FNmxSP83udgP45j1j8seswZdoMvn9KGDwMvAf1i2rBs8NU2ZEDP/aMb0NrJH5HUkEqHjZOx/bRCbxtchEPdy+FGo806JI5CP+KFZDwTqRh0HQ+CfvU45qIky5Oxq4pLWCVvojDIj2w2c4AHHs1Hy1uDpXy/YTTUWvY0Tg9OrwEo4ETcMhg1V2xoZBXHHbjOu8LoLx+MRR+sMXFxwchxSHVXENqR/qDxI9bnZGK/d+kYf7DMN73VRJ/4aaEtbMUoBslYIytE9rLi2Uv6lfJiEur5tDWqd7c2Fke7PvZMOzh7s+aDfJn+MIBgp0VwgIdWyibOQD6OjVI7+aP93oK0vtJvPm6Q2kY9ZsC+2cncodT4/inuCK4HynC7vUCepUIkk2wPnmcafTvp2RkE5CWANkFGmMZM5CFY1h/ZOPf+rKeR1R2WcA4oVFTZb8clQHhiwn7/tO5XdUSe9aLeL1HHjpn9Id35SIebRGCW78FY5WREg+3jkDSMEsIDZUfufbDVib9AtI2q/+Yhm3npKJdfQo/7Z7NT+Up4JOLEvL+ANTbxPDx7pO8xz9XoWj2Wn40NkkwtFnDaX+GBdqwIzus2H6nBVD2dDz4n+sGjyd2h687jPimvwdy0sKkXADxSuh76pyAWJaGJZMnYHHABP49fjWf5PkrPNTMB3G/D55tCVKsmvB8hOPzdFdi9GlNDNRIwN+GZeO34mw83UYH9364xr1COuKXY1p4ZtUw7FWcinHGz/jY6zc5xdxk0ZZCF+P3MtLPGhLqJmhnDBJexeWCS1t/4eAQHR6Y15cLjaKrMk6PE8aY4lISBmZlAxwZWQ2EPbZUCkxm7o+H4rWZ5xQjNmtfVwg/NFjoGmoINl86gMPSSPniy6I8bKy2yTfdBiCM1bz2t2Bvc8Z+ZyFYedaI3Wm0Z1uW9YYLz8KESaEWsFvTAEj3TJzUYFapN1xGsU/T8U8lDTTHzY6sGMNw+oYAdkPfltnVmanuuFiheLkhlIXaSX2iflL/pPvlf/GzlX+l4B8XFLhjIPA9X4fzF8OmQsrxeDg61xmvXLLGi+3vg6/4/qf9QrySp94iXrsiYrCbLhgvF7HGPxjLPvphWgslXpsYiOuC10ux1uB2M2TtQ77B5aC2Em+pNsSPhe2JxKDbnmx2cgwbd84FTj3PFYoqB8LxFHsgDYGF3Vaaof+PfUaxKeIffR6chgtbK3CNLIRX90jlbWryoapfFvTJYSgr+5HvWKdZZ7zhiKWJ78hn0BD4Gu5vfAP2Vi7MJzYcXeM4c9krMA23AbD3XpJQnmIBwkkrILwF/dum4yPeoU+NiOUZIsIJPVg6V8Tw9wF4uiYQI1V+cer6ILzf5bR0bim/TG1IY4P4pi8/pODiESk4/Ysntx0wll8oiYEJFYnw2FJAN1c7JE5yr1VPZN9mzJI97fgcSPOnfvsXSIm2Y+t7hOH7Qg+mmObLDNbZwM6hMUJxihyyVpoC8cfkFR1R9/tlbmNRD9s/jcNzdXH4/XM6f7Fcgb66zfFdaVv8ZuKBlmHzQeeJJlbjZ0kHhLiw1Fd1HwkL+O6iMWPHQnDICWT1j3uwP4otwKbzcMFXrxs0O2QM8pHr+KO9G/mYzoONL/YtESoWachd15fzBaY9hNKsjoL3Nyco/dBXuPr2NjOOeMx6+TLXO/o3mEaTP7QOtAYpZ76D/wHG3v4brrorhrI5CzxZarEzKA+lCe9j7cDP3AIolkTxJYor/bvrAzjZJOCJ5nHY43MG13mchj7ej6BudBtsOX4QthtYChn+X+DCiM8SlpY4v6SFQ+tA4yOcY0K4Ahc9T0Uon8BLOw3lwx9mwO5XBRCfY4/pqzj22/keYGx5387VP+KDOqYtkHTT7qv8lXYV6Wh8ajJfcz6L9y2ZAQZWhRCaDVg3HLFKu705djslczwdIKf8z0qLp0B4/bnPHFnW8jBMeOrArDbbMR5pBhn74wXTW32gUmkj6QKrNYLpe2ptuBvHU3HqcAWOqp/MM6748w52heDzTQH3ZzqgTUeUtIhIo0jyceTKH/mqnFQUZitRK0uJcW1GoG6hEncaTcYNSyfjoytKdB89WYpH/levkuKR5vdFTCsQsWGJIbR4LaL142C8LQvFWJW/MvVSkHSOym++k39y3yen3CjpO5JP0f6EE3ueFY72zQeyT22HsqTBNuA0frxwzsMKJhgMADoHasyF+kf7beUY1bsyQMTBET2gWZGIX7N88fuMYNyhoUTZ6AAM1zvPdzme5WP2usqPvD4iUHywh0wT/HoOEeDBOMHRezJUDXITDh/qx+8O68Y3nCx0TR5uxD91fgekU/PD71TZL//TqdndQYF17RQIuybwdkapXKnyASa7TIEOlQxHCSBp+n0eooUtp27k7bYeMSEsO9mRv9j4sIgOCqbQ/guy//wd+iQNA0vwg9b/BnNTq0JO7cgGtX1sbULtyAaldq1M/YXkWwrhaqQStPRthZU9dbk8Q497OU9zzY+0408UV3i5qAHrSgqEzf6Nqn60Q+s+Cbg1rjkXpyWgy4wb4LWqL99Q+QLGeJdzq0XpcMDthmS7v5r0cxxsfsRbGHxeRLnqfa5K0Yev+0RMHhmEe28GI2+nxOa/B6LutSvQx1pHpsZEEz6asJYPpqSh2ZtUnH3Un9u8j+VeXyfA0qQcOJjoiq7nHJC0EehuInuO2tHdRPcSr0nDA0fT8FhjOveeGsUnHxfhjJsIqaOdUcuRo93XKiOb0xmmCzZbmTfmv5S4Fwu+aOICvaHsXEoE7nwczK4aB7K/XJzByiFDKEi3hWNKB5jb9jM8WPizP33i63fIP6yyje+KuM2nH3TYKKJOWTDWrArCvl1VfpV1iIQHI30b0npWazwTHuzBCR+2rD4U5yx1Zie3u7IjBiYw1W2McP+uBUR5W0hccOKIq/n9B3zfQpbrbTDzTcc7Klurz4oI/s0qjYdniTDuRAnknWW45K4TUr6oXcrP+THiAeZXiTheIWLM/p4QUyhiZpw/zjAMwgxNJbYtD8T3sxLRo+EEV+PP6G2/HpWA5WOy8W19FmpN7I3TZ1WrbCNtdOzRGe0CBmNHlzSc/rsGkr5e0+/p33oJa0+o7N01Itb11AWjCBFjgwOwerk/9lW9txNXBOO+JQ+AdEOatmu5twUeTBLxdas83NHRDHy+iHhG5et69wrBfXpKLGqmsu/c62GFqPNTO+LSDpLlYRtlHm7I9oUT2/NwSsBo/GPVcBznr8Q/r0Zgx+obUNZmhTn5LdTmdM/P4POqI97mqZh0JwP3ppTw7Px0DlELweV8Ctw6zjGhkzu6jo6XE++a7lD13Um868uWxuzi4QA0+NSJNVgbMq3F7aB2tLMw0aEv+B/Rgr+WfYG+83/eL9R+ULWItvki7vDoA6NnihhVGoSX5wXi4fZK1DkWgFv/fmZsE/XZzOvfO2Y1B2uhzOAp/NnqDriZWTHNm6F474o5M7S3Ye97GkCv86OFmU5yOKkng4JZ+2WlmommsqDfZLO3fIXPH58A4Wl7XfdmSzXDUP+BHVviZ8O2KU0h6sQYobrRDFrPl0OPd80l7bu/3v7AzpD2HenehRpmoKxAgVZuGXx1SBav6VkEkVpzYLkC8Ot2LuXR1Dk19Y80f2/8S9gzEbUnGkChas/N6xSIp9cF4frOStw6NBj7/v4GlnRfKNc8+yPuRvvHYdor+GuMAsNnKLBTXCrXuZXO3b4WQjvtQjgay7H5Z4bnO7eS7vqs6B97hjQrzxg0w1i3DNUbqro/C4v52mGZ3MFqKmh0nwtzAfDUFDfp3KjP0P/Hy6ffhZdlIu6MFHH/Rl34dE/EN55BOFURhM9aKfF2vwAkzce9B3bKv/0v7uZ8pgFIby1rexouUyjQCCfxfubj+IZxhbCGi9D2vYCzc0DSC1Frh6h/pAdf80A1L69ELNI2gWknRezZPQT1akJxch8lXv87FInvSdp8Tx9Ey/TZHVBr9D10MGFvaoMxI3oYu+ZuzIZ9kYHrnBBhypZucPWoCcS+OAfc4Gec6sfttyDuTi6e0RNRf0kHSDifi2Nbe2PbVz64ryEfH67yQ9IO8R9w9Sf9CdKVuKsTyEy7heMeU2B3Rzmz5mAGf55IFF6F2EJ1oZ2Uc6UYEdm59C11rMiep+N01Ts/NDGJv/0ay5c9ToGskBLoWOCKoVsEpJwdad437SfdhclnRTSfLeLoAToQw0WcWO2HS4sDMPabqp83AnHRta3mnSLWSvbgEpOTkLDtDiQtPwMxHQyYVq8wPFqmz179LWe1x3SBj4kRer+zBOXlHpKtS/cu5Q7VOUPSGnuhOgNLosOxY60bWxU2mLU4ZAG5VUlCfZsBcK59f/j02xrzwMgs04qlU8zZsvvwbeYRSWf9sLspO7suAEuSvNgCfx22Y5keeDd4CzuedwLcZgTUx+POmv2z7PNNPpZdkzS3lFonwKCsH9t0MQRP/NaHHfO1Ya+XWkPeuOFCfLw57GBd4UPhMvm9gAoJnyX0fy3l8Mm3ntWCsZUF4WjREZhzSzdWbWUNOdvHCxpz5fDCzka6W8imU2N81LadhonqTn6binndUni2ZQY/5ZEJFV4Twc6c4wiVO38y7wWQLdJ0HdKPNUCXGSLmq+6jt2X6cFh1bzfqB2LJkiCcoXqnU9oEIeEfVh5rZ9S0fgBhIap1BfYwOxyvmNmzyvzBbH0baziSPV7I7W0LOaOMgHj2pLmm9pHIXyK9tXH7BrJyeRhGKnxZhaclW33dHJhjnKDR0wRyDlmBQe1G+XXcJaNYmDoGRnjhA0EyNrxVKO4KRnYFHNgf7wfA08VRgsm0PrCikwmkhdfBv+6HjSYu+2EXkOZT7KKWOOJLKm44lI6NXRK5eXwOD6uYAwsrJ8Cq5ohvhgtoealM7t940lj3/mU54ZQpRkHxAusLhmzPukAc9c6cpTV3YWXfDCDvgZ/wxl0fskN1YffLlXLSHiR9qlf6zVCtQTj8hi9LtorAc2uBFbsMZukvrWDFRIWQdMIGFp6zlbjhai6J+kf88LCtuZjhmIuZnd/yHU9z8MRYjlFRgA1z81X3ig9+nlXVj/Dz6SPc+79Zu12qsUCYeuPYrmxjpxC8pJrXVvHfhcySXjDucqhQ9q0VXB9vC0N3P5JtzjlmNm7bHdOt+xrg60lNLGavYGO5K7NYE46ekR5swLVAtqjIHlw3JAtLV9uAEG4u4Y5I06NpP8kvXjtexNLVqvfZTheiVPtlX3UQgkWgpLfdotFf8vXI/yO/j9o8H58oxTW+98tDuTwPDxSqfMs+rnj6bgSuGBKJyjOZ+Jt2JtJ41GOTYj3xzSUs97sFyXhnSgYeWR7Cr79J4qO2zAPNNiPhexrD0G5OOGn8afDrkWmq1ru41OsqXOu2BVqfS8M925NRS8Obz7+RwcsHj4BEeR5UFXIs22yPc5Sbzcg2mxyRJCfMP8WV6Z7qvQtYnVEgTu9qwW6/F9iZWgPIDA0TPFTv9qGGftL8qeeSvlc8+q6kWTLmmAJfTU/DGu8p3KMghn8OnAzyuVPhQKArvnAfiKQD4tx+20/zSTogzok5GLNYRHGcBnz/OBm7/hOADt1cccLJfFx0fwi2eFNgPqR1nvli7WWystv1sHB2SyQ9wj4VQ9mbxdEodypg69uNZXm3gqD3zenCwX4Am9Bd4kH+l29IeGjtriK+t83FlU4d4OQUEYd1HYL99gbjvBf5aJrhJfH46E4iXh61IY4wcRCXFqfikQ9peKp2MX95LZrnTVPC4W0K8LzrjBe3ekkcHrJDyP6gdra9NCRdjhfb0tB9fjpaRsdzh7tj+Nuy6ZBzMBcufHDBsJeuaBC/w+zXNlrmYz47yImLSfnqSt/HME0hsKkTA7HonCVLE52Y8RQD+PNthPC2oC9ccusHxDWkfhL3U835pL5zXStm0DUSp/mFsKR4PRbv1At8X2UJzZ2s4fN2Jr2bpMP/33dT61ouLo8S8Zl2F6icq3qnM4Pww5BhWPcuHyMm+WGbae8kbGzTdoTTunxVxPU3RbTbbwZvdfLw9YlQfHQsFDv3VaL24RD0qS6W+jkrp0R2Okob3/z+HX71eg9bisaxX/+JxBUN7mxcrQ+bF2ALm1uKgqkLB89SQcopk4Yd5abV9xnp1zWuSsFrRuk4yieAZ/WK4RNDp8Gy+8MhYbML5i1zwPJ2OXJ6H/R7jzGjvAe9E/RmZJ8ZyF5XhuJcbUcWuMOF+a3qB0lzRwlV5Zaq+1MunT3iMdjLjI3p7Kl5DO3nhTL3FcPRTHsIM7hjzfaa2EGtWCDopvSHbU+GSHjvKvef7V3Ce1f1FfGUk4i+f/aGOJXfIVvuh9/+CMK7Wko81N9f0rNRa8ZQm/KWX4Bi7fdqFNhbnoGTtJTc6XA6395uHuy2LoYZrQArRw6U9LZ/mVwsJ711KU8SqXozPz6A9yPS8d0oBb58GMmv3onlr14UgItXKcxTuGLwFGckHSrKITXtJ+WPNMlW2iniQZku2I8V8VLfAGTMH0F1nxmbBGCtd1u5S3kr8/cZreUHkx4CaTOQNuPyWFdmXxiOh2vHsOk1nP121gLm/D1eWFlsAQtPOgHF3X4N+3mfUcxHd3suuhzJxTfHO0Coyud5pPIlNqQOw+5P8zHoxVBp/SojFsoyS3MkzRmqhUTrl5PuxFJUPub90Q7M/VdzNmidPmQMDBGudzGAve9MpDmpCh4laW7TnFAdApqXYdoC27MwHJ9vtWXb1ziyp09lMMMpWUhn5lDDLYH8I7J3mvZz7N1mqBeguuffiNjqcHfY6i6i3sFALOzgi3O/5iPqByHViCHdOzq7VJ9CrXvndy6ERZRHYJGPPxtrMIxBd3vQUU4Q9IOcYK+pk2Sf3XbfI3Pvu1VOsRjCtdBcRZbYsT9MgvDP/K7scq0BG17UHWZ28xEWVJqC0anuUo6e3tw1JT/mlN5cem+/PkzD2ioFVs0axRNNJ3LDL0WQsyYf1sgAz05wkeLs9CZRG4qz09/0HpV5KfGGrxJ7V3hgHzcldhs5CYuaT8It1Uo8lTIJp+0/LWsTdrQfvZ8du3+CZhe+SPpZvx32ZFemhaOmnxMbPt2TaV6VwcG4ZGH3SHs4XmcDxDcjvtqAvitlxDsjfgJxz/7uwNil+WHo+dGLDTngwe5/tYLg5HjhYag5LHW0ALJVyIZpug6kXb9C5TtceSriKCt9uB4s4vDGANSNCsST2kp8ax6K60Y1k3Rmm8Y1KA9spOHKRkwIwzWb7dmbel+28rgcfCvihEc61rBljwwyRw03mVr3yoz2DNWnWGD8FmQhn2GPiQfTCYrAHeJQdqoPspoZA+BmSrqg1HWAgoVWQOtGvCziLqk5S7SGoLBl3WYEY/9wE7a8mz7L7NwVpp0KEtIuGMDOGHNpD9O+Vtf2ojpf5CufnpWKKV/TsFwxlg+7FM4L2+SDwfVUWBTrhFlLXKW9SHv0p3dM5b+HuOVhY3Ievsu0AlgnYvKLcMTVobjGQokmFpE4RG+3ac+qv2TxceNkpRsaoXnkU7gy8hN8cnZjF2eH48hWg5nhaRfGVDb13jbJgslAO2Bv+kt8HDU3R4q/qOwK0vs9ti4N+c40LOIWfOiJSbxtQS7IonMhohhwQ15/bDfyh95n034SP8BrkIjOW0SMttKFEZdETDsQhKeXBOBQ1f1yoHeA1I50l5viQ6hdwcwUvDJZgY7lo/nItRm8YWcRRF1LB484js8WuqBV2W5Jp4YwImpsyOp/VD5hZ0vWbk8YXlhlxDa6O7D0FBOoyBorfNxkBO/WWEFv98VmxA1pqmtEejr54gx2Nz8Kx8RHsl4L3NjTF9aQ3aNYuP7RE4b6hwDphtLZVY+R+k15mQmGGbi4XxqaxBfzFkFjuX1eLrTuNAe2dxSwTR83/PL5NiesAOXBV2pWCYQVIJzA/TVDBeU5fcHO0g+2HuslTKp9ytZebsG1Nke6mn1pzYl/p+bi0feIG0C1I365mIrORxU4fFEcH9iviL/LmQqjbmTASo9BeHGlq9THnonHDBMvHzakmhNl2lTbogV6hnuxCBaOLqtD2Zxj3sz8Hwd4eCNTCJlvCdFeLpC84BEsnP4zToC4bmPDRGxTLuLWpd3BLFPEQasDMcTEDweq7sHpFf5IeNHcP4xNiT8o6ZVkPZE0SzL83Bi4hmPBHG/WLN6NdZ5hA2E1KcLrGFsoCbGUuIXURj0+dVuNEgX+rRrfmFXxvGVeAr+fMhUW3CuEp64CaqEg1cL7b308wslduC2i6yMRK+8aQH2piIuHBuPpmCAc20Xlx/mGYINxpulV80mSv0kxOF74SeJ+t+pnz6KXh+OAlEB2dIAX2xXrDIkFycK+bwOgZoUFHPhTA6m+RNPvERez4rqI4WtFzHI3AK+/RbQ3CMak3BDs0VmJC8YGIXFhy9/fl/8yb42c9GqidV/DrOCWONjTh3VX+R0f6kLY102M2ZRbQa/KZMH/twFwosoZpiy4C4dn7pa3vf9F+qZZ/UOpTtPip6m4pioF5c+j+fK2U/j4vckQv30CHL+PuKHKGWnuaE6b9pOwxp4jRDyXq3rLdumAucrPNd4RiOe/E65O9Y5t80faI7TXmrajfXYsXURN1brv79Mb9tuI6KE6sxM7+uOltkoc/DAQKwK+SbrHTdsRT2PeNRHPbxKRteoHkap7aXxKID61Dsa1qnWI1AtB0uChPBDVSSAsJuWDKDeU23swu6ny+3dbebOGADmr2GgBiTvGC4s9ZLDkshMYtG6BxFF8cODHWqi5ivMXpePN/Qno0y6V150bzE3MnWFZ4XT4pm2Hv+tzpDmndaD5l96Umc8lXTGT8Qps/SkNjXrm8U5nRvJeMiVUtyqEFy4uWJOEmPZyDTTc+fLT+EZ6nwX3gsno+WsuOp1uBqZ5IuoY+OCVrUOxtCYf2ycMQtJvCfBuMCF9IWpDmirEPZ1+PBX1axX4JWMmf/dgBJ/frBi8UiaA514XbDT2+OFz1HUyq3ukbzb7xHPJHyN7zaALZ9H2Idi+2ooV9XVk+QuNIUgRLazyMYdDOwyBvvNfnSj65hNPEefki7iHdwd+X8S9jYF40TMQD2sq0WOmv6R5QNpwTduRLtwllc06XfXeuvzVA6xV6152IAA7vfXFe6rzvmJZkDSftLfVGkxqnndmRDq6Tk7D9bEZfEHvGN7CNAeOdiiFo24qXzeVSxoj6pqd6h/V3on9Q0TviSLOm6oDF1Dlj5X54s3hgdhFtT9TS4OkmmFUR4xy5+r4J/kwj1am47PRqbjrlT+vr5nAL3ZKgTn3poO9C+DSTQ5INX6IVzDs+D4T+i7xC4hr8I+TFRvnHo7jmQv7pgusAi0hVStJWBKl8qn22EhjoTE27Sftl8KNqvPQKKIhM4R9rfLw4IxQ3LUiGIfqKHGkWTBeynsLVst2mf9T8K80xvwRq4D40CnLU/HCpUQcGJzID+i5cjNDN7hnp4A2p6zw2QdXKa4h4UqM603I998/sKWkFSD7RYcdzYvEr9Uj2S9fItjuGB8YqTNZWJvVHzQeOYHVk2fcbesVTm0jFgaZ2STb9M46cJWv/BoqvPs4SLhlUQj5IW7CuoAu/NqbXjy1zwTXyNm9OdWRJc6gf46v8L26Oc5I1MTa+zE4bvRnNt9/LEZ33QWm2Y0s7Nda8Fuex1e6xsPF1tel2jWkPUK1bGh8pD1CuiM3Vitw6SMFjj8+mZcqx3Jr+2Kw+rUIdJsLuKMPSvVI1Lkq9Y9yVnEqH/NjsohuPrrwMEfEbBd/lDUPQu/mSvz8yB/pbjn5/onseesf+EHCh9Gds2y5Ake3SUfzfzO4w2+T+DlhGnxeUQSLnwHG7ORIvAmKbRCnUs2lrPa8CZNW6LN61R3deYshs6uwZ5dX6ap8mRChzUET6FjVQ9KWIb0Z0pmh75GeDuE9Xk9NxT0J6eikG8TBXOT2M0vBcVcq1AUjzvRyRCv761LbpuOjdnt7iNio2tc1l1vDur25aLbbB78c9Matd/LxU5IfUhvSuFHzTH3HaUj/V+tJqdjsVBpmjvHk3xIyuPy8CMrsFBADuOquspPqp9L4KGZD7dTju2uaii3tUtHGMowPd0/jWjOT4Z+dmbB7LMN/2jsh/Zv/xqEpNryyj8o3rRLx4fpu0OAs4q6EAJVd5odBn/OxZJUfksYQYV9obtRzQhgYrT9Gs8pTEaij5cyiagYxK21L6PAyUxB2uwK76QSl11Kw4F3ST+fotG0idsxRom+oEidaBOKLJCXWrc/GpF9zsPGCEr/b5uCHre/hTdIuM3W+g859cPvW+O2eAsVH6VhUmsffpRVz5zlzIWBTMbzyccPO5xFJ5+nrNGvZttotkt4TnUPClM1rydirJcG4Y6YuC440ZVreuhCSHCKAfAB0rdaXch1U94pqY6hrYlAOJG2WHRswLAxXrmfML3Uo8z5iBS2XxQozcgdAr3IT8HXaK+t2aogJaZaotUqOtX4LG/JdWdn1MKzejqxysQu7GGQGCX4Jwq1NA6C6i40U1yAMfdN5obhG5f1cDK0UsfiP9rA3RcTnnwPQttgHQ5/no3X0MCRflnwV8mupjdpnSWqlwFXN0/GT8RgetyyBO7WaBjszp1D8CL/edEFDHGh0UzlUruZiEi/zfPAtKB04jEV9CUXc7cR2dA5m42L6Q8n2ZKFxuTPMOWcOxAdqY91eyr8TV/Va1ViJE3G7gw/33ZeK095q4toHmmj/fSDGjCqEimvP4UnnBqBvESeyqc4QfS/Mwo29fB+GHx1lTO+pPbNeZAJjWyYKWypV/thrYyAcLc1n4e2dZtdNX0tcuW63b4LXMnfmZR2EV0PlLPWCEdML0IGwSX7CkH8NwP8fQyBuMdUCSx/84z1S1wSrr8lArdlpWLm/kP8ybTTPWDoZSk7Nh8YPLiiPdkPiNtH4SDePydtgtkm8xO8I3lnAu6ak4yXHlni6ugXeix+Ehc8WwKdaDewarIGNbr+aU7y1MuxPc+KuqOOtq765sGMOYapz04697GfEPszuAIPbxwrlFeaQ3dZK0sckvdam6076mKxBxAw/Ee/VdYOdx3IxauxQzPoSgNWq8zdPdclQLV+qhbLhzf3/x5sSBjTAOBnPrUjBTUvN+d+70/nB/fGAncMhyYfj48X9kerekpaAWotOrSnQIiaCZR0cjjGOlmzKkzFsXgcGh1sUClXDAwH9zKTabeELz8upjgd9j2p30D6LWqHAAud0vP9LDP/tlzF8lrIEvp0ogsftXbGdlyuS1lP0vjR507rjhDO+ftafiY6RWJMbyC5+HcyqM2xh+qdJQqCTA4w+g5JmRdLBZXLvqjdGpFmx8V4zKU476qA2w4fB+EGnHQs9PIxxBzncvBsitHzYG7LNeoBj/TdJu5fi0dRP0u4l3d6Elum4OCcN9/qP59eqsnmedi4M6DINzp0E3PErk2L/QmAbU2pP7UjD7nif5xBYqsC7XIHttWJ45qBMfhwKwOFFIdTe4Ohh4IorMhOQ+PZTE2Ok76n59q+3iTh8l8ov2mWFo0PNcZVzEDp9DcKTigw8nDhB8p8VDy79tO5UT+OPoyIWxWWjxte7vN30XAy46oDzlvliWXk++mW4IemeEy+/aTvKv8+MFFG+KRdrvrYFm74iDtYcgi2f+eGTC/nYdbE3Ur2WbjPOyAmTLN25PT/DvKMvQEepQP5YgR18o/iMJeP4Q59i2FFVCGv/FNB5pzOGObaU9S7tZ5z8ZIGs07QPINUZunYF9gR7sG5fAnGijhnb8lCHVdh3hjcOQ4WDnnqw+rGxpMUy883fZqSPI/XTvhFIo2WrngJdAxW4YUI8z985hZdMLwDTI1NgtSnDKQ9ckfgIxCuQ6kotqgXSKyUe4dbZJiz5eCg+thZYF5V99st5U9jxKVZY00kOcVHGQDynx94zTW9vsZP4TqT9S5yntM4q361rOL719WN3Ijkb0MEKxOpEIe5hfxh21hYMjHdws2eVnPgTUUMfmh7T2yAjHSA7Z1NBo7q7cDmCweXUPkLW73XMSO8lG3TD3dXr0BNGGmnUR7rHaHwrzz4G4ndkmadjp4MKXOwziz8uTuD9N02F3sdLwHm6gA9KPbA42UVGOGqK8apju4Sj1jIcwRZsiMTszj5Mz30Ma97fFTQuTxHaNnjApkxnIH7+94ZIU5PJ/nLi6f8f04GJS3icbLx1WJRf0AaMpIpgFwJK7xICSj/nzKAIKkgtKaIYiCACCyj5wIIgdrfY8bO7u7vFQkFFULAARVrle8768X7yfq/XtZf/MDsn77nvmTlLBzyBwtpv0NBgSV7f88OTZpbE5l4fkra3Gyy+6sd5ntYH2yYziI6oh2uXvoKCQha2fjyr1PDdcx69+2fgxB0mMOYkj0FnAnEC749H+8swKCQAC9Y1w6m7Kw28plbJbQdHVsBzxZ9w6HscfvoWi3kP4+gi3/G0z4YECJ8gA7V0R4y4TtDp1RTRgtTZoill+/X9Un7BynQ1TO1VD3e9PcnxDcG45iWS/c1jSGPNYFi/JJFr+sFB7X4rmHteEVcubhSN+ln/d6zXG2D66k/gZhaPZkZS9Jk7nS7vmECjh2aDb6fZkCmlmFpN8Zu1Mu5dttnkRq9PcruXF4ohX+UXLImS4oKAODx3NI/qt4ugV0kKeMfMhNkDOdyYPxR1i4ugy6uyNuuS/aACNLrweHMRj08+dYElY3iUVvngo2RPTK/JRP1qT9z/thqaDtS3sTPUqILb83nM2cDj0Lp+kHSFx92jfPH9fV+c30GGc4x9MeG6qtmwTt3Nxr8zM7HoUgLLI5TwSeQLuCIZTnyOBuOKhQ7kjYMfybtoCWUDp3OkgyOMW2UDL1zfwAmXqjb+Xv/QxAXiDFSKzcC3vr2BJxko9h6NPr18MN1GhqnLRmMnmyRR4RV1Y1FDBxFbR7+35VC25AuMK0bi3eSPAzbakO7NFuSy8wAo8QvlauuMYGuYhXxcrWNkvnpKSsAtWBFpSDx668Xj434zqE95GH15Ng9u+cyB+FwnTO0GSOommmRs2mhyIiNdZHVAHb17F8OSQd+hQ0AUcTQJws0XgknnJlcy65QZNPMyroM2gYeaw8BxxAu5z3/nx/w53+Vx+iceu+jrwaUaHgfs80NjO3983k2Gzzv64xf1j/RJnzK6WytEdPNAGRhHfwb3pRPx7dc6cmjtRNy87CGsSqslQcpFwG9dTZceGQHdPxbBW5ezog8mM0Vjlp4WdZ3bCFOjPsPawDqwTXchBleC8L9PHOlNKVGVDQb1xBhO0skcfl0YBGln1GCCf0+8qFVKtQ9+gmXjJuHSiVFopZFC0U6KYxu7o/9hZSxLcsUqt3z47qCA2KSIbE1WfDwjKrRfZ8LWpOTcXfm6RA82IMVR/jhHRonFEC2S7WMKBR+DuBvdtKCzsgH0nXVKNO3TclF2RLrJb/uP0CWvHoJjHsH4NEOiedQbLWf3Ie2T3Mj60r6gtBK4k1IDOO3fXtgzBYXwHdPEo/UUxBnK7yHuQTUUFj0Ciasxsdrvi9fsehIVzom01GnB5OUjOD7YCCISNCHQTkWka9VLtOHsIkPma0tULfR99RL2vfUkp68FoEW1PlGtsCVd1xhCg8N47rzvYIizMYCXD4og3rWpLb6srIBe5jwWJvIYub0vFN/kccEuH3xg541mKjLMMPZBb+Na2Jl8vY2diftHWHaUxygnHg/Ha4B0VjpuShuBFyo9seBLJnoW+iKb3+7gFSLZxKWiI/1/gIN/LRzZ+Aum2TmQ1QEBGFPgShQ5B3L0jBguycZyxb0M4dopMfCWCrjz12XtQwY/5D777y6ErOUlsK1Aiq+TYvFFRCy9q+lBl/2Kg536uTDDwwZHfCRYnHBUdHzjFtHsew79eZ8GiI75CQtWfQBXX08Sk+yHK12diFIBR04EmsDy15M4yzsW4KltCNIPz+CN0n/iuOodcn/jRj6CSxU/4b/FkfgdYrHzoxCqvWcA9W83FWL0nKBTvDGa7rZH9vdp74rEQ1y/ye3ST+mg45YqmBcUg775ibjtCEdH2SylopVrocIjHKR93HDuTiuML5aa3vt1W9x/+y6TSqNa0Cj+DzT2XQTlT2KiWe2Bj+60Jzb5b7k5Wo30zn8WHJQ20UGK/eFpdAWYOda02QfHhTWwOoJHnVU8atJ+ULqdx9QoCS6c6YvW7WW4+J43nqneImZ7obllgXjH7DrIHlgp/659YcPIj5kBOG+JJYnIsCFbJ+lBwbpxXKWyOXw8YQwOu9rhn3kLRFbNfzHtc+ev4HRKCd8HSPFkeym+nT+TXl8/gRqflUF/0Uxo+eqI85SG4Nse78FH8qHNOE8L93a1N49DNvH4rXN3UBjKY8+z3mjT3wvnNmZir26+uK2g1MRNu53xxz2jxH3uPYHSjd8gOf0J3DDvQ0Zcl2Dy7P7kdDc78tTYBNzTvbjOH3rDPOe+MJLXND536aR4XexVMXenBhweVkFQbhO8oa4k8lsgbu8znNzK5IjSZwvgHkVyBSCGFeFWwM6Iw5/5BnNaWuRjzVL5Dcz+5lwptlsvRbGdlNYoJtMHnXMBFHJAEg14TJdi9LiXYOvxzfhS4ju5Xd4jRbwzXgHfrorBrq7xCCrB9PPYSXSEpRD7ToZDsKkTasrskWEXwzSGZczu7axiKOv2ALhnUtSoi8HpnD+VPJ1E+7ePAo3XuTAh1An3F9jh1g6bTe7WfRLt3SsWKU5sga9qCmh+tRoarP3J4ptBOOuWG3G39SDKO6xAQRzPXSuxg6LdNvBc0gH9Os0Tafj/kftrlL2DloNfwEwtAUf9F4e5wzLpOvMoOjGVh2u4EApecFhf6oylPhvk52XAi33iyJwGOBTSER/c+g5DLQLIdI/RWE/ciWxTBOkaS2BKVBbXodQFOurYwqhb540YL3BfqCh29q0Exg8YV8ge7Ex2PgzEo6+9yamFXmRBkB3oZMdwo+6bw60XlhDeMka0MDNN/C/OTw39AX8UQsmIGwF4cTAhG+2dybmOIrinG805RFvDZ43Bcvxs/bfyvhLeMVPAfUcaIeR7EOGuB6PX5uHkptoI8uayNaw6PJ3bl+gIQXds5N/NfLbuw7Ef9RBd/B5+gBTVXONQe1MATe/A09UuSbDtcg6YhyHOVLFHT74ODow8YdyKoQw7n2qUQf5ZKR7rEYdDzULozeURNE4yHdZ9yIHkQA539nHAtAnlUOIywWg//1Jud9ytDA7v/w7HImNwdc841PsaQQOWBVKFrzNAemQifO1qj3DRCSEiv3+SU5zItGCDqOvNnxByXwH1TtaBxhRKPNoHYaaFK6kJdCd/fAfBq9RIjtaZw/PZwppuvEhvLj1BN61WNrQ2r4S7Gd/g8ftwTMsuJc5kMo7rcxuGhJQQRadCqB0/h/oE+0LmkSI45vAD8i+8bXNvjykr4YJ9PPo08LiMGsHJKTwG/vBFrbESfNRXhq8fBuDm6VOQff+/dun3wjHCQ4YBrjLUsnfFZuH/NN1k9J6ZjOm3ZJiQnIyneqtC85NbVNXfwWCLuiZmeNSB6/1JGGqnTc+YROLk18+gM7ajiRZfYETtLpq4OgZ0rzTBxYPNoBv/Xrxh/V+MuWpeARO3K+DMGXH47kYcOl9OpOl5AXRKSTo80kqFWZV2WL6OIts7L3cf0d2SUyK2h99PFALb005TvAnJ9cegPU7kqKYecenZDzbnBnMPFxtA16+WoLH5ASx9omWgE/r3vk9YtxWWbl8JuuOmYq3aBJyvqkq7OGvRxQs6Q7cbrtDbQh/N2/eT86pWjsXsOHVljO35GXTeS5E3iEe3JZPolFHzaPshs+Fq+DzYUeqCKz464Ydh16Hw6qE2+8B4SLlbOg46xOP67U30zaU0nKblgTqGgPevZOKcOZ44qdMRqrtUEVdUH6VTT1bCcKWJqIZT8NPIeFrWEIcvPjXBy0l18OgnYtGbWXCiXR2Eqyvg9+QKSM/5JmZxlvn6aP8ecm0U0PpqLDYujMOXD6fTgX0ldEdYKqx5Eg8Xte1wTAFFze2lciz6d5yJib9BlsXjf195DFPpB2ee8jjC0R9jB0jwRmcZTm/wRe2tlUarPsWLpwQEiI9UfIZOC9/BCvUmCHlrSepM/dFtngfZ1NeUVEaYwNjnwVx1lRYsTzGTj+mbym7jVk7PuPyy4J9QYRuPIwTdYeEYRb37T6Ml2VlwzmE2dN4ncIJlnHxMbKz/jjNDvwoW3ONxuTDWiWlaQH151Djihd4OvnhFVYbfdPywtxaYuRyZLmJaoGD9ESjruAxmzaqG4e8/ce4uI/CByJ4MOX+J6zqvPUzs2J+rO3yN5jd3A/H1X7A5Y7++dugjuc/1Z4VzlquJAY2xOERfinc+LKCPXYbTSSQLxBXTwSthMO6fMUzOlyZ2ixVtfTVL5BZfBCf7XYKVbrWwIFaffF3nhwFlw0kcdCc9bY3hqIUf1zmqK9z9oQ/s7995hYgYl/R51AFnSz/AMM1qyO85mZQnjEZDVV9yJNON7BDbw5ovMm5qOgftk12AcdVNKx+0WRd2RtcIWuqxVgY6cNqwtDEd+/n6Y7WCB3bsKMMWCMS06cH6Rw7/Mj629Lnxvlnl4L/3N/x6XQ27NluQikZ/HNjDjoQrjSQX7Uyhs8cY7ku8MUy4PQA67Hgt5+//+tu89QkYinicU5uORT/7wTyBv6j4+WNYrDfOEfTYjaEe8vvANEvrWNl9YvchLWgabr8Rj3efTaA+W1Npcd4iuOwSAv1KAW3VnTBs/kUR44StMZ7Fe8YHG1VHkoMYhN1fW5POBkPJH0Mj+FAdxR01twTPGitgHHL//XYma99+N1l39zeM2/4F5mZWgvZ+N7J0dgAO03UmOzqPJCZXxJCiFs3duzEY1mw2B72Yejmm/Du/TeuLYNxaHtMFntyrWQNeC+u5SOB4saM8MfBbJh5W9cEZG39AwrPPbezMT6lgf2Et/JUzMGqXNign8Ghg6ovDI3zxqbAP/g7+8vvO8LP89QCjxPByaMXPzTefkeMG4Zg54zJss64khj/fQOHCmdRkkzvs2vZEHjfZ+WT/1y15D+ycsjM7N9CarBoZhPW/3MjgS9qkp4ou3LeZyhWamoN+lAUMOlgClpPb4tKgp+1QdZgQEwwzkBj3g3er03HaPH+c+GkEygT+mVwVKMcghksMj5iNHQ3HYbfDceMzYU2u8xj+yhIvZFigw24/jN8WgLc1E7F9UiJW+gbJdc5G7wBx4OUikOgKMfryI3BabkZqtwTivGs65FqzKdHepwtVDydzA55YwOf2YjjTsEnUygsSK2qg/sZvEI1RwrGcF3E7HogFfyTkp3ogMXjiCDHnErksTwuYM8oOAluqqevsZ9TqazR3XPU3vJj1BdwqJmPQWjW6ujocv3m9gKKcz2ReTSFceLmGfk4Mhi4zKiChT7ze1u2djC8tidArVXsDw769hJfbfsDRfAPyJUCCqhqUOHU2IKm8LsSq+XBean1gsrcOvHz9Hbbe/NZmPcvfKWHwah6PCzo6OlgXImfxqOQmwcGcL5ZryPBEugRXyarAtkPbvIbR6FKYOYPHFOGc2azpATr7eVx73BuXZfmiZXMm3gr0wuW/lND6QYJxMP7F7OOFv+Xj3B8aj+d3SVHqnUptbifRgDs5sCxpDjjHA/pXAmrwv8E/SUl8yfPnX740twSij3+HFF8pbvgQi5mJUupZOI5mj0+AwmnZ8MfCEbU7Uty4sA5y6I8242RaYuUeHo8t41G9ly6cEXTLLlU/7KLvi3HC/KKDfPHtpRroE3lD/+OESrntavVGuDdNGft3laLVDoGjOWfRI2dm0Lfv8mDInSyobA846T9nXJJfJT/bs08Xye3mxH2U2+m8i8NUpXhsV5xGnc+Mofp6c+DMj0z48NABY4YhLimOwWMfuiC7O/IzrT4B7W5FYd3YDBz3iEf9CYi2loNw8v4g7PYiBLNyE1BUMUM+zr8+/7/5MX/axTzW/+axw0NDWPOOx/ISf7QX+MUsHRl+qQjA8JFv4POHUJEO+csnvisqouq7FphyIQa7/5Zi5bxIeoyfRo2+zgK1kxHQUURQ15/DE+oapq+Lmw3/xV0WW1omWRPzXQG4UEmfvClzJT5m/UE1N4yzrxHBLUVj+d8wW2bD/B12qIa9HT/B6xVx2GWpFEnHkVTHJZR6FM0E81+pMPSyAxa/GoxMw+2aFmWs/PUvNrEYzXScrcBZ9x6R4qPgCXRYbRy9djcHonZNBw1nittKHOV3u3UtnUbI/mdN1zjLcKHAAYbWD0WwlaG7SRKuLk3C41dkOKowSR7/1M2367H/X11tAuWoOrneTVzgQq7qBaHdaWfytMqNZE20ggnGUdzyy5aQPcZCrmeZPvl3H9pPewcPYoU4Zs7jxec9YJygO4s/e2PnF754ULgPSdM8celIRczZd0jM7FttTm6sg0NbpOjHxyGuSKaHV/nTEC4V6r1zYOYTO1xwGXB8cDM0RGiZnN9X+1f3O1ZBlc5PUGqRokeCFDOeRlKTpCnUK3omlHycBQ/XcRjzH4faPxuA6ZR/x7n3aT30PMuj6yVBG8v04LZKBs4q98MWTX9M6S7DoFQJVp96RjGkDyq2r6Q31H7C0rOROC44GjcEzqRWL+Px6xtNzOE1Me/qCLTptQkGZavg/b5qmGNzXWx2c59eU8RCY8br+ZaPIKlXwA8rzcjjg0FoozCKrHhnQxYPtoTdNdO4jmUm4JJjBvtfn6biDZ1xnHYJDX2ghF+jI9FXYQom9uLp+QfxmOeoiOeMOuBDh2EYXbQCqmcpIvnQDm+HfQL9I23zS/WiJuidyOPAM0JcP60DOdd4VNjjh3mLfPFmJxmW6/hi5+qL4v9E68Q7ld4brn5UBoqrPoH6VUXsJMSjqwUBmG8ZRKy3W5H+WwfC5dXjuXVr9aHnPUsocV0hx/kU50pR7t1yYDnh0vhC6H7RnISF+2OLsj6ZfhnI2m8i2HMjiJt1XQzuA7XkGPHnk6d4jHmsyfk1H8A1sBDozCbACyJi6O+H2uWupCRelzycbQAn1/ly3bd1h1Ah1jOtwPRDa4xnsT3mWDNMs43Fhv5xaP0ujoZ296RBiTNgb8ZUWHvWBm9sJdgwdK0pzNQ1TFbuY/qV/wbbOt6EVz0OwVMrb+JX64fvwzuR6+pdScf5imDqEMAZJhlC9yRreD4tCvVdprbNtwrxaPMYGY4dKcPxeaPQNFKGg4em4LCrKWjyQIYXe6Yg07Y9lRzka8O0rbX3V7m+vbZkGLnR5If/3TYhd8KsScqqfvA4OICTdBWBGujDkuvfoGNxRZv9m3SrHPql8zhoEo8N+v1g2GQeS0/44MipXqggxHf/nb64RrRUnN2u2mBL8i/Dc09/gB5ph02SSring6SHWjAejHAij6knOcbyEkFxXPlISxhuaCaf3y/rHtjl7GS5r0/K4fL5VcVk4FnzDHyCghayG4xZi0LwZ/MY3HIsEXM3Tcd1QScMb08qMjao6mjMzd8p5+SMm9hM7EasF/thfQ8TUuAdTBwP2cNjgyDuUpQZdFjWCe7vW2R2e9F8M2b7TfOjnMvk69ZAyDEzMvWCP/a08iIVHTRJYw9TUC8ZzX240A9ObxeB8txZot87ykVbN6kaHX32BjIGNEFCWTm8+mRAPJ/5YbuIgWT9eBeiPEcELzP9Od1FepBzoy+wPBHbg3P3/sZAzygFTKyuhhf94vDRUykG242hev/FUr3GXDhydjrMX01w6iEH+X2fmNoB9WfvoT3eFoP+0UnYO34K7v7sTedqxuHdLmoY/OQXLD+A+GjiTDiY8g18In4Cn79cxPJEyTs/Gp2NFnBT0D0bfP6AqYSS8c+CMPvpCOJi5EG0k21AoymGu1FpDTrmZnDD6ixtb6WBKrn76AW9DiLX0U/odZ1y6uLpQD5qTyHlqf+BRe/tcMbJHRIkNvAnEajFU3/6yG2NqFf8BdHSJTvE1sZqKGlRRFF4FfwoHEtUzo/GpapDyB2JP7F6bAtHG9O5rHEID5bYytdENdRFNGmsqWj0KmUMNVfAmxWdMM1jPKkvCME5EXHk61x/cmbXUAi7nMupW3DwSHEEsO/e7nhL1CmmWr6eZzwa4MDPn2B1Pg6fiaVorDOVKhZMo6n5WfBKysP+KIL7LnO45XM1XXFBEeePXkkvxT00ctqVT+MbFCDAZwhp0B5FRi86CZqXc2FjF1tYMM0KOvoY0rdkGu1QVA0s/9UGzwpLwH0Rj8NceYTl/aDxNI9dinyw6L0Enwj3oZexD36b/pm+nDoAww2/0OoPP2HZxyn4ZsRUbFibRIdKEvAA7YY1YzXw5jJPtIeN8OSVGnpYK6P9Mlsxy5+x9ZHXkf7futrDVx5E6bY/jrYaRrQKhpCdY8xBZeBULr3eCm4NMJWf49YzzcbYeh9OTYnFd8vi8YgroQmasVRpw1zInx0DnzcQdMi0wluyJ7Au/Heb+e3kW8BKwuP8J4LeeKwNvv0yMGREAEpXSXCoELtbbH1wwuVf/6cOuPWQx35dM9DzkQEkn0vHh739sajKG6W9ZRhuG4jnYxVx+WqVNnim3lnQ7wLXvXFViM8XjGBCxwxsueOPy2cF4A4tGY7p54/PMn6CvuRiG38/449B9DEeV4xMxwOkL9QfTseSeld8LPPBcGUZNkZJ0MyqCsJc2vJr98hGmLRGiLVHeKxurw0tMh4LZ/qgc4IEPQRdlSLYpRqE4YNNYW3GuTZtAnboI8MXpjLc/dMRNbRl+GTODJyrNQPfnZWhNT8DnYMjkd2lNTp/Ne64xS/AbkwE3ilLxs43k3CAtxZeIxeosk97PCpWR1GmKypejcV8XgHYff/puptq7u6EYesno5XuFNwgnkVH5ySgskpHHPWgEUQBQzHrwDJwj2uHByaqYn3mJ/BZ8bNtnuhlNZA8Hn2W8mjbux+MXsdjyHkfrKnxwc9qMlSbK2mDL4dczE2YXzaG1JEcEc+dSEZXH4ArSetA1dgNnE8Phko/Sq0zJ9I327ohi13/+svKPgxvZBmY/SAdJ80UYpYzj9MjfbHocjCeNhfWc1MArliogsH6GqaLS9/IbfeMuwLnb1eC12YpolssXj41k1poedArCTHwKzcHGtfZYGjfIdjF7zuMK5tq0sHir9Y5srhJft+rPsfhcX0pzl4wjSYZTqc6GVkw6lImlBVQDBpFkMVWFm9bx8rG7XtXAUeHTcNsrUR8GpJFHdUWUKuxayFPMg709g3DqgpnNLdUlXPQ66P+4ktK/iton1cLTiPi0Sk+Dpdnymje3FAaOTYVlD7OhktNDlg72BnrD9fJa+f/roufhhpOfiucre4ZqPfDHLoNz8AhGIxayYFYbixDUXwAdkpqhvWd2+qHvGZ1fFrGY61jBiZ+1of3gk7Kq/fDl4YSrOgpw9mzA+VjLPh0XDSv/xrRSNoAfUrV5HbHno0kG5LGYINrDLHuFk2W7vEEv9pcbmYZQEUGhfNe10wOjFsg/jc/H7rqKzzZZUfeXg3ExFFITo0cRq4aWMPDQxHc9HsmsHymBYx9MFWOaWXdf8PqqTJkmMbwzHxuCoZGpeCfHSaoalZMS9y7CxqrK0b99sDcUfFI0nbIscxNM1fE+hoqV76AS83fIcpoMFngFoAX44aQByf7k7SZxpCpP5abe7wvVKRawonEWvC2KBRpdvvyN1/ep0WOU7lP43DhHym+OJJMBzbFUKUds+HxgwwIO0jw4ypA1mPRUjXamA54Ireb9O0xPD1eCR2ux2CmcwwuuzSVTlnhTo8+Hg9fr08BRyUbtJjB4fx7xSLm74fdGUOWS271J/rJkdEagbg/RUI2dx5J8iPsQaVbDKcRYwZdy8zgwaBIXNNDAS5++A09TWQYe7UdFg6YisNDUzAiNwUfbjdGJZ8ievJkD0wv6I7D49yxT08pshjG4iZbGxbLWuPmwDwHMmBvIF4dzpHVTzzJl5RB0K9TBKfVzRwunBLJ4x+7E/+eF4uDXyBnHo9Lk3mkY3Vgwgoe92/3RfFjCfYX+LVfOx80SKqBiz/a2rF6wuD1PO7YymPRbm0wE85ZdLovbt7kgy8EHBRvk6D5liZgNQRRz7941lpLaLoqRZuWOBysPoX23juZbhkog01jcqGh2QlLhnJyHPvV/JZuUTrBaTmVA67tiA4Cf8vqWUJsGyfh2dSTkBrXk+abvgZbzVlU/cdEiH51Dgrob0hyalt/YHxrwEUeXXR5IX50A31rAbsfj8JLEl88UpeJay28Bf16ld7SV0bb0j30y4H9YuZ7gHMDXeDDkYJT00n/Tdvhca+1cOmOG/yYZAk3zg6nUyKCKatrtda4WmN7t9wa2Ns7Aalw1maezqaBOyLp2gmZoPtwEUjOc4J+d0a7Lb9hq391m3Fen/MZ+Ps8PpQKepPTgRFLeDzbxxuNu/thqboMlUL8kOmvSNO287uq2AIxwp4pXOHRSbcneHfi8WOwN+bmeCH+ykRzIR6x+ntdgpr48tS/8b3HgkbYGKSJN/Ok+PhpAj57n0uNxSm0MnY1lO/KgdRURBvboVhoqICtNq0fZmtQxGM7QW+679aHmct5HHpRgq9X+mGqgC9LXPyx6+mPQAvft7F7fKMeGoYL5+WkYJvSHcZyPPqv88a1xBOLGzIxaoEPshwwyw235hmYLh52rRlMleKw0zIpDrGKon4bx1KVqTmwNiURupU4oGeEoItHBokGPlstfo2nRSwvz/bgQFUThFtRkrw3CD+cHUayFjqTdgoDYd2zaVwfIc60rxoEpuOPQJ27ZhvcZXnvioJ03PyUR4wxAtmkDEx9Foh5PSS4e4AMB333lfcr/Q/HEmyYZrym+wQ6OUmxWi0GixIn0/5vpfSVw3i4vTQHxjhQVDvjhF02Rop6jhwjqk01MTzztAYsm//Af0Ff4EBnJO97B6LZfmvicWUEydorgjkeE7l4X3M4b2wMYWsbocy3bZ1kFvkO74/zaHWPx92vdKCHMN6P2/xwfV8JKmnIsN1xCf5b32zVtmyctUc5EusgwfdfehFeqkvSR2uAaZoH5/TOGIZO1pHHzFzPUBF+iJbHTpe9X+S4ka7tTNbZB+HnAieiXWNLtF9bg/mZKM5kuCnkTROB3ela+Fa5VTTJ8e99f9JDEd+/aoA7blJcfU6KHjpJNDhmBg0oyYPRG7NBcwRgnvBh3IFxCsYlds7O5pTvmBl/kr6kaQPDOTVXyjWbZoFCD8LFtesmcHNtmhSW4vT1bH/aruAXuJ8pF3Xu+TdncPh8FbB1uVwoxc6TpJgyQUqfpE+lh8pnwmvNWWD9nkMtd4qsN0q277pJ6/6xHqsPyysgQYg5Twcn4OLjUVRWJaV3qxbBrhFzYKLzMFQLI8j2gPn83/tw5wuPPa4JfHCHIXx9zOPECxI8tSwA/wh8z573x9jzjeB041lbnqX3Bcbf4XHwaB65iq4wvyYd1Y1GYaqhN66qzcTpnC/ebz8J98zfQ6NKf0PdZBkerqwDlvsOu52MJw8no+nsLpj3/h7d8kUd7XTa45LikRjtEYOD5s4WDx8RJ9KL3CjSeVMNLGfK8rtlX6zJ+x3+GJgiIjV37Uh4tB68PhfItbc3A4ciXWD1jryLD+RxhdU72Lqyeke3TSNIiUIQ6vdzIqfXDSUvJw8C4xGR3GMLc3CqsYZ5A66IT2YdEd9xuWrA6g6TVqogy0vndpxG3BSCUXWLK4l5FkIOiWxg7tcMzm6GK1ieGwRnl5bAuKl329bVPOpgpjaP2at4dH6iDtWb0nH4LA9cr+mB/Ssy8fdRbzw7rwmyF7btYxn/ogMWVwqYNCgDr+iL4MgJHkc6C5pcxx9n6crwjUEwLm63UXRx2zz5/Fgvg6X1bzgU2gBrx1sTtQ2BeOGiM3mxwJN0dhoE7U5P4ap7WkLXlSJg6znQeqremp4rxEqPmqD/thp5/nzINRfywyEIoacLKd47lCz/YAUfr0ZxveZZwC1bK/kZY770VE+asDNWP/o7sHP29eZoAgdG4403EnK/KJC8eWcLPctncrGRrqDz0QVYP+anpLb5+T+9vsIy4a7bbRO0ziodSNjH4ywhRp/oLcE5Qpxea+mH6/Y0UNa3pl5ykp69WCFi/Wusl+23RzDZ/yqWjBl2Hfad2QGXz42G8AeesGFoEL3gx1N2hhnG/Ovvlu5XmJfPY/sUHjNPaMM94Xy/yBVwXvBTKcT3DjN8MC7oPTzbfkU8ftxfjZQz/icMvfoDMv1jcXBkHELSOGrmGkmJTgYM1JkKr2dz2K/FARd3aIbd4XdFzY1/+zgrb1bD7d8tMK8yDmmuFCNCk2n1gAj6RysHXs3PhHgTDpdMB5y+wttkYfE5cQ+9Y/L6u7pfdwxxbYR9SmHkYtQY5Ax8iPf2dJKR4QZ9kvO4N42eMK7JEZ7t/Qa7PNrylwWNHyBrDo/n/Hjsv6ovXBU40OULnli33xe7qMjwzx0BHz81Q7f7tW3sWC7MVMBahUQeTY21YPlGHgtqvdF9kwQNVGU4pMAXN4pXih0P3DJie5+5qxG6LK4F646CXkofRV6ah2DqgEnENdSNdN3mAG4TZVzxXXswk7iAR0SV/Ez+649rLIOyDB4d/Xm8E6EFHkKcN8qXoKqbBNcqyTBV7C2fC5vjv3bLDX+CZgyPj4R7NHC/FiRk8jj5pze6hkhwiTBOpafe+GFFFVwVlxvcfP1376cWtsPtY5Xw1HIpGjyJx4iDcTQzcjr9dXMBFHnlgFULRY8uFMPGvod9z9cYszoEs1tkUwNPA+shbH8stmyX4puocOo3NZRWrMyBUAcpFO11wPM7neTfzXz+O06277saeczRzMCEyUbQ+QCPrlf8sWODBKv6ydCzaxD+X7yV6bgG4XyeEtbfyVcbzglctI+GBM/US9BGOJ9mp30xsz+n30G8Vszu7dxtCmib9x1Yfcwi0IN0OhGEFuvGkJc2ruTocGuwHhDDTZhtCV4uBPrUL5VjxMlhMtGSQ0+hw6sq2FVWAXtn6pCQjAD0dBtEPA46kCaLQVCSPI5rTtKGwJl9gJ2X3Dvt8H+fF8VbPHYXzteD83qw/SuPpb8k+CfXDz90l+FwXoLXD9UBy7e22rbmWxPvSbHPnFh05MbT49YxdP70WDj/LBcqhxCMz3P8P/MTrPfXZCXj8gIW2vcF5Rk8Wtt4o7KpBEOUZZgmcHsW/1i/MPtbZpNWWAu3F9RDrwlx2LI7DhtuSumdllh6gqbDooBUCFOn6F1F5N/NfP7rj9k+383jzu3C/QnUArpT0Jvgiy5HJFgm8Nb7VRJ8/mKRSPe1nunhT5qmyXsKoWKTMTLe5egaRlyejcf6lhwy7tV+EvAmBexxM7dLfTIsWjsKeix7KGJ7canbCjHjvWwv2D4ErdMn54y9sX8gEH0FU2IT1xdma3pxyjd6ws8hA4D18d0fe1DM+jhZP54QoOU9fYHeLkQF/NHG3Ils1BhECuL1ofpPCBfw0wjcRCIIg2o5H/t3fi+S2+GAVB4PCHuo5toLTAJ5nHnTB+tCvbC9wK89nHwx/LmZIcsXuL1XN2Lza80X1IwcRSzWhaC7bhxZ4JtFAsf7g6nBXG50d1e4keoIUV0tzT4sGmv2Zur+AdO6X4U+Kz+BQedDMKlInfz6KsHVjt0IVXUi4qNmYJPvzXVXEHB/lhJ4LL4B/zU3G7H+Ynlew65G3vs7wyoaE7SkOOatF1Wd700vJmfBl7de8NDKFg8Kn3/rQIxjKYa9oYxnvd4wnew5F08G9T0GpTknYcHwMbC5YRzczI6mZ7uGUxTFiJpmrpL3PrXWLFiPpm+MPgkT++OhoebEqP0QsnyABYREBXKj3veHHElfef9J8Z0jYj3oJV9L34ktcs59VSEeD7nHod1xPbrg3HI6ypKHoNMCP1vphjvGieS5ajZWlrtmdqxmxepVQb0EzjMuBR0z9LD7tpv0W0gP1LXriCUv3bCxOA7ZdzOf/5vPm1elYfRaHu/HqkC34em4cYE3Nloj7nuZifpdvf/POmxB2Df4JGiwJ9MFPpfXB/YJuiU/yRfz+klQWcDdC4e9UXe3AsoO3DIh3n/PzMgf5VDl2ADGe+NwaGocLiTTaZPJaDq6Vyr8uZAGaU/ssf1WikvPPpPXi/71x2q5R4vSsX0vHldadYKiuzy25HvjujAvbBB4z4DpI/Gh1UdwyG+br5MFXAZ14UwqlaVj0LG+8O2ZELPz/dAsXIjTQhzLiveUf/f/9sdqxrsFu1MCd/V5rwfLX/C4R88fEzb5Iu0hw5XXJMhsWJ2L1bfk+2D2Dphd9so4vD1YioOPJdF7tiPoxfwssBiQBt/3DUbpaMDVbyvlPW//+ht0qR1WChgxXODHD2f0gt8v0vFgnDfWzx2FP/9kopaOnzzv3JqDbv0YKqwAmYCZA13S8HFlJ9hKhf145YozEn1x7+dM3L/eA29bl0BKyCWDVdv/zlEt5jXc23sDsjTi8FR1NE4b6UGPPZ1GC7cEgumnROj0i8OpxAbptwo5zq+Yc0/0o7kIOo37AKwv/etse9Is8cGmVS5kZbwp6dXOAB6PC+IGuenCxDU64M6fFTHNeVLxi3GMzR95b9iDg9VQojuSbPAORIvBDqTh10ASeksEsccmcXbdRJC52hQyu5aCuyhbpDLvlHycrO9bZY4RHpgdi4dnJGIR2UKjd/lSn3Nr4c9GKbhsssNtA73kaxdw+p2oVYszXX5sQ2cM/yjFONcELDy2nB4rTaKrZy0GVfPZMPs6YG3H4ZhTdpNmx5ym3689Fu+rtRFXxi4xblh8ml4MMuP6/xZxZ6PHgtEpfW7vXlV68ZsKfa4T5sQpK9MdER9h+pxUUfcRf98S3Z2qiHlrFXGqaxwO1I7HsZUJdNHCFCrOnQPjP6bASw/ApB0U84qboWLkfOOaj3/P6NNuP8G+og64sVKMHyfFSW8SqUnMOLp+ZzYErciGZ1qOGPqF4kVnFXxgWGlU898xuV3yr72wd8hPoB/icNvuWJyunkcTMkR0W6gUVuhlwpJ9psg7DUX2XumWW1tdzN4uKS/nMXwcjxHWfeH3DR7nzPVBe4kEvYT4ZysS9nWKvgnrv55uvsrAofAPsD5sVmvzc3QjHusk6LBTm6xZYUimXegOskWeXP1tA/jdvz+wu2Y9ptnE/uitv30lAz7DQdV3UHAnGs9VxuLkjPG08/MpdO3XBNhyPwC+WHMoaXbE0zE/oBWrWz9HEsrgkTBOMzcegzv1BtNH6Wha4IHJHSTYX0GGWkVeqP32B9hV/mljN1TwlyrcceW5PF6w6we2D3jsN0mCWsl+OFBThpNMJMjOWY99be+f1fOjsHc4j69D0lHHUQu6FKTjtTG+eGfvcBwu8MFPNV7Ydd4j+DbwtWErxrC5hb6/DSPXS7FKGodqfR1o/uaxNHtyCqgPzoHaro741dMSu8eVA8sV8Iv/arLWnMGat3G4TsBC58wgqpEfQyvvp4EpyYSxhwjuVLHHZ3fvi8oM+4tVdj43DvpSCOtPVcC8Ow8h+KGgT2kA+t7oQ+z5QWT2RQNw/xbKiUyswHhgb2D5WaM0bzHrg2b+NHt+h8Zjb6C3fxyWL5XivLohtMkomHoXzARltWRofGGP0b0H4e+7zdDpzDLR0FNK/3NWRP7NUDVeihc4Kb7VzKLPjKKoytoseHNzPgTlUzw8jeLGoiaIPTdHVLTgL76wNwxFCorovl+KpaHx6FsynT45l0bXpM2BWUq5sG844r1ugMzP/3U+X9zk8f0uHiXP+8EJhQwccNkXk6cE4IaeMhxk64cOuj/oxL3KaPJlN81J/AaslpRqOBlVN6dSE3cpdtRQxY51lbD3NOAur0VgYlUH/o2KWLiujyF7h9L6poS9L2FvUxynOJLHz0ah+/aehB5/y5Fe3+iGJGvuvoI61HXSh8fHvsGapW3rlMpjfsEG4Xwuvc+j5gIdkJzmUU/QDrM/+OIMQW9qvvZF9gZlf80AEXtz0frWQnZODSv7DCePTgVgjk8QGVnfh9wb3Q+avoZxQ7oawB4HgNlvr1KDyV3xtN0jOnp2DQSqT5HXvooz4imqJ+CqvqrY6bsqyl4Ox4s1iyFtvhI2itrJ6ymttZXWz3u7ZijV4DHkOI9eQ3rAipk8Ns2SYNM4L+SbMjFjvhe2GCvg2XltefKz9Eb4oZ6BI87z2FVPD2q28Fi01hdtI/1xmsDLrT77Y8TrYsr2YnF/arDlUQWwvWD7oP3uBymLCMfI8c/h1iMlGnquAuqN1tMd9n5gcf4NMFyIP3W8jb89W5rAW4h/Pc/wmL5CBw59SsdPPf0w+KUEc4X1bHnni0l5lbDzSE8xe2fFbNj7gEsHFTB9Yyxqmwpn1COVHvg1gTovz4I/0VJ4JGDLvfsgx3nDjk1U5e4JOc67l6SZMJwf1WEUF10s4V55poFxhxDOb5uIJlfp02+WuU7uC/rRfaXtMNbrRZtxHpzYDFsMM7D9JYHHl+lCmh2P9bbeaO3ihyUCvoSdCED2xoz1CP9rp+tUCgevp2ODK4+xARrQJY/HxoE+yD8ZhSu+ZOJeJw/c1/26qM+JI6L2gdf1WC5NcfRneDmuCY7EuJP0VUGYtNuTGK+xJ457LCFx2DTuYoI5lNy1/X99KShA6V8s1F5XCszf3Z1SrLeMxSc1k+iFcxNpp4NT4aJGLgypc0TfsU7IuGBrLzSzY73NjA/ufBqDZwYnYGjdRFo/NovmZCyC/5SioGqSMyYccsLnHt3MPC6mm+wtXm12evMWOZbevJ8LU38UcpfUPNHE9gS3Y40J6dC+N9zwHcQ92d0HHLiLdJblXdhT0/ad6aqLP2DMkXScu4bHKqOusNVF4ECREhze3x0bazLxDHrjvS8HYVRh2/q0o98tWG+djjNi0jH1fDPt1JCOrl3c8e1AD3R+mIkN3Ybhjoxa43OXvon+1am95pTCLCsReXfRBzd+MCZnhgwlkTYGoF3pzb2u1YbrV3tBleF0Y2Zr5PvQ5K75J5j+px3mb1XDmPeUJO8IxonhoWTFriBSPJpAy61ELuScFTzdYSPfg8zvM8W260eLWV7jpuoPWDq7CLqbepC5Zv5IbQeS63YOpDDBAL6YhHHGpWawJtgY1B4qoJXNF7FKwd8+FpYD2PP5Mxgsi8e1L6Q4NWAKfXYoktaKZkH077nw/iCH3RdSef76Wq88k9Y8CvPFcimXng8lM1ICUUkByeXXRmRMnh6UXgjnHi4zhud+g6DTlqeQqKbYBncnx3XAoCgeTTwysKiDPaT0zcDe0aF4Y64Ep9rIMNfPH1nv7n+D7tJRxlli1sO74uBeEevpHTAGOLIlmPugnALhGrbc7V49abmtJl04f7rTkEP9KOvPYLjA/PSZ8LdfMfBQJP43Voa//GUYN9sDfV1luONVMl7rnoJR92TYkJWChiOOi7yuO5v2mPdQ3NmiVt47lX+sFIxlziTpeSBuoLbk3B1rsm/xAOhnMYVTBEuI1baGoj7noO7cUdOtC57K13Nr3wtQOmsZTE6JxdWiKLREXfpuWwidko/w2yIGOkxzwNMTjFGtv5ex4fDjokEr74l2/q4B7eO/gHHJzcOB9I0JQruLI0mjlTu59doawkyiuY6/zGHHDkvhDv6ABZftDZ20m/++7+j5C1jvrzRaih/3SvG5NJ5O3J1JJz3OgVtzc6D4FeJ3L4oNPfyMk6xCTUdkaektv18IzJ5pGP1D/cgrLX/sPsKUJLq7kM6dB4LotR93+L0xnPXuJv8bZtfqbxV9KudeczZKsWxZDBorBNCiwVG0w8/J0DczB15u4RC17VFzeQ3U9W6LZyKfK7BeiGPVuemYmNkZvnwT7uKO4Zg/xRMnVGfiuBfeeOaepSl7N9GqVVvfTSR5ZpEFZqPxt81womTRk+zTMYbIXcncWDd7+GLoLu+NYj1TrFeK+TKFL2Dcqw50jaT43jYO4fwMmjhsCm3SSAK161mQ2IvDki6ApiqHxJvWOZryg2aLfqXeBGnjVxgQ0QVDlLTJ+8Wjsdx6Ovl1yZEsdnGEgE1p3O3JFvB7toW8f721l535+zn6Ojirv4R2o6S4tSQG1a+NopITw2iP71Ng3pxsOHp5ENor2srrjY82N///6o2TH/JYlyPwkJ+6cE/Ae/0qXyzd7Ic7BZyPIH7yM814SGsvC+thYefaSeAC137xeHKgHZIbYgxcFIDeA/3RyioBa18k4oRrithh9w8Tszd/c9hX4suBxV/VIikqZ8Zh3wcz6I75E+j1WanAvcuFGSWOuMgFMNSkEsr2tc3rs17OvbMEvpQo8N1e2rBYwNGEUF+8u8cHb3aQ4fljEvyp4inW9x0iZrGzNWbOWdAMPdY6EO3LgXh0vQf5quVOSioGQd+8SG5He3P4/tkMsvtVAT2VLmqtJbAaAnuLGbUvDlfoJaDRzhjqp5FE365YCLk70wGcAK8uIMhia3B2Z6yPe0lvrvoO9tZT8Mf9cKxcHE7vOEjRerUyflmniq+jXbCL2xJQ39cCxQX1wH5PwGn8ZDF7w8z8bTH/DAMH34VArTjcZxqD/iOG0USXMXSYOAiiXs+A9N6OuOa8Ja55XwusH/LfddE+9hn6HeZxwESBl0l6wbtoHo8v9sShH31xn6Cnvz/xRYa3Bq6NhmHkL59feOg3sNz78rtxeDxSig8CJ9OuZnEUP2RDQBIPfU4QHDzXCesWROL5RZPb4KeRXhSuCpRh9hgZ6sBIPOQmwxeFyZh0MRm7C3gWNjIFJ5/9Ca2+Wj/MZ/R6HqcJOuXk9b5QspLHUwKH1Fjlg9EqMlyhKcFZExQxZau5SEb+xofrERWwIFYJE25JUWmPoB0HZ9GEyfHUIjoXHh3PhaXjKa7t6oxRx0uAJOWIx1XW/o8OGHqmGs5PiUN1eyla3g6n/lOTaEFWNnyKSIFSALx73AkZT2VvhdkbYWY3589nWHj7K+j7xaLooBT9VvnQmBgP2uFsDrwWTwOzBBt89cu2DR/sZlgncp22SxzQ5SEtWz2S6zvAiTM0SoZIszHc+Zm96Tzl/tS2Kc2ppLkrzRfOy6SOyvJej9Yej1HHJmCJfwZdGyvFfS+qwGydBnYaAGjVeT5s2q2C/rvr5fF2/MF8MdM6rRpnc/gjyHYnxF3RHz3O9iY5J41J2tIuYJMbwHE9rGCOmw5UmjSDid0nE3YP2fwY/32aWgdEIR5HJkgx/1wMDTmbQgfFzAT/qlnw4CKg6l6CbF4zyjeJJ4l2ihnfDXvYDhnnLbCzJ9rDgjGsCMjX7r5kTqoVzOwYz41faAMOYAq319YZMwy9+NRBxIerIMNQhp8Ws8PJ9k+hWKgfRLZUrSZrmvwgpngp96xuPPx+RWHguwYTNk42z5eZP6B1nMuyhpCBcUEYd3YIgZsjiWb6QHhhG819vWcFC25ayrHkRJfponV7/9YEsnfUAuPzFWOlOKRJ0H/ukfRiu0iq+WAWnKvLhphIDp9KOfwz/xpsWJ9lSjb+5WgRJe1w+a9qcCExWLhaivSlDy38EEl/ReeArf0EELYUe5+xRVrWEVltu43ueNUAQc4ZiAIOmrSYQfRrHm3f+6OPVSAuMpTh3KNB+KxfIeysaHsfTkXdhMA+PM7tzeOwa1rgf4HHwRa+eM7CDz3VZFi+eBQOGF8LLD6wN/3MpjU+TOVjUGFuPH6BdfTQj0k0svc8WNItApLOOeGi5yOwi0oPU/aOj/9yWMT4ZOs7vksxncntnkHoUuJEKsJsSD4dCHefRXI+rn1AI0wMuiOOmX5esc/0d56VaHHjSWB81O9KOSxr38SNsx6FKWQguXaphntn1xXSrKy4Mod6uj1PVf72iNV9Wb2XjXPJSQVkb5ImD5Viy0gpDk+OoGOvZlL7TdngNDAXFhYgvmp2kvOsKwu64D23QnqtsUr++xpTtkfhW8OZNN1FiqdLO+D8HarYw9cVGwasgrkBCvjkhArWaJbJ70TPYX819b3LL+T5iRPdpHilchq+MQ6gS34nUFH9OFj6Uga/51C8/NkO9VwijZc0HDZm7/ha3+jfeq+IYYfdyfK4YHzgGkCaN7qSnIm2YD80gds9yBJEJvawme+FOmMVzVrzPUzT3SzoiKXCGQtZHIcvqv+jucuG0xunedCMzxPWwgaHDBqFB1JvmHC+7Y2zT4SKft9VQpbDYTXWl5yE7O0YjN0tXUj8wpHk6jAryI2P4+yVbCHsz2A44VIJTG/8e16Yv5YkHjcOycBVA/qB4cs03D7WD2PrXbFZOC970wNxBBdswjQLG2vrGFn+LCe8C1mfPBrPUHey/8VksnnjEDD/mMrxqfrw+8wgqNmzUzT1fqRpfaiSKdMuN99XQ/3VB/D0exdiYCDBPkW9yJ48G6KRaQIzu7lzc0W60L5eRf5bGuw3Nv4d55KTb4EbzWM/Cx6fufeCDW95zF/sje/nSXCjEI8ivbzR8Npe0er2m02Zz1ZfnW8WwZcGQvRfBOLafcYkqE6bTOB7wXzLKdyAlxYQNd8EWK+i0Zb1Rg+ck0UuJaXynB/re3zQbhDZ/zQAhz63JYojvEhOgxnYbRzPad21gPb6BhCloIJsbq2arHWO67zi8emvWOw8fQY9Ps2DFrxNBFHNbNBttsFP3UCel2K9h2Xz8+V5qfLYH/K81BeDIeR2tTe+EXDwko0jSSk3hRGLJnJBv01AcqYvsJ6ZuKmr5H2ALP9l+KZBXrd8m2RLOvYJwgvJhHwqHEK+GpnBjtJILqTBCOzSrOR/19qr2PphPYR/bvO4/DmPNzcbQvkmHgO2SjA4zg/v9pHhlcIAZHUxr/dZ4kX3uhqwPjD7raVyLfejzo1USQPxj74vudrdijSfMoPCDhHcp5tG8G28DTBelvml7Tuirqd+gs0rHgcW8Pj6kz4E/eHx+2F/HJ3lj1cFf3ce+sn/ppXTtX4Ytws4yeP2EB63zewLU//jUUXbB9c8k+BnZRluSvRBNr/WNWE2rT2Snw/H4btrcYgZ2fR1T0FDDM6G8nE8HAymmHzVGZ+objNieW+mWVq1Cst7T5vmR+zmheC4M4lE2ciLNFQOgVCjbM602BY+xAz7P9eT3vwFWnd5fHdH4B8SPVDczOOJ8xK8t8MPzbrLMFXPH9n77A+X2vIs9rtNi8zTsFmYn7qxJvSawOOtrQK3ejsSI79lYozHcNztWQFr23c0teD+vsfrFaeCbLxvzsTiJp14rAuYTMt7SGnxlDx4v3M6pH4gWLXHCY3OfIJPg9rWnR70a4QHAqf7+JLHSwW9YdJGHr3mSFAn1hvLFWW4pb+vnFszHLRIG2jA1p/FIhYTR/UcSJYkBaCpMZIN5SNI4xhLyPQcx80fYgzm6wzkZ5GdT7Y+rWvC+j85cynajpDiWFk07bsvmRYnZEPVsyx4uwjQ3IYgttQD653JO/G3p4/1zrC+GaXPcThkcxxu6xJPbR770yqSDp5HM2GAgLmzjSmyXoaH84eI2W+GMDtWP2I9Dl4zpOgbGYdj7KT0yKWx9EBmCoRmzIROxBHb3ya4/WMF9C17Lp5r8bfX8akwv+JQZfQ6Eos7reNR9CGBDqwNoRW/8qBMLRF6jnbA/DMUmQ5vfTOxQ/kXiEIHcoyfmURPwaOnm0ny9UJYdrSeSBeso1dJFUxVjYTUlWXAMIWt5/PivxrpSVdVPHq/Frrci0N+eDyu0J1Mh9zKpmcqZkP+rAx4/MIZuWonfJe1X5T/+YC8hsR+n4jx+pPTSuHHFyS7Dgag635zEm0wggybawT0WBg3LNACNpcbyvecxYX/ve8rjvCoeovHD8uNoH8Lj7uOBaChxB/HaclQ/6sE2+cowJe5Osh6eooefYOoiihkPcTRa2dSw+lSHPG7C2pU9EIjGIHGsAPWtyjjs1pF3Pb2s6Hup2wxw7PBFV9h8f3XAJ6lMH67NTG38UetD4NIeX99smdaP9i6K5C7XdAPXhuYyuMRi4H/jpPxEDXTDHRdk4HH3d2h/7kMLEoKwzyFMfjDQ4Yt50aj5acvdOjhl5StS822Flg7vA6ya6fi8GPKtBdEYOGBUtgyso7UPy6BBNd8umjTaLjn/V3ui2ljpveZL6aNmT+HkHjsME2KW2ZspepzhtPa3gIvvzQHOvWxwYUt7nhHvx0ucmq7nux3wgI+87h+EY83Co0gRDUD13byx6y0QHwsrGewgE+MV7VqcGazTqSKSy8p4NzOUpzwIh4v/YihKpbudP/D+ZA/KgtW/IdYfIcgq1dcMd4nYu8GWXxgvy/HahdrH4tI7V4/7HXOmnyo0yNfK/qC9RI/Lq1YF967mwJ7BxvURdG4VYszXW69/ytYMt6aJkXTB2F0WWUi7ZI/E/KbskHlBsX+BxzRoLOaXOv8Oz+mc5b3zcAHa3kclKcPRxbyOD7LF0P6BSDtKUOjFf7y/pD/p62rDItqa9uoiCLYiZjUzFDStdd6HlC6e0CwSMkZBAVhDyMgiH089rHj6LG7wDgmBnYXBhYYKJhY36ztN++F3/f+2Bd/5mH1evK+10u7JtGLtr+4Ky4OaiXgV7I/yrFMMQ5NPmfRt8PH0odP/4DRLmWg+Y6g9Q2KZ3c0QNvbv/MJdKhthIHTedRco9LrP/pDbaHKJnkXhAezQ9C9oxJrqkKR4a0DRv5+7zLs9ar1POZu43HrOX0YrPLjGz2D0Y2GIlH573bLwwS7Sm1j/UduUD1EKQtwkOr3L3N7gGRbAcbvCMExvt74pll17zaEYN9/L0lYbtPwryVGb9a/hrALX6F9SgN4J1ESGCXFG2lupFLDg4Rtt4ani1K5sbEW0M7KGk709xKzdfgaoCW2+uszqNeBd/Qi8ZlS3G/iRDq08iL8XUvoaZXGzVltDeIuFgK+n+ENX1Scowzfr8Ybbn1SRnFsFi7M7IBXfVrjp3pPvBi4DL5FtcIz1zUFbidWD6aT/2sd1PVgeTUyzEjMQt8u5XTsxTS6te9UKCgthC2BBKtNhgn1Ut9C5hi2rK9j9VI2UjlGHZfj5BulVB+yqHXTZHirPxluZlLUGjMUm4cdkhwwrJLYXVpowmIq5227IbPX4jL9iW71cPQuH0PG91cS96AgWDajnKt/NQxknLOgGyT6fxidDnsjZrqB1dMz/dCjzINUFEWibwIl43/6kwxrS4CGsVyWzBqKYs2BHH4PTEatc9WyazNl2O6USq8Y5FEakEnHTZwMPWrzoG4jwR4rQfAXWA3hb/v6eCO8rubx8WQed1vqwXE3Hm99C8LFHsHoo7InAipCcGjhD4jV+50X4I/pr2DAcR67Z/F489/ekK/aqxdnBGHz2RAsbqVEPBQsrBXzPRgvw5+mSmS+B/M7FD65WPcjF28q+mP9wLN02fKuKn9PG/sXe2HSvkxknAwvNH+vP2P8BU/yVPZZhercmXaE96pzWPsuGAMwCHd8L8SFAYGYH5Uqefy8v4jFGtQxhpd/PYU2aXZkva8UfQZYkYDlzqT2ihj8uFTu9lZrqL47AHo+vwfMV23ZHvNTr/0oQJyh8h2TdKAxrwD9D/ljbpYnmjwvxCS9EEE/sBjDtk2JHNMPDFfC9MOYCd/J2U5JmLj6JfwzRpdGdWiAlBVb6ba7oyDT/Tl02RYk2BPqu4LdGyxXioaWZFqGFHfGeJDu9khosyV8l6Rxq4OsIdjQSLDDX53Xkaj1JpNlOc8NvbLQ7bIMHxzKp9MfpVG7d5Oh97Qy+IsQfGbgKvhxkz40SNRjZONlHBuNHWU4kMvCdeZjaKOVM9UXTwEvuxwwWjsEh790Fri51FxdQgzs/WehXsv8hRwhSIbeznF019QcatA8ARI7lMKF0xSVb53Rr6pU3DW0VBxnjCKGtWK6fdXZm6BzlRBqH4o9/9QnDjJ7cl63F8zv5cfBAWMwHNJX+A2TZTKCjo7RQabLuq7LxCcBWfj5SBiNfTaJblw7BUK/yeBGjit2XeKAV1adkjCeofEl9yVvt38BNc9QrciDhCyU4vsvlMjOE2JjZA5nfdM52t4MCo7agPbA99D819//iU8w32gc1cT7a2W43kWOccET6arFIfTE7kkwQ5YPlVoO6HQehDVgvpHahlH7SOILw8iwLZHo+tCfDM+wJHu6mEN13yTug5cJfPWwE9aAySzwPi1ha6DmOll3wpS8PS3FvdSHSK9TUlAtgU5rMrhWrwyhZr2TUE/HuBFb7s+N1Y3QJ5dH0REedx7pAxFyHjeFhuKtdUGY3UaJdFUI3p/masrGx/xA5oepx5eTE0bOaUqx5EU4idvmSMbFWsG6Q9kcWWoJVaecIfH0G/DuW2Fie/OXPVi+8bOQN+Q+ZOJeS5Uv/mAcpZsz6fFLk8BsQjZ4bCf4eSpFD8UegQOwZT8ZV6KlfgGWJOejycUmemakSo8ZemDFUj+s3F+IH7zd8MqSsRKGAzt02VoyVe8pqHFgdiFOZNy1EAzebUFKYnuRHm26gZuWD1fdqQ+c2m0EjINziv0dMavHY22xug9Wr/FPsRw/RcpRb3kQzficSMdVFgFWFcPFry748YA9shh02Y08yaDVN0UsFv2PxmchNj17IiWFOZG45IkDcXTzIXuiLeDY2gTuMW8N9SqbnmH7Wb5KzeXCeF0YJj5xfB5O/JiLppsHofHEanrt706o5d8Nt6Z7Y2WsXMC/N9t7CrWH6ppDhr9tNY8jop5R6GUeTnI/9CCdssSQWiHjxgVL4EG8LXg4mInvtRooblk3s6juB2w+E0BOTovAG5vdybarIjIhczDsPzeS+9pgDHWrbIGdd1Zb0nIdWNymTOXnSEoKULeiNYy8WIC76jzwFAlAv1uFOD3SH49Pr5A076uVYGR7sfaTb8B4xljswX+uG8nRi8DJQ8REVE1J/z7G8FU3luva1R7Kq/tBV/ELeK+1VqLGJjNMcqTGNfCpkuMxToYrs8Jp0Tye7rLNg9pxpfCmDDH/kQPWzVskSi3bKLkdv04yT/IFcqObVHfWe3g3x4fIlkZi+BxCUjIIETdJYL/qjj1vYAHTLpiDe8MZuky3Le5YuJ+WNn8SeNNYDD2mejxd/6ccE7PboN7bD/BHGqLvsqkQ5dMMP0LbIOOhKw7T/c1uZTx0bo0qH3yAAm+1tgOOKDC943DMHiTFYVZKdIFIzC6ZL/TR5oWVceMiLVT3NeFnFLEVReH1C0CqegeS3ccswYrIOd3bzrAj3QYeNfsaLO1IxJNcv4g2SurBMeUNWNImcOtrRdqahaPfASSLzFyJdoIEHEbGcrs+GMI3Q2OBG7Zf+WAjxknL+sh4Yxgf2czkDEx6mIWd/p5Ab2yV0jfjp0Nf+3g4UeCIr0SANlnvBH7DluNjtaO25Tx+u8TjPgs9aFL506vfhWDFsiDMUen3Ee9DhHzA/z23LB+wr4nHRaq5uTNdBP328lj3KBzj9MJxmMqer0+PQMbtxPraUo7xUjldL8CjKpvCcUo3MG2v+ns9GB06++Ozj4V48FaAkGdmdU879r80YjFFdd1TrJeYrPQIw/0JXYntCBuS+5cBrPEK4RZ8soALwzsJdxCraVBjsxiGwvjeSwjQz8LHU+Q4aFcGXfs8jercL4Yus8rAx5jguPcEFWWVpvt9x5ke6bfDRGVZgf2766DscAb8dURkxGBPTGrlREbY9iEjnvSC2YuHcfNndIFZ9q0hdcVFmH9nh+ki41+1ZCy+tW1BR5zTkImnR+bg9K8KOud5Ph2mtwoK/HJh1y1EZydXDCudI9zzn4qXSzizRoHrZqBjAzyWU9KkFYmhng6k12COmE0Qw9GaMVwvlZ4fLjH+X+4CDQ0mw9qT3n0Nd0Zq4Id+cmx6L8Odunn0R0EGvaRRDFvOTAJzBUHL14Ash8e4WBpCfsmpOVnWeMoxfqQMN2WOpTX7k+kd+zzwDS+CJCmHJJ3Db9cOiL5LSgysHlaKGBcawxA6GDyCxKvuZOaFMPTStCGXFGJyEAfCyuVRXPJt1Xr0NoPkXQ9BHRNWf2wdjZx4tEjmcUzcQPh4k8d7X8LwQNcQPN5Ziadnhwjr1TbhoJjxljAZxlXCcC+BKp0yc3cmSkZlUAPXFGpbKIdCzSJ4reBwyHCC9yYbiQqS9kruOP2UbD2mgQcv3Qbmn80a7Eec7kfifJE1Wf7JkBzUHQCa0cncxvWmMPm+Nbh1fgWHO5dILt/8hbcwUjwDhcdbmPdEhguSMvHHohiadSuHfryihENrFNBzLkHNQieBL2u67HdcwQrPx7AhjEcrZx4DtXuBdh2PLoUh+PNtCOr/KMSXN/yxbsZP8DgUY9C//ld7JfN/wr2md5C2Qo4+SXLkHCfQK1Xj6T2DYpi1owS2tQEcPxSEuWNz2rK9LwvvwNYhPP6jw6NTQXfYGsljfmMQdtMPxdrPhXi+pz9qeVWC2bwjEsYJx2QqFv0Q7uyRXdLRN0yO08770XJlItX4twiqzoZBZJELzjxnhy9Sphg2tKuRvE9/LmCJGJ8dw6Jsn+lE7j+X4uBhgUQ8ipLI5CHwtSCTW/ZzCFyssBKwRwxz1lKO+RNHHS3JzchwLBosImn7HEjH/f2h4FA4V9lRtQ7d9YQ+sb62HB+zz4am8ZgzS6WTAnQh16MABxb74lWlL7rUFeKm1qHIxsZsu5a8d+z/EPdeZKU0CDW+f+Me+rUnx9K+0MOmllzCpP4w2KOt8Bsmp+ZzZDYha2+EexrW75Xj3/Xu1O9xAOWulcDD8T5Avtth93QbPDGyClZJ5kt8QjSFPjav6iTUNh+XyTBaZSc7OiBttXoq3Z49BfSe5kHlxGFYP976v8YLgl60Q2tvBV4YosDznYdA2VYeV5EI3Pg6EiskKv/dOxpzBolMf975LJ5YKJFcS/0B8041Q6sdT6Ci3JfMFEvRY5ElmcsPI/pnDWF4WArX/Q9reFRnAyERX4DlKXX2/rKT1XnKcdZyvDAyA0t04umSQxOo14l4uFUxGTbkAf60dUFl68cSVhekxiCp64J6NQwlhT5S3KRrTy5K3Ej1eyu4a5fKbfBV9fuJWIjHq2PzrD11TGuubSZGKTLxccQouis0jZa/yoCZtQpousnhhb3OyPpJuv5e58j6mbCNx54qvfA9Ux/uPuVR/3IwSj3DcHZ7JS4vDsbZFRXU49QDyjCVp6p1TFhdEIsBTDMeyil3SrniCclw6KIztyFuAB28ohftkZ/tcuGYLjXqmoo9v6UJ7dTr/aoL2vIiFfVGKnFjghIPpah0XZoS1+hOxMP1efjnJSX2354nyBTPeUtP5/7yq8aMugseKSm4ZlcebtPPxZAUMVrcPEcV7TqhzqueuNzaE6sK5ch/bwADdDVUx8JYXOxKWA1oq877oR0yJJJUKupTQnsumATG9SUwIMgNB73kcG9BAtoFd0XWhnAvqfp9r2cyxj3k8bSVAiOG2uEnV1cc/yQaD/ePwl0Xc3Dt92xBby5JGShuNaqP2Ozba2DxDQHTudSeJHUOQZe9RqT3UHOy/kdvKHAO4D486Ad0hj609dtFo/e3R8bpvzrcTNRfo5467q2k8Z4xpHenBJIHC2HMqXWwZIIHuOsNhbsBSTT/jDu9p/WUbtmsgYOM9tAY32cm/QeuomTrVconhRNTDkj7R+sg1nUqvHprAVmDnCE624Eu3hNDW/LaJq9METNM7SS3/XSrnhf585EX6f96HtSNmwcmh+xg+QMb6D4Z6ZqJznTUraP0SJo2PrR+TW9ktcYbJ9Lx7IOxOG1xNi1vPw4vzGyDeFIXfSLcsdPGcngp0sLR0lbIMK2Mk1j+6pdeUXMTB23NQOXmLFycGEQV5wtpbvA0GJuYBF0OIibMtxd4hhiPIOM1vnzgvLF3m0PU899LtOJ0MXleKiVhzbthfsoW6HvJG8iiGLDQzqfhVXECfydbB1Yrp66Rm13+HToW2pO/IBy7WXmSz/JAsiXJBvT+HMt9vmEEZ51MgdmrbE5YTd+Ug1Mk6rm53saU+zCxP5c91w9qpg7kckgT2VyoQbWzA12eGH4ijEe696nf69JD2zRBxHMeNXap7Lq1BnDlOo/uF0Ox/9ZwzOqpxNd1Ycg4kxiPEuNPct6midyFOIEnMWVRAX2SlIUGMzuhu+UL+PSPK657OgXuf/4Mq9u3+43nmc2LTfu3JmxuRk7J4+JCArmSG+PAYno4d7lDbzqxwZS2853m8u9RM2HuWJvXSQpn/v4WsDZZe4s7XyPKVYkYlFsLg1foUve+7+BD/F80SDcaRsXcBsbn6FP2O28ak3NUqO7JMUoU/RuCd1R/nU7mYVLWRHx4VYnD4yfihp/Poffis5LoCb9wrQxDxOKRoXIZZtfLsNQviTbeG0XXBRXCjYI86J3tjBvFHGZc/CnYWeraJxazW/ixASI8szAiWY6uU2QUZyfQhMBiWH9lCnzc4IKzO1Ghj2zPqPfZlfpaOGedgjfrctE4IhfvjBDh2funaMPATngprTvOqXXHQftkwnsaY+f3FO4KhxNHjde1uSFme71SUspZ18Rze+YXwqpJ2dy6DxytzPalGxOWunxo0492D7sl+KUt54XVSzX25fGTyv7omtALjHJ5/HEsBAc4B2Lvn4V452IwMgzm6Ut3B3978peEYTBLD3wQcJhemRwxT5Riq2ehpPIHkA577SH1XSp3ItAcHl20BOZDMb9KzfvK8PCsDulYjWpvfeIx+J493oo2x/vFEah4HI47K8fhzvQcbHm/sHdprDonookoHo/UKGiydhYumvEZXnq1wWuv3NBoxUwYvL8VetZ8B6i9ACyX13J8LI9nerIAGypU9uOKLhCSyOO6P4NxxAJ/vNVYiKU9A5DFzxiugMVh1DEwFj87FOdJuPAIXBE7mkS8CSF1SwA86/M4zQ52MLK9BAzSOkiY3qx68NqA5SuY/mQ6qo2vKwkwi8CTe4aSmK1hhJPaQkx0Gvc40wwuF5iBu0UbM82mItMH+VMk7J0JxiXeqHMMqv7xIYvPe+ODQA2SsfQE9+bLJXo+cDB350JraBiqB+z3jIfcfutyQU7NQ75ohjlpxqE4Wm8Pt0xynuueuZteG63DTcn+QXM6vafM7l91StdQ/Q7AoeCvIBlVDwtr5ThmuRxPGcXS5UflNGNeCVRiKZjYULxy0UnALTEsWMv5ZPnbWicFcuMUaH/OAfRu83jlphTPdpJiLzsl9vg6HBnuU3v3YzHjnlRzTuZv1cLBla5k7bMovDsrlkinxZF+q4eCVkIBd8DEAQ452wuYfIbVZxh91hbjPmC8B6tUffzjdibOWjqGzpuVTGd3Gwd1k0sgWMRhzFNnoY8s18zWX73mrJ8P2qtsCcNxWGldRLvESOnw0zOh+V4KDNvsiG94V1ywvA3eNs2VqLF1DNcX0eMdjJqdhW2/ZuDjmROp/eDh1FovBQ5nT4OnXxwxIwKFmA3LIzCbgsVsGH8hi9sUWKTTVylZWHlDG5sfaWHPaV4IHeeA44g2+HK1Bhac/ij4bS3nk3GcFs3ncem/Knvcrx/0KeVxwOAQrDwTgpIOSvSPC0X2Ho3XiSpDNTcHq2Vi+CP6GMmTpVKcaGJHprZxJ2u9LGC/PJ07XmQOnxqtgdU9sRwzy/uzttS5ZklOFrZ5IMPQs6U0YkciDbUvhAr9qbD7tQuWuQ3FuqJ8k8DeOSYx+m0NGO8aq4HKTbsAuvsHkfrPERhd3Y/IzNyI3QcRpJeO4XYlWkNgm24Cdw/LJbQcH8sjHGM5gDs8dr/SB5pUY326PQyrPAJxQRslFq8OwZn9LI3Z+g1K3CNiHGFsHdmaTjirT/reCcLnP23JSduu5LNvT1gjBS7vXXs4x/eD3S+7IjtH6j2qPkejzmTh0JVJaOuWRB3jh9DrRkNgrHw6hPc0x3fOLshyJIy7kPE6CjmS4LYCj1LTcF9idU+KOTmO5OefEaTLJCuolWRykOEESWlmAk+TmrOJtffkVj2wXMb0AXLsUS1DWXoefdYUSyN7K6By8CTgjjthQhEIbzT90O5sOmRhhSl7o2nt4cvCO0235nmSQOcoHPIxiHgbSIgDkUD9QTlXsNgGuq52AIaHZD5Ey/lk/kPVHh7Hqvy40O5dYeXSAnw7wBu3KQLxUlMhVm0KRYb3VHObMpm2BzXx5prvsHtaBvY2V9kvOIK+akil1u2mwKCMBLBey+Hbk07C+yTsvSX2/obg/6W/EDjbr7TOwrgrMsx4Hksb/hhB53RWwP3qUjig64yPbjkJ3G4LdJaL2Tqy9WPrwTjfNOZKyBqFFL8tiyRLTnqQmR4OcHxRGrfJwRAkBVYg4Cf/F0v5nzzQk1bYWuXb9N3Lo26dNmyWFOD3vd54vtwX/6ktxH1/hOL5c5VCHJPFXBm/AtNrjL/AItyafH8YhmS4C/F/PYDcvq0HM46Fc9uj+oJFgrnQVtbaa0azLu0V2vTUbiO0Z26cjqc1stH7gSsN2R1Bhx6dC07zpWCS5IRxc60F7Ca7d2/6aAscTLmaOsLdOOCrPWnfGIV+CcGkqSCdWPm4wfhdE7gtIieYttMcanZbSubkl0pWd6sUTxfVQ7z0u8BjkW3kQtKGSvHccU9SlORJtFyd4FnrVO7Rv6YQFmwFrtHfgMlIT/xaB7Xs+Ew5Dm0rx/jLOTTNP56uyVZCXnMx6K9ywc8vKTYtbj+I8WbXLtEyGtmnAVg+l2Gj17XxIMUdpeiYSUjlGBeSZCMGnWVjuY87bWCYlTWwd9nUbak/9i6btJPK11TZgbEJYrBYwuPZ9qEYeD0cXw9Q4olZUlxV9hrU3GDqj3GEeZbzeGMSj42KflCwiUfTkmC8bRiKZar7bO3JX+9CsfhLyzpV5t92SnYh28uj8ZbGKGJWGk0G3vMAn9B87uJDexitaQMnH737f+2xPiRN5VFLyWO6sg8Y7eOR3x+Ct3uF4KfWSpz8NQjZfLA2n2WYGbJ58R7ZKMyNc2dH4iSNxGUNrmTkDWfSsXEIKJ/Gc4ZTjWBub0uILLgoGihfL07QzBYxzppdZp/gi6UGNsW7E9/Jkdjdyos8XQ+k3xcz0E1I4CoTzWAfsYSW+kHta7Lcc3dpGDnJF5DVO7ZBsNlGsI2OgRAfH1DcS6PnNsXTWWfrBDuS5RnZ2KwCnwlc8ivSZLh0UwZaTxhOy+ek0toZieC4Mw/+qOTwWw8nPBqlgayfrM6Hyan7ua5cjuPD5ZgRmE8vuWXS2rlF4OheAvxagjodERkOYcbOt6Krfy4T5IY3XQexz1sImjQW91emY1bvUbTHLRHNSYmF2IP2UDHOCB1SnJDFM5a0uvLbOrDYRmtdBa6NUWA8bwoLvHi0So3Ae/ph6GKgxG1no1Dfr1oYnzqXoObl/3IpDS8PyEKrvskUXqbS/dPK4fmUcMBzHFZ8d8FtzoclXvVrDRjO5kKfrwJPMYvT8l/cyYk9Ulxv7kQaLnFky2MLCB+QwRVusAWPNebA+KTU3FLqr3T0I5DN5VEWxmMSHQg+lTx6bQxDs5oQLOqsROoRjAwrOsD4iYn+6joxw4q+2f0NGF70+Ptw4noqCkeMDib3C31JWXs76HMgh8O79hDzrxMcXvhDGJ+a45TxnTJZf+ssXNk+Cwe9yKPzZk6i28eWge+XqfAx1xU1JgO+1W+Fj/QHmLDfMznGiarl0AjLBmfh0rsyNDLKpgOeTaDxYwph9c0ySJ4ImLaVIsMGMB4ecehfYlanz/h4GD5gWLkP2RwYiRd8hpKyL/bkyxIxhG6N547UmIKBgWqPy7/Do9jf4/OMg7ftOR733+Lxdnh/WFeomiP/UMwThWAXXSXeiQkT7B5W93s+96mAsWL1vywfH7M0jmzXTyGnbTaDa8MOOO8ZBJtu+8Mw/UQ6n4ulDKM2VvE7novpps0yHtuq7HG3hwNgocr33PUoDK8ODcG7nZR4/1kQ2t2PEIUN3ydmukytwxg+p0QzkrRbEIUOazyJ3iw/0um4DVREZXPxyY5wM9JBePeK/bZle6yGbYWNAutP81hXbAQ17RWYvS4MnzdF4iLV/vzXNBJF+U+EHOzPievFnge0Uc0bU/sqnjy8FY0OkwgxuTmMdA50gOzLPJf/wgkGO1HQ0HoNxdsv/+c9TMbRxvJVmvYq368sQ3WHetEZy+JpJ2UyZPpPgohdLng/1hbZW173/gwwUs8NmydWA5p8Pwt9psrwqPNoqheSTFfp5MOBQ9NhiAuHyi3OyPrE+sr6yOQY3oLxJQQ4ZqGmym7VzPaiw0ghLfJOgUM6U2DZE8QlCltk2EKGN2TjEtrr0wQ/82vgh70Myd5MPBoXQd3aTKD9FHI4bpsPEwcDZv50wLzEq2I2PjUPnXp8zgkuxCsnGA8V9iFhE4eQzIZeML7Yj0uOMIAFB3pDqeo8MM5sNaejmjt7iuo++xosw36WuXROWDDVMcyFq19zYc4eeyxXHXs2NsYHMX+4poSNTc0HceKhPVEkBGJrmw7k042BxKSgHXTVIpzslT5c6NcNWDxCHZvY2kqJX1V74Maq0WhnnIe9inLR2rYDTr93mj5p0sTayvZ47Zs3zm2XjodHvYFSuamJmrOLcXV55j2BLYdk6M/J8EWqau3myKhiUS6sbc3Dm9sEi4a6IHuj6UfYNJEas8bwa+ytmgxRJu7Tl+NAi360q46UDrtYCPf2pMD1+47Y9YKxIMdwFr/ZPTbvwAIKcLPqPpobqZq7dzyKekTgzin+uENDiQbfAgRchhqjwWTY/7nV5QYcXpmNuaPScRk/g948G0I3uMZAj9lL4fRwB1RYeGDl9wewp+D3/MqQI28gPoBHz5k8GlweBEl3edzzLhSrW4WgTzclPvEJxX866sGxmi90beuBBrEWL4DFIpPKk3FrXDu6LC0BM5tfwc0lH4hXVi2MTNpFDzuEQtj+T8Dij59LNbAkY4wQN61YGifETc+c4vFbHY/rqzis5UVYNytMdU5DMftdFj5emoPR9/pI2PjUc6oen2GdGXm3LRTr9lqTpg1fuOPa7SG2bSBXu1YPRjqZA8Ptlf4RYaw+8+z8RxZ+AocQOV4My0LtFXF0TV0RNTMvB/JvEUTJ3NAHXATsdO2y3/kjGaY6qoxH40EKfPfKAlJGKrB6QTSOTIlQ3YVKjGgMR5j4EMY+/l2vNC/SxGKV79aBKjCmzAbmP+Vx+pRo7GEfguaWSnz+OhKZ78dyeep8HPPBmU+oMU+G5YEy3P8yhX49OI76HZkE+cn5oL2a4pvtnIAPvW9ZbKrGejOMd43JPeilJ8OVh7PwdJ0DLZ42il6omQb/iMfDlTPOGPnVEgtS/SUDtVqJU48ul7Bx+SXtg797tMbbB0aSSxFSXLkwgGTU9SZXFxuDbXkq92GRBaQdobDTeYfxxhOWxmNvHDdgb6iwGkDXvT+gtNKBaNdL0SXVjyyTDiM9HzsBmZ7J3V5rCtqLLYQ9JrMYI2Y5aSHmZvAI2D5LqZfjfR8Zyv+W0e6uo+l3US4sSSiFqaed8ccLgiwnyvKpn7bFiFlOlGFXWF608/M8cndFLIY1TiBXr/uQqL4I4TNncVsCPGHj0jHA8pOsn+qaRXU/h3jLMTo1C5cUptON7gn04KlyWFxWBE/Xu+Dk4QT13mgi+13L9WM5zldaCpyZw+OWN0aQ+pPHMW/C0KYxEgNUe7jzP6E4wfk9uK8+Lrl9+hfXM+NG+aP3K4gKz8K352R4/W4mnbRNQSfMU8B1fjpITyJW1xDs7/4AmN3Zsj1W73jchcecIh69w/qBmeocfhQF4+VtIeiospNF6cECTwzD/DKsL5OxsHoNjL9VY74cH2jKUdQuj57XSqGml5XwOaAExm/lcM8qEHLKLNfcsj2Wn/7sq8DNEh6DO5iAbX8eDxsG4XCXcBysr0TX/VKhbpTVRCdG/MpbsJpoVg8t6SHHN9EydLkWRsd7Z1Cttrnwd0clmOxQ3YMxDsLv1DLqr/MQDXy7gMcuN1V+6tH+0HyJx1eLwtDhYwjeUNkTtq1DhX6ydWfrzWTUefR01Xy69kjHmbMmU38vKZ2ulQkx3cohXemIiZvcsHlSpLhD632CPlLntNl5f3bBlbyrisCD+wPJqEs+pLmtHayOTONiX1uA2x0JMIzpkx+LJXfkxqJ1fT4Aexuj6nojdHYnZB+NxHdySvy++BDJFQu4i/Fc7ngLuDpBBP+tnpbNi+FoHgvteYyw7QZvVOtYdSsA508MxgfvC7GLdYCQb1efdfXHzrzXeB6PJfHoZ94H2v3D4+tOobg6LBTDVf6K+cJAfPopRshRrn/tJflr1QUIT30IDP9u4WJJ7rYOw+Njo8kwC2Oy19sIlnwJ486Z6cOWbyZw4s4X4BbU/NYee1+v+jiP1Rk8XozTh3XsHbIugTjEPQzz2iuxSLXHW8+vA1bLUOP0a8+oaxosHqVjZuhYHNXVk/JHhtPG0hFQUJ4DczwsUXuDjXBOmWzL9phc/Uoe73oW4LxcXSgJ4vHoB18cUB2ES+oK8aV5ALIcE8t3tKynZfmOLetVPs4nld1TM4p2aE6hST9L4N7eVHjdjcMhUmchB8NkW7bH5Ibd5lG+nceY63oQZM3jVedgzBgRjFPbKnGEcxiyN67+mmllynDvTIbViQdzD2DJhSysGCDHZM9galYcQ1PPTABRfT6UHXXHAd+chfp1tYz6Y7I6j3jc4ajAqhPaYD5Xgfv9hqNbUQBetFXi7TEROKidJjJOOIYVZDJqbrjas3KsX56Jy65m02zgaJitDBwMJsM/V6zQdCYVsIX/F2/IZPt/L0CtggLUmdoB9qnOUa5FMHocCEGzN4XYO9oTfT3b4mGtaMnaqb/mk703wuq7Yv6Q4wg7OXpn8bTb9DiavnYSiL4Ug7ynC0IQCjI6JuvEewu6i5kse0+D/a+/a1zJ1sWReN05ksxvKyWjPnJgt0LOHbxmDifHWMPIl++EWsPf4nx2X2HnbB7PqNZh3yp92KTq57u2YfhTZVO8Vu2z0vogZPno8r9LTZi8WqbtCF08lChH421ZqPhYRBOqR9OdQdOgKWoyGKr02MTrrv8Vz3w3JhlHj1Hiajclltn6YECASsdW5WLZi1w8eFaJR1Q2H8s3stquBTd4SdXEheL8f/eJ6wafoMm9fTijGEuu+XUKBB+x4QafbEtBpwv15xNcnrTuTNk7n8dCEgwbHv5a+2MRJshiPvd95Gh2KwcHbJhCvxutpjYbtkHbjiWwPM4Pb04fJrz9rJZRf0z2fwCXlXu8eJxdmXlcjdv3x9OgGSEyK43mqdB59voUUVKGJJWE5pLqNJ7qnI6hZJ4u15T5IqFrJmNfMmYek8wuuTJElBK/Zz9e3Re/P87r/LPfa6299t5retKYCn8aZMCuryu5dVFhQ9tAZHqMR66bGsLFQLRdoofk2e9IQ2M6Gn7Dpt4jtx4q/FOqxPy8trTFQAWbi2OQYuaDzxZqzKjykZgTtZ262rx7KbHuU8qIy3rQQo7MNXLcvpDOvk33Z94t59GuBbMpsm4gFiQ4If3CFxpj+OE3fdqRX2hPthI3Lyih6teWtDOVaBI6BqfvjYbQWI1RLl7gzF7XjRbHb3+U2CeKD8RlDXeOhXfHWPyREcJuZ8WxnQem04lJacQEGS4kOiLcThsTprnajF5eJXHVGa/pxrlq8jeQY5pmHF7qpTO/+aFsWNfpVNFvNlnfdcR9R2Ble1UXzn3Yu8amQvmNOM9ltVjqIZyZ54vWhd5CiZWL4PnQnpCZILv7vjcpTzrQ/VdD7SxyWtj1cz3d9VqJASj1CW21aoxBWyKFHu0mICckSHiV6SbU6Qyk2sRZstfLZNTyzxFktOm2xD6yLpPs5CznjmjJoVkZjwv30li7P9SszZzl1OrgbMrPd8aO2U54FfORigorfvPn4isPaMJwJWYFKjG6pSkF/qXEV9cxWLhqNJjozzM3RqOwrpKEtK22DSyXM+/SNXLIjsOALjFY+iyY7Wo7mTUbOJ0UZ2fSPT9HzDznCMfpjWB++Mtv+s6XG8G3Vgm9MSrUPu1Oo0qUSNzpg6Wh3nhlpUb14/ES1zhgiO3TgLcSG9BdQ+KW2sVhx1c5FsVks8abY9jmzQvpqM4MwiMBBa8Hw912hu3Gl7p299eYWToPfUtx/9whnTlW6PvDQzDuEISRMdsFg1yZcH3GXLrkvl1mYcXIaMR4aQ3n+Hqu74yJnHrf3U9/XkvGxrIYJNlnsfkwYc+uJlLSm2OU/tACXQKGwXndJaY80QzHPtQy93BN7C6PQrvhIXgwM5P1PCPH4X81sM/TBN3uDYW1aiW5FemiMlcDzY6FQjs1FL/6hXPyoWrscVSj7wQX/OGsxuEPyTjkkIJLZ9UYXpWMwL/e0OrHlTZriuslO/Muf6TOOu+odbp4N8WzOPMmnBUsn8Z2ec0ija9ZVPxGwOB1MkydVkUNTMOPs75/K2FRpMQQoTNFHVci97oXFu/xhpupGsv3jcXyuRUUyPRszbpqSswD648U/ccrGv0qFuoPol8sfdiWxnLWtzCZBruqKPmVgPImA8S1GhqcW1JEtsvtvhLnuays1SOE9dU+KF05QMhv7CnsndqNBIMI2YO8/vQjphu13HWVCvoa/eYX6RzClRiZn47oAls6Id6b7l28MG6JN7TE+BLWaCyu7FrUbZBDZrdl0Tp2b5u8lGSs7fiJ9jr5Cc1Uk1AwYJrgsi1LuL3Zi97d/EvWt6OCLt0haV0Dw3VZaiyXzv1/NYkovhsNIT6G9b/pyJo8n0w1HXaQcmFv2HVl0nvvN2+dzeUPRnb8vT/uYSjFjsTmXsLnB/7wXewvnLaJEeK6DqUTcTNlPdKdab+BI5kUvCTOnetSI+lr4OQ3Y/HBJR6G7nHszrVZ7NXnRTR5XwaFbXBGSH8GN60TLNhoHyvO/WAddKuPLHxjpO105yMs0byHzPeLhaySjaOET51kFbZVwt6DP4SjyZ6Oa+0aMb6Gs5zZ++4LmfbXgsvFEIQ0ei/c9AhDoLqIbo+oF0Z1eUTnXLPZxNQgsqy9T/KY9xR6rOq3+7JwTz2tTVciolCJgqLWtHKdEsfFOP9DfzRWNFKj1ZfReGdTRz06bbJtYLmc26lfyEcjDjN8YlHgHcF0J0xiEY+SqUdKBrk5DsKebjJsSDSApfN2263ZP2OFfe+fPl13UY7pL+TY4L6AuVYlM8s/F1D6i/m0ei+h8XYXcD9y9lc7OXegUoxh7ipUte5DH4eqcNXED7H5PujUXQ15qQ9Wu36hTZfu/ba/io+VJJ+nxIAVSjSVN6OgqnQUj/FE4kcPJHzMwA2rMeCMiVeW7f4rnyXW7LmuxLl8nYa8nXGY3cabRQ9KYxufzKIxcyMo7zwhbKkDzjf+SPY5fnYZuV8l7nub97TE+BEtuxKLvO8xGLVvIpvvmcjOPkigDg/F3PKKYUm/QRKXVVv9m52cS0tSYq6HEoGvW9Kdc0r8uX00xkeMga+GGksXjcJA4/004lS6TcNb4u/q/JVMurcpAYEHYuBaZsqGPE1l3y4kUNqkHBL8AMRagr8h3XFe3RpYLoe/I439iUKlTQDyAv2EwC2dhOMb+5FN8RJZ2uiJFPTGhYT8W2yXnz6u9K5n5ZqNUEGR0O0ZiaNtZ7LscjlqxzTG2i/6SB43BKUjFtPewsawi9RGUeghdiXlH9azT5R5py2fyF6/mobMDsPa42+F1z3C0GTLTQr697tgN+cNFev8ydTjJpBRcSkNKw+FxZAoaW/Luqql//C/IhElxs/X49Sw2DwCUyarMTNbgdNmCkReUaPmXYrEnF7QDFyHxAYGS9zW4SqU6ang5y7DgN4OuHXFD2cH+yPdJREwSZLie02WBv4xOMH6zpfL8ouLWOJmTTq9fKzg5zJR+CPtEK3cNI+qox0oemNfWqMxhKWlxzDuA+4X7g/fQDVsJ0bByjwSR/qrEDNBhdyFA/FvB0fo9fIDdfbFnfpEVJgnYWhkJEy/Tf3tXluaRKHnaDU2T1KjWzMv5MaqcUwjFfX/KtD5mhrDFAp00PiXnZqqjzUPm9I/kT/I/GIEVjsF42HyHObmH4c+KzUxy8kYuyKB6qLlZKerC51/NFB+tJgtPnqUnbtsaH02OEq2qKS7Dc9tKxoNlKkLHWQ3bk6gL142srlRWiwqQIt1M/N39L2vx3KN21BJVGeEPXjIDtwKsg2xfMPeJv7LXg3KEtqURwo3nc6RS9lBSls8hRbI5ZT8LYU5Zs9lPNe1Pnmf4t5PxNL2aszKnYjX2iFIFJQo7KfE8DFdccC/HT4auqPfUHfQqVjc2iGX7OTcrIXb2MHG9dTAtTIKZmfaxSIm9CPZdr5BFQv6IqxVCC2/KOavwTXE98I5iz5bpTzN9XIbpsmDWKVHLC5N/Uj+PW/QpJt9kekeTHPuVdCzjBo6sm0hc2teTnaB25nno290d9Nk/Djij1pnHzY+JRaJ3lfo5MFnVGk1AIn9I6jFySqq2f6K5vutYK+O72LL7q62vfnvcxq48zNZek/CudJzQusjQUgcvZuefHgirJ5+i+6XhLAW34ZS45tnqcue9ZI+zk4xGWrJ9XIbkmYyoYO8q9CBRdPrkkyKWdeG9MIsKMm+F3t8yIIV94nE8pOa4Dr4XZFdDYLDhUjobFBiS50Sy1ox7Eq1xnCPcRie7wWrR3L4rk6U1jUw+Y1+viO+R80BaoTYqGGa4oiNHdSYFpSEuaeTkH1SrAs+J2FSjvj+9gf/rCM+ZUj/A+smIH+kGjcN1DC/zeDuoMYd5yQcPpqMaJFb8yAJ9s/zmEV2Hlt/cIcNryVaPn5IXM6/kW+Fgd+DMad5Id2oPi+kWl4nNlDFNh8fRi/2lVFnpxp2wUIb3+oeM6w2kHQljRRtfz6DvUmIhV+BJu6UV5PN40G4u3cx2bf4Kt6R79RaHo6gVP3/bOV29+4YjogvSpg0UyG540DE6fbC02IftJrhA5f4BLy4nQDb1AhwfQ1cg76lTVXY2VuMtzP7omlZV3zqORqL7o5Du0tyzCuO/y1O8Ht2NCdIqgl3VKSyqJbi/b1jhGrVv/RIk+A/JpPeutXSzO46CNg/nZXeekA37K+ytU+myGIDvkjnftfURrBfNULIuRBJcRtW0Opxbcg40pAsL4xiOxc3Z1uPTETIYN/f4gS/nzrN1XhZnYFD1T3x9+sMpHZMwD+5CfDbq8YT/UR0jIiFXltDcL6BeZkag3WtVVhQrMSopu54qGsuxs1x0Dw3HmcfxWF7UjJamoTh7dyndKtfCDK3ZeAbC4bCSrwL90R/HlGiXV4PXLC3RuFoT+gJI+HM4nG7Nh6Hpl1mnBPm3JfOj/NcVl+X2azdTDn2va6hBdnl1NNzAIprImhrUSNk+dTTUL+bTCdzFztprm/bc8Q1mdHeIisua43DINnhbw6yr0tC6KOVqawkVJcl/PND6J092dGwypDxmMfjII9/Je5q3C2KxqXHEVh3WIn6cSq8aNsPvqsEKAp9UbLfG+ZizFUEJIDr43Zub/mUCXZ6/+3vk9dsts1Bjh4faqhlYDm17+oAtTqaokQ7D3arp6VBkSgdM03y5YYBP99RZHkkVom5KNVHDf3KsUhMUqN8TCqa6adi6U01tlQosCavhhn5adCESD+r1a7f6dVrDUkO89ZhfoYReH6/kvxX67K1HtWUFbKVTTMMpjavPxFfM8XbFGUxEf/lMW7D8C0q8dxUuKI3BO9u9seOo344nTcRnvUJ6FmShDml0/Bmbof/bOU2Xu0bAZvTKvzVVYWCJGeMOOmCBUkBmLdvMszTknGkSzImXo1CC6tIiVkZ9XN/j9yi4B6uRlakGs+yxmBegBqNjFOxc6uYb2+ocUSWitOPvrJ3z7shYoUpbdO6azup5H9MJ0ib9D7MF3J0s4WKrxeppuQ4aU3NoEXxmSQ4L2Rb8udKazjH19+Va0pnx20oy1rEqHkiJme2xhQnI8QkeaN9zF76aqmLhAVNpPX83J/0ecs2dXeQ8TzIc+LcW25C4VyFcH/JFvpD6yBpj/Ykp+uD6E6neFar7cNyhx1kzTpdZAHpNrbpzxfK2i72ttH6cJfNS+oiuzhjiCzjfACF+znIOm82YlHOjdjTwgDHPaN02MCOH1nQTm3YvNnBhkbn2p1avJONa3aNDR44SThaBCEgKpdi5/xBuUf7UM5FJ8ovZazPVX/WodMmxplzbfNsr3l2kzWwWtUdZSOFVjKPqcOouJmtzLjii6Aa9l7obOLuaPK+Uri6YZKka1bCz774llhPpnaZBJ1mKTjWPwVaE/Sh4XWGbZ6ng7ytjbH3yTA82haFayeCcTko7Lc48dk3BEH91UgaqMYK1RB8GK5G16YpaFKdjMIiNW7lJGPG5ygM3lvCeL3MmdafNaU7pCfWUuvyFChdZ419NmVs/rBW4l1oAhdTD5gtlEt3irOcMbX5eV/ud47CRH81tov35Mz90dgwTY0ubxQ4XKrA32L98nSuAsLNEAQbaP/HcsbjwBQcbK/CvJNK2Bh2Q7yYy/o/HIu6UT4YL77bJHk83lpH4oPvLTZ2xc9ZUc5iTRy4FYm8LAXMj4p2Pu+E1m53WIlRCyzfYgKzLe74s3UcMu1vMc5pHvay/PvcNpn70zSb6tgSZlQtk01Jk8n07ySRN2SyijVN2VxPE5Y0P9bxYWUrdr5flKTzV38O6BMO/fFqNBfrzs9VozBd/K8sUGD4RgW+i/sb3yIVlga1zHdGU8nWBl01iwtY1ynBQoplgGD5cD9lXdxBN2d40IqyEZT8wpcVxyYysz2heGd+gFnrvJH2N3DJZ+LnOXRWCiK/p4CdNMWG3idYRTtDLBHvwL4JQ5GjGyOd+dw5mjiUHiLZeG1xkHTuZdVKrBFjoa9jL5SX98CBoLHwqvRG0qh4bG+dgBEuB6T30Hyjvu3bSYvs+Lvgb0TY3UZWdNJGtpAmUOC1AbJpJzTZvFaN2KB2no6pg6qFiqkRWHrsZ0w65vzz3G/ZR8E0RI3VvmpcyRiFDqJfrJ4p4LZZgRfX1XD5pkCbH3eZpt475jnguO2m2W/pnG4VcTkbHT4IuyLCsGvdE9rwvl7YufwNVd1fz75NCaCUnOd0Yf0pZreuqcRHvxtrE9j+Kdv9oIB1S5wg7DkZJry030juFrsp4qIn5WsPp9NTJzAT1QjGZXOG6+I29un+jg7URqJZRQoeNVWgqLAzrGMust6GJggvboIpBa54cTcWgb5TAX+z//bI98briTuBKgSaqmAfwzDvASGxzh+75gTA6XAStvklif7/mz05sZ11aLTYbtWzzyQ/954yI4JwQ/O5kPcsBNtXHCHbGaVC3/Bb5GWQzuK6eFHSgnt070UQ+Dpp5ub005/XNUIwQMwxDiS+GXOgtLfY80Qko+2gZIw/rYbPjGTcEGWeX3qIFat+7o/r25gYjgdrU3Dnfgq8wlvhQ8lptvm6Me7t1EdwW1dMHB6DX+v5gB7lVDwoDGFzwnFCP5tlTZbjRDdTzL5gABbtgdxjuXSpVBOhj4wkXQ/7fSe+x4a9cX3txdp2ye5YzCiopfz8t3Q2R4CP10za1bySir79IJ5TeI5Q1r+X7Lw59hFxfV6PU1CqlYL8U1a43Oc683hhDLNGzTHR1BWXVsTitXkRW2ekg44x+5nimYaY74KlvupQkwQ2tzYOKyZq4dm/n8mzjxPGVmXTj8BautBMCy7vL0rc3pVHWFrhYVvOc1kTAryFh+88hbg7G+i61XL67jKQ7Kodaa6hwAa8dmNcvqvWz3P4EvrzHBxYCELEcwgTf6MeAOt6qTFiRTISnJIx/4wa3oXJkp7lH/azjMqZdryPjzr8jricPMu3gta6UDg5nqDB+x4LLxqXkLdiNmt/ahw5+ZWRLsIx9Erwb/GFz230xfr6ymA19Ha6IIepMUVPjMMRKdC+oMblsBSJ4XOihJBXkj+5Pi5rBaXguxizoytb4s8W/2Nfwo1hfq8x3lwdhkY6MShwuM46PjzFUnZft/PL/kQ7frwiH8Nw9Az8LFyJDUVGo5vkU/NA2KBRSn/3X8BmLPUiM58X0hrO8fVSDxH6igoeR8EpPwUZ71OQ1a8T8g6fZY7fmuL5AQOU2btiptiHnu3winUJNUFrWy3iddarNUFQ1Qdhp3IW69ZfjtBzOqjV0UUfxWD4ma2h09+1ELG4nvg6rpPrOlf8s+84+TkUpaLvjUeoER7rinMeYr23JgXO95MxVcxj8bXJ4DY1cA0/zu0KVuO2uF6/tSfqJqqxZLiYg8R+etVVUcZIBbIfn5Hs5P4JmZ5qy+3ltmd6jBLW1isETYcddGppPpmrxlPb1UOpeXg0W7J9onSneN/fYuoHdqOtlYzPRfiM5Hq/UcKPtAlC3fK/aFt6PuWVONOmjQKNfB7Ouph5Mn73+fvj706q616GS3XWQbkKhUdUWGznhNwsR3goJ6Oo4yScyUvEJCRJuYHHeR6zeW7g8Z7HftoTzmJfiP6+8ZWco+vIbzqwpnsm9Wr3nc7a1xGvP3kdafj0MOP1J68neW1YeiiDnayIR7dXprixXwsrN7hDvXIFPfXSxHIXA8m+hhjB7dx0vZxSLUOx3y8FfdqmYNeNdtjcvpjF7zREsxdN8Pi5Cwoqpkk28Vz26znw2sTUU40Lg8T6I8MFG4eokSfWIP1DUnD9nHimrVMk+/isKMk42y4r9pXNbN9Cu8vD7jPW2EL2wMJZ1ikjkI4Nt5DJxusxzboqoemUcY7Wr/UYn/Nwjs+WuK6pp7WlmvnZ9BT86auA/lkzWI28ys5PN4anowHO7huOb29iftPH/dLApZl+ENonheFonwu0sOarkFn6hIaPmMGy0yfSvp1PyWFCGPR6G4v++3l+vHfg95ppq2D9Solnk+1hFGePKFcfLFk/Hn20EzH1YTyavG1J6pJW4P3fj/OamKeIwJZ3cehcl81Gir3b20fmqD+ohbp0sW7xX01xM7RxzaOptIZzfL2XnXiP64KlPu7MJhUaWaigJcbpWSP7i7W7P7yjJ6K5SSJm9kqRGN7/NfScvP/kNmiYXaD9Td4Ia4fpwP5QLukWBNHTOW+oXNeB+jml0q8c19XQN5b8aIUhx1OwAfZ4clAXgW4j8Ofl5tDq7oS1nUch/2Mw6twM/vML7/14P/3+qRL5d5XIPNwXVaX9cSp1HD6b+UD5JQFr9eLhMTNKYn+9L7w3byr2HLfFWrJ0ojtmi/Xri7Mp6CjmjMFX1BiXqZA4weAM+/W7BedOvlPArLcCZes7oOrSZXbyjTGEtObYvWE4mhrG4WT9d8bt5D1n4OJ7xO3l+tfLxrLAznI0NtbFoz1aSLYdjBY3l9GPFlWk/1VTypEN/VHDj7/bNeJd3iDaOejOKMwV6x+hWIFMNwVOXVbDwEYh7eX/74/7pe8YNZp2UiPo0jB86y727LJkjE5LwUoxr1x9nyzVZ/1Hm2Dm0g+M12d8Fsnrsx29vIVVkyOE1LIN1LLZSeolH0U7dg+jQ/nJ7In/YHZiUSh279IA7xm4rtVpU6Q5rcEZJZabqSC42uMHs8ZIxTg87j8WnTfKsVMnEZ0tD0r9Sk75IruYE1+poe+Y16JSqD4agmnr9tKHvuVCzzM3yfNwBls8xYee2t6nssb/MK6P85zjDLdh79Vk9ulhHI520EHZyXI6U8iQuWouxT/4SltTtKVvY/y7WsMMtOG72rGRKtwepEKxfV/cXuSEly/9oIjzF3NMEnLjE6R3NGitGS5v3iO9I14/8TfSfkqmGI/joWhmgZhTdWQ1ZzjGuqyjjvPr6faXppgxrYBtKTSUcllDDosKC0HBpHDWIiwOtEIbYe/1ke/qgkeX51D6tkawOyTmc3EN5/j6hpzi6R2EyF4qVNxW4nxAf9SYyXDUSLzTbfxQuTAR9+8mSGs4y5kOX3/msY9XQnCxjxqHxHoi570YL8X6zs0hBf8rSoZwXg1XxxTMenGecVsri27YMbc3xG3lcpbhuVBnEoqrqy7S9NUlwpzQexSqM4e5mI+kExbPiHO899ApPiRxvD/i3KSjNcKAq2HwPF1Kpu912YSjH+l/RRtZybAAWjz+pSSb9yu8l2rocbidh31VWKqngmOkPUr/GIiJib4omeYPo9xEOJ1O+K3PaejFuKyzwZksZ2I8Ut2N8XyJHsYUDcPas8vpjyIdzHmoh1/nnw0zUz7fileEssALsSjaf5Vej3lGvY45YN/AZHpp85nS/3pLyYX3Ge9T+0T3ac9nKA196jxdA2Y5MBwe5S9pzRBD5nDoI00/tJq1tQsgXa0aiePzED6Dydjqapd2VJf0ZmlQlVGK8O55ljBzx0lyOnyBTsVPo7/VwXRjRCbbbqxgq1pqSGxtyxzrv3eGyjjLuchkhSzIZJJMQz6frHM9ZDlkxfrP6M7+2b3A8cWTAexXfQ2zHm7n2Zfz2fsJCWgU2AK601ojY+NI6Kr/opJsIxhpGEs+4H5pmNU2zKGbBSpxcbYSbkZmeGvZBfPiRyIpzBNjxRrYRhGDAYeOsRWP89iN0XY20QaTZS0wwGat2G9aFXSXLVvdVfba1p1qF7WX6Qz6KNhGVQnJvT0c9z78JljbBINzqa1+fnv6tOUH8d7cU6yrMtspcCKkGSZNOcs6dDZE08Z6qPriipPtp0kM7997vX7DuC7uJ67v3IXhgu/xAEG+bjF96niQVOmMzmy1J/OWkex4mSPj537nyky213y7LT/3Gy0fEd+zbYdXwsLBUzBlxiq6OuK48P3dEbo4xIetOj6E1vsW06/6uI18bsDtXL8jmZ2Ry9F6xEc66WCMkgxnfPs0m+zHN0ZL32/E+2BljDYs3oVj5+sMOC+bijJTse/IV6KLoMKchF4wNnKEdqUPzrKxWHE8EfW18eAzIc45XjGirZ4aEs9l1dnPZqVRcWhUU0fPehogfSZD8oBFFNC+MTxMv0uxmXNGl9+y4AjN//RNT5Mz9TW5WOfVUe87+mLPMxgXNTPpYaAOuu6rp219ixn/XsW/kTV8G+PfsIY1UrHdN+ToNMAAbZQGsLYZhrotyynLTge3u+rgV318nsXt5ba3WOIqbNgeJxz+vJqspvxNy4wH08O8PuRdFsvMK1zZ9VNFrNxZjJuqPMb35+ITKM0LrF0i2bLoOHR5Uks5Wi/pbTShZcQsCk6poZX3vpFF692sS34Ouz5kmI2X1icafOsNHd45EQ/Vz4TSr8E4dnE3VafeFuoLL1HaqUR22mkUrS+6Rxc1xViy8+cMOr3kZxzkOktkajFeqvE1eyCsWqox63wirM8nYdUJNQY+TpJqRm5nA9tgZ9sbSvzxTIy7K3pi/b4uMBvrDZ8nY/G+pRxhqnhwG53eaktxidvI5zhcRuSeCKbUjgUJz+lEtyb4Nl1A+dRsmr5VEzUfy6W9cI6vb4iD3HbkKOH9UonDva0h3yPALGg8/pk0Fib+SQhsF4//A6BKUAc=BAAAAACAAABQJQAAOmoAAMBqAACyaQAAHxwAAA==eJxUfHVYFV37NY1IK6lYdIOUxJl70Q0CUtLd3Y2JiQU2dgcGtmIHNqJigooodiEo+ih+Z+a5fL7f+8e+RsazZ86OO9a61z7eV0Tw9p0QPG4IoCVJAtuPDUHaTEnsWSkMk+HSiGwRw86rQmjtEcfVISLgpYqhpmgIvquk0RCtalpRGkO/4grow9qZ1JA1l1p/RpCn7Gw62zGVFBRLqF1hOlVp5FAmU0T7XcppwguC7JkJOKdgD+MeYFWcNbbQBBi2OyJ0nw2elltDxcsWFTetsfIUD3lODPrKeYj84YyX+53R0uSFH4LOiFzsDI3dDL5Mc8fpFsBS3wHCBh5wXeiIl/6uqNd3hQP/mUYP0rF/WyZeZCZDa0cMFivHo3VCMtY/SMIhxxjwCjKxdlIqzo5LQW1kGoYFJ0CkKAnTHwYgwiQSlzaGwOu5H0bXReKWeTAME/0RdCEINjIhiD8bjbPzJuN0YzDKOoOR0BmI0kt66JiqhbpFY7C3Vxv9X9XxbJcBdp3QhM4JHQye14cUxqI8Uhv3DmvCPFUD/Rd04XFRETsNRwDGw3BjsQpk76lBJXMsSmYOQ6jTGHw+MxJ165QxI0ANJ9uVsNVCBcf/qEJlXhxmnU1Dll0imkoTYPY7A+nRaVA6FINtiemYMj4Z32PTEWOcjtYRyahRTcGu3Uk44KAIXflhuEgjceOIMtrXKeCniAyOaoyE1zN56DXI4uYQZVSeksdKV0V03VSCbt9w/Lxcwa252sdEMpk8+7+13xNeRYtuz6LT7cUUOTWClqoW0cFtWXTxdQl9Cp5GmJCIBpt4TLucAleRaGwSi0RM4WQUvEiCd3soflAMJKcnYMPGKOzYl4DE6lgo7ohG1hZjVD3RgPcME26vLJhhjM0/DWHUbwnvSgt4CengfL4uvNYbQLHCEMlJ46FqNB6f5D7Tvd0PqKWyh5rm9dFKnU46e7yH3Gr6SD3iDXUIvKDrtQ+It/YZaWS+pKYTr0hg53saoZ5CnUddSWxHLl1NyqZobQ/a+dSRwvIr6aCzD3XM9aBnVf7EU/KkrA1hlDIjhpJnhVOJxgfKNx6gkN99tDzkG7H21HTmB9UYfKJf9oO05lcv9W38RZqnf5KmfR+FjPhBBb19tNSih7qPd9LJse20dPwd0lt7jQyqHpNX12M6su0maV14SQsD2yj2yz1qLOygxqm36ZTvY/p8wA2TLjrC5JsXpq0IwA5zH7RHuuOfm77QXDURDXWOGHHGHQML3VFy2w1zsnwwnPFCsilx/YLbHKH4zP2/fpU5DnB97AOfdfao3uIKgcNuEIp0xNCzbqgY64LDAjkQHFuIvPe5WGldgBchpbjiWIqV6tnYuqsUwesLsN6xEI9lihE4Mw8F+wuwKL0AVspxmDo6EROy0nGwMQO/v2TCpD8Bum6puC6TAf85MRDYkI7Dgik4MSsJITXpEDmSBCGBdeT8q4Yu7l5M4SWbaU3BfIpeuYIeZGwgVZPV1HCojooOzSDPBwupt2EJBfQvJTerBnJztseWUXaIUHeBSZw7PJSdwfocdRE3vPZ1QRv//yTHOiDpIRA0n++DhFxwZK0jdkt10iHn65TU+4BqTz2gZd9aqEPuOn2Jf0YvFK7TNds2ehFwnV7XXKd+l3aKl7lDTgbtdDhlkMxeCMLikDg2bxLB7wRxeOAn2aiLQEZJGMslBuiT9xD0OglhlpkwuvXFsPmrABrUhZF9eih+NYvDUqSXb0MCUOV/tvauAKZv+kwPMkXw4aME3AOF0DAoiuktAvw1+0Wsr/4w+Ifba3/3mDffhyfwBJAqKYieIaLIv/2N8ksE4D2G//9vf9GC1UJ4G3CaiZn0lUlrVKDfy74yvN/DKGDHeSZAqY+p/tXLFDccZAbSVOm6yVfGYMdXJipWnCTLHjCVx/tI5+U3Ysf2Q3mQ+rcKQOHcOxo8KIC+Z99Jevo7urRRCI3Tv9OXtf9QX5UA9j3vJ3ZPsXuN3WOnXYKQ0e2JglJP9MRNhMY1f5hUO2LUgCMqLd0QoOaKlrPeOFjlje1y/5D5CVFECQphkck38jYRReYIARhlfyOFtkEaLicA3QdiaDgvhG9JAhgqIojjc39RkIMQeGkicNjzm1ZPE8G8neI4sl0STc2/SW7UUFQfF0fxZiHoPxVDsrgQxA8KY94nUTTP0ofpKA3UzBiDo690UHlyLA6eMYCAlTZotw5UO/SxbfMojLPUQn+dJgTCNXBNWg87G3dQqfkhKmo5RFvXHKLzZ89QmcQhkhzYQwtVmsnxdiMteH+CZhgfJcdZTTTH5SiloYnOQwe78saiOUoXMYwmPHJGwc9fDfHC+hj6RQ2Oc8citWscSoeOwfpdmngxWgMj56mjMe89I3ZlgNG2OcXM8W9mtJacZbY39jAPP59jfGY2MzfdBWh6Qhtz/2EHY/HyMfNq2SnmSWI7M7jlAs1zvkZRWx5y+5v1MUMSztCRmzfpds8V8pY9SzYe7bTX7xqNW3GDErVvk97MFvpnTSDa62Lg/TMK5meiIH04Dc2T+X+PCIWmehKERcKwJjkJO9/F4fKzCJxTiUPHuQi+zVvi813C6AhnRAxxgNYeDyia2kHsLQ/LNZ1B5lZ4cNMVh40dEGRF+GDqjA9BPBzxVCF2fNGVIjS58ft/4zORHEbxh68xIwfFaTDpGTM09CXTdECURPd+YJJGCJL+jTGYclAF5eEK+CU+BoPHlOAgo45dXSMx7Z/RkEkZC69dw5B3eSTWflTFOn9VfOd/bnZjLckeXk7679ZSPy0hv1kNXP6y4E89Zd5cTJKh80nUYAO9+VZPe+Yvo3c9K8itYyEtkK2lx20bSKprKRf/ykeuoTN768nddg4JPV1Mh94sJynpjVReuormnFlGT0fX06HLC4m19de2spB+NJyzeVtGivMBl69JI3m/CJZ6DcEao+GQrxyKxhQZRD6RwibjIfCo38oLefCFZ7QlhDfp+FHemJ2SjHjMGKZTzYk3KkCZEZsnxrxuvM1rIgnm1MZmXsQ/F3l1zAseO3fsnmH3ykF6xKy/+pr5NVeCpvudZ3ZVDTARm4Vp0Zs2ZrzmF0aWecRsibnHvFX/yM05uxbsGrD9bIYPI7afskAbM1JZmMZVDCXRfQoUMiBNl2YI0dBdg0xQVz8jKZ6FZ215yDmeid/16Rjblo0y/Vw08dKhXpqFRV9zsbM+B8cO5kC3JgvC+VnQjsnC4n2mOGWlgykOOnAS1Odynuib+nh6zQhha7VQ6mqMR0nqGEzSxq1D+vi8Xxv27gao8FnGMJNCmbVLw5iY/pnMUzUbxu1PNbM/tJZZfjeS6b03jdFOsWUERCcz+XIpTNi0SOZownRma+FD3uOs0YzSsExemMo3XsRBE2a7fizjbJzHC25xYxSuWjIDot95km4mjOSGHp58+gBvjakikzNFByvnjccsfk5n0D0OgTX6eKttiJeHNBBbro0yDRPUvjHC9EBDqOTrY6KCDrT7tcG+q3nKM15mQjqPfefRA7Z27He4O+QyT9BCgRelNIbJOqXJuxnfwOtZfY13/osnb8nQ67yQLw5MhtEBpsx5AfOjwp6h/CYmW2cmc3+xFWNUW8O0pc9iPi49yaQfXMO4DpvHJDbNZYpOJjGHTgbjzCgv1KhPxNWVgdj03B23K/1gkhUMuX5fDK7zx/10d1iJ+/CzUD8Iq07EcdlJYH0C6ytYH/E39iW3nqYfaS30w7CFtHedpDPDr9O+Oxcp7uNFWtBwhebknKfc4EBu/tePGsNIl8UwR0z5879pKzPv5xjGYd9K5kTPQkbPOpEpr65lPvDXwOd8PPPYoJph5+HNkP08dn+z+5rd0yMenOP9ch3H29Ihw1zUN+fdEBJh0qWf8U4dn8X7tfMRT27lQt6ASQHD2gP7rr6i6cxfexg3bwGTt2sCo+s4jvHeJ8GI3FRmfMqdGC11H+agewgzyuIbPanpJXFfUXx484sOrfpFnrdf0ZHHgsi88YVMLr4j60xBnPTvpYtDftLX7kE6drqPNJXdwJwLQLmzJwYKHfFiki/Maj1w9IYTfme4YcR3LwjoBmBLog8af3rCTMwDO6e5If5hKhWvqaA3yyPJf2wBWeRNp09L5pCoZiTZOM0iy9FTaU99Pk2RmkZhd7OIxhTQP1llpJvhQoarC+n3QAQ9lfcgwx1FREkxdOGMPT1/Hk0jwqJI93ApGX9Ioz1yEeT2NZLWpQTQp75S6J3JxtVzBdhnVA1r8UKE6pRBUbQCxsYV2NhWiAnt2Xi1pBB3wwvBkyoBc6wMS39OI99lk6kkZDIVn40k770m1GMVSSfPF9ExUyeqNymg8jcMScv4UXpiEh38MJGeVKRQ/QhJpMko4tteOTz7JY86tZGIjFLC2ieSEAxRhb+iPN5cVkZgmxLsROQRulgBmxrlcct/OIS0FfDdRQoTGGlU9ssg4rgi8tSkEVMih0BBZbRaySI2eRiMouRRy5PB2QF5yOVkwv1CGo4sTcBUwzQYByVjlkkOMramYM2ndAw9mY0m+0QMc0jH9XupGD4sBVuXZMBnnhuUn08AE+6EvRJeKI2xw4hoYMI7L0yNcYSBIx+PjrdBdRsPM2QdMOcO/95zZyQPy4SpYwFSZDIxhu+zln4vRq1nCabbpMM8ogRH5+djvk8+dnwoxK/ebISI5mGjWB6cHLOR0pKOOq1kCPYXQqssD/eWleG1eiai9/Kvu/mf+5GCtaV5eLopA5+UcpDoXIDfE8vQvCkbFxULYN9UidcFeVi6rBSp8hWoTihD2u1CdNdmw/9OPmbvK8Drz4Vo6irF28136YzmJfKadY3kfp2lV+UHaEPKSRKPaKPq1QeJuq+RgugZan57inZ4XyMh17OUE3eJntlkYyP/veyeyRdNhbVqFjfHlVYZMHVIQ8qCXNy0y4PxwWxscsmBtk0mikdmwtH0KNPzTyPz434G01fczOwr2sP0235mNkitYOzkHjOJlY+YDJ9ZTNPVs0z8x83MSqMtjJjgFWb5lHgmPn3ff33Z54yaXs0MpuUzBwrmMrpUyhS/vM4kVq1l5N2XM37MGuZzUCHD5pEs1mExDptHPlodyOWRliH+yDs9CQ2lzpCa7wcfRx+8sfZG1JMAXFvpg86BLkbpwH7Oh/71nV29B5ift24wtpeXMWlaN5hY3xXM9rFbGeO7Jxk3x22M/IqTzL4z2mSsZEuWR+xJcIUnVeVE0mw5R3qnakWdeaGUEWZEHWVeVNjgRlvarOl+lCfF1TJ0Mf0MSYU9JBfeZbpSepbkUh7RwuW3KTn1BPVptJF8VyuRzUParN9OUq3X+HZ8nbomXSbtcU8o+dILUpb4Qj0rX5J0xwdSDHhMfoOvSO5pN6n3P6bdQl/o5K0X5FHzijJc39Ea6S6SmhUN6fFhYHE1i6dZLM3O0bThiZgsEoLvh0NQ7xyFtX2h2CoUjflzo7DzTDiKM2oY0ZtzGUOxO8z8f1YyZyyXcf5z6dSjzPneCKbL0I1RW3mEWZ9RylwWb2Cm/drE7B9eyrD+SKO9koSdJ3J+aczuZM43uUxyoYllcSRxuoQ0z6WS6oYcijFIoBkhoZTSGU17XjaQ98OdFLnnEN2R30Efxx0mFtvVyOwgt+s7aHb6ahKbfpRkJ++kEPGdpPVhL7nJbqKWmbZku0Sbtn0JpPvTXel+ihmxecnN2iD6+lSXnLaNoRGDDGlF6JLKMFsabmNPGdFmJO0QRbPWE8lqRdH1EwF83GxG/lvM6I9/ClnFW5DtVwd6tdORjyVsadZKP/IX9CLjHk/ad/Df+fxyLAHNXencvLJzvM03GefSk+ExKgyzZ8fAMzgGZz1iYLE+ETcd4mF0qYXDALIbmym8oeU/LLDB+jJNu3uapovx4+qBJtq8/DidtzhFtmNOkUjHeTI1KcO0pDL4/azEq/pqCAhMQWd3OZyrK5E9pxrmiqXQGV+FwX0VGHWrHI3Lq7BoUwV+lWcz+zvnM25HTjJtoouZZp8NXP5ifWgFs2RwCnPeNo9J29/EhEnWMOMa6xkX4Q1M8MsSxk3SncRqs0l3XTwJKDlSb08SMVn+dKPVjRxnelHS5DDyyCwk64NRtEc2guQ+hlJbuCexvmzk/Ax8TEnAoqZUTAlMg8G5XCxen4TGe5m47JUDy4JkHHyfgZCuVPxzMQUTV2bgqogHUuEEw/OuKIAjdLQZaFrYI8TMHVUHeDC57gwDb0c0JdljeJgLTgY4Yma0E3pe+aLCayISjgfAKN8XXlG+ePjRE2cH/bCUvGF9zhvPLvvBu98HsoJ+eH9sImpO+mBAVA9Tj5riQJUFLtroY7+WGRQuaeEfXSO86tXD1i26GFdtBb11Rth11xgnFplArlkPsmlheHFnMnb6BGDe2FD8IxiKHdEx6JcJgmlXOJLeReGpeRA8dvJt7XgIur4Gg1ENx9KD95hQCTFyXdzGtMWeYho29zGGif1Mv0Iz8zq4h9n/8yfTMvc7M6ytn8kb/Z5Z1/GYGfenk3k+3Re58o4Q9XPFWXlvPDpkD++57rAR9cF7aTeIG3jgajiwpMIZ0dvcEHTKFZPfeUJFsILYWM3mFK/m+nOxmo3Tb/WySdrVk3KPldO2tkq6uDaD9kwuozSFJOqXTKI5cUMQtEEeqmqy6NghBZtfijCVl8FDRQk0d8gjJVoSva8UsLhJHsdSZeD9TRYG76XA8igsTys0woHjUVi+luVRaKcLZm9xhp23Lc4M5WHyRQbbywhfShwxRtcR3eGvOaz5orSb48RYXmX+j266KvWOHM68oprgpxTZ9IDs4p/RpnndtHzDS4qTeEVhc1PxrTkZBw6mQUAiHmr9sVj2JAYqVqkQ4+PPh31JGP8+GRNPxmMHpWCRcyLWv0zAP8/1ULBzDG7NHoMTO/TRpz0WJWb6uDhBF9NW62KDmC6YayPxrk0DK69rYCw/X/dT0YO3ogre/RyHLl11tHopY2mqOtY3KeORhSpspqny+4+AxwV+/i4xGrNfj0LNuNEgA1WIbHenRcO0qNyPbxuvfOhZtx7d8temJ7sn05llJqT3TZduuhiR+R9dmvPBlhJHMnTzA49YDrhc3wKHz4/H584JyCm3x6p4/hwGGEPrPVDoMR6y660RF2iDYWfG46qyNT69t4CQpwWXE9b8USG9Fl2y/GzF2e3++6NJVo6or9WHNp82posJDtTwYzzJzNCnH4utSePWI557rAtPBDm8eZFveSoVCbw9H+/yilbd5rksucaL/HGUN+e9KO/svDqeeN0yXvLStTyktPGOmAlx4zM0lqC3w4b8N76x53qZ4g/jSCd6FO2fMpYOP1WnVRZyNKFJgcTeytHKvhLaV7WCdHuW0B3BaXTi2Rr6sHIOuRpPIclPtaQoPZsWnF5PjwPrSHlgPp1qX0hmr2ZQ5pyhTJriF56BezrzxFeX2eo2ivntNYW3x8KfmXH/Ak/t0yre/kkuTFvtE952X3VmxabxTK3wVx4bp6M0JenGBVly89GlQPOhdPOEOs1w1qJvq0fTibNq1OEiSDe/D6OedkXS2KhEdiXqZGD9lRFnpP7ryz5H/LAyzR7zk0mXGUcBgmK0bZ4KnfdWpKDrotSVP5w2J0iS0a8z5Bp3jGbcu0wqic1cHFvutoeMf1wimdX7KFH+MGlUnKaMvYeoyP803d58kkbWH6MlnrIkNk2CCoz06aWIIjWnyRKbLw0/pU7yJ4XIc/Q/jPHekVQmIE5vLyuQdLMylXRLEJursDkMm7tQbTuz5oogZc8RoqJ525grriL0I+oZY1n/hPmDXuZ2yWXm7aWHTPn8R8wwrzKsFyyGukAVF1PYK3svzbqaa2GPi2DrWY4zt8u4djejCgozKiCT4gGTzxMRkzEZc4Qn4c3acOwS8sKS135oGB0Ii3o3TDoSjtcX/CFn6o+ox8F4vsQXbFz+eNuVNlpYkqeMJ8WXRNGy3eHUd8KUeofHkd8NF7LX8iCDrQEkmsRQbp0H3VV3p//LJ+8JycAcy1ysDeTHEuks7N2UCdGXeWjzKcCUzbmonJuLov5sWApmg53DHX+8aSTPjH5fE6MTl4jmLhxH61OlqTNFjTakGZFOmB/56VvRs4Mm9CyWbzPBqiTXFczhuHPbwmGjOOk/HFfyKwyrpbxwdNlEzF0dhJl5E1E3MRj95oFoXuwPnym+eGHphKHH3XBROwgRHR5Yt9EPh5398KctAJZPPJF8wRH70j0RGuABpdPeMOf5IWpJKZ43lnFr8Lc9yC/DwZR/Y/2pMSXcVbisEsdN/12rjQcrOB6rbtVQrOqWxwM5Za4W11Ivg01zldEoL4+vp6SR9FQCfp+kEV8jB/mJ8qjJHoaHF75yPPRVPRGUhnyh8MMC8Dn6npab/qCrnz7TrXtfqd9SDD3m/9DNs4PUOvU3LX/XS57OCdC4EwY2/2HzHjbnqVdNRO/tZEQ1JGMpE4NlemFwuhqDC1385h4Pd59EDN3SQWPe9lCNwTN68c8H+mE/QCxXfE7vCfl++0kJtj1Ul/uWFpz8RIXB3ZTg/J425L+l2wv7aGrQO1pS302BUQP06esHMvk0SHfnfaLhX/8hy1PfKUG5m6Qe9NLSKR/owcOP5CQ9QJcDXLh19zkST8Zu1v+tu4pXACmO0abZRy0pTC6MXkvb0dPhvjQ0wo0sDk2ge8xBOv5gBx033kiR45tIM3c73XI8Rp5bG8kt9gAp3D1Exrz19NBoDw07vIsK7HbSrqoDVPDVGb2LreC4mQe32e4I7rTh8L9sjSt6zZ2w7h3h6z8WeBLC4+c8DMatBVa9dILIsanU5rGI7srmk5VLEl3ZNp280uZSrWoyfZ5QSSLSC0k3sYaUL8wi29HT6bc0328WTSG5jFB0LPBDztMIrDaJRKJBEBx+TsSSbdH43RmEFwcmwmVXEDI0JmHHoRBs2TYZp+1D4KauT4nmWrQafhxm8ZxKnD8L2OpM3/abUMMGRYqe6URmOfrUXWdO9xbbU1GsAYnNikDDJX/M4q8vi/8ux0bh66UwbF6RiNVp8VgZEgiZVaEYFAzDmO4weJfHImdeNPZnxuDSh2Ro18dDcVIUupSSMW18Ik68ieTvl3hkjU3C9pPJaFNJgvfRBLzfGI8G4ThM9yHUGtli9i43nJrtCAEXwPGEJUYquWLDoB227rQCjXWE7nI77BwELvBzCbPJDGZ2GzKoWsNjY8Tf2DB6xW3e8mN2jH3HRl5hpSAj3jKbV7NlK29V6CPegPNVXtZSQWa58A+aU/Ga9C720AThjzRkbgcVXf5Ip0W+0t3LPeSU2UeXxjyhkFevSMvwA8mJvqL+ns801LAcQ7PyUDfvX/tkr+y9Du8qdPJb268i7HuQj9G9xVwLVSnHtrwK5F03Q9t9I7wJtEPYIgu8sDdFxyRtdD+0heV0Q/44dHFIwwLRJUZI3WuO8R8s0CRqitePR8FfaCwa2nW4z5/p0sO4IWOxv0QDrao6CLdUw68EHbQqa+DNOXV8CtCBpZE6Cqfo4fz90dw7h/uMh2uXDr6d1IDxClPcr9fHs4tjURihhYdJmlg7VAfeToYIfKKHIQpGeFs3Dpu8NRElaIxmb3WcHGcIk1xDjDyljxHR+rBzHI1vKtpYOlYH1R46ODzZELHbWgivb1Lrgxa69vo27dB7RLyBhxSj00I8mU7as6KVrt5ppf6R7eTWeI10StvoQHQbLZz+hL5XvKHooAfUW/qI8xmsXzoy8y5VNryi2yJvSXzac7rx4BWNXNFFt6Y/pYam58RyIc+nZOJAdArHhXwvyuX4EDX7TCRHlODSunw8jU5FnF8eeqIyoJ6aBd07edz43vHzrLL8Cdz4LL9bcuOb5WAKgzJjfGkywm4JG6waaobsm2aY7GSOlz1G0Naw4j7/fYkFNv60wOMHhpBINUaSmTUE+o2xOMQUEqXGaF1ljClLzXDj13i8uGoGz6/aELimj1J/bZRd1IHhfkOM1THC5l2aCFMyhMhIA1Ts18ceZwP8GKaLWbp6UPLUwx7zVIT7xnK1UTb+1VyJh/6fFDh7pfOxVCqGjk5C2uIYLApKxJz3ibiYmYwqrVSc+JqDq70FKJidg5/6xZDZVobAYeW4vysHmy9W4FFwIQabCnA1pgS79fOxQKwIH/2L0CSbBV+BdLgp8Z/hHIuOtGjMdUzAIcFUbMyNxJMbGTB0TkIPP6duepYKmzXx6E9O4sdhfqyvjeTq9e9iAqGjFcXlBy21QYh/wc8BjINRYxcLl+wwHH08Gd38WLE/OQiPQisQuqrif+Ife+/vv8fl/BsbF4VUcY399z3LKohcVsAaPUmol0rh9j5pJAiLYKWXFOochuHOyCE4PUUOX/aJYfpbCbh48PHK8qEIuy0D/XpHWDfb4dhJoHeKNwR3uCC32h2vlrvg0S5vrLthj74UBkoVTjiVbQ+L+S7wFXKDk4cqUlZpcDXAv7W/wt3jIO2jhs2B2rCdMQpZC/VgdkATGbFjcShPE1oJYziuhY2VLPfC8lJrxWP/5abGBWP/nFDcPRmMNaYJUGYi0GQejlM/wiFrEgwfyfOkI7ebNqUfovUyJ6lk+FbSPHCAFt86R5OK95HS+iNUH7SN2tL30NmAw5THHKC5DseJHdvyPmc0ajpyY2NxMjs+924Gxto+CPR0QPs7dzya4g7Pjw54PNQNW885QVRjOERLJFDVLIr1YbJ8/CSKe/x7dgYysDCUwZuDwyCyWwiLtklCi98qTkjw8y85OIoTJs1j0JJlD7fdFpxPi641g3AYgzMLTWAraIe11gyE3Scgmn/NWWGN9TsnoLNAiw7flyFZNYa8CxjqFzakmWvl6fxvojOPtSnriDR9fmJIfWUjqHqpNvGKxtPmQQ1KTJZBuftwrn4uayaB9y3ScPRWhJqzOAI3yiBDSAn/3JfCmjHymKMijXnSkhAtlOE0QaytszVHVhPE2jGrC4oxdcWV0zzYEmFChSV+x9jC7T4PyfKEJ/fsudrm+xnR/2MPoVtDUH8wCdM0wxH5PQzlKxIw70AkQvbEYcO2OGg2ROGadSdt3H6BIuVb6VHiM9rf3kI2nnfp2o0ntEznHt2xuE1Tss7SObHrFJF4i0ScbpNM4wNicfTXMU4oeu6F0rPeeCI0EYXJzvAQ8YCfmA/OPiEs2uoFvTNueDPcFfmG/M+sdQXLsbka1JHMntl0RXI2lTxfR0JzlpBqWwmJ6q6gKV9nk8zbFdQsvJRq5ObQy4aF1N88m9LH2SDP3RiuCyw47mWNwnhcmWaJuDU8eCyYgJRKczyYaYzy/Wa452iJhjuWyNloza25ipc5jF79u+ZsPGLXffqALbZMNEJruzXWFRvjQJcpThlb4daC8RgiZIUPl3PxTCkDBU9TcG2gGDzTPEwwLUf7YDZq1MuxqDkfKQqpGPUgD78ls7DNLhd1twvxXEkOHj1KfAwui6fbhsFnjipiAkfgQ5w0dm1QRXWZEqzXKOJbvzI+7x2GhZIKeJSmgJRn2bDLy+K0T5NX5ONhYx6O+ZRgb0smNiYVQ8EoHx7b0lHukQ+B71mYPCwXmuPyIdGUCbP7BVzfv31uDSvFkokZeO5biiH9+eh8VICW70U4PTIXF3fn4xr/GWWJbhyG+4s9/mK5bYoBNFZLlpQUdUld24R0z44mp6V2dG+vKX3cYkTs2JbflOL8GTvG/kZRbszze4bBfvdQtJ0fjpkl4sj4KInZpbL49lgSndryXO2UraeydVSvJ8VI5ZXCno/jzlvnQqOiAvcEC3D2PT9PGV2Mm855qGooRLV0ERfv/sY+Npb9tYcIT1McF7ZFV68ttJXNoFRmDUFPfv5abw77wxMwziwbVRaZnD6rQ7wINkMLOLyytSYTi36VwelWHnha6fCLzYfb0kyEj8jFheQCpM1P4jjF60+dKUfXnaSOONLbl8mkeMKLmq560ZUZhbS80ZVaGkJps10Y2Tq5k/PdMBqSWUzW+1h+OJ1WqGTQC9VAmhgWTYFtxbQxLpzWXUuhb2PCaZxhFN1ISyPT/ARa7Z9GLKeh0H/ELiNVxZblNBqFsjheI7Vjit3IO9t5OrbLeIlHZ9jFVHrwRmzdZkczVHlyF6t5qw3lEWYtht4tcpzP/2eILFePv+GpDAVVRRSaDsXO03xcZSiNdXy/mLlpGApuDcOI5V3M+BIx2n7wNfPd+z7z5Kc4za4UoueLrzBTYv4wvm8F6fwMEWozE6I9r/uYdp+vzEqzT8zXuE8020AQAlv7KNL3O5kpiyLuvBBme7ynGbHCuOHym27dFETPgCAG5g5Q9Jtf5GH4k1juyjxGG12SOvA6Mx5iH4042+VNNkAsf62+zNNHdos25KMNsfyOLsqOGOJxsDHYucy97kDLt1pwc1lwzpybz5wmX+oR8qP5b/hz+lqPRv92J4WHrqQq6UgfNEKoXc0OxUsdcLKXB8E0R65efFzKDYb8+9FxHmC22UP7oSOY786Y2kZQ4cfZERsdcMc2GPtG+2HNgD/uLI3E3tIQ9JwIh9eyEDAGUaiPDsJbNz+4zgnGhgOTEFIZgst7JoPFcTffWdChTh8Ox+l+0OVwXPo+H0qcMY5ybppSb6AddW0zpAeNoOlTbCj4gwXdpyAk7PZEaYcXJEL9OV6ZfX/txQAcz/ZGwix/6Oq44cBZL/zc7sN97oeIP0bFy3Jx5f/qs9hYszRJHPU2YkhUVsSv75I4NlUK4cLSiNUVx3RzSe7Z7DvZd7FjQ38ENz4HRT/UDUTirWEQaiOCESo3GeMVJ+Hiy2A0ZARjh3khBBJzIT6lBP6O1Rx2uNFbhIi6cjSerMSBmFzsVC5Cg0oxQsyK0La3DPNkSpHdu57eWW+j1d9raUf7Apqwvo5sn26le28W0lyJ5WRxdjftW7WU6urX0arpDSQYu4Ti1BvoUWYa/K/EYW9PLAqbU7DnWjQeBqSg8noK+t2ScMAmBatGRkGgIAH1cxLh8SceElNSMO1DDs6WZeNiRCqWPS5Ae0o+2JrE1wuZEKgpheaqAvhvysB4uQKs787CyTc5GNtaALl6QbROlkVXzxCwGIvNLbLHC0JsvgCUlQTw+rcoROpl4RkwBAozh+DLehHcNhRECT+3ZLUh96MSsKgv8T+NyLycOBxbkQFZmSyEPk7DcvFMXNmWgriQFNwSS+Wezb6TfReL41gMx+rkCmMHaJ7We1IbI4RJPj9Id/cA9X/+Tb/yvlKd6wCx+NRqShzypCdzOJVdPxar3jaNgIpdHH4pJkFpbDiOZsZhRnIMhudEIndHHG4WyHA6MoEpkpwW96+OrN5HHpMuSEH7uASOe4lievQQrJ80FBCQgt88aYTEJeGLWTgEZCOw9kok6qsCsSUrEl9a4vDTLhRmYnE4qB+Mp6JheGMcjVPFYbh0PxrTt9hz+M2Dj3vLaxwhaWwOYcYa05Wd0TTEFmVXJ+DLyfFQm22JPx028LlrC9NshsPPtMeN63NmgRsGv0/E9MPeyJwHnFw7EfWHXECrPHBYxQsJhs6QyXXHXb7NxJ7wRXCAGw7v8kORuCfS1zpCeY89Xj33h5+iA74cdEWemAcSDjnj0xcvfJ7pgeAad2Ssr+fqf7kHFpK94yYqGzqPy0PMtq6loJUrCcPmUN2qqdSYNI+K62opVLOefvsto6OtxVzMZSbl4ap6JRdz2XgrGlqKxZfLUPAjH9VGmYhsyUczk4+rcUX4ebOEwyvs/li6P4PLz/TF4jm8cqU3FUfiovg+JRNWUhl8/JuMPT0ZyPFJQtTnJG5ss4oZPC4BN7aGu9bc+NpqXbC3gcEXOCH5oQ2idzH4oeSA4wcIG844gtXniO5psZVBAafTkf15yJbVqKy8vJhXf6XarsjL1i5txgy7q+2edq7HZXk2mzR4r+ZL89j6ZsW16f8zL6xOVah5HbmuWEXSm5eQx7ppNKJsAZ3ct4g6jtRTefJqTtvK9rtUmcNpW//2G95XRbu+LqXcP7U04lY5zX84j3YYTKOZAzMp6fl8EhptxrzbKsqw2pm/mhm7jmBGZZYSYyGlwbineTFhtVN5r37LMjt+CzENkd95o/yMmA2VQvhoPkiDQ4ci4JUorA8KYhv109KZEtiv+ocsPn8jXXURzOofJI1LwtB5LYIVNoJcvXHXzxDmvehKrt44Knc2V280PlvHKMrmMbHumUydygLmemg8ozOnmOkunM2wfVgcoGAtwcUjFgeIq4zicMAuDx7VimtSp7wULXioTCnPlehw8yhS0DGkrde1STVXDOM1+fFXUhher//Q8Kti2DhvKMSeC+DYIhHYeUnD4t0QVDdIwKReHJEfhFG9VRQP41eTxru91KRygOpjm+iaRAttXbSPZn3bQuNaT9I5nc2ksvMUHf5+iHY37aI9q47QJt5uMt0lg1uDMmB1QZkjxfG2SAy+QXJ490ccn+Mk8PDIMFjaiWNBpBR2XJDE72hxCItKYXyYO4a9dMODoQzcLznhp7QzV6uMW2oPg5XuGPvOB1cP2qNR2h2Sq5xxq8oRg0nu0N1mDAERY1wtMuBs/VeiGceD5X03grmjFf+ZppgwxAiH1o/HdBljBMSbolncDGL7PZBTEsi9N1UMsHHxxPYJXnAa7Qjjx84I/OSHxvyJEDTygbqpN5I/uaJvnRtYjROrfWI1T9b1b2jl2R90pLibEo9+5MeRN1T9/BX5DBGEU+Jnst/US2uL+2ilwxtasKUc7vbl/+H1s7erkdFVjnOH/uWvv88tRWFXFcrmVOLM3EruXt7BSnRrGYDVZErJ6MLNQ5/TZLJ6zP5aIyQ+U8f41xo4IDEWQ+LGQUNNG7N2asHPUYfT6Lyw56FdzprT6rB8O6vdqVtkjROeXpi9hEHGVQbe7x2x/rEtLC7YQ323Pdj6lOYSGyr4bENTneXoUu8YMuuRpUVqumQ6RIKu7dKhSx22FDlPg159MKXPJzRIpWQkNWwexdWM80arQ2H+GK5mzNaLB1epYaO3NhZ3aKInWg/HlutgIE0D5RKaeK+sjg02BpBL1INThCm21+hDrkSHG9+bFhP03dKEnog2BkYaQqtAh78WhhhtYgCTVbqQbsuiNd25lO2RScElvlwNV/y3P438lkhCV5xJ2yCNdm1MJYm3EXTEPJ3MR4TTQGA4OYhFQX9JEHZcj8E0SuPivOW6KPCeJOKfoiR8EAzFnGXhsEnlxy+dSGxQiof6o1iweR3inLF+Pri8blaFF5fXeey2Q0WvB85JOOA+H1++OeYKo3p7dHs648FDB45X+MsxsPX3vr0OXP39wWRf7F7pAdLyRK8SkLXPBWbNblCa4oY/jt4YXZvJaaXYONhHOf9pprYZpWFKQRGmnsjFlcOpqNfOhVp7OkonZAKXczhN16iT2Xi3OYHTdD34lM7puqbkJ+LhQDoq+Tjv8uR0RGlnYdfXVCxQ4ucFkemYJ5eIA5YZ+PJPLBZIJ+L69gy4b87Gt5ExePo0A7ndGbCSTIWZTwZu30jC+S9JsFqXgoaDdtgjaI/kPRa4csycO1PSlW2P863maFXhx9fnjrA5Z4PqQAaHX9hi/TcrmE6zxUCCFXgzrHHzjT3HNS1uc+Lqt6vNCVcHHdGaaQHzNnsEOjFQi7CDND9H9pzA43QMy7+FoVQynJvPjGEhnJ/gpU+C3C5fdNEkbDgeyc8pgvh5eAjyY4MgpOrP4USW+0poFUNZ6D9UrT5AG5/205MoUdRLfaG9YkJIyxeGz5Xf9CFDBLFBAlid84fYGjP7PUOOMFyN+e/3TLGzQ9UsRzx9YA4b/ngXSjIY+soG58kegzdsYTAqjZvP8iVJSBvI5XRobw8W49HtFETLlkLaLxvZgekwP5MLy3dp6L2WhZQdOdxeZPcnuy/3rIjAq22TOL1p8YF4HNgZgDKnIAztDUXHtEB0PwiH9J0wpLhMRtNhd7ufo/basjiuee4kWzbexq6stLv3osvm69fDtjvG1Njppxy3yVi9z3aka4HtmKujbVfUDeP6VMa/s1vA8Li+3Rs+2bHPao7fbV3UKmu7VXS+XamuHM9tfpndrs5ntrHHXG13Vcyy9buwj8fGdsWKF7xe4UHeLf3nHHZk/1Z3e8zzPW7KuzrmAs9iynae+/4W7v6D6xd4MWMf08Zt3XTxYistdH5C2468oh7Tr3RrSBs92PmBHP+8oVlBHSTJ97OOlY/pYX0nGZZ1c/XN1MJMjudlz8uM6Mnlzsv4HcrEjn0lyODjaPHtaVhYnYddfZmQ5NuMz4d81C04wLBx02jwNqdd+3xEkDor3jPKczczo0KeMm8OfmDMbwuQ+aIfzO8PHYyN0T3GqvYy47olCQK9kdxeOyQajXr/YM42jJbGIkY8gm/TibhlGAJz7UjMnBsNmTXhENoQy+1FNqawMazii8t/sSVdwwNzjjhBws8Xc8QcEOfpCpX17tj1zAnfGzwg/b4EG1+UwGJ+FYa3VSFocjWnc0yUrkBrfDVCY4uxMaYSpZ3lKAgrx4wbVbCQqMD7nysZdjysrvmrdBlzwq6VicBjxlB+MvNrwnFmckons7L9JjPy3R1mrWkTs8htE9M8cQfD8gXL78+mZquFHF/gMGk6h2/ffZtCmtWJ9Gd+HgXfX0RF6yvpichMEh8xjTA6hyrVX5PKknZOY/dXW3cvtpNSzn2iIv3ndKiwgwZMHpHVnsf0yfQ5LRrRTWtfvqC4vHBkOYdgtVgIXMYHQFDFF/V1AVhTG4rApz4wFJ6M5BWTEMjWkveEYOj7AJQ6B+H8qyP0ZfpqWm27kaqFDlPj2pV012svLbx7iMbM2UWJNxrpWlcdTVHfRBWLt9HS5VvJ9+x+eh27lQSF60j1zGpK7j9Ar7zWUn3DTvrQuotCH++hlafXUdPrxaTZs47Klq0lq6TNNP7oDsrqvUXtd17SpqhXpN91j/bXvuX4yF0/7pHwj0d0RLOd1Do/0cbzz6iu7Qn1Leii3X3tJJaoxmnjXhRLkVGSGkXITODOuRV5DaFyaztSnWBHxw10KWOMNd01Vaes8eqkmKjP1TLZ+iZb1xSdUEfZsauoV2MDyQ6dScet1lPvvqXkaV9LfTbL6fvMebSqbBHtMq+nA3UxHNZkMdlfLKb1MgkL+8ORvzMeuRNS0JqRDNnkJAS+SMC0njjojIkDm4uztnr+YC6n1x/aacqwmv19h3x41juIab7ygmey8BVv0/lhjN2qRp6O1yfeStWPPL16fWL1WXcnGHK8VMdbDdL00iS5+SADYVuSmDmM3uUNo+nho+nWBnUyFzUjNRlT2pO/lFuDYWrb6dK4xv/WolV8Ez2K3Eudh5fQluzd1PloM600Xk/CaTtpb+4GYs8f/D2LwGrhWV28acYgz3G/D7MnfwjT4arLdI2tYc6ssGTmp01ifpv5MTcvaTLTih1gLeuDT8Hu0BrhgHlP+bHhnQu+ltpjh7wbtI65wFPND3m/PWDO/9vjoBsS1zrDqnMe911XmK8m8brN3HdlvyfdWkajHXaTxLqFlJ29np7sWUeC+cso2HsjbTBeTQoeWsTODXuu8cSgCzc37LzkDHegW92gQ5dU6Mg6F8qbYkHWwpb0464Lrbw0nk6fMUV1qwUal9tAYZMxnl4wR+8HfRhEmKMy0RAxB41gUm2DFyLjsUHEAgHl5pgYY4ztT0fig7gyGi+OgUzPWPy2VENqmTIsCsZC5rMaOq2UIHp6JK50qyL/khrcg0fD9YQa3hRqU5+BCt1a/otJCtSmh/cVqDCIoYEyBWqJM6VjkRbUJCRCQ7+r0/IwZbqwSZGOe+sRe+52WchwnC9SxiRTVf53lkJPtSLOFo/G8xh5bOe/x1hHDuYVw7BOSgWSFxQg9lnlf3TUWXe7yCXwDm38+ZjKpt6n7PZnlDXtFtXoXyJfjdv0cvRN2qrdTkKrH1LjaQlMbRPnzs7mJorBXkMEIj/+kNZyKYy7JIDEyyL4LTkU306J4ES7BOzFh6DgJD+2Dy9H649sDJoUcbkze2XvLbhZybUhsUVYP5ufRyUXcW3oqlJUjq7gcvL28nxY8mMzm5OPiC3l8nLVyRV4ZlgFffMSSBwtQH9aCZQWFCNoeRk/j63AYX4+xvZjcXWnWtF//bRfZeGrUwUmSBVBrTUPE4OLobw0F8FrC/BTsggGD8y485RhIVZg90DYfFu4T7bEVylTHO+2QPdjS9wU5kFJ0hqJNyyx6rwlXj01R3F8Ir3alc3xWSdvFdMztakc54cV00jOJ4mK/PzoftJs0jyUTlvWldKLSVNp36IkWuM3QNvOC/0P/ouVHKQ/Br8pwFsIOP6T7l0Ug1GJEMZWCkBzjRDs8wcpJ/4zmW96+x/nyvKvlS866a7vIJ0XekUV+57T/c7v1O/2hpbnfqXtC/pJzu89eaWX0MUzi2iR1Bx6JzWV7ucs43Rr55NKqNNqPh1NnUlpLUtJI3oBbSydRRXJc2lc+HRadiAE6YqRuPM0GuX7QjjNhvlgIFbHhmGzfgh0zEJg0xeDWfFh+HoxHNl3wtG3PoSzbdbeWTvf0uiHieWhuJg2EYcsPCHbFASfbndUzJmEWc/8cPWDF7a0+kPH3gfsPnOJkeHOaY+bIsmdu2A55dhPMui2lsCCAHEYayhCWkEKL+fIoOG4LBxv/tuH3Z/sWe+/Z7zZZ4VMVoTmVFmovhRHjqs0Zq+Q5K+lNBRM5VFyQ4bjrthcnuWypIRi4bY2FT9KUvGoOww7PPhXvo/eMj8RspXJOOwRC4mx8bjeGoc1BsJQ3SwBuTAJ5EpKwW+DPDryJLG5QQyt0+QwvkcUy3ukwNsphY6kIVxt1zBIgss/P0Tm4Y5rBpd/zn5eyuWfPm5pOOhSBpONOWieng/zi4U4djwLyWp5aE7Jxefv2eCNKOTOMWg8SkP2r2zOrvZezMA56UwIGObD900e5ofnYhovF/+szMKhw1kchlvdp4YNHuochntcP5LDccWMHgI+jsOcCZrI2jMC7oJjMUpHA7Z66rC4rYVzUxyhrmaJEyP+5ZVOTjCH6G3Cnm57XDhmhxJ9fv40Yzz8YY1zpnZoum2Dc+8I7B6T164llqdg91r0uhpu7y3bsYzUDMropVcNrX3Gj6ejayhHfTH13qul1T9mETsH7Lyw88H6CdZHdKaXoEatEh6jq3B+cT4OzS9CcWsxCmOKYbGqHKP5Nn+3ppzTS7B5GduPvbL3fE5Wc63tYQl60isxKa8CAfx2LbUaXbmVUDjwkmJDWom34DmJLO2hG7vauHMMGwI/0Mil9ygqu53qttyh/Tp36MadDnK810Gtq54Qy9FILpRDqZ4E7ivIwV5FifPz73OHoOe1Mmw95XF8oywMDw+HsbQ0RF7JInmNHP5vnszqIFgNBKsD3N2XjgP6GfhRl4t791JQ2ZGBRZ8ycH5vGkzSsjiNWkVfAqQ2pHG195nPYyATHg61LckwHQyHbkcMzpQkY8TvGJwSTIL2m3hYysXi6eKz1Kf+gMJnXqUf769RScxz+pXxkGRHn6HOzR10xPEWWY94TH2nHtKLwhukd+02PRpzk9aMLsRmqzzctM5D59ByzH5SDKU/ZWiMKoSdMz/nzSvCkvO50GwugrcLHzulFUH3VgnMJ3rCN4zB6xeOuF/ohd4pxPmAk/DC0T8uSFjnjLyzdthf6IAZR51g7+eMe+PcOb/w10dI9ITBxdMfn5QnI39UKE4+CMWzviB+Pu6NlqpJGG08CWcyAjE9N5Tje55ot1Gk032O72G1OizfE+byihbKPaf5357SQb3rVKj6kHJDHpMWOmg0Pzfe2V+GCwVlqMyt+o/zwddyIKUK9+ZV43VxKYYHVeHs5Qpsul+O1HtVyLKrxDQbH9zY5cFpycZq+MFrtjfHS0/m+63ea15wf+WGF/N9MPMiH1Os94HlXV8IrvJGYFQZh/MvjSjm3sVex6WWoeZxJddSNhYidE8u9i0s4prHiDJo3SznNKmsJuGfh55oPOABWxngrRWg9MIXI6/YY2+WI4boOUL/nj083rjihLkrjvu7cpwzy0WzHPS6bf9iFmv3Mnzl//30nyokry7CHPEKrB9RzvfrZai/V4nm3nKomfpzvwXC/u7I6wA/7rdA2N8BSWj3QebdSUiMDIRVtS8ELCbh7Vo/mM+ciLNyARx3zdY82FoHy10fnhXG8dcPp6Yh7EEE9H+l46d+DJT5OW6wYApmPo7F7oEktMT7QW6fE9plPMGewWY5MFaD2vMsALdz/GC31xPrjjpiwk4PrO/3hESvNxwF/ZDTXQrlcUW4dv1fLo69Pl1TChfJaq6pPi1E09MyLHH5tz20rkKIfAXA8jAB2VztaEZ/PmbIFcF3XhnOy6SjY7AMDR/z4F2XiVWlBchvyES+Yi7EE/LB5q06Z22hk2sF2x5rXHQw5/b5Kh879J6bgG9dwAVrC2g/tIHtZjsct50A09c86OjmwGVXAQT1crBvejoiJXNwLDsHX1wzEbQyE416+aiNyEP+ylx8L8xFrVw2KuWzOY3V1lwNpAipc1qresdRnPaqpF4XK3rU0XJBF4tPj8I5Dw28OKGFTfPVoSOqg5xvLjjT5gNF3kTcafWCZVcAZ5NBbz3wrMEXs3+5wY4/tyPlfdH00wv27b7o5M89q6ti+asRq/61B/bK3uvk+0m2XSsrxjXzCiRklnNtxAO+PbRWcGf7XZ/rIULUgDvj//aoKdgz/ztWa2LTSUNMc9aAwDsTHBlmAMUlOmjcYYCjVtr/o/NYmlxMpXPrqKCwhr7159PF7zUUO7+GKiqW0ef0Wko+PYseds0iPa2pxO5NWb5f+fvbOOzv5LB79oaUN9rTvDD0mD94xs4IyvNCwxYv3Prmhjf2/Hxj1a//fxbW7g/95b5tjL7Txo+i6LkkjDXzRLAuXRRW3wVw54UgRi4SBHumjs3J/4efGOhiCqS3My0XHjPT5nUwlxb9ZrZtf8usPtfGKEQ/YGyPXWSeNpbi0fgSRBlXwIVvb4Zbq+DQXoaJ+ZWo/VaFE1SMt3z71vEsxxWRMhwMqUS7VAXevCvizmIeXJCDNZ1lHK/InsPUmFcME8tSfOUV4KxaBlKn5gGJeXjN31sMP2ayGPNv7W9yyWTMORiI/CWTYKYRjRkbJ2GPYihC/CdD6kQwrPeGg8f/zIGOUCxJEICe3BeK4olBoVEK27VFMGfKbxJ5PwTT54tj1LpeOvl2kNJH/aHG8wIofSiG9d+FEaZ3nuMVvnxsocArV+iW4Auy5j2lT5+b6cW0J/R02T3a4NXx/6o666iouraNiwiCCUgLgghIt6DIuS8LAxCQEFREQrq7QRQ7HjGwCAvEAAwwUMrEDuwWu1Cx6/GbvZ81ru/9YxZrueY4c+acs/cd1/W76V/ve/To4QUa53SFTK9dJLaeMEZCio4rNkf7InvoJGjEeqIs3xOeohjy16qJiHjihK8b3KAp5YogMw/smuQJ5pfIqivlHkext5H5Kfu/WyxM7bFIeL1mtpAR3yQcqV8h5PxcLfx8VSrEFs4SmK6caSDu2Whg6lP1v1qIbfbq2BKgAg+HXnCeqgq3a/2wfKISKqrU8DRdEVKnFfl7Gb9ghKDBtXJMJ7f4fT98nTIIOvHqCPBQQ/4+TUyRU0Gf5+oYENQf925EI0g5kOutxAyJYyXRSHkZjl9bwuG/Pwp35vpBYf1M/D4wEzcmz8S3dxGo2GQnTE3bI7B6EasTsRpRr9ZiYWPySKEqolr49SdfyGy7LLw4VC2oOi4VSjZtFh69yhM05Gfw+9/aYgqeW/vzNZut19dE8YEwYTJaJvnAxskd9Uc8ETDRF6l3fJDaPpXnQ+LciHvxRH+Z5mam6P5kr6BTSVijHI9mixTIOqVgg18GRvbMQnFmPM+t2Lkda0/hx7G8Sqp7LJy3Z0HPKgW5LrFYvTwFiXviMCozETsSU3A5Iw7RxYmQ/hmO9NWJMF+SxnM7d7dofAvOxBrRZ+juiseqaal4NjweB04m4k1iMpgGWuyV+VGqz689u+7m7t8cFMsShG09A4WrX2KFmytihXTrEYLu7wmC/oiRgkZBNXVJ3Me1hlf7lZLh483co6NvvJPupq+ligk76b3UPtraUk5RpTXUvLeCBnts5bmRvm0x1yyy3Igdx/KjgUHFVHR5BalOWkKNs6sooeta+qBdTL0Ly8h03AruVes0X0N99dbT/JWF5GC7jfQtVpBV80JKrtxA960X0YKzW+nS57W0AIW0Tm8DlSxdRpp9VpHXx4q/mn2m33/RVEIXdmwgtdnbKS9+DT0YsIekqZKm22+iMO3tNDujlEIyDtPbcQ08dhXHrCePN9CMz2fJYOcFOpNfS2+en6PbbidIR/E4JfmK3jf1OKntXkHyTzNoQ+QaOiG/gq4tTqNw6zjSEkrp2vRMyr6ZRc0r51D11kw6uGwxmQqL6ez5BSRlLUem909wpo6YpfO7/YfwUU2Zpnb/ILzv+C6MvXxQuHzvjvBr4VvB1b9TmP1OknvG2OfdxGQyWeb89/OufBlB1afCaUtRFE0pTKFToxNIbkAAJbzwJ7viqdxXlbt/C3XWLODf2Wf4FmLX9NrDuTR/egWdf19BKtfWUVvYVpp0pIieivaKGRUbaP3RBLjPTIF6Vjwuf0rFvsRMrsvNGyjaf1VzINueigVaKbCpSkeTShJaj6fgwcNUdPw7hO+5PrY23Ach1jUfXDQMz3TM8aSfGQwnmmLIRxN82GCJVZ8tMfaYFRZK2PP335toiceWwl/fhNJxW5R0GYk4CwElrVa44zIcE57YYs+CoXghKfBex1/N70Xpv1q5Qb+lsfaFDLwLpfBERx5HWntA6bMsRkT0xPsYaSx11MAXI2XszpbHQlFukX9FlMtqqOJKiDI+SipgXWl/KMb2hZK7IoZbK6N3pzzOJKvwGJJ5npT8x/NYkmmaWWypaDUGOm9F60PaGMzcNREmNS4oth6HMb+doSk3Hs2bnXm/KN1xDDQ93DBq4mjeWxMaXRC72hl2XuPww58w28oR3nsdobd2HGSDnTnf7ZsoZqkKU+J8t+y+2px14qfbD0K7FuIXamCWmgaiRg9A+UlVbLFTx80wdbRmR3FP5M7l0VC8HPzXG+n5LBJd8mfAuCocCl8j0LInBHrrI/GgIhRnVUO5dnZatCoWZSlA77wm6K029wfMVlKE8TQ9UZ7fHyOuqKBs0AD471NGjGJ/FM3X4EwTxjlhfBOJJaZYcN0KE71t8bmrIcp3WyP5viVcYywg+Fnh3VFT5H4wg2yeObImnaGnfe/R1H5ttM/1Ol24/5KaJNpp5azTpHf1KTk0XCebpw8pettDikm+SpK975DXqus0auQrfhzbc5k3SHxcbOJHclV8Q1997pGf3nO6afGEFnR5QQPWdVCS/WtiOSPTwbO+I6tNMD0808a33omA+bsYWK1PRNTARAwtTcB2USwueTEGF47GQL+3D48FD4x05zGBOCa0ee8NeX13PI7yhPR7Z9yUdIdLqztSot2h2OgJn4NqKOtUgpdBPzyZqAVT9/6YXT4Qj0+oYvIIHdSM7Y/vW/thR0N/VFWqYKulOjImaKJXpQLKx8ghCOr8HhjzSoHriYoM1TD7eF+c/6cXVCSVoe0ph7d1/ZDrroS6MHmkW9pwflKkij1sDO2h2mUcrw/3bLPG4VGj8UTLAammo2F5YSR8DIZDdTghz3I4/j/XgbFAGBekYGUGVobFYu3lTJj8SYJeaTKKdNLwW/Tb3KxKxo0NyTyHC/jpIDp+FM/hmC6J5XFV8s4oTRyP3WfHoEzPAQt8RmHy4NF42MMRvpIT/mcfY1pqtt+z/bDwYAR+C9HYOigJlnNjUbIxDoO7xaG5ZzT+lYnlzI8fSgP4s+oeq4HcXF14aOjA0k8JZ410EWSsAeHMAHRUaiN5vDpWp2qiZLoG9k4UxXwr4/B00H95I/u76VAGArbmYIbopTkoGeqzE2D7OIW/Tv3JwHeNLDQcPUU97l6nY9fvcrZNH/9b1MP4BKHjIim9OkNXFE7ToYoHpNBwmWaVXaY5Q69Ss+ZpzjhguifGO2D6a7HuyXlXPJUqraJRv+bQyS7p9GjcAtEekE4jy2ZTxdu5ov3Ik2vBeqybxntI0pUBqFzhA1PVybiaPRXlTaIcckAgzmlMQxcdURz6cCpKNHygMzSE92XaQqeQhnfE375MeUciNdydQGs/jKGfF21psxPRhh9u1K7qQXfNfInVaY9ImeHXP4a8TmtRZsLrtBUjzXB7nhUWvbPGsMcGmPXMHOcizFB50xRTN1qhvbSMbDrXc83h+9YCcnPPpRkf/iG7khV0/XAePf9URiS9lBZWL6OYliKa+24BXVAuJI/dM9GjdyTStgeh141pKBHd4Z0Hg7Fm5Ay0qvmjoS4cRXGhyCuYiSeSIRiWGIAVLYFgNdnS+Gt/WRmMm2H75ThdOXuLfv48TNoPr1F50iVyHHCGZD9fp18Dz1FT2gXyHOjDPQVPpscQnQijCG8X2rhnODmYJlHHbSe6bzKCnpp6ktXQMVRXMJlUU6bTQMNJ9OPcbBKeefJadIrVQqrr7UeR55Jp9pgFdCQpk0qEaKo54UY7bUOpwCuevAcnk/ylXP7/iz8rqWwmVc2ew7XKE/Z60j65DOqY60cGF7LpslEiPVMIotWOcbQrPpBKBtpzPV9wvyFoixrDdX3sWcqtdsCH9DH4bTQUM7Ss0NjPHucP2iJAygGPyggv7lcJaY99OZujf9sRgXGOGEfpufpBQbvLVuH+o/XCYBMXoTJjniAr8Y9QNGGNMHfrDmF9QRX57FlNit82kMykEjobNpdajxXRqODtJGW2jFycNtH8wiUkv2MFtQSWUsHT1fSntZSvsyyvGX6/C8726STdZ12R2NZB2h0faP7pL1Ta7S3NPt4N611+UP8h3+hC5i+aY/2ehv0Ox/rtMbBZEAqtlTGYfzOB1x06lobA9Xsy7myJx5VlUfh8Mh7RayKReSoKR3/EYtmPXVQyrIVa3jXRc5NdtE6thccvxvtq6NTCPbQ3by8FhLfSuqZD1KvqEA0afYja8mr4Nf5ZaEIHYUvDzRWoqK8k5ebLkIGqLT06/kHwnGtEs7rqUu+1SpT0yZxkV6nTg0BNujhMn+9dQfcMsaXZCH7T7bjeI9dVF+pJNpgpa45pwdb47GYNCz8TfNtthmGXTfi5sHNk55bxIAtHM2JQNzANnU2pmPorDY5xiXByCIPfQ9G69zYOsZMSkeAkWoNyuuJB7muK6S7B9XWugR+I6es6FndHiP5Pevark77lvKN36zupyvInLa37l7L6d8H+xj/EeAx/Jkjh4YaPdOJPd+is7gq1gm/k/udfsm2RxuThvdGTuuPoTSmcPNgVfvf+EGPmMh4DY+himi0udSH+vDfYDIPve1uM6TIUK6aMQl+H4ZC0dcCL5uHodLbj9ZddP1K4/vf4YVFMsTKReze8E2LwsSEOVVlJeNWSjL09kmDdOxEN8fEQnoj2z0vp3CuxOSobO2/l8Rpa9btMOF3IgblMHj7HpWFcexaygrLwengmhufn4E9RFl8jXLbHw+JaNNcvSSrE4caBKJzrEwmp6ihUHIxGhl88+rvHIjE1Bs//icau55H8N2fXgl2DmEc5vJ7Falybj2VCYX8ulO+loA8yUfUqA4OGZ6CoRw4K1mXibbdj9HtTG72qPs7ru8z3ucP5NkWrNtGwsjs0bdwlMv5yhRqWXKeq0WfIUf8iZf17nrMDGOdnqbQj/Twzjg4qRVJuqyNdz7KgjHN+FPHBhDxzptDVwxNJrcKerEa50RsFB95zZb1Y1oPNHVpM7k6L+Foxp6mSIictpNaBi2mr60r6nrWY9KTWUebHNXT9wCpiXk/m3WQ+0fg9Rn89nJ9CjGAy0gT77ukjTrROnFQwheZYE/zjboai/oaiPDwOAaLfSE0U5xiYp/GaHftd3knEoUE5C81CIrbqR0G5fxK0n8dg5f4EjDuezGM620AHdNttx58Lpg9jcd3YX1YweWeLWzdsse3ocODKMFi/sMO4o6IY/rQ1Z7UyjyLjtioNj/nrVfzjG42yrZG4ZBgI69dRiNwWhr3G4QiIjUbvsjBY2m+kBTrlJB26iVx7LaPyTyuofUohvXTYQJu/LqSeFmU0vP8mWrxiLW3uupFUHhTR0p5FxHzC5yXssHTWaCwxG8v1KPuKh+HlR0ekOI9A3jdb6AQJ+BA1HDPeCLC5OhKN+oBhQShnuXjN80eF/UzOcmEcl6sDQxGc5Y8JkwNhuN0H1iv8cO78DGQt88fO80GcJbwjU4uvEQM2G0FXRxN6flpYscACadBGYe9B+BKsDSlNbczWHgy81sMZucHo18uDc1EGNE9CuNZkyL7+z9c1oGEy9h9zg8YTJ4xf6ISErc6YVu6KbY3uOPHUnetymOYmMsYDJ55M5JobprdJWeSNS8VjoV3ujj0yLggb4YzK0knoN2AiFvu6wSYzjrMSGEe335okKAqpYDX7LyNiUOqaCUmNFOTPisPH1Skw3RWHoS8TkOCZzPvtcm26KOmuh48vdXjPnsVZjie0MLFNH1fuDQB6GCJgsx5WrdXB4X/08NV+IDLfpXK/aKF6AkaL4ipWo2A9Z4+RGZhgn4lbAYmQ+xyJKTmJKLicAP0lKXifkc5jRhZHsj2PadOZlp1p1VfGj8VR0f3nUTsKswfZo/WBA3bajITTMcIP41Fcm6xg8ZrM038R0yaHL/pv/WwWJGAt+0OUU38kw5AOWjaxky7XfaWrxj/pypWfxDx8+V/c8Oi2L/fwpaa6cx/fP+6BWH3XB0ZvfODz2xUlZZ7YHeWLHzN9MeHmNDAO6jyHdxQw5Aln/jJuM+PUaIS0kWHqc/q96iEVvf1EY8e/po4t7RS2/inRjbuksfArZzaLj2X/D+M1hwR8ptc32mjqp1c0VfERjaf75F7zhn6/bqduxs/pj8tLfixj/Y75fo0fy47T+fGEHNKu0s6Vr2n/n89kNPc5LdzUQYuqntBsi4ecz9B7fxjP3xmfISMgjve+QtZEoOR3BLbbiJ7FXfFobw5HT89waL+PwdkfoWC6DrHG4+78BGqdm0g5NaLY5owrJXSbTW3/eNDu727ktyGYele5UOLPQFqrGkzseW97MwWB/sH8eU/+EMif9xz9SGgmhmP7S39obvPD0PoAFLkEwvGfEBwPCOVann4zA7kXiHkA2fGM96z3Mhgr2iKhmxoOK6/pCKkMwfuqIFTtDUbP3HCEf7hIOZvO8jVbXvckvc87TgebminM9RLdM2uk3Oen6eqIi1S1+wQdyz1PWuZnyPTlKWJxT8/GLeTsvIPHPaxezuKeINtdpC9RSM0BW+ne3I2UnbeBjOy2kfCglEYu2EiqWv/xFFmNfVVcONXv9+A8nbst2STV7k5ZCKTxrUGU+m4KlVyNJr/WELLWCiHZXdH46RMBvYZgBJsmw/tWPIa1ZkDPMBIx1zPw7G48xpiF4mJDPGJF1+Xp7RisT04E4yWL2ckZ3jIY7NEL2m97Q9ftD/We3xdzfaShHN0NrTGyOL2mK/KXSEM/oPt/fvuuN3gvT9zDY357v9ZWGlpzn+L9L1Oz0136Zn2bnE9cot1SNygp4ApZeOlDxsiU5/F6CsZIuGON2FYTSG8ejOYp5lijaITOJRaY28sM5YeMsDnDFH4tRmA5h5iZxnKPsVfyieUixc4OND4ynSjGiZo14inAK4KM491o3JhguqroyXsWdt9KybxwF/emvu7YyfOjYMWNNNWjjK5pLie50moK0yujL+ll9HxoBe2UX0eMW8bYtJdaVgiv7Jv+Mmrln68UugW/FNrXnRDu2dQKRRcuCm9+7xBcwuqF3k9bBHbtGA+JMejYtRPzkFp++9JslXE0WNGHVE6JcqZZY0nF1pX+aR5LkWZelNrgK9DISsF4yByB6T9jKzIEE//hQsBXa6F6n64wYFy2EOG2RajeMUuYIrVAaFKbJmRuGy3EnF4tOFeUcR7xxMg5nJnH/BYVkZuFhgUzhHVr5wgSYQ3ChVGLhLcKG4W2wSWC/aM5wgPZZlp07ip1ed5IxWHNXJs3dc0NUj29l0outlGb7mWqlbxCkxJE9310K/kWt5Ku1WnOFDpeWE1FK7aTvW4dZ0q7Hj5EGt930eUd9fQEe8nr2i4a93kf5fatpnlBe0S52D7OBWd1fMYVZjMcDl1X5OwYo9vdUKPTF32sZBAwuR8Gv+iDqMweWJrWGwY7ZaCpr4qLMmoYdbAvMrz68h7+rK2qWLdWHq/6yKNnoAa6WPdD5CQleMopwdpCDjvuKmJUSCONvnmYP7viZ3ZMXA2t+HGGYi7Xk6HyHnoqdYLCGg7T5W9HqfjtUZr+7QhJHNlFCSotxH6fQIs9xOpGTDN5oGYXGfVqoKk2dWR06Qx1vdRISbWHaOrQI6KcvZazPCwWfqT9ojWaMT0Y74Z5wm4uf0CXUz5Rt5wvpHO0gx5//ET5EW9o9I7X5ND5ltrD99Cxyk38u4q/I2PArJ7WRBpd68isdAsZJe8kr/YdVHZ+N42/c5B+XttL0Uc7ifnO6h6/4hoBse9MufUxacq/JMlVXfBs6BeS7fhCvm6faPrll5QR0UGSc80FxidJL+4heHf94NCqPcEhLbDawWSUkZDkmO/wJ6qroLFyl8OFkN0Od2qkhLN1VxyyD31zcBrtIXw7rCcwraNY48i8NqHmsoKkvJdQ+DZD+O4lL8z/PUy41aAmqDjqCrpNbgLznJ0q9EPzGk/uOUtq9+TanVMm3rDvNRmPuwbg9TcvTF40BXG+vrg6wwvH9vpyJgbjZDC/MIaYItr1vxqvjrcZVsMcyk9NUdd1GMafsET5Z0vMv2iF8rmm+Nm91oExuxifWGrOEQfWh2BMlt1469AQVOMw3rPS4fuT8cLSB88c/rR0ETqU5YSRI2sdGPOKsbCYb5pxm5jnU6uyGxVKSNCFLnK0QfmPsLTrQPowvS/NfyFDipMU6P5VSUpSKqb+YWvpzK155HJ8CWfoxm4ooS5yy2hj8HK6UbOJypYspAq5VbTn00oyy1lMSkuKiDEdWI/L4LEuZzuIe12xjgYo+6aOacv6I3LOAAxX18DqRdpQc9LGuY1aMDyZiglWSTh8OAMbWvJQOzqL15wWJmYj3DQXp72SMatfGoIc09H0Txou7MnCgQ8Z3EvMPMbiHhnrlzHmt4GEMjzL5LBQtSeSapUR3FUeJz37Yc1HRSh1lfsfnxvrHYm93lFGsRg6Pwv5zxJwY3Q81GVS0D42DlOik1ChnQzGIb/2YRGxeRyMQ85mcDAOefKSAjK1XErRE1fSzeH5tPTGYtowYAF1mzKX3ukspReFGfBVTuLntTM/F/2l09FxIxWFD3IwbkkmlMuT4XouFV7FqfjYIx3HV2fiR2cGrnh8I9YbXbtMlu9pRlHdeL2g21dJDPv5nSK9OmmJmQwinv8ibTUJjCiVxLSL34kxAVjOyfS+jXFhvOfP+v3Na0KReSYKl6cmQCk9CkU9Y5FzQRTbRkTg+4cosPqEuJbM6hNz/W8T+7yEoS/pZr8OypvwhB48OUcX+z4gz2936aD5I7ow6jWx2iCb+fImNALxI2bymS9s3ou5RBTGLw2AzY0Y0LNQ+J4MxbGxUdhXFoKIu+E43dDI/bZdvXfR1xF1FB5UQlKqu0nJ7zA5ZW8njRO1ZHi5lBSXVtImtd3kO2QnvbpRS/PiA/BGOZzPh4kwCuSf288/ClnZ06C0KQLnj4Zjx1dRDrU8HEJGEEzeBOFL2Uyw4wrDwnmPkh1X1z2SH/erfhrWPIhAr7hwrPIKhaZrBPY7BCOhOBhex2aC8Rx31P36nzj5pYwkbu+QhNG636TsKYVUqU5S9vlNj6IlEGP3m+5fk+RePxZfs/evSHhMT27fIp1/7lGu4Udqu36dtLXfUHXBc2q2bafponVsXtBT2jhTFAefS4N/n3TcDMnhfXtWc2X11pRnWUh6liuKMVKxPjwHJ8yyEHslA386cvDpZSbYcew6zEI8tmhmo+/6eP5sVYxOx5FBGXAamwhVUa5YLoprK0wTcLtvEm5YpuGiqgUW3x2CI7pDsf/kELxyGo5HdtbwfWuNu5V2uHLCArLz7GG52RY10kNQe8UOfsXWXFtwQvR8vD2fwDUG55YkgWkOzg/LgLx0Fkq3J6NwdSyOHUlGjW0SykalonZZOme0GR76rzfGzu1Nbjpnt8Wr5WK/WQ5+GqXiU3AiylekIUk1DU9FEWKAUg7O7cvgukPG2GbH5XTP4to8+SU5eFCRCzu5NOQ6pCF0rmgd6ZmBRO1sxMpnY/subTzNV8PHU0ro8kQVERoK0JLQRNuQ/hAGqiDhuxaOdCrAJFMVUv7qeL5MGT2NNfj6LF6ru/sM4WwHxnU42dcSu+8Pw6vX9vDUs4DLJjuYX7dG/QBrGDTZcQ0gY0szprRYC8h0gNeVcyCE56GlIB0Kc3PxICwb7uFZaJ2RC8tR2fy87qdkoqw6768ejJ1jlOjcbtXmQWVYOg5I52Hew2y0+2SjY3keHm7OxsYcP6Rkzfybi7O8vMubMGzM9oXL51CUz5sJiZ5B+BkUgjmDZ2CHdQAiHQNxsdyOs1sfHzLHvMGmfxmu9NoScT7G2P7YDt/zzZA+1QIbza3xodMUA35Y8hoUq0uxehT7juK6lHlWHn99bk/DOO9sLNuSxV/3XuRi07/ZXA/GOCDiY9kxTA9mL1oXL6Xk4qpHKnbJpkFzXAbME9Nh+lt0n6Rk8fcwHRnTj7HPE+vIbgXm8VegRBoKYrLh5ZXFXw/f5aLP+myuJWK9KuaNe94lm/uBMoIzoH82HTVzMjFYIRk7s6IhvSoJP9UT0TUsBX0M0xH8OhWpRxL/aruYpovps5blZEBnew5KjqfgS3Yy7jakQbUzBRaif/d/mgE288PmxNH/mSvEGP8SRddoSmArdaq20EL9c+Q78SQZXG+lwC8XyOXIaWKa5i1N/twHxrTNzEPEtM4nJYPxxMwP3cZOwZdbMxEePR1K0gF4XBWI5Pd+eC16fjqK09DkmInyX7lQLM7hvJKqqCwUpufiYP9UNChk4phVJs5lpuO0Yja2zRDtLR/lYWrQ/3/4tCcGqIJG9ITv6X7Y5aWGz5EqcNmgAsQq4l9zeTy9p8D58ZvCuoFpxRlH/lq6FGfJn38ji72GvSHxuCeUC7ogIEoGodLdobqyO+rTe/2Pz018fsxL2HJclFP/8MejlihUzQ3DD8NQVB4LR+OoYOxSCsGBGbIoui/x10PN6r3MW7A3SwoXFXoibpEsKnv8oKv9pPHHqxueV3TDdK8enDHbclETdf6GkNmoj432OnC+1h/6DwyQ0aiN3e4amH1zEOyNtND+Xgc9HfUQnDqQa97ZuTH9+5B1sn/PEf7dsF2xF9Tu/0vHbshg8hdpdN8qianKspCQlYLjSw+cvzQd77dP5owhp6e+6P3dCxtHu2P5eg/o2vlC/pwfli73RcQ8H+xs80LjJw9s9g/kcWP/VF+UFsyEvXQgDHIioCrnj/CJ4ej7Phjr2qcgflwQ5Ab5Y+DRGVjuOxN/tKPAekG2Q2eiVuq/XhDrAwXahyHdwx+T6sORlD8DhscDYVwXgmVtgaixCsGU5f9pPc6kriIJu1Ku9WA6jyaVlRQ3opw8RTnkYYU1dOjIBtrzaiUVHF1PJ1+spR3HJ6FF0RcUOpGzDBiHhNUrDs1wRvXSyZhn7AunT178PScmeqLz0CTYffWEzbJqaru05m+uyvJWVj/QKK6htCsbKbZgC1X2LaSqocV0KW0TnZXYSA8Kt/Ec/M/Hetpndpzn4iwfY7l5wodrdEqU0yjNOEtafepowcNGKnh6ijqMjlHb7PPEPp/Nvpq2fwb/jrw2Ivqery/5YK7or3HHNLSPChHtJf5QvjkdscbTkfXcl2uDmT6RaYWZ9neDvDf3B2RvmoDrA7wxZOx4zHrkCm1FN5y2ckJovRtcL7uA1a4Zy5Yx61kNmzFxWU27M9ST0kKMaJarAXXpYyn6/oYUtNeeWtYOpwlX7XgfgfUN2Vw11kcQ9w1zLw2B+hJr3Bw6BPNMjHBtowXOrLeEbrsFrLcOgc8sE16nZWu01gKbv3XaBC9TlNQ7oCLMGj2/D0N02DDsPGEF405baGja8GdvhlcSn3XAPLtoSuS+Xa3u0XhTG4eU9XFw7EyE2ooECNvjEFEfB6nOGNxtHss52atUHflsk8MX3SGZ7iHa78fC8ZIXxr5xgvHF8XCXcMX5b+NAw10wTnci51awa56wv4rzGcT1iSd7NpPB+TK6G76c5n2tpltuZfT720aqdt9GE36to/CVF+j1P40U49RI/VpO0rljtdwfdC7lNBloNdFOqTM0JLmO7FWaKHrlMap41Eg+b04S06WKNap2eup4JaeFwdeVRM+3NuonqMBKsj/Ub+qh0lQTvl0G4mCIFuYfVseQycNgUWCHxoWjOb9iy63huL/dClM/jEDBNjskB1rjowzQ+MgO224Ox88OAaE7h/I5bOKZbCVeOX/rwgarMqG+NwvHWlIxOD8esQmp6DYkBTtHpeGLaH8oOaXD60Rsrg2bZ8PqRax2tDJeB5ul9FEvb4DwSWaYeM0QD7oaYn65Pkal6fI1mq1/n+/KwXyezF+WxNXAvqL8pCu623dHKXrBrlIa/Sb2wnTjHqiVkOF8UTFrtMLWHy//zOCMU9mBM/FSYwrqx0/BldGh2KQ5HQZ3AxFzJBCCrh9KXnjBT8UVFUd8+drC5tuw677r1lQkNvmiscgVIz94QkbFE7PGeiHugC9k5k3G2yPTcXiKN6/Ts/o8q82ztdA/eQo+Z3rg6Eo/+G2YiB06Xlg5yAdGcR74fNsXTV9Hce01qyl3N3H9q8FeInrW9pI7wnePgtwBD0RfccEDXyckHXbDO7MJfGbRSkMbXFplwplN9hPsOG/Np9UATquHoN8tS+R+E8Wp621QpGKOkH0WmH7anGunmdbDca0l9wYwrQfTeVwLtIPGxpHYft0e0RZWmJ9sD5uetpDrGIq+exxQvrSNpl89zedHbLx6h1qWXSY2i6BfywP6oXCJlov2eNVHbRSgd55m67fRk5gbJPXmMteoMj8s88EyrSrrwzLtqtXU25T/p57iy6+S9qQrtKrlNIWMukETz56jqFPnKXVzIr/P/n8fiDGbL0jHIc4jBttbkzDYNBbpl+IQuiQeP4/FwMYsnutsZuS5ci2uWIPLNDd9pH1gX+2OrzLOmDnQG2vL3KCR6AHNvt6YM9+dP+/suotnGYmv+5bX4/DzrTdMG51xRmsSzudOglOqM4pE16u4bCJnqBbGqeEINHhfjWmfWF9tvbM+LusbIL5DB4aPlNGbtDEzQQtvdw9E+SN93n8T9+JY7/7HXGuwXv7GNjM0BQ1D5ynRGvfNBI6TbKBzwhxDky1hfcGG9zbETFvG4WHMXsbhaV8EWJa6IWavI65smQAJFWfsNhoDjdTx6HV0LOfrMeYr48Yyzp6Y/Tp75VDs6DSCi4IJbu0YjO66hrh4xgyjPczxydoCjD/WvFqGJFu6UnSnDrktHcS58LNke9D2kaL1vas87T/agywuqxO9laX0SyoUm6/O1z1xjdajbh8V+dTyeHBBjwrqkt9IL2zqqPBcBYVm11LAx+0U+qmKrhvUUqrRXT4rRO/LQ8Htwua/M0OerLkpjAufJXRfcFqQn3FOGKJTLRzRuCosPlMnjD5bKzA+upiVvvHQQbKNPcv1NkXf95Lbp+O043YL7fc5TVR/kiR/NdLFSc1ko9pAzJ+mZt0DL3N6cT8l64UzT2WdfG/sGSEBCVFMVbNIBkTS6OrdEwnR3THTUobvR4yrIm9sCA/RHiXmqrw8bYSUtiG4sNoCGetM0DvFEha1Jvj3sxkiqiz43Cv22/Df5Mspysjfx+dexc04SnEDj1K72iH6+mI77e+1nz777afVqKeG1c1cJyPWzDAmtcHCfO5zPDYiifKzouji1rlUNWMJFQhz6P7LArIbmE0jvFO5BuKz5UH+7DItBJsdwrQRNYZnaGr5HnqQUEsdfZro6Oo6qlzaTP2mNFHHyXruu2ZsacaU7qofz+fSMA9Zu2sGLW6Kpd+9ltGyV0H0UiKT9Jbl0oFvkdTzfD6xum7dDxn4y8jw+q6HZHde482u7Y1UnT6gyX3x0bsbxof0xIHXPZH1ogfaTfryvoG4h4AuNlwLyPrF4z9YgJ5bw8HBCsuGGUKt1hy7YsywQs8cP6St0fuGDoacVkHaax30maKNIc5KOGurhJ8n9HEiUxnVKWpQWaaGxmQVDMoYgFUWmpDT1+R9O7bePnL1xgCviXxW0xjLscjf4okl00TPvLozRj1zx0NbZ9yf5Y5dj13xcKYL94A8HGLB/Rbd1Y1hm2yN6iwLtMfoQ/6qJe7dNMG5ekvUHbfAxzvGcFAVXfffxrzGzWrf7Dc5YavMZ1exPnD3EAXsu6iOc8Ga6NWmAAtSA5UqQeKGIsbmqcFOQoDMXmu+T7Dvx2ZJjftgB++kMShZPAJyijaQN3fA29Rh0LEW7dNFI1F4kFBgs5XX9dm8QTb/htX3Wa3fxaqYPOZX0rSqKloUXEl7F+8kzb4V5Je9hbrMqOAzJlnsOW39FT5XRhyDbsprobKJLdQuul+lXK6RZ+YxUrt0lPzmnKFTI+tppGjN0L4iyqE/GOKDgh40jg9EwhF9pA0wxr+TB2LCZxMMv6yPe6v0IX3WCM8u6mHwRgPu42HHsv1od+R/x7Lj9v60xMWug9B/kxnGnzGB/QpDvOpmgX8ljXH0gjH3gbF1kDHMxexytg7mSXvidoQH9swaD/l0F7yrdMGRFy7Y7TAJtMANLAZncTmLx8WeF9bHu2NQTLpbl1C7YhkZli8hlccr6E/hOoqqXU5Os9bS+9l/KPHOS9J59IM2rpdEy9IPxOaF/oqXhNnhn6Q+v5MG/X5DmNpJtYO/UvCAn9Q7/zcN+FFFrHfBdCIS8+t474L1BHzi99Mys4P0ZXM11fm0Un7mYZpcX0/KDxpI8/BePu9BPMOIrWcFcw7w9WytVg25qbdQ/JMGuhFYTaer62nZ+72ka1FLHrfr+XVmsyXlNhfzfs5ppUp+/V77bKcy2QOkY7Od5A+vo+QNlbSzbjPd21FJR71q+LogXiPYbKG/+/vZWtrvdoa0uh2lSYnnaVrIGfqp3UKbS49ThF8Tj3HZd2Qzc9laJv6uqi7ltLyggVTP7aBbC3fSLYO9NK9+G2WcqaHm9Bpis3k6bhOPWwbQGO5XZPu00lAHrFRzgqGjI8ZvsIfuzdE4dU/AqE7gzcIxOLRrNPbKO3MddfrhCZwXzWYK93Ydg7y9bjA9Ox51cq4ol56ILQPGI3OzM3pFTOD1eHFtns1eZXNYtzYOxDBRPrzikS6O7NaCuugeG9Cgi7m9BsK7bRAWt2rhwwsn6FUDa29OwOGRrijWGc1n/A71c8ND73Hw8R6NnX1HYUnsaIx7PBZzisfjuMEEMP0mY60FzYrkOk4xc63sdwyNb1xBQwenkPPCdDJTLqB3jvHku3g23b6Uz/tOj0Of8P60WEvEekFWZ27RiKR2KjzyniY73CCJKY/JuvQBhRqI4qikp8RmAX2w1uOcDcbXYBpOxl5ore1GbZvsaO+nPpS9xY7mPjOhN1+V6ae/AY09p0wvnj2mJycu0eYzl8jvwH06ldNKbNaCUvtDcvG5Tla375KT3UmyTGkjv3E36HyBKLbbcY/+v+6J3dfiXvq6/fV0PvkIfS45Rz6rLlD+zVaarNpKxTotBKf/Zj6y3Gj6rHqui2X3Ctv/XlMr9cs7RiN/H6IDk6rpR8cBuhZdT/8WNFJ94zHKXymPmitqeJOoBGd/BT7DtnqZCmoEORzIVkUPbWVcv9Efb13VsKhBGTlKKii5qwg5ywZaUlvJ/RrMp8E8GteNmujFiFbaV3KGZmvvpVPDd9PQ6IPUHHaApnQ9Sn2+H+VrJmPtie9tdp8zXl6yfAXVtpVR5oM1dDK9nAKml1J6702kcWArXbteynUXbL428/gy3YV4vvbb0w9IdtxFSg1+Ro8+Xqb5zjfoWdh9ep50lb6OuEfMB/3n+XMKWfqL+6A/Wr/knpK8pk5yKL5DLn1vk0PIJ5ItaqcfS97QG7u3pJH0iO/PbA7DkWhPvk+LZ8h5PomiX16BpDTXm3r/IjLu7U4h67yopmYK2cwMpl7733OuLeMUsf60mGtbkvPRocP9gkP3g4cdTnp2d+j5Oskhw6DMoW3tQYenvZ87MI8p0+l0nRIApTv/6XWYdueWchBSX6Xgl2wchmwOw4W3cXimE4atkpFQlIuBWD//f5MIX/p4nFR8d1zO7/d/e6s0qDRIW3uv13lq0aJUpKSlHUkqDdmUTTbZJCsjq4HMsmdWEpKoNEVJ9btfr8/D+/H9/dHD7a7rvq/rOtd1zvN5zvO81NfPgcrXeciclYl7zpn4uy4RjdszUTQxFUWyqUBdOk7cToaE9HzU8M+H2iwZVPePguW54Rj9Yxj4vihhxmwlnLGUwqa/CnCvVMIaCWXUflCC4Ql5jIqTx9JhclBNcoP/WgbScR5QDHVHVdJ4OIsSqNMT13Y7ge8lIfqjE871AJVbXTGhwg1f7riAT8gYjwq1MTdDE/fTx+HX1bHQO2YMgZf6YG4ZoO+IEfIfjsZVAT1c2qOL4DAdvCFDrBolgpNrBWExYhhkg8Uxp1gUg9eH6FOgJMQrhFATw4elmeI4MEEILg9EYKImjko+YegrG+MVY4LmK6YIU7PDiwR7TOy0AWNiBgN5BrE/TZB/2RzHFljh6nRTZI6wRvorS3T8nosXE2bjzZ5YjH2XgNP2cXjSNxc7ZBNxYnoijk6eh9OrYnFUaDb2NCZCclE8Iq/PwUuZ+VRyMpn2wJes3WLIQyaK7h1bTsrfZ9D30/MpKnAZdRwPpk0+82hnbBxZ8kfQ15Hz6c6dJ6R34C3JGT2lja4f6Kf6Nzp2uYn2CT2hI4UtFDDlHb17+I6uL/9Ev41r6NfR93Qr+T0VHFFDne9IfBgxHArrNGBqrgyFu9oI4dmMv0ITSmmjoZ0yHOfmqaLDVQl/oIyhSxo4p22OJ0dtsErXCBp5liAxe8SLAAlpRthe64gj/PawF7fE2sd2uG9oAZ1YS8zqs8bCdD3YN+tCLsYETUOGkK4dh+EaWli5yRgfTuhBJ04LHc6G4FfUg3unPk6pGUJrmR66Lb5T9Pq/JLTtK73rbSWvb0NU38eHtF8fSQ5DlHWuj9S7fpOI5wAROuiTQRcp+HeTnMcHsqFWsr35jr7c/ET+6h1kdLSbJJVfU9nhDjqb3UpJD5pI6N0PEn33mSYe+UJNx7+SSFE4ZkyOQGTKDAgumIVV92bBYCgOvpKhWCgUB8uYKGzbHwpfpyhU9oShZXoEBO/OQpJrIO9+TMHCKG/wK03GNL+J2LrFDzdlpuDRfC8c3TENr196YNTPychS84VFhxeqL02B0eF62rj8A+UcfEADB19QXOcTutTXQMdUn5OFzys69aaJPL89oTFn3tGh9Dc09ctTSrWtpYhdOQ5fB6c6Gh0NdKzX2uMwZtZKxwbpRofV77c6COaLOi68XumQP227Y/RyU8dS4xGO70PMHO9kn3Io705GfNocTNwXD9c5s7m17QtIxlL+OSCX2Vhxah5cW+MQ3jwbUxzn4F5XAtovJeFZxDXG08WPsQ3bwJwtPs1I1JkyavPymFU6lcx678VM4r4tTE+CJRMYGc/MydjEPPqQy7jtPMAYj7CnRFl/qilLpEXJM8krMYPyZJ2pcFQAPU2K4K3PkhJ108hXMYj0mwPI7XsMOVZ4U+pNC+q4zE+aEzUpydGdms1GUEyADvELOpHRJnNKOKxMIYbCVNoxkgw2qFNVjD41XTQjQatgpGVHof3tVHxtmgyZhGAcyAmBdPkUNGhORZNhBFzPhcLQeSYKvgXDq3QqvodMh8i9XsY+X4eWBChSWI4QvY4zp8ueSrRL7DfTN0ONdBLkyXKiKY05rkniMiMoMEmJHqhIUWy4PHkYf2Dm/hSgRUvFyGLwKrN3wifGTUqFvu17xpgPDDIHNB8zYzNrmaqwfkbozA+ma+cgMxj3hKbbPqB7V69RVWUp8XtdIOtft0li+S3KF7pMrs1PaUZ+Ba2UvEkDs6uoJrKcWixuk9W9kajw1kSsriYWtGgCVkYY9loTe0xUsThWH5XSqpDK0YN/uDb4z2hAeZI2Ujs1IJjST0ufiaLyIx/GDXTT+LFCEOoboiTh3zQ//C/lmAtgV6wo5roLouo6PwTzhiixoZ+CN1lyPnriKUv8WWkBe2mg2RpofW0CF2dH3F/CwOQQA3kVwoQbtlC2tcVlfVuYBuigR200tlWqQ1tuHO98aSOp2hAzFbQx8qEh0kfr4lyZGna0aSPnqiaKjLWxUlEfOtYFdHbRTuJLKSH9hkNU/nEv/di1ms4PFtPyv1vIfN4GeiNzjBRG7aAbVfupzuYwbTu5k05kaeDHTV08sdPB4UoD3Cu1wJE/hohU0MSgrTm+DmjB/YkhRgQZwjdaG4c3jEOQnR5yh76Rn04PrRX4Sq1VHbTpez+x8SFM+guZugxRr94v6onooveRfTTz5A/6ur2TQmy66UVrEOcjfHcH8fY34j9fsf1qMHbkxUCxKwQJG0PQGB2Oy1Nm4F5KGCbuDcOAlSpCyhTxN3cEur9rwjdJFX6qmnCuUIXn/bEIuzsK5/oVkKalihMqygjeoAqtbA1kmBtgwgZL+MtYw6vSDLo6DPYqmEHewhi2SdZYX2KEohYHpHlY4e9VM9zg/d1LDVN8VVNCnIAmmreMwQNrRTTLakD3lSLeuinjuccIpL5TxjEpbQxbrwq5j2rYHsX73hUj4ScoilAxMWQGyGCgSwJbVSQReUsAFQ1SEH4lCj4lQWidlEKfiBg0LSVgtUESa5eIoqdbE0Z6o5D4bDSEp6jD7q8i7qgrIUNPCwGWI3HsuirW9ygjao0yVqtrIN1PFSYb1BC69gHNG3mDGmXqKFj+BWVPuU+3mi5TTFktPbe9RYe3lfNi4lO6nnaTNgg+ouJHT2n28GpK9vPH3ypPrFoRgEu5wUhP94Uy44uHpdNxtXUq9mtMwtagSeiX8oX0TD9o6U3FsbYAsPfOvr6QBKae4u6f3eeD/7uDlhV07eIZun3qInke30+9picpOf8sPeIrpsfZl4ndu63OarDRVsGGRcPwp1kBk6fKoqNcHmezh6Fv9EgkF6jCskER4VuV0DlbAStl5XC52xQnlozDpkQrZJhZQjzeGOd4cQ6u1nBTNcbxCAO8WmWCp3xGKG03weVOMwweN8GuG31UnTJAKbXfSfPTH+pYNkRzRomiK6WNGsYJYewOQWx43U1C4vxwaPlFil9/03VNPnzbnAm76kzw8S3ByaWLuJ+21+lwMFqMjrfZuN6VBnve6ztnshClvhBWxxdxr0fz4rpntw6y7uiibpIZRFXGoTjbFLYORjhnbYYGGGL5U228KxyHR+36UJI3xMY3xrj+LRO6esk8DJCKxspFkNFIQ/eETGz5kI0ru7MwpJmOGsdkPDqfBsvFaYidmQHvr1mYo8IHi3JheJsI4325CG7GSSG4URSmt/lxTlESH4YLImCSOMrviuLRb0FczxSFurAw9hjIoXjDSNQ2y0OscyRGTVVD7dZRMHWUQ8AiNaRsH4G0YiU81VDBlgmK6IASlINGYvZka9gLELo2W8P5iCNSu10xs88Vm7QtcfqMG6RtCIwiwWCiE5JK7XDKm0FtKING8yQMjU7E/OGzsd8/GheEI9F1ZRaqb8zGNftwPDycgCVf4vB7QgxGn0qEtlgsGq7FIpcJR3J9CIcHvw+F8fz0TESPmwrvzmjMuj8dcgpBUNSPhILpDIx4x8MeZeFobwvh/CV7hyZNM8KopZr/3aUI7XGAiTJEjVQRNVYHG7eo4amPNoREtHCiXAN8U30hcs4D65e4YJ3xBA6bFdl4wX2uB6rbeTj6iA+WznfCBfGJGPDxwH43V9iu8sSCbU7wzfdApZoXDn92x/McX5RJTcT0G27Y7OmNhTtcMOz5ZESVeuLBt4n4k+yFzwcmwFH2F7E2PL/2J+kr/qZTVnzQD+PHx2OddOTdEB04NEhCz//S7tAhcnTqo4KqPrqw8Q+VFNhh+STi5ihxi8G1PGc4l1vBfNh4bD7rgBUR1hh50w1F+gzWSwDRtk4Yc9ue+2z2+9jv2cknxp0Z9rwkLxfAAV8JvI8UgMYQH+wuC2HUDH443RFCWqgwlplF49yccCj6hyIoIwirLwTgV/4M1OwLh646DytozoJ5azAmhs5Ail84vrrzfMnzmXj/IAuZZRlQ9VzM3SX2347SLEhtXsz9bLqyAClGOWhryuZ+mt0Xw799IWz4GY4/bA7iXXGzCf/xB8urLsgZOR7hz8zBXLRCkaENBqrs0JIMVLkRZwNEusIpaxJng9yFXpwd5Mb4QPMiD1v+ccGPEg+oGLtjmLUHjvZ6Y7KEF7zXuOPz8sm4Mdwb5U98UTJqGgQz/DAw3RNKwdOglO6N1tm+qOuegshqbwSt84Xux8no/6zPxRVNVSuUHzfg4gsba7rOGqJxvyH2uBrCOdoe796aoiDEFN80zTC93gDnh3vBIceJ43Msj2M5XOkpFxhs9MKyh04ISJ6A6YOEB5LOCDd1g9VDFxwsmYBv9jIIthVBv5gM7BkpNLcIoEBTEHlucvC/J4jAKFHoDYjg+1RhfMuXxOEHPD7WJ47YIhFs2S0B73tCqIoRR8JKSVRtlcb3JiEkREgj56EE9r4Xw05zKQipi+GIhTjuDYpD4tBYREIFS5x0Ma9CB7083x0eoALLCQbgi1RHYcEofL+vjn0zVHFl7RiskxuLroAx8K+Ux9SDw8FvOQpj/JS5u2c6XBozjUZhsbkCVB8Og+ulEdBokYPCZUUUFYxEuogC9t2bCZZDPJCcDimBCIweEcVh7VdVQThiFIdH/lGwSp+JOqEorHg2E4pZYRCeG8lhqpMCXjjNs+2LRFdstfFFo58b3t12wqSNHsj76YyX9T5Y/9cDBQcnYP1KD8z57oJfGyw4Xpy2RB/yPH/9jxdX/DDD0t5xOPnOGDd5+KL8nB4+RI6D3TsDTBM1xdUxhhwmYLHkPwxpeI5n70UGkI4fh/08Xl0uoo7VyjoQ7dFG8zIdjN4yDlGCQjDy4uGjQT4s1uylqJZ2OlTfQ1LjBfD6aBtNecGH7Gd/yKDtN108yQfZpX20YM5fGvsiGEnjAzAraTLe7QnA/kO8eDxjBiZK+cPIahr67WbgtsFkWMpOhWOzPw4b+vHO6XTON7M+m/XVffyuEA20wthTDEL3uWFcgyOGJAhOCpaYvNwOrW4MVt11hPhwJwRaW6LFwPI/X89+Brs+m332WFtsit39RhB7ZY9x981hP88aubdsUJFuznEhliOx3OjD2nT8MViAALlsfB1Kwq/X2TCMT4X+tbmY9yANUS7JqE2fj6WZaUhxN8Y1a13kJ46FRbgOlOaMRthjAyxdr4dzhVqo2m6EqPVjsFVQB75ndKElpoW15fo4t76ZnP520bvoj9Te/YMKTHrI0I0PCV6fSVm3n2Y+6KV9nc3UsvAXnRdoofc3W6l8oJO2fS2i4eI8TmB7jIzXFZCw0lkytj1Pgep76YDRcQo3uERvP12g3oHzVOJxhkxji2jcseN04JwDyagyFD/Vm4YbW5N3KkM9goakXDSeQnOMKe6+Fcn2uxP/AWtqSiGSX0DUFWZNb9oT0XIkCsZTY1FiFYHv+2ag9Fso1Jri8KIxGM91YtARG4ms4HDkRcag/XUEkpNmIedLHbFcR/rMcxpQ+kGL934gQb/vVPOlnjz122hNeC0t2PKYfpnUUb/Ea+oYU09OR78Qix3cTqb+53tZn2tjmo2mr9lY5rkIUT4LIJySDp2uDNxoXgB9k2xc9crmuF5bXBQyJWcgYFUotmjHgq81Fgp7p6NSMRbKx3i/a41ERnU0+NaHQXdXOKoCIzD3ugTmmvFjUYUwfuzjg41gGymL91LvGnHsqm2nGgEhrBj5l3TC/5DgXSFISw9R+UgBDl8/HZRGTJI0h6+ljaU4fH08RBFPjsjhQZsijJ9LQOOYLLyy5PBypiySJivi0FoJmGlJQ/6+CF4ryOLdFXnEZ43Ekh5RZM0eiYgrsuj3kYK8Gc+/5Eniaaw0PnnKchwn6agxYostOY6zO9KW4zmTLptAYIwV1kjo4XO1NfbdNIPUQmOEHbWE/KARile/oi1d70jOtIW+vHtLmhvrSLeymhbLfaYp65+R2fp7tPfVV6qtfUU7P9ZRo209De1+SWeto1C1OQR9ycH4UTETr8IDcSg0Aok+oVhUGIKHGrPQ4BsI6xMh0BkTiiMhM/CXt6dF+YHgkwn5zxeyfnHrogAsPRcMTcFAlD+YBuWNESi9G4R83phl40NgsjwQb/zqaHVSNTfXmp4a2i17m5btuk+1Nl/IZEkVnVR6TvKFd6ncu5oQ8ZymDz6mPS+f0/89Z26O1RymZ/l0xrY3dOhOGQWcfEkqrlV0xf8uLTR4QT6C1SR07xGFvVJG2W81eCSrYf89WQ7Py04ZDtM8JTwJlIa2gTI2ZKgh/tMIXHMdhaI9I9BQqYAPOs9o5JY3NKOgima6vKaqiR/I83kTSfTdo3MKjVS8to4MZj6n6tY6Uh//nIJMayhM+R09b/1Erq1PKMOzkYQvtZONdB1FJr6n/IM/SFHlKzVNekUH9F6TcvQ7ytz5gfRjGunbuAba//ELfVjVRfOre+lQdgtd3P2X+766nhbqrGyjJKlv1PRgiLae7iC+JR20tqSbkv5+o6lOAnh8lg9fTbup9MQvLgeWkS2Ak+t66dLIPrrxXAhHen8SrRygUI8BynP4RXfHDFHxujvE13SN9/o0naupooLYSjL49IpiT5dTTsxT2rr7MZlVnKHJxXdp+42rVJR7jd4svU/zeTFhueQQbbP8Sqsc20l19W9iY/yZpd+ojIcDVW7yo3RqF23EIL3P7SGbhg7q0f5DFQkylBU9kUY5mtOWnBE0LWMy/S4cR+LzZCjV0ozkruvR+gg/OrjMkWx6jehGgRmtKtYgwzP59GjRQarpXEM/9q2kyjNbyTe3gH6YrqRNBpvpaeABejJhB5nc3kWO67aS3cgNtGlsPqns+MRM2PyMaRXexfz2fs0sy77L5OUIENNSyszp6WDuWg8yInNPMq/s65niZ1WMp+pNRvtYE9NrksoIP17DjHpRwfxMX85UWm1nRMM1mBSvfYySYSBzarsTU9RYwhj7ZTGlQ/nMpvidTM2WeO6zC478ZGp6upmMLWOJ4kbR++axdM1LlLJdTcjxgigZSvcz+0mOrovy0/7hcrR5/gjqWbeddlrsoWfMOtpjf4iOHCyiCNNzVGy2ieZpnSft1Yep4O0OumVcSIK7d9CBvXvpeushMgx1YMipiEkqzGTs1RYwbF5KqrqA6TpixzS7nGJU1+YxgZFnmMTbRcyT9auYP5O3MAEzlzEs52a5OMvBk53vU8jlD+Tx7Sa92XCLvLOe0YeaMlIUfk9bZR/TDx7/Tut8RuOP3yLxBdaY3GrDw9AmqMg1gFC3IZrczZFUZIJFPLyod90Wi/aaobDNDAvvWeDbEyMoeJiB3ZfDRWpU6jGG2H2RuuzM7cvaGGly58WdhHoZenXIgjLT9WgnRlJbgAE9kxtFb2RH4si1MfjJpwrbQGUICWvhr6gGnO1HYMRTDTBiavAe0oRx0WjE5qqit1QNfnqjsLdhHun7LyIl/oW0Z+Y60jHNp4Qx66ncPZsuVW0jIbUcKpBeSZIuq+lgeQ5ZfcgjH5lVtDk2DkKSkVAdHoYmi1A8tZiGVck8vjYhCrdPBaH4RAzcLwbj4tRQzPgaiWmPQjDwPQKBLH8xcsUXKxeEvPfgcE9qpifkzo3H8Wu+PEzuhH3n3LHtmgfKXjrjhqkHXspNwP4uRaxYq8DVLQL05HF24XAEXlHGzzuyWNmsiPrpSjBqkYabuiKWPpbD+PHDsfQmL/58HY0NK4yhfsgAlRV6wAxrmPJwfHODJg58M8Ww1boQNrJA+ywTxAbr49ksI8wP10N50FR0HJ+G9M9eyLzhjQ8CPvBsnI5qBW9E/vTF+Z/BKNP0RXe1P7RD/bB7xmQcd/MHa3f/O85Q/WoHZq41pj1zRqwpIV/ZEp5LGGhZMDjW7Ywj4eOhHO2Ar5sc0PrDDt5nTCjhtAJ316+JjqCB7d2M44AcuTbr0M9dQlSeMZbe6ghT0v1htGazKi0olSbYq5Ljhs+cD93r28vVBKJONNKjk89o8uYOCnZ9RwOqr8njaTv9uPaB8oO+0YUJzTRMrp5EckPgoRCI8+diMF84Hpe3RaH7bjDUqmPwal4Uzo6fiisJEVD3mwkflVD4Xo5CrE04Ejo0SfTSSJoY5EjXFDTJfLc8DXz+w4RdsCHxfhH6el6SRkfp0P3tsuQpoEXGm8eSR/YIemVwnRytj1G0chkFT6smw/vFZDb/ImWrV1PCzjLyPHiGXmw+Tjd3nqHriRfptFYZva6sINmrXeReJYCDsUKoyRBGTo803isJIdd1gPjdJKF1to/W/RZH2WIRHFLhx7VgUdAJfsj9auXGsjElN0mAG8uOq2/vIMdKMVhe+0kXbXspnuHDutQuKvwxSBtiB7i/Z/dw0eEPdOfXb67GEiE5SPKXW+jtu79kqP6THPI/0BSdDjp++xs157bS3Cc9ZPJGD49SNfDxrhr2SOkjcacGxx+Xi+nA0koPe3k4JKdMBbELx6JonSb49mviZrAepILf0lBTE3VHtpNs3Dti6zsbdzyn1fqfCApvac+X14R7nRSp+4nWH/pCSyY1UkbJW9qXXEMbn9ykuT1X6U5iJRVJnObi+9XO+9ScdYkck55SZWMJnU++Siuu3aFX38poEV8VRdmfp7TzF+jtl1sk3HWbwzxh7y+Ts8xVMjW6Sw6RxbTq2A2ys7xKByeV0f11t+nR/HKqa+IHG2uPne2ix2N7/ou5ycZ/yHxTJ11dzw+SaafRW3rI3aOPVp3uouFO/ZQgrYi3VWJwC5fGrzOyMB8pzOVOdXnvvx8rjtAAabj4iyJbRxxj3aWhKyaFtxkyHGb11J6JHb+COewaVebHYdnM6nAoZk7DH5VZWGAzDRKFwSi8E4r3PkG4XBmK9keOeBdlg73nCJ8y7KE7whrzai3w3QLoW2KJXcU2cEm0w0EHa5i9tsf1ZjtMYexw1cYCrA337TaD/mwLzoas/VTireFnbIjD7eNwkN8A+zcbYF6fMZIVTGD23QR9jY44PdUaO3664rSWM2wrHPCJ91mDtm4wH2cPjSAL9O1gYOlhi7n1jtj8AniX6YBmTwdUaNni0l0r/DzjhIZNhD/DXPF4hT3yRN3QH8HA4541TvxmUJdsh2/ljhi3BZi1ygxiBkbcGv+tja0jmK20Rk23GX4uNURxkyXKzUxQ+N4cMvctuTEjxTspw4UfNjb9nA0XX+VH5c8/JJXQQWMm9NP0gj76rCSAPZ8H6f5AL7kV9pPL6R5i8Ttr+90pYlB6IwTW9qzdB9dJYd733xRSJoQ3Lnw482aQWjeL4PF9Aby9JAQWn83Y/ZyOrn9BB17WktHdKg4fDmv6SCb0nCTGfqBJt+/RvCvP6V7bW3pFL2hT1Htq9rvOSMjlMGfTixnWB4qsPc34Hb/F5KyrZc6nvGP6uvYwl+/lMv0phcy01kKm/tUN5tjK+wxbH5Ffd5O+D1aTVkkJBevfItUVxeQdX0a3RpbQBKXz5CTziEKmldPB1dfo2ONrdC+4hF56neHy6osFLtHSwhtcjGfj+77UElp68gE9enmRpCqv0p+pleTnfYlcz16nga/lpKIZRzLaofRQfgUJ9a6mCc+XkqZtNAU1r6BY2WV0Y+w0MpmRTRI9c2nS8FSK7FhG52xTudwA4/ebUtY20c6cNq4O++H8IGmMaiGlOT10a+EgRTr9oA8uv2j4805aZdNGxft66OpNHq4uvkgzl5TRe9mHtGL5ZZIYd4dOHa2mnzW36crPG5QYd46SBK6Syt5rNKX0Gon13yWLw82cr/jnY1h/w3KDApcuOnf2E7nfqyOTBW+oLqeWhj3+TGLtX+iq0leqLxiO1mESCLcVhpSfCFgOPpZfCp9FJbBVVQguX4YjQVMQN6NEMb1THJlKwkjqkoDkNR7++l5BK05dIS+vE1S/+QbtXnGappgV0ZtPJVTrfJqstt2ihSuu0MXsEiqeeok65U/R25Z4xMrNAcuvbmbOwYUNyfjeko5IpWi0FKdCYV0yYj3isWdyMjR7E5D9PBG7lOZydfN/NXTHj8ao3GWBD8fNMeY7D2MNs4DaJWOkfTKFVo8p9s83wra9Jlh1xRgdEreo7M1x+szbsyvXK0lrXhE9dS6lxSU3KEP8EpnfvEItXodpyvczZCF8geIel1BmUQVtM3tBoUff0kXXhxTT9YZOSdXRur4Gqh32hL6rN5CeYi3d6HlByhfrqFK2htKevaIjZW85/cKrfm9yb4qgz7tW0pTRqbR7XBr15s+nU8UraLV9ELX8CaRA+ThqOxtKrYnzaWvPfIo9IoUcAQGwMfBf7Fv6fBh2L5VEa48U2tIl8HbaAPnL8XhylAhOLBCFDO9u/g29wUx3amdCtSTJf3c1k3j2D7PjcCETMeMjoxpVyYwcuMzwH5GmY8LvmIZ7TYyMRhvTn3uTYXPJteE/qV22g9gc9o2yr8TmtPWUeDy/rY3u5vG4Sf538hXvIus3v+gJD1uYt/+i85fcHXJmtTg0HGx32FyyxEFeibj6u2msnMMd5QaHRrdzDjPc7R2XtHxxUDlyyKHG6odDysztDnvHCcKpeIAS6wdpnqQUei6J4n2KJCqShdA0TRruZYJIWTVId+uFEVPAjyBjERxQEcOdc93EzlMx7BvNG9ny3zxXWvH43/5W8jTupTpWKyDTSc2H2qkvoZlkt7TT8fFqUNNRAhuXtqiOwszQEWBrpQoxKqg0VsWDGepI7JaH1BNlyH1TxqMEJfQrqnFaHlZrY6I9GvRj9H+aGyZDBXr8eqhqV8OP4bp4+UQLBf3qcN87Fo/OaWDNaQEuT/tjcIjOV/YRm69lc7cvYvtoTqQAlvPWMiZQBFVnRTDoIwSJKfx4v0cAq5cMUH4UHxROS0HrqwAMEoWQ8qKNRBRFsSGhn5y7O2lDqRhECwZpSaAgen2Fwa8wQOwcWR3Sujljubn+0yEdTNVG1zslCCSqwvqhKnSnqWD6LQ2c2qyOG8PV0XzkJS3mYQ627pv08hOx+OnQn1oaIVZHkiFfSVL8Fam2NpNBYgPdiKknvZONlFL+ntwdNbic8ujnBlC9PYbLKbP5ZO0BLTjKaMDQTBV5pw2wa9EYZBwfiw2e2ni9XAMb9y4ikePzSE16K91P30pBmzZQzplUqt25mUT/riW+xTG0Rn019X5cSnzLVtKE0o0UeWwlXTPJ5jQTVxQTaOzcZdQitZSrh+/jT6XSkDx6nr+MMs4nU3XBUoqqTacHr7PJwn8ZaeXb0WoJH9qZGU6qbdH0p3ohpWUFUG2ML5k4pdCSPAe6cjmRZF6GUjV8KfNhLO2S8icx7cVkmxZLzfkzuLFtzyfQb6UECuuYQwk3/SltZxZVhPqSVmkoKQfEU8Lu6XTqVgJdP9NG7SIDxNbT2To6W0Nnz/rzw400ZTYfdjQO0YOaX/Rw2iB57++ixJJusvj5i+YrFlBkXjH9FtlHcyN209zA07TZ9iS1JG8jYakiOiJ6nOxMTtIE0ZMkKnyEnNoO0enyg3SMeqh+UQtNjuik/HkNdP/c/3Ja0+y66eTXV/TLpJW+b2qiSXGf6fvuNhqR3Ejb5jTR41RpSBXJ4YShCmAsB487irhcJIlNzQpIeyqDzW+k0CesjC9pwzGpVh57Jyki6aoM3O+6cLonFrcs7HT7T/d09bkb3seMx8/HDBZvtUFQqwNknAn9YUCRtDOnAWP5RqlTPKZJhqPQOpSrA+bkxKHZfQZezI2DxKQYiP2OxI9C3nt/IxH9bRanU2P9IKtHcPsm/p8ffHdUCFcGJHF/ljjmx/TT55Ui8AwRRNZcIXxcLs5hyJKwOPB1/Q9LTjgaw2FL83XTIfEzEldOzMKX5TGY3hKNuXMjMH1KOFqawuCVsIbeztpDP9LXk7DNFtpqeoS6xh6kNLdcGp1yiIJad9DTzXvoo+U++rQkn/jEd9Df9G10P2YuhwdUp8ZT9coUUp+7hjvbk++EEiWsprx1ubS7ZTldKM6jus4sCli/kFJOL6YpkRH0uMWSFsyKpqtPF9DFuklU7edGd9szaNyWYMruZEgj2J3eS06k1u4A0h8VRukCobS/axHlnV5Prn9Xkd++FbxTkE8FSWvo9N3FVD+wjhbl5hK/ySaq1VxPhotyKf7NanJVX0U1nvt4+GU3teevpscHd1Duls0cP2t6lE+hGXvJeu5RmvtlDVkt20NezdtplQZvjUf3cvdgwWPL/+4Se6/YOyGXHUWl+zxoVKobDZ62pkkS4P7/TNebxiT5kaiSGqdfulAgSXbHGE7HxGqaDIZp0UFd0CpbJeKfIkgTH6uRuqYc7fmqSVOaxhGLP9h6gMCIIWJxyL96QGqJCHSr+VDUNkgvgztJ4FcfmcgM0TElPqgKC0Jw92ZaIr2Uiudv4/JF1nVryccuj5Ys2EPnfDdTw7sV1Pg0j67X5JFyzgZaeCefAlU2c7UDmwNbKC5yLx39mU9nxNZQmvlqai/aR9NX5tLhgXx6MrCF+qM2kGzITlqWuIWMeO8Z/a0kT59KwrfH9ORNFUUcq6LJ5aWkePI+nRy8QaPul1LQ+3u0jLlBN/tuU8yyalqz/QbtUr5Bin611NlWxfMP10gp6g3d2PCMekzL6O+HR/Q47BkdXfuW0ite0g3nh5RbeZ+OOlTRFIHRMGaU8KpjDBQ+6iPt1Bhsz9RAWoQOfl7VhpQFLy4JqUHWXR3ma9RxZ9lYqKzQxAaZ9VT77CBJfdpGexJ2UJPhKQp0OEw/dNbRpKeFVDtxN53tO0In9x0m27E76W/eXvr6YyeHW3tOCyNrej+HWzv/8oPFrdmG7ZS6qI9kJvLjeZIQHBbxo2jNIBUd/kPNLb8pT/MohQTt5vaV3U92Lz8HbaY/AgdoVn0ePRi5j0ZZbSWt/flkt72A3Iq3UG/3Dup1n4KitGmIjPSGi5Uf+vmnY/O3EPCpecNYMBj7v01HzyR/VNUHIrphCra/9MN2q6nI+xMH62Ex0F8Rg0L7KBwPC8f1rZE4lRgHhzvhaJWOQczHWTxcMQuXhGNRqRmFFMFo7M6ag8HKZDTUxKPROQHmA7Oh9DwZNvnx2B44B44758GxZjbazebij8kcVOcmQi1uDiTGZaLpQiZy7HOwV3gh5ujkQHRJBmJeZCN1WTYCoxbgUfdC3FubBbXtWRgRshDDfmeixGo2wgLmo+LwXNxRTMWATxaaLyyAUMAcfOrNwka7eVCKSIX9kXSob02GalIqjGtSuPUlhiXAT3g2t768/dHc+hQ843HkcAS2TonFq58JeDwvBo5X4yHvFQuhsmhuTSoFkVijE42GPUmwmx7DaTcGZiRi5b3Z2L89FqpZEdj5NwaGYTx/WBCH0ZSI9Z4ZHA7fW5cFld2LMOdTDpbPzcJNiYWI2rcI32anY+miLMjFZ0GxMwPRGQuRGZqN32rnuFqFX/IZqte4QMvkqrhcw0/z43Q67Q5J1N2gCbXXKdvhNl2VuUIOBaW0MLOMzOwPcGdGJOYgN85arJTLT/D1H6IrzHW6nXKMfN8Wkdi9s+Sx9wilvC8mMediCkEtc+m1NKc57BgQ4Gp4K/cNp4cX6plZjSrk8J6fNnwbTbqX5Om0IT+dM5el7EYBSniYSsxXf7o4LIRyi2dS2lSGpkdMpY6bc0nz5EQyL51Fii5u9KpxMqkYhNPSbj8K+BHO5VAyFA9S0fkSYtf6bPdebu4xo8vIL/0gb/6F1JVWSG4JBylX/BS97D5BmQEnOd+y5/d6Ol6zgfRWL+V8/UfVpfQ7aCPJJc+jLuUNNBCbRzlZK6jcbgOdeLSCZPbk0ksbQy4v/LDelZL13P/LC48XcKPwdUSaLkqU5uNAqo8Nye6ZKd0LcCZ3HysydyuhrQUnSDGlgrNFyuLj3Fy/B5bRzjOHKWrNEZrAlFDUpmP0YOA8HRc6R6Jep7h98QkOo+u34rl9YTWn7L7I5KQQRXvSsaRoknsznSTnBJKfSyxll8ygoIxIKu8/zBzYdZM5+CmA6RIcdGQ1shd7DzLPaowYDRF9pr/hGVMYupF577uRSa/awOx96cI8nLSYYXHjHScLnE3Qx0KZ0Xi61RAu/AZYKaUJpxptlHYYIU7YDBcFjLA0YhxON+hCaJMOdrzOo+Er1nJrqrDeSHX+m0hszgLaF7edzPJW0bdhi4hR3kF+GaupbPImUp6dT9PG5XG2Ym3I2o49Z//yYP2jCulC6E26eusEWWddo2+by2hcTDEJbbxC8ZpnSX3LTNw9FAivz744NHs67176Q/t4OEoSpyFGNRiibuG49sYXWqXT4akZiCyzqVCqnsHp5kOEx6EiVA8aTf/TkVmnWuDJZ2MI6ZrDW9ocNZU6yJ5ojBn1huBvNoRatRm+jDfF9wAHsLpTVm/K6iL2jrHHcUUT8C1xgO1Da1xRZXBZ1QF3Iqxx8ZcN8pZboUhXC6H8xpwuVm6jJmrfGHIaO6kN6kgNHIdJBYbIqTXAlzJDKEzUxYlUHSxYqIv2ae54EDIF6iGuCBFzgnaxB1a6+kDP1gn3Lk3Em+IpyNXwxOoubzhFeODUzAlIV3bn8Bmbk0/LHwYWn62+JM/hswU3RTFVRQYtyVKwXCgPZSdZLB05DL8dpTHDUpLDZ6xGeaGXD5fjYzXKbJ5vxRt/7JIKgOXkCBR0+kA+OBABywKRWj4F3ROCsPa9FZd7u7nMlculsbk3Nu+mI8Wgz9geUuMtkK3hhpwzDqAWR7hcBu7J2EK38Rd9+9pAz/16qaeQj+NUCjdbqLSDD5VZP6lhxDdaebGVpjq10I6BDtrp/4vcd/QQqytZb2SP8H5HCDK24HMDp8+6vNQGvdftcCrZEiNmA3UddtjQZ4u8SAcY5VmDuemHCdlBWOoSjpvHZuCJbCRkP03DRN8gvFwdCgUtf+yoisC3hTPguyEYT9zDoO43HWyNl639sjVfRqCGw/YPbOvo09oHlPv0E91/XENb1zbRaLF6GjavhpJ1ain+cA2xPHHnBnGwa8ucKsb1osSryuHsET4YrJDF/hpJyOWKYvpKKQSdEcZ3STG01IuDvaOsbvv/1sdY3bZs3xSmY84VxuzgR2bY2ytMptd9xnznKebJk52MQsIphtWVf3kRBLERPpztTkzy4zTmNoE+WCbpj4HtIdg52R+Xt09DYGgA+kKnoG1BAMfxWd7P8v1A9eHYs0wIa0+IwptkMC1eEp8OC2G/AR/Ek4UQHCACs8nicG2TgHZjDO6ExOPTiFik1sfhdvlsXDg9G3OXR+P9nNnwKUwAxiQg82QCBM/FYt6ceAiUx3McODpWGrp+UliTLQcZc3E4e7O6Y3kwD2TwV2IkROaIQVhNBtKlsoiXkMbvYAUur+tU5P7/rW/eYnf0Znvh2A0fzG5wwfJUH2z67IVCRU+omvtg2l8PsDlIXdlTlCFfSC/l99Hr5O2cftuO7wS1T9pBf1afo6wPB+ilyiEy+XOCLh3YT3vFC2mLviUuaDJoe0ew97CBluV43FtmhaZjNihxtUM373XVFGcU+jigfq89Zpg78vi1NQy2OnPzZPFS1xLv/+Y5ZOqOLt79vRTjgtWCPhjaw5v3RneILJiEw1nuGNYXgEdPZ3K1rYa0GYiTn4XiB2GIcpqK5zy8YPwxGHU5YXB/FoZjssF4M34mVk2Ygbxx/Jwems3t/8vps3poATlhiBaK4M13fiwIkMT5EFEsyBHBhBief3gkyOWtbRWcMG+4M5ejf185gcvZz2/k8cR1TihL4d3dC26IGumEuZsYCJ5wwkYVR07Px455d3E8tiq5/Td2Ro4b1Ba6wPLgRCyrYXD+pjMq9rvg42cn3B41AaazBx3nVIU4sr0h/3pCdkeUOpLECcfgPmNHLdtvjtc/NjqkT/J0NLmQ5/h2nbtjvP8Zx4aYL2S6upvYfhS2D4XtQVm98Bu9Yl6RrXEtaRp20cnyVnJv+07h55toZXcdhaV8pBK94fj0VQzBboK4ry+EHYJ9JJwhjngPcYTb8O6kmywOyA+RrrAwDH+IYf0wAbTYiOOt/H06r1RChxMvUkXIPdoacZ4eiFdRc8ldyht+ixa13qIftidpxdYystSuoKa75cQk3KXs+QMkLCAMNqf8L5fM6hnmHO+kVtM+8ikUwphkfrQI8MN25wBtud5L9an9VL0wETLqiSgQmA2FZ7PQmTgLqj0RWNqfAJPtYeg+GIea3/EY6o7GrPcJyO2NQYpcDFbNzsRtpTS8M8uAYeEiXmzO4jSh3TzMyrdwERT703EnLh3yKZlYszIDI55lYf2pbFxwyUZ5eSb23FjMaa9//snGKJEMfO1YhIwd2dg4KQPPduVgVHcmls1aiPXWOfhpmA22ts9qLp5vLKPJXx78p73I079Gx8UeU2fpadriU0rvTa+Sv9ZFchl1i0onXqfrlabYK6rN1XwVDhtzvQVdPwzQYWIKZzt99FWOg904TdQo6SJfyQD7+fUxU9MI+za30dt5g3Tp2hB93NNNmtsEuP6Q/rVdZCHaR8PWd5PeHUHefeinSyJ9VLLwL33t7ub6j9gcaMUaf3u2/4jNgbJnLfuPtsMN10cOzWEnHWyzHtlLim5xSCl3dJD9EeSgffSAw3HzcKRfDoSo/0wOn08aHYgtc0Mwf2AW7B+EQGtLCLqaeHdRJhjfd4bgq9xMWLmE4o/aGfuGRA0H4eIqe5k/F+2vlNg7sHNIKlGzVzx6094vZBVvLi/sF9yScPAr2Wd/gi7YX9M6Z/9dTBAnLv6luDWddKHoJ4nKtXBrjdX+Q+VxXRSyWRBSe9pIWLqXRGf1U6VzFw3V/6XgHa+5HgTWBvlbG6hk8iu6zv+ZNCa8oY1lX2hO1CsajKmmv+Gv6JXgM0o2fU011nVcHoPF1OlnvMl4oi19v6ZLej/0KD7Ch2ZZjaV2YYZWFTjQr04z+vHblere2tGSNHvattWH0/wa5E/l+T7//7S/izSngv8FDyPweeNR/hQ0BU3G/pc+GD/NDwrTffBhsh4T2OnECC+vcPyzT4fpWziemau7kkms/ex49ksMo3EshjEJkWXahnyYJ4XqTGy1GqPV4sK8fa1Adb2fGLavip3j3nv8NHe1AH1arkfXVGVpWGAvM2b8L2bgyRBTD3Fq6pejMx5yHLbmF9xCTV77aJFtAZ1etpzDoJsUT1DasTWU7LuHmjXX09HjG+mZ+V6KyNxGy5buoTsdc5hNS6YwKxsMmR1LZjGCK024upf3iSgmPXAys84gjTm8TZ8JXeLD+El4MHu+OzLXK4MZ1ndaRzhC7q0r5/9YnTrrP4M+uuFumTNOyTjAsgOIXAOouTjxuJkLDjk6488bWRJZJk7BOTqczoDVF/XYdzDJnzRp3UV+Ml71kyntUCFjcRF6umk4VY5XpCu1EhyvqlvYypQ7PGFYXsXmb1hetfdpDePVrUjSD3sZp6Rm5iYJ0caEBubG7D7maMEQt5YvC0uZr/2nuVoe+11sba/04Somd+M7pr9nN+Os+o7JTqpinsw4zJRtucFYzCxkdiKYCV5wjtmyoYSzY+ufXUzhQRtmXG0283mvGTPiXjyTqnaP+XMvj/nYs43ZVreaUTL1YgbeiPPwrgDYfpADuwWxyeQXsT0UEnIiOLqIDzpHRGF77zd1RvPj1ENBzGT4sN5JGOx3sbqgAuFnDLvWf7qgtvw6JsOqjCnO2My9tyLwLHNZ7zxz6GkVsyvmIvP2djcXE/TvfKXMwE7y+lBPk660UktVF2nkNtMMxR/U/bmORuk3kcDlZlq76xspRrVzY9j+RravkR3TlfmOG+c86S3N7WykRy+a6fez5yRb/Yl2hb8n/vHvaPHGLyTbFU/3367iemLZupH37XX/y92JRdITxdW0J2wZdcnn0uOsXNpjn0X6/Evo6dqFpLZcn+s745fTRMN24//6zv5+1se+aCNc2q0L1znq4NPVwe69WvhlrwtZ2XFcrwU75mGMAddz8W9s3GY9RG8xguQeddySNcCHAF3cNNSG7f5xuH1GB+twjMa2nKH1467RvLxyLoYVbjpLquMukolPJe3zLCTNWZWkzeNaE1eU0PUr1+hF83lSNHXgeoFYzpEw0v6/niDzl+NRlWmGlx/N0X7cDiZvLfAxzR4Nt+yw6Zk12L4z65GRkI+KQEToLA4LmvREoTkkBJ7v45EbHYq5FbEoz4jG/qIwHLKIxh7NCLDzcwp8TId+3OHmyfYNs3P9rF1KbVJ3KennXeq7/pT83tyjDRl3yOj3HeqafZPYfIipcyq2/V7A5UOkj2Vx+ZD2z1kYMlgEr8h0dOinQ/JpBmzyFuBecRbON2TBq2YUWv6MgdgBHczeMgrb4jVx4PxICE/TgGKUCqp7VRB5SBfHVqvj7YnReNUwGjWrRoHV8rD6nn+aFFafwuoj7cre0PD6Rpq+5xXpT2gj8dUN1FJfRwbpjeQVWEusrf71GrL9Mh+kVDnNvnS5AX7cVoLImVEIEBwL6Ymq8BHUwoj9mkhboAF/U2Wc6dKB7vlRGPlnBHSTtHDAXhM5TQpwCdJAyOAYvBnQgrf8WDzYog7zZDWc0FbF840/qUhHCA4f+BAQ2kvNw0Rg0j5Ij0J7SKSBD1dtB+jtQhHMyBUAXR6i9a/4QF/+cHv/IvIO169dPOYKyf69wdU8RN1vUYXPefoTfolcZJ/Q4ScVlK9+m7R53Lyw4jLX483a7t/Yfzas4H9Ji+2qSV32Bc33Kydl8yoa6faQ9jXfJSWFZ8TmvNg4y+a/2L6lCR9mcL1L6WMSMXt3KFqMYiH1PAyiZhE8HBSD418i0S8Tg7aCBZAUTYLkzXm47paFL77z0PIzHY5zF2BPUQYujE9Fj8ccGGmkoEloPnxezseWv+loG7TCRytT5N62xWp+e47zs/1jfu4O6K21RMUzEziXWmB7sjlipllhwhdrpKdbcTU0tk+D7c84HavI1WVcm+WwqFYFwV+Ho0FKCUleoxC0cgRaw1VwQU4J38+P4DimalEwXgyFwoI/hOsB3NAwDUahoTyeHgT18dNRERGCx8LBKPQMgezIELQEBWNH6Vjwl2jjkIchp4PRWDUOy46OwQ5ffcho6mJf6mgsizeE4CwdfGjVwQV1A+h0a0Fr5ET0Dk3g+gr+9Y6pB3jDO90JFbIemJfsiW1HnaB/cSLOebriqKkL2usmcmfqYqg+dx86Jhly3D3juTEiTbSQQBZItNZF4WRDXC4xQo6NLh5aGqJUzABO9xI5O4R+jMbfg3M5e7C2aTsch/tMOp5WzUNqVQKCd83DhFmJUPSZgwG/ZLTrJaFJcjZ+8XyBrth86Nokc1r6FXG887BoAV4sScGO6kTo/EiGhMRsvExMAnM+BS/sp+Gsui/29k5Buqgn/FtcUFXujum3/XHjlzOu2Pjhd5o3+rd7YtWLKXjg5IWFFZM4PO6Q+4Mm/qrntB62jvVcDr1x8Du9v9VES7T7yf3xRxpm2EL0rIXqhb/QmLZ2is70h6mdBz4Wu3N98/MPu0H6yGToavsiU9cT0vq+SF/jivHXPWAp7Q2RDA9M1PZB58urJC1xmuZ4XiP5G3fp4a0LnL5OeOtdMhKsoKRuno+NOEdGthfI4l0p2X2soAszKsj90RhEDlfjejH/9WDG+o7GFhND1PsbwIN33n5Y6MDFZSy8R2nh7wkDjDilzektfvjbIiXagtNdOFvac9oLmROGGPnYEia7zPHByh6y86xhLGsBEwFL7N5jivUDivhlMAKcrqFHmssR5akqQeuSDIq7ZMHvogL/GGmkXZTHsfdysCuVxtokeazqNuPOC6u1+qexYs9LwGE7dCVa40iYAeaHmUAs1wR7dc0AS2vMbLHgsOOZrxEo5mHn4pxgpFXEcfz215UAmDOz8Fp2BspuROPwhEiYivBixtowFHQEI3OgnW69ek9fMhsoY+wPTudRF9RMK/LbSGnWN3ox5ju1rn9LjQGfqT6vkcqtG+m5QiuxZyXqlCcMb03gzorwc+LOy2YRTwTnjseUah+8c3ZFl/oE/LXyxAovVzDWHmC1UaxmitVKsdp5Vl/H6tk34RWN+P2NhBd+ppJLjRSb9pXeR38g6X2fSGjKR25OrP6hc0Ez7Qj8xfUcVhX9omFZrbRsYz9p1rbStZAf9Nuvi/petJCufhcFdnYS+zwP8xHauAVdhDNa8J2iiosGY6HdZYCH9WooOa4P+W1jMLpnDNy36+LWqLEw3KXD1USsl6dicCgZX4IWoLg9C1U3stDxKhlHrixEmmgaTCXT0KuRASGB+fjomg5Tz3Tu2Q/s8yDY50BcOumLiPLJXOzu5d2dOX5TsW9sIBZoeaLG1R8N832wq2ESls/2B3d3bvIw0Ji3XN3p37MrOsIaqelcO+2dxfu97ivaFfiFHjTW0zKeve42NlPCnZlQWhvJ1ZD+1Y7YOsmuv9Ogmz8TVesjsXMBzw+Kh4OEZsKxIQh1L2fi0LEGql3WS2kNrdxzQ9gcFdsrMHj2M/mK/KTzph1kd/cvVeb20I3Qduq42k4tCS30eckcrGtLxah1s/E7fR4OfcnAtu2ZqLyUgDPHMiHdkgr/DfOhX5+OrwnJGJuWghrJ+f9f3alOdz7kG9MgE5oJOZtEfE7LhKbvfCjrz0XB5lSoqifhTOg8LNabjx0Ti7mao1J0BdnzeC9bc2TrjT2nztKJ0GukYnCJFCSrKGX1dTp+uJS8Da9SbNNFYnNg7LNqjhwW4nJhbH6QzY3lRIoiNUcOPRoj8HarOD4elsXyWkk060sCmrKYqGlAoowUsc+vsLo8ns5W6nA6YOGfoB7xcfT2pgwZ5mrS3S4V0hHSpg2LzalwuT4pGY9F4byx+HL1f30lbK8420+9qk4Vj4PHQN9BF1UWqnjCw0O6X0cjz18Nsd1juLwumxOWa5zI6SK9QifjbZsnbqx3BjPSE08PeaJ9zWTo3fbGJ1cP2Il5gBk3kavts/V+ts6/6Xw8HhbNxpKABES8iEaO+Bz8GBGDeVnxEEtMwB+fWPhtjUeeRBwXjzjcw8M7bDwaEjbj/EvZ+bG4ecMc8y/qYHKgPj4ZGeLYOW30fDJA5XV9pPkaM6N+CHP8bapAp+OCiGJHNr90QdCUWV69znFThQiz+okQIxHz0rHvzEhmtHW/o+PQgCPbn9F1Jo+ejZjPaVGGN2YSW5s9uCuHGsYuI9uUTbRqcSbVuK6kGJ//V9V5x2PZhn1cKJGRPTISCsne7uv4aZcZkWRmlCR7FQ1N7fmktChJpb2edlK0lIZEQ0l70tZ67/N8P/fzed8/ro/E5brua5zneRzH7/c95tK12Xl0smo+9x9IvAiF0s9pXmQzsRy2+6p7dLbhDckaPKXa8itU5/mIvn9uoMKjTZSNNmIxHIupkgYcEqYNWfZfbDXodY1Q4D5S+HCgQfAsWyocXrxCiH9yQmhcuUzIObJHYPkQYXUTddg18XwI86uxfEhgnze0cFM77Vz7ho7K3aKrW9vI/d4TOpDaRrPTP3CWAPPiSWrpEk+eg1wxBR0soyvD99OXM+tI+tF2ujG0lI5t2kCxjdupViadjzGsRrl6cS4fY9j48qo6DRqu+fiekInoMamY/TELP1LS8PZaJt4vzUZpyWSs0kqG3/d49C5Ix/zALESumoqmtfHwaJgK2zvpuGefhLWuGRiQnYSNx5Oxbn06Z/zsrOyN1lfGmFdqyPVSRl0MUJ1iim3bddE4vQ/eTTbA7iIDuAp9YGtmiKjQ3nDSHsBrEEGWTnh63IZreW/o2OKiug36lNpDe5UNjka4QTbKEV6r7fFawxGyzTYwf2oKRWXz/+cLYb4NDRcrBKb1w/v7xjjhZ4NFcuZwVbGAdEt/KDn15b4J5ifJvO0Cu+V2//lJFoS44UOwFdaL51rhkgPmnbdHVrgrkjbawzjLCRErh6D2oDf3iu7pOhIvA0fx2pWf/SAsfDsKj9d5Y9Y7L4x47IvVhcMR83okBjh6IXr0Jx6/s7wByxdI4veFp3Woq9snIXfLIWGrygfhcUyDcCHvo9BlcFcyn/5JGLncAd/j/neOPn4aPC9dHOsO64tu6P15IExjHdBuLmBCiQes9VxhFE3YZ+kOlnupL/olMI2IhG3DcjJvYr8ItZrmtHvKN6HwliJFtPckXOkUOkJVaXUXeWJevxmPTP7zeDC/h1m4EeYl2iHR2BhzP5ggao4ZtrT0gf5TC+Q7mWPbin4w2wuMC3HGzBuO2FPkBpYvHLfEHfe6iHDnkRNOvxfhe19bqLo7Y/sjVwxJdULNK3eULAE2HvZA4V17hEe4cM/hkxRPvDzsgh3iNb7ZskF4luqAVYHuWPTQDR/rnBDoK0JG62h4yHqj/aUXTg70w0jtIcix8oXx5gBcLhoJavGHZ9FQ3JruhWUdvriQ4oV9dX5QOeeCU12t4TPXhnsb2efcTi7wL3LBzHhnrCh3woIqS+h+sENduj30D9tjiJ4LzpnWUMLq63wtODToNvfVMT2fhYI4XjrSQqoxN8hsYD25ad4lw/VX6NbNm2Q66ybP1X3ur8OvPcuDsRwYy9e11tvS2Uk6dKObPcXmyNLrgzoU4mRC2r+0aI2qFbH7/nh3fz5usvv+8aELv+9/N7mg/Rrw1cMOSxyscbTNETMi7ZBS5oIbHa78WZlaY8HXd+yZYWMu+1vWB91QFOqMGPF7YpdqiXtnbOD83hYnPjsgydSZxxiyyQHQtw2Ag20o9yGdig7F8iB/2LyLQot4DfEndQwGt4ZgwalRcLgegoEXg/g5suOxsV4yxrPjHb1vCYthjnC4OAD33cwRN0N8zcXH3SE/AKcSbPBW63/9TuE2EWA1YInfaa93DJrNQmGVNAEXNozDJPEaIs1zPF4WhmFO3/EYFnOc5jqWkU/TLnpvfJSkpbYQm7sbI45Tdf4u6pTdT5N3baJx3jvI06aSyq/tIgu3g3Rh5V6uJ/r76QRNkz/yn57IbsZ+ytQ4Q20tR8ik4yJN7naWik7+Sx5DTlGs3FHatWcn9/8xjU9er03/+f9CNcrJ//k/tOJ9GZV93kBN4zfS3tBt1O/4Rtq1roQ6N/SF4nbL/8ZCNi6GzLJCN+veGNijH06/tcL+YDOseGYOzbNmkAsyQdDFvmB/mx2THeuyZgWVbzrCz3fOufWkqnKMZv2ooKXvd1Jt/D46ULOVct9WUPXUCmK62JajUnydzXSxbM3KdLHh575S62MpxL/vitMWn+hv1y7Y6PiXDq/6TibUBbYNSTginwKfu5OArqmIEcfaJV1ykN2YCAN1cTxelob7eUlw2ZqORzpTkGuWAo/KVFRnayOoRhVVNwz4XM/yMXXHNbH5hhGmZhjg4GxVyF7UQdhAbRSX6SB9tQEMuunhxMVbPIaTrEElsdyptluUbtBKQc3NZGzcRkaHH1OHWTNtVHpElXrNvA4r0e6yOqy/VU9ehz1o0wUDVFRRGq2ItOUK6OmqDFXx2ks0QR5rrBXAtIO/qzdS+5wNtGfzeu5PeHl2E71NWkae4nto7biG5o+toDf7S6hXwVrSUyyhOflFFLg/DgpKicjZGYNTQ6fg313p2OmQBfkLMVg0Jxs2rkmYM2ASOuemYLDURLRNngzRySTOnGMsOhbPNaWaIyhqAGbMMMU7V3Mo7BZvNeLxU8Ma35aY41aYOXweWuJ6Tl+wOuXK/bZcsyHRajB/f6iUA+zrxfPYY1u8d7dFWJUV7q2ywwQ/a1gvtub8v9stUVh2MobrP/P2h3AGzOONE+CbEIpWu1gM3hKO7joReFcbgwcrIlEQPx7n/ulOFYdfCqdn3xNkqqSJeVQfdcpRgqsUxf/5I2xrl6WzNpeFkVqfhMYjnwTHs6+Fqboy9NgtBSMuJHKf25XzmaiJS8Xc1VNhGZOEt/5TMflXGtaVToSTYhoOHJuMhJZk/F2fAeZNZX5YxnljHlWJH/b3sKeCf/1X4dbpTuFt21Hh06JWQdW4WaicfEeQf/pV+L/Hk/jqeqZOwa2/kzAqLAE7FqfgjlE8HC5MwoAxiRi5eyIcvk/G3LuXyCv3Jt2tvEfOyVdJIaqB+zvO371O4zKu0LOzteQ9t5niR1wnJ6t6Wmx9i1x6XuF6J8Yw8LBR47onxjBg2qcTi9uFpnoTOi9rScU/nchsgw2V9DKgq9P06BxpEqv3M52OhGHHPqeb9mfhQJ238KbxqnDN5oEw3bREGGtxUfActF4oXFYkfPl1SGB5SInXUMIfZP64MP3H9CPuD/lWfKFRk77Sjy2dZPfPO8oc206ju7bT1iv1NNTyCPfSSjy0tdMv0fzl9+mq0U2SOnCODkw6QT/HnKeXX2tI5XodXS2upxcyI2E33ovP1+vujeTzJ/PNX/IdjODiUUiY5Y/M1UNQ1MMXkQHDMbxoOHRH+PA1wY3uuqho6cXXBIwlwNYFr2cZo1beAE8ajZCjqA0dxV5o1TLAP+b6aFjWm+uLmfb9+ZrvXGfMvINMa5wZJI3ASnmUV3+lHpc6aMySP2Tm9p0shkjjqJEMZ5jVB6jDRVDiLDPGL2Bss4nSavh+Xhe+JTrILVdGnLUWjjSq4YKiOpYHaqPH4akYLT2Ns3T6PPpfpg57PkMPzMCdfTNQMyoHX5Rn4rp1PrJt8tE3fCZmdMsHY2GyWgDzlTA/iaQm0OXHNDo4vpB+DpxP/5RE00znmaRxJ4tGmuWS1NJ5xHLVTM/HdHzsWOyrStA0KDrO5NupJ9kwNc6DzsVpfFsybgaE+fnQN8nBob+JPOd2ZXI+gjxTOT8rqHcu0k2mQud7OkyHJEK/RBz7nkqDTlom1tnmgmmMWV6q18R1vF6RvGET1x5LfVhMjT9Wi5/LcorpKKMffqVka7WF1lxaS13WFNHw7dFomzIRp9wj8EE7lGusVmrHoj/C0KVnBF71noCe/8bi1vwYeEZEY49MBLqKojj37EnzWEiHRvPc54PEKM5Au9c0DqkFY5G41R9zP4/HoPNj4ZYyDisRDnndMWDnxM6Tnd8FcUwiyZ+556ynEeZHaKFOJV2s3kUOIfvJLrGMlulVULezFdSwRQMOVw2xMF0Pr6u1MOJDb+4rsZulAc1B+jhwUBeDdvbG1TwDLDTVwxXqhV7QgdMYN55rPSleAy/IEfB0tg33LS33Jxyb54T7fe3xb4Y1XovXpVcHOOHyXWeYWbuAMQSehr2kDOvvFPL7M89NMf/RF+sfVHjsDYXfbaO+P99Tp9lr2tXxgZ7/bKe9+9/R5BoX3IaTeF4ghBwTYHzbHe8OO+CUiQCbH26oSxHHKEPd8X29C1p7ucEwWYTJo9y43oL97qzVntDqK0LdJyfuO5QTDULTAie8DvZAf/HPd68Rr5GVCK8XeWDNRQ/80miiAW2NvL5s8+MBZ2wwv+kGek5bKm5SdJc6GpDyhGLGNtBPp0fktvERhX1pIOZJnrlpGGw++sNwTzBn/ngX+mCyfii2OvjAVbw2njF9KEZNGYnKNj9MdvfDwvYAMP9Yq18G3H4nQMl3ArpeToFOcCrcX8Qh9UMSthWmYlD/VBQ5pkKnJAnlNxLxe9JkzgFhXlh2rpJzZFpAaa+HVJdRR+8uiP8dcIHG362l6co3SdPqNh3cfpNmT5iGqmkpUC/KwKjO6WhIyICtzTR4bsjDpPvTMDYtG9IVyfg9PhMhuZnQG5ONAwHTIJrrijAta7D7we4Duwd5lo5oKBPQNc0VjdJ2cFQVx3dN9sgPcITTXRfUB7ryXBLLL7G8UnDoTNxdOw135udhjGI+fuTOwMBpOXg4IRvvg6ZCJT8XllF5iN+dB6alZZ5fxsJhWlr2+ZjO8XpOJbk8OE+DVXeTldYJmrL6OO15v49SXI7T0IaDtPZQCFJzg7AmYAwutvnCbagX56bp7R2DrHPDoXJmNDyHBSK93g/eFIwVv/2RVjIKqTt+UZaLAnJ69+D1H/N4Re4dtAmWwpUn0mj70QUP9XpiyflueK3TDWN85LDmkBRfF0gYwWxdIGHDfbNMQNzXcTg5Ow6+Bgn4Kn5375dNxKHjsQjSiuEsIsYoYmwiNp6xr+8/ToNu83S+RQ7ORnfpNLiK/59trTemYph6Ps9HMl7lULtAno9k3EqWj/SZ7Ieq4SEYMDUUa3VDsSUuFHtWByN5XRBUrgbxe/egwAxhw015bZTxHVlMka9uiWtV5vDy74+ahcaYiX6wedsPIyb3har45+w9kGgu2PvAPDrseauZ8IYu198l68oXlGnyiVpyn9HUMe/pp/oLemjSSsd9c5HwOAWh6zKwVTzusvygTH0uFHZOhfH9PPzrnAX326n4apWF4ORMaCzNxp0fudieHME5NSzu7JU99j9OTZ19CLyjw3DRejwS/wZjW3sYepiNw5j5IWjdFM6ZflLxadhVmgyvV6lcy87WkfuNpuDp/lwkX0+G7agMPDqdiYwxKbjQkoZvMml8P7YGdXaN4/uxNSjbL+B7Ip4uyEa1KAmbL8XgzukkjEmcCJdpk7FqVQpixXNR7csc6Ffm4eq16egjNQN+i6dhQPY0zKybAZzOhvfrafBWykPc3KmI+50PxfRpfO0+84Yir1FWTtdEZZUi1Ef3wOI2XTzcrYSLn8Rbugqez1GCf60axlaoYYKMGrZWXKB029P/aaKZPpppLbv3ED//ZueotfdlGqK2l2LTzpBlzEnKH3aUptVXEWMjsLGJredirEP52MTGpYJh49EqjMLVjgCs0oyAul0QFBaEQf36OPQVX98vdv/SjKPbqPvoPZRde4THZcs6K6lE6Thp7dxNG7P2ksbFElJdtINaGvaQV2klVdkfpLsm6ugq3krGqeAU9PGG9GHcvTfmHGE52j4o8NDGwsNqaLqri4EO6jBt08bQRl0wPRjj2zDWs4TxzPRgek/eU1TlN9IykEX31Z+o4tgv0mv6TvYP22nOgU5iXnDmEWfe8N6e4nlj/TNSevCOlqV+o7TaFxSY+4U6er+lvlLv6NSZTyT8ekfbP7QTqxcpJRii9agx2tXM4LtQl/sAC7aYQ+6eIR7vMsU/t/Wws8YQt371wYVpvXH6mClcq1JwYMcUrj87PCWOz+03XCZi3r3JmC5+NofPTkY8EmG5IwGVblOQKP5ZeMgkdH0WwPl6uSdH4k10EH42eWGhzGgkeAdAdmsgNu/0x9fnQzHRwBf3F/og6KYvErsGYlSpKueGHGnS5IyGNl8jDBjVC1ryWtAPMcbZGjXsfKCNyj26SN+tgdwOPfi16eD6yT5UH9CX/szoS8N2/xDurJMi5qUNf9CLRmg+FG7W9aI+4b1puaBEXc/3ptuDlWiJbw/KealL8//qEItb/JeakEWtOTl9dKZSa2Vat8eRJsj1pZGmmrTP0YxmlGjQmX4GtKOHKflo6nDfNRtDJWMn811/sldD3siu8LZTx7U0WciqdEfIZiUkmHZH0hZl3PDWxpv2npxffn2iIlj9ne0f2a6O0We7weG9OvqFKmL7LEVk2KhBerb4b15UwWkZWbKylierbrcFs6+PhWzLB4L9cxUqdGoTDqp+FDZ3apD51AdCWZcuFLHkmzAytlUYWNMp5I1QR3WjIeKfaOFtrRJWpuhyPW16mIp4jFZF8wRdCNKGWFWng7352rh3SANSPdSxRjcejH2nuCAKm+XGc/Yd494d2RCPy59D8SE9Eo8tx2LJ5nGw3RaF7T0i8PVgFK+jSWpqfn7uyMQgzvwdeEMQx/Ae2OA0ELl+w2F4ZCCyVw6CF3lCc7OAjW7iecImDJFLI7CtWwR/fqKzQlE1IwbSN8fgTGcEDNJDMHdcKHRiIrFp1TiMyomA7+LhOPttEOSs/LBP3pszK/WigEobP3wrGwKrOE/s8hiBMy8H44TsCNxYOxKbLIeBvTeSd4h5ua7lP+M1vclzn9L5xkaqmfeCCgd8ovaY59Se9oaiytqIKluIMR+//dPJ+VBOsh301+cV562peP6iqe5vKPB4F5x+0EF2pz9Rk+pPun+ug7ZV/eC8EAk7hMVjISc/cR58bvIj0hS/41FB36h6znOy/f6Zbga9pJNDX1NSWzsxvydj82XuMoLKXf3/GH3Zc/RQ1LUP5pw2xKmHZhBW9EF4thGGl/ZG/y8GePFtKPqpArvvecAkYQie2gkwEsddz+YPwmGTIchtH4oBL9ywOH4gqg95ouMUYPN6CGeHtO3p+v/4E4wrIeXWQQ1mvylFXgYaG6TRPli8Nf2h64U/6dvXTl7fZDkits5l9U1JrujNvHcUs+EXdXnxjlI3dNCedV9or+4HSjz4mV4VdvCaHWPeb/Z7wjlfrG7IxkKfGe00Rr6DfJ+8ox0z7pFn5guKcn1Bm6Vf0TjXDtp0vVzwLt8i9HU7IywMOCWYraoSplz+RwAdF2qTKsVx/grh87kLQk3X7cLQ5TuFfz8cFAbt2yWIEmU5V4zVDiU1Q84aa5LCE9EP+jKvKzDqK1lo/CHvyr/0IfQ7ndglhYfdDal2njvJDPGnqyYW1DhnGOesBz+1o20v+tEWP336PjOIztTY0Rp5FyqpEtGqeBNi5yhtaC/kJM0Xlvxcz5lbHg/GCA5N+wTjKUOEwNmTBN+e1vx33kRNFjy2JAq5RbOFwqdAiZ4b1mx1Q1OkJ6/hs9h6Yl9P1FgQehUTlFc7Y5evhzimE2HfOQ/kHic+trA1HdP4SLQ9bHx50SIPjWGy+Jypip+nuqBEvjuMMhQQ6SOLIL0eMJ8+ia9F3LuNx/KeUzgD9EfuJGS/F2+vJqFhazx2zAmDt0csMoRYPNKIx7XUSVz/cGbh4P/XP4BpITTT/bB70Eg8+jYEW/8Mg2XwMP79oANeUC4cwX32jLkmiZFYvMR4a7/rO8iv9BdlK8ng59OXtDqik3zffaZLQgeN6/xNRo0DcFSuH8+FSXJgTC88abo1HslboHCGJbIDTFHf3xzj51pgaoU5tMv7Y8x0e9j7OuIw0xPfcODMp87DIhTNG4DZ3u7wsXDFs3pbLHnkDP9IO/xaao/Ug07oedsUey4a4ddyC65TZjkKli9orTZHH2sjHBW/f26XTfC7wginxF8PHjKF9CdjOAq+nD3I+FTqioH/MQiHtPti6f5QVJoEYcXxcCxrCsXDR0GwDQpBd6XRYP4RiZeEecOZH4/5w48Oe0I5G+upfv1z6il9ldTO36b4D81UOuQ2qaOFhrm95vr5qudLRCH32rmOnmnqmxVaREYJp0UfPL6K2oP0RcO2rhANPVYqWv63TPRpUbPo5eHVRCuXUnVFKW3sUUx5SqvJZXMhfZi8hfYlLiefZYspt7iIvI4vo8+0lgzV1tOH1SuJ6Y4Y04PK+0Epy5prS1hcvKDUAseH2uNCtTUOGFui4pQ1Psr0R8V8K2TNs+axHov/WNxnbpOD1KdTeV5jUEQqVNLzMUMuE+rrM+AZmgMvs3RcL8yC5pEssM8j+Wysd8TINeUipqN+3H23aNf2Fx51h556nMdLkcz8UaKGznWik5qloq3FA0Qjxg8VFTsuFjHehSxSRT/lDotM6ptFwrJ6j/O11aLQOaWiKUtzRKS0TZQ33kukkJwpehi5SHT9ZDPvw/FRq5GY5p/lldk45fOjjsab3SK5wheke7eVzio+psMRj+hbvwaa++cuv36Sa1mwrpSGpOzjzJJXN9dQafxeOtRlE2n+LaOdpjvoSu+N1EVmG/3dvIUYByT6yzxB/+0OgXFAjtku5RyQSzZXhYWuu4XTq7YKY03nCi43i4SMf7YLjX47hWeTjgrLHnlT5gBLGjY2gJRuJtPOvz6cRzjKNZaKnSNppciR1IZ7kFn6IDLaN4TqNo2hmOLR3IfH1tbMZ8j8eEwTzfTQejs30p5LS0jpzya65FxJGV030YP722hz+kbaH7iWmI9v6aTF3Jfnp7iMe4SZB3FEv7XUpXUuHRs1nTakFpNMZSHp6q+g+rDVZBW6gNiag61D2PrDrM4Aw57041yON1GaWLO9L34fEc9tU4zx0qoPdpzSg1qcEZziDODYUUyLHuynlI4S7sVk9epW8fXa83s19f+5jtIeldP2P3vpQ9l2qi/aSnfTN9HSg8Xca8jOk3k/JZ5Pdu6/nq2n+zPWU/HlArqyfxPlPllJG4xWU7LlJgrRXEVs3mQcfsMgXz5vBu/x4/Pmsc6hmF80HMuzRqJyUCCm2vngwExv3BKPZ/kvhqGviTOYNnbBzYHY2unItbFMp/X8njtmbbDDFCkHvPniie1tzghpcUedeG1k6uOIGvGYapg3ATFa43EqNBrVm5KQ/zkO83LDML12IuTEa+yFngkIb5uA9G4xMG+NRQmN5zVlxrBjtemBa+35eMb4dbWwwsc8d+zq4o4NTbbor+2Kqi92ON1uB9cWJ1g/UOXzQ6SoG697sHmCzRnajkpYFNQDRa/U0E9DBj+G9sDntYpYMr076lOVwd495mN41f0Af/ckPoZbQY0iwy3LPLJmF3s43tzp4Rcb4rG9qq8oO2ys6HWzu4jpvb0j1TijlOm9Pxgpcma+EC6Pe5dkYOrZA5uWqOPovh5I01LGqBYFRPvIgXFiJMwY4/wmUo5s4rl2R3G8nf3kJs2Z9oQqlJ/Tq+GPaG3CCzKkFtq/5SGvTbncluO8dcZZZ4z1ddZKeNxTFqqPeiCsUh4+H2VgtEoeUs7dEIJu8N4m/j2LamI1pBLl0xR0+TKvIbH6UfP1E3Qj+gGF1twhHfM68tx1l0ycLtGkvKs0qvo6NYaupQ6bIlpyuIKKXMs4m4GxGb/P3EZGJltoZvNSaqcKqn1XTC3i971SuYzOrywmlne7ZFnF9Rosz1DfWctzPmGDWyliTx2Fa16kc+aXScqkluaev0mLq29TyeHbxO7f/qP6eFagy+8f64XE7t/cAaqoPKCMmAGa2HLYANc8tPCxlzZiFmvgVVlPfk0Mp6viV/j/9ilgfQjYdckL6YYIG2WU1PXAI/HPj2apID5LCSqaSnB+rwAWH7H1jpu6Go2eZ0/looHUojqSHqdokGaDD+XI2tKV7n1pwAVXWjGtN015akWqtna8Rwzj3rF3l/WnkHDvvtUeJ838w1Q7/jpNP7qPPg4/RdIFZ+lsxUEq2niO5/fC3zXSN623PCfJdC3sWq2TeUa7G15R6rp6ktr5isJKHtO8VY+pZuRrkqXHxGr0bM61iRkBw3MBfM5l863UGS80to/B1dwAdHX3xtZFAfAf6YNvDX6QnR3ANeFsTmJzEctLsa9sPoq9P51v6guzsLYmDQOXZ/PtiOk0uFbnocCwgkIO/ENs/jTs3EMa3zdwftb5gjKy776Hjittp6nOK2h7WgltUdlMA//dTLrddxHzmzG/mn1bF+47Y/4E5j3rfNwNJfM7SenUd2q2+kIeut+ocPxfCpnzl443SvG1ClvDsLWLWSiwcZcjZ9cL5iKssRYg180do2Ns0N/OBbbnxGOBvisSDogw1eEIrzP/37wGqwO73D9G9wx2k/L3nTSstYQCHcppcp9K2rBtN4lC99OGz/qYdViHPzOsP8Wf41oYqNwHVuL4tet8Q0Rn98boZlU4BvaC00wdNBRr47SvAdh9Y74s5l2SeJbYPfSpf0vhRz/StK/tNLZZGj9/faNyja8U0vUbpf16T+wZZs+1pLcX6/PFYmWVUhUMc9PGRX0tdCkzxLLuekC1FmoFbRSuFK98xM8ie0bZs3niaCCP4Vn87rvBnxSOCPTIz5Y0nLVpST8LmpViR+FZLmSZNpCsNmTR7ORCul1fRJlZ8+lS9VrSMcqmHTULqPz5AuqpkUlORevpbn4h6Z1dRHILV9CwaQXcjyPx5jAGKOOBMt5vyO3udH6tJZm+MKaboy3o181+tGq4LslZGJH7jV60JryG8z4ZU5PpPJhHgPkDPm68SM3DH9PuvHqSMblNeNxIJnHX6JbdbRqodIvvx7jL/1cfwvab6X+REjpbyM26nj53v0kq7+/Sp7SrtBW3KFU8Pg6wU+WcGqYRkWhDFi03ps5YGdparEm355jSwjE2tPCRGWUl6VHnTW3aOkadbo5cQcwb8n+5Royn83nWKvq2cjvZKW4gZctKev6pjByGbaQjL0qoeWAx54b2tDv932dk583qMsfvX6OK4LO0IPIwvZtxhR4mnqFm4QJd+nqJglLOUrnRVK4VYHXwHfPyuFaA6QQ8y6bB8GcOhCUZGLErCWHn0nA5NwMtUZnYU5nD/XcSL57EG8B6R3S/GI6EpWGwfRiMF73jsGheOM72EP9eThRuBYRyD9+ae/6YauDNe04cqxmMHe0BkHrjjxFtI6HmKZ4Rzg1FnZMvWuePgm6NF+6tCYDTlkgcOT0GK+/FcI3ylfVB3Ot26VUsZJ8EQsU3GH3GjcNRq2CcmR2OozlhuOMVyvWiyR7xYP5BxvY4ODWOM0vKn0+AbGUidlkkwvJsNP7kT8Twu3FIVI7HX9lE7i1k+0hYIJJ99ztHYZXOJNS9joTj6Hj0sYxD8csoBGjHY+GEGK4HYe8Q64vHdHJMz8B0cn029EGXm9pw3tkbwwJUYfpIGwfn6OMf8TvuOMoIumXi+XBWD/w6p8ZzcOtjNLn3+8IKZVwNU4PVWTnEH1GD73VldLFWxpezanh4RAmvpivy/hIzn6giLb4bLv6VA/Ni2jQrwUpeGidHyqP5ggr+VHbHl1olhJQp4PFDOTAv7PYhPVF0XRGMV9Oq1RMPgrvDKrobrorXBsWW8ggqVcO1P4rIjRafV2AP1JrI4flMTXR+UsUfBQV8eSDeZ6ci79P0eY4KLMvVMMNOB5keCjBxU0N5S0+kSSnjkKIGv3bsmrJryVgsLWERXGt8MDYBM9WiYHwoAvUFkfh6MALWR8ejwDcG0z+P588Ie9aC7wTw/iTsWWPPmb2GD3w0x6JsUiDe+oTiSUQIJtoHYs22INhXBmB/zz6ce6x23IjHSCyPyXwasbpmcFtviktvDMTn3QvrLxni6l9D/G4xxiUNEzAGD6sDsT4JTIvJ6kGsNtS+p5g+nSinhKDtlNbzMC3ZV0nvSndQ+7NyOikqIcN1t0TMo1g+3EDI3ajwn1fxTvcboh7TPYSQDg3h8Y0AYSfZCzc1lIV7jpaCqH9PgV1zdh/Y9bex7MG9K4wrprxEARUNSoiMVUBRvToaNcTrgl1KCJNTQesXBcQ2TaKcTfn0qiiCbtcQvVgUQDlVEdQ+MZDe/hlMrfNyqPheAqksiKGFFxLoxapAkns4lvNbXuxO4XyhK87JnKnCvKfDd+fS2LFx1K3Uj8x3LKCuVYl0tiCDkgZMp73l0ZwXyvQ9VxfWk2+Pah6PsfWa845qOnTkOn0efZeUQlrILrWRjm++TbfG1JPZ56v8OEzbyvhQ7HiM5cKOOaLLbNq+L4UGj1tKZ6cuI1v9BTTEcTGpfykg/9MFPDfE2HCsLyVjHjI2HOPCXU/9Sq/jpeC65S/JFD2jT2+/kmdOB0Ut/kS9rvwhdj3Zs82eaQl7ieX1LVO7oW/BbyoVr7du5Mog0EMaBxd1hdYpaUh3yHC/EWOPMOYIy9lJendmwwk2LQL+LHTAwJ92WLTUGefu2qN9pAt2fXHhsQrrI8Zq5yxmYflPFsP8/ByIbnuG4WE/L0xL8YKO5khoRfnhmYIP1rZ58x4/zFcwrNWCH5f5C5jX4HepLabcGQA9MysoLjJF3+4WeP/DEt7X+8Ol0xrss7DPyD7b2VOy/Jlhz8vejr+0sEMBD9rk8KFCDtfF7/DPrbL4q90NL426YY90skgZmaJ6y1ZR9eE0kZbaFBHzQ7/OOi4K6PbUY7tNs8faoh2iry0eol0R/4hqfywSNe10FbG8xuZ/xgk5T8cKLPZPGxMksLxG8Sxl4eXEn6L6Q/pCh1eBUDXHRrCrsxNK/7EW9pi1i8qc03H5chKPra67pkPp6ERsMsxCxPpkvBSl4/76DOzdFIcErxREFyZDp2MKzt5K531kmWfwhVQ+/AfP/M87GOw5HUZt4n9/yYbS3jwcM85D36tT8cBpOuZuzOO9axh7hPWy6WHtwNkjjDvST98GLye4QF/ZHhXmTtBwdMKTUjvcV3DE96P2vB8Jq1WJsiN57xxJzepvcAhyuwbg+aVIaCvHoAvCYDA+Et4pY+FaOoaPLZ19jLB0qD4fY5g+jI05azfpwXGdKe5mG+DJTSNcnWWMjY4G0JbrjfLrhtw3wXIbzFMp8VJG975P2raNNM7qGhXrPaOPVVepzuoOeW2+R+bVdVS3+h4xtgzjzTDOTL5rAOfpML3HHR1vnJ4QAgWzYOTv9kXRl9GQ3+mH4n3+uPU2EItb/DiXRkdqOIZ6BfB92X7NF70w888YyEkF4Z/9XkgpD4R8rC/mxPnhZnog34cxbpjPlO1rpjeQ/61Y9+Go8B+OdHvx31rhCdGD4VC/PRyjAoZg/RRvsBwN+3wsZ8P4DJLPJ1d5ncrkr5LC66cUtfIK5c66Tf1UG6hg3BXqGNLAf4fty/Zh/WhZPprlhn3e36DRK97Sgesvae+K2+J1TBudkb9HrTua6F5dKzHGENO+sGsjuSZMA5PxcxT+lI3DIIdoHEkfi/krwpBRNxYym4PxQC4UI+emwi4qFYqlieLvs1HdmoUuNXkos0jG8i152CyXhRG/p6B7VBb+rkrBh0npMEnPws9NQSj46s/rHU/8gvl7P7Y8BKYPAxFbHIzxLcF4qOqLeQsDMTcsAImbxPcsJRiM8/T9pJmgmd8mYrwn9h4yTdmh/R9ExgVfRelqyUIv2+6Cg6in0G+ystB47oVoyW5LgdU6WN8r1htD0hOD1UCScr7RB2spuItj+HAfGfF7JIMIPylIn/hDfSb8JsfCCQi4HMOZJRJWSVNgAm7FxeDK0njsnj0RTxGBxPexGD84FhYLxuNU7ASe12AaeqadZ3mNg9kCz2ukrRuADXc80CvXA/LF7pDzFWFzf2dkjnaG9iFnHsuyWIXFtayvniRmuSujip/id6QoXAUPjTQh6y+OHbJUYTZPC/7mGmiMjIPl56j/vJjMlym3Ig6fxkbiU/doWGVNwPuYcZj2NQrJoigoz4pAlSiG+4GUw7J4/Z15VRWS08E8EfNrEjHdIBVLzqdDPygDDXfTMaM2FR+9U/DrUDI/FvNE/l/OEDve4JowaE+KhoZOvPhex6BJOZZ/z7ZeqdFcR8uu585r0ZhNidwr1zwlEZdfT4S51CQkHU/AUP9I1JfHY7VmPB6WxGHQ/kncW8x6gfV/asy9xZKeYLlSxlA9ryWOJ3XRLmuIO/66cDxugKuv9HHSpBf3NrHPx7h5u5tmQsEqj/s7VnXk48OGGbh9LRuzmrJRVDIVE1/l4sWxPOQdyMOT9T94vnXKQgXuXZHkW9VHDxIu6LwVtfncEO2L3S2y+HNapD/0qch6TKeoCz6KGB+T8VpjcyM5H/NXTCbnY0a3ZJGbQiFFPC2gyo/hZOGbR3UyqTRsVBb9kp1DrJcv64Vys+tKwaTrmf96ovRbsUTYs/6xMH55qXAtY6dwsvlfoWjnGuGr7WHhjFol73vLWAISFp2EKXChSof0y64LvjPPCc4an4Ujj+qEAOUOIe7Ad6Gg843AerflhWmA9fFg/TtY7w72nNUvVkeZsQGeVvREhoEeZgzVwVFTDVwo0EWVeM3KWE+fajX/X99xpjM2/KyAYQ3qONVXBRWjdJDXoIGTyj1Rfl689o0Xr7VlVtODB3OoLWIKZ1bsfTaZ52kb5syleQ9nk+WI1XT7TwJZTphNno1zqVB6Kk0cuJisb6UQY/eyfLTZ5qWc3cu4vd8aFpLM/MV0Oz2edj1fSb+vzKW3PefSbMXldM2kgOf+E5dM4PsLR5I5w+71s4k0WmoOvTQOoinVM+i9EEw37kbSn1GZZDU9llrmZdGiilTut88sTOW9xyR++2Dx9yZb85HSlAn/3Zk4156DbSfT4SidDUPtbN5PI+CUB19Dsn4arFcF66dRdMGaBmUq0k7j/lQ0QCCn0L7k09uJer/uR7mmvTn3nPnyu4Spcu45q6Wz+rtrmaJ4PdMNslEa+PxaHfXLVOCzQA05pYpYn6QI1q9F7V9zYprkpI4+vN4vpTWIpszsSeuPuVCIoyMNXqxNWV1taI6xIbU7GFJgkCW53DhHyR315N94niZ+OcT7DDGNilPBUYq+cYJaLl6lkG1X6emyGvrxrZrubT1DwTtPcxZLi/w53vuGMVkYE4cxWnasqqJLaTcpTv4G3avZTyH3a2lG1yq64FRF45qvEfMjMF+B3sIaYppjxitlPsJNZ8+T95IrNPfIcaquvUz67y+Q+8Nz1NvgEjlaVhHzOd1TEHBohiP3OzH2L/M8za6wxfG+jjix2B1f/7ihqckV24JdcCnaER8POsJCPwmt01O4f0KlOBWXfmZwDlBEyyQYzs+FVr8MfBqWhIRJGYiIT8LiI8lYtTuNM9IYN42NY2anY/EwLp77Oy7si0LZrlgo+YyGSl0MFppF4kxyOM55xUJ9fDgUHtzlOmqW45XkdpmOOs2ilSYW1lHvXVfoyfWH9KhbPV240UR6t+7TpLpbxPz5TlcEdLwczH36/wO7yit7eJxUfHVYVNH2Nikg3d2NICWlc9aLggEqkpKSgnQ3gt0tKirY2ICJqGArdhcGKiKKAiqgoij4zTn38f6++8d5hhnOnrXP3muv9b4rxlQecMy2h3QcoZacYJnlgKkn3bD24UhMvcWDZh8Ds5HOuHD6PT2paqJNps2kP/MZOabepKERj8lssJUSbt2h7Nmv6L71QwqufERT5jRT9cUn5NzygirP6kNKxgwivZYQETXCeA8L/BHThU+yCTQZQ+gm6aHqkxUGXhlDgUyB6WY4stYAQ37HI1olCp3zIzBeJQGPSyPR/DQZLx7GwSg3HlBIwBKFMJzJnY502xgIhcUgYFE8DmbqQfmbFk73acMjXRsRT9Th7aOF2Xd1ofdaA7uTdaAyRxOf5bWQbaeD3WVaEG7SRnPwJ7r05CVVSTXTirNN9FLuFsmEP6OHJ1upMeEurcx7R+8aH5FyzxMyOPKaVK2eUt6HZtp04Rd1ffxDzus+kkFLP9WO+kspmmL4u+4zfeKJQGa+MG5c7yV3EsTpgD6687GPxukKYPtRVUx8rInkUk0IhsqjqlgZryvksU9dFR0PZJEUr4qNklqIiFRB2Vx1ZJMKrKCEotqtTEzSYebCk3dMS88xZozNSUZ73ixmwv0bzMQh65irPxcxBzvuM8s/VTKLR9Qy9h/OMrnLNzOTrEUxMVwBX3Sl8LJ+CF58UsTFeCkcniQCm63SeHtXErlySrhwVBaSglJY0sj/X7s4Dj1Qxw4PA9ipGHPrWGthiJqVqjh9SwetkZpQ1lHHDQtTLLfTBa7pomKZHpYe1wA7r39zpBWPmbQlQqS7T4TEdPcxK1aLULzIe+btutdMkvQ3Zvy4G4y+xnOmQ6aZEd68ht4qlJFgQxV9X76BuueV07gHc+jq7u00uH85HfFaTFvG76G1pWvp4vBycqzfQsYXV9H3kV+5tfiW18AM3BxCrExW3tfkLuZ4rSjVebUzUxMOMAdDXjF30u4z3SvfML8dfzP57nHwEkiCUHAkTiwKwcvECCwdMx2FNeEY+yEUypJJeGE1HReGTEeSbCxoaTiqN0QhrOspyUvU0yXjx8SUPqPrZ87SNYsLdGrNG2oUukrX8y/ShYXn6fvLc3T8zy2a7X+HRnfdpaDNM/HmUQ7eVhdCQGA2mrIK8TxoJoptZ8GqtQRP+vOxWzAPhlqFsLlWgJj0mQiaXwx2TW4pzqeBSxXcmoj8XMKty52Ru8hxyhLSH7WAZsWvooSti0j7yGoSqyglz6urSeDDWZry9CIpaO2jRv1qmvH9GNUsv0JmIw/StLQTFJByg1YWHyapzDOU6HGC/KQPUen0ejJfZ0Hd9sbUfHIcRZh40IHXY0jJw5jKu8ZSS4sr6a1Xo56XrhTWYkupbfZU7DqWrD6MIKe75ynT5gy1R+3hZK2rOEA7912mdLljJDKnjobYXyWte3vJcd5pstlxisq/VJP0tXrS91XHsFZ9vJLSwqwWeSzJ1MDtOlUcklGBiJESlktoQ2WyHniLNbE8VAtHF6rhhY4qeI576bHnVrqzo4wsb9TQ5Ve7yTarli5+30nBf47Rps4DNHHiRpqivI+czm8n172V5FJdRade6OPwCS38FDVHpo4BKiq1cXeiKkYdMYVfpwaWVmjgg5UhdB5rodPfABPyDFDTqIPvvQYoXa2LQz0mMD2qCT8bdbyfpYyc+UbQSFVCn6Q2fs3Xh+wBDRwp04fWFB0IhGmh6u8lqvjYQN8Mmih0wQ16veYCbZ5fTXU/H9GqP6foecsxctS/QTHfTtPJtY10f+A6fd56jnwaRlF+YDDFPEugh41EeRem0aRD1rTFdyJt/cij/B0u9CsvnfwiJ5Hcel/6+9yfVvsz3P1yPQn05Pck8tHLps3DcujL2iWkGRNMl6MXkOOkErq4M4R+huaTr2oMWbyOpzkj8unx6SSSN1lBIqfmUEn6NIrYtpAmJuVTwmAMzX6URkeOzKb8spX0W3Ee6f+cTVu2FpJMfCrlWU5G1ls/1I/2gs55H2jmBuFJZCCGKk1Cy/ggPL7ji2gNf3icDMD3XG8EPvDFCjdfjGAmY5TIRIQZjIV19AR4qLqD/S7xKROQEToB9ku8sDDfHetfeMBd2RPvb4yD+HZPHBSaCOuvU/BxayjWOXlDpzoAbb5jUezjhx8Ck3HfcxwE3gVjU40Xrsb5oCbKH8lfJuJAoS5mV6rhiqMKjAy04aqmAuMwXbhO1sJ5My3s69BB6VtFZI3XwLBADYwVU0dSozYWqJ0jx8Z9ZNhxiI6qHaNnMeVkKldFk+TPUP20SjK4c5xmJu+kzl97aPKvwxR28wCNrThKyRd7qG99Pz148Z7yI9/S30kfSV3iJ4n8fUejvT5Q0sK/FDX3C/2a301xtz/Tavd2Gl7cxenIWc0m6hK5RL86b9KBic+58RVa5ylx10s64/uclk28T4mnn1FYxm2qXXOHFCMekFcIg/QfY/H5OaH93Rg8vDsR9lM8cfTSKAyMnojdO9xRumAcWswmoGHmaGSscMeNU25gbRdr01hb1mP7jLau+Ux/lJ5RVMwt+lPcRtZbbpHc1zY6ebuZhAYf0JHdr2j5jYc0f5kS+g108cNCBYdnymPFWC0EnlSH2jU5fKhVRaeBJkRXa+POKk1oJKlhRrcKGBMVtM61Rr2GMxblMah45AzVGleccbLHptuOeLN6JBaTDdQbAQtrF3ivdkLyhVGYcHEEtmu4ICTQEbpPrdDl54xZd0fAuAbwmTYCHZtGQTqZB8lz1mja5Qy57yPgNmwEFOVGYtxbcw4XRPmYIkx0GIcPWKwQcscK0iUGaDPRh4OrDn5s1MW3bCN8lTHG1ggTOO14R0HON//Hzg/G36Wzla1Uevk67VrDxwOCV6hP4yZ1lj+mcrV7pCLdRP3lJri9xxjXfvPtVYoh0vINICAyHF4rdVHnaIZkO0vcHq+L50dMMPqHAV776mOjnSnY72ZlsrJmbXlFwwZ6Sdj3I5mK36NfW76Q8+OXlPfoI522+0iZG1+QyN5Weir0iuxv6uAKaXI29J/tfLxNCQaH9SC3SAlrTqnjQbU2yv3VMHGNNqzbNJFqpgE9Uyt8HnRAzxpHNE+2xRLBkagpskH5aBsoMSNw0dkaKftHYqWWA+bE2sM21wEqi2yQnu+PXefCIdAzDet8pqL7dxQ2HAuEydEAnFgeguS2QDzdH4PyD2GY+ikEX6eEQS03EM86EjBDIQWHHadDenIczIoToBaQjrDSGOzUSobdkTSs3jEDb5cl46lUIrz7ZuDQ/kRESQ6S6IkvdOVHHzlsksCiVCE8zhfFVUsh2LZKwLSon6479FKBhgD8V/+ikpFCmHxTGEv3pXPfv0ouBf0WeTCzzsO8tEK8vpuG6o9F+KWXzffHaXh/OAfXCtPx81EWztbkQNA8HR8kk9HYNQOH5yUhZGkCpkmm8+1NEiZ3J4FXno7otgQ08//+OD4Zaa0J2KaXCssjlvhUqg/ppwaQCdbDTUdlfJLjn48zZjifqYZ9zqbYn6KJhxXafN0yAs9NBw8DDbm9qz5ohEV8v8Luof9CC7B72jBBD8vbDbHzhxaUf1kgioxwMc4ASxONER+niy2tGWTuV0JqgjPpw1Ifeu84jcQGfMh1fTKV1Y+njg+plN1TRPXLp9POIzn0w2c6Ca0P5zDEP4xVPnInRdkcoUsf6qh7Wikd864lF7FqOh28l74ZHSbThTso+GQlBevvpSkuiymjOJLm++cQH2VS7sJ4DofcTV9KLdfmkuCPIjq/OJQG+jPIqDSfCk/MpCtTF9AXs1RcVsvBpfWpuDYzCU9fpiNIKAM/5yRj0D8VZicyYWidCce2DKxLSUfD0lQc9k3ln28pXMpV5fysar8Kto80wO1Tyhj7XB5Sk/i4frkcjLp1MHKxOk6LK2N7kgbS+Dh5sZYaZ4uWnFBEq4wWFE7pQl7XCDs7lKA7wRA/UnUwZ7I6uibookxdHRveaOCGvDZsjWTQJaaKez6KeH5SEQMOWkgoVEX7IxnEd6vjspUipE+p4butGj7HK+LgBBUMblHk5uTfKM9h+n9YXtFPEmeea0Bupwz6Pspgs50K7i2Qg8t1ZTgcUcbxlQrcnNi5snN8lm4G71QtlJQYwf+LEdKjjGHmpIcna1UgN1YHHYo6iOJjoFi+fXo38xRz5WsKxwXe/65mymbHMEMVipmA+beYq/syGZvVS5m3RflM3o9MZr/XFkZdvoyx37uZuencTI8fttHoPz30PPYNHVnxiVw8H1HivTZysGgmh8NPye17Nwn1ttCGqjaq1Gyn/s0vadF2Ils5E3qsoUNR3XZ085gS+ey2o6YEB1K0MaPbf+2oL1WJ/s4yocOZFnRByZCMMuy4+z21/jAslhwSq0WWsd8ZF9VvzPwka7rw9ydTsk+chs8aQi8r+pkUniJ1hyhQ1EEZDqtutC8nsdJKerDqNFXu2Mfp6JlHR+hozQlauG0PNcdU0NLWvXTw1m5yqKuiGbpHaMzoT7T01iMKVWynOQEdZNHyhELKntKjvG5SHfqSpps9p8DzTSS8rIlWmr4ll8lvqaqslYY7H+Xwe59rLTmKn6J7/VdJtOcyncg/RHrNV2hX3RmaE3SBBvsuEvmdopjHDRQ6tp47DyxnYefKngf2PLHn4aDxGjpTvIRIaAHNL9hCy36soK1j1pDC3VJ66r2E0otPE4sJ//l41t+zeHDB+xt0qOEU9fw+RrnrH5Hf6XP048YVUnx4nbzXnuYw5IiVNTTiykWaX3WSrNdUkeTZXXQ/4RIV2+0jMfdq0i88QZtUq8hw8UnyDz5BETOP0eIndpxNEVxuhehmc0z4ooe7Lia4tsQWHdkGED9qBbWXJmDETfFroRUObjDD0h3DcPz8MDQsssDJD6ZwuWuP0RvswKQ54sDKYVjv7wzXo8ORpGaBy6dssMhlGA5HWONriC3Y887azx8NM3DseOJ/7efVqkRcfpWEa7fSwbuegPufkvBVOhmBtxNw7kkymnz/o59Klr30uqSD01NWZ3tkO8njyAdqf/6C1NZ/p9K17+negw/0aXUXXXj0lnK8hzOvtVwYdPkzAULdvGbbX7zNUad4et+dmbCDW3k/1eWZoc8ZZr/FEGbDXntmebcqoyArwrA2iLVLrD2y8MnD6MeFeHmzEPfb0/Ht0Uz0e+Rg+pdsCBfnY1VIFrpG5EI3OhdLUq9xPGff0WO0We4y2Y09RnM33aBb/Rdp+ckLJBp6g4x2H6KggHMk7XWeguacpr1LLtPi6hXknDODAjfkkvufhfwzFkrbekrI/NYy2uWdS4Oac0nmTzC949vtiEMzaebRXHrM16F8o5loiyziOOO/a+HW/3s/d3wB+i7PQtTyYpxLL+Y+G6dcgi0uF0hx+UVSW/uYNqlfoBDzS6Q1v4YG5W+Tz+ZaSpY4QXC9S8rtDSQX00iyxxvpT3QDnapyw9T7Y2AcDOTXe0D5zQTst5+M0N1jcFvCC5k3x0F422jMezIesz+Pgab0OJSMn4CmL0mY9DoeyS8ScMwhCqbG4TjVHg5Bvp+vKwrFiYY4PH8QCxfraIx3iseS8Bi4XorByv4qKjmxi17c30EfLKsocNQubp4SK/dT5fSD9LHvII14uZV0XfdSRs4eGuK4hxxeHCRl3xdkov+K3m9qI7XpTbT90Qu6sPI+XY96TXq1Dyk09imJz2mlETOfkfe8V8QLaKaTRk00PGAG6tZPxxzLRG6evNxwjkvIvIvHlbchMHSIRvPmWHzyjsSvoDict42BTX0Ufk7wwbqmKVhz3w2nq8ehrtENe7t9YJ03Ad9KJ2CYSQAWbHPHrLxJ0EyaBNHBsTg8azJK08KQWxeIyXqBCHjkgwvyk7hxtduC8TtuEsL3ByMu2xeqh3zRGBmEYmdfWBUF4FRaOsYezObOjvKSXHw9VQgnmyL41qehbsNMdEXmIPtQNmbo56OjLBN6fOyS8jeHmycrc2yDDzdPViYrb7TWRIi5TITX7UBcyAjC6wZ//Jzqj2NfvHBr0Av2kSbIPqAL2SdaaJE0xTcTPeTbWUBjvCHam0wh5m6KneKauBNjCOFkfehX6ePEVxOk7/1Du8I//I/dZX3LssDvVLfvNeVmf6PbTS9I0OwdhRZ00bSSd7RX+wt3DzuWHfOlt4usvwyS5VgBXCp8R5lTB+i07W9ytOqnxcv/0Ken3fSqopdmjewllsPdFVeH5Co5jsOxPprlcXnLFVD5QAMvlvL5/BI+DuDjXi9zFT4m5fvkBerc2f63luwZ+bemRXeKuevv9xyo9KajLS4X7/hXy9UCRH0t4jjq+TI/2EZ5orvdE+tK/Dm+O+3xONBLX/xq88ah2z6oWOmHykgvlPl6YcUeL47PsvykwsAN9wQI1WV8/rJ8JM5KumPBTmfofAKWXCGc3MTDjXmjMSKK4PCa4PSOsFt7FDeeHceOmRDsgHt6biir4/Oh986w/ksQq3eB+m7CuBCC+MlRWDJ7gMzlummfiQhGvRLAg1Xf6M6rj/RGVRQv1vVQ/uEuWmzSTyuG9ZDI1D8U2T9AWaU/6e1HfY6nyA8zx4IdOrA21uPzZzUUDRgh1F4Drno6kLxtgpe+ukj4aYhd4w3gskwHle2pyG3IxOb9KXjmG4/IVcmAUwqGLEjCyZAEbA/PgKVmOn7EpqLfOA0K15NwZl4y8j3bSDKhheTO9HC4XuFHJznJNFPi0S+UsOMjnTzwnDJNOmmSTxv33nt7F8kVfqCPHbl465WFWv08pLQUI721ALL+hVi1rQB/3hbDlH8ebBVzMMI6H6J7czHetBAdnwqwTkMSBf6yGOgZijd/5Dn+Py2cz0PrhmKcjRq6v8li0xVZbHdSxKJEaSj/kEP+UHnELLSF9jxzPIQDTFUc0bphOFKvWeLgEkeIDNig0HkYogut4KlmhZtN1hgTZg+tXFuECwphd60YrmUO0Ne5/4kJDzRJ4KD6L3I/PQQaJuLI1BkCgXgxiGULQ9xHCC+HieDPeQXcW6yLLzra8N4hj9vZutgUrQzPGwrolFTBoacqkAozRJKCJh/bqqP9tTqmvlPkuALLH1gf/8+3l2ppwqzVEL+LdHHxixYO91qgLcAA/qOMUBVsjA/eumjZ9Iv3QtOI2YgQJrB7NLNnhxNjeO85jyb4MX/cB3nd577wzilOZKZ2KjOtUjJMfPhwZsXPPt7sw/x9jUjl7HyjRh5chmZz/qh+Sho+ziyCi3AO1u9OglZsNvaYpGHl1wwY/srh+HR6zFcSzvzNcVuRX385fuvy7iuljPlBYXWt9N7jL2kL95JD+Fe6d/wn3VXtIgGVMXTKQ5+SewzoSoQ75ZcaklTdGNrUzaPhRxlq+D6SMk8p082C4fTKZDgt9rems9NAQzeFItQrCqnugSgfEojozFAM2ReJo0+nYsu2UORuj8J5pTBoloUj7FAYZhcFQzgiFOzzXSnOwSLrdO759BMKueczPpIOv1czUTk9F4q52fA/kY9XeVk415YDrQu50OwSZV5MDWBWz/ZhhBdYc5icxSbWPC3mwCRPZqGoPjPXMY95bOfDjIrjMTpWXkz6KhPm7cF1DOMXxI2NuDCbwzLj/85iPK8vZMJNpzGFkfOZlwF2TG9lENPYE8sknZ3KHAyby1hN/EujFnVRsUE7Te/4Qs6817Tz9XdyXPedHi3/SNd8/1Ct9luaermDJsd101qdj5T56RsXJ5qbNxoj+XakZzbBWGM0eB1j4dvvgk3O7tgZMAb98xmsWDsGI80JUvzL1cKVO+8an/nnTyINz1MSIayQBvim4ZRqMgQ3JMO3OwPyRRnwnpuOronpCB5IgW9nCgSPGXNxopGfTCHzYhjHew7LGSCYjyMXSpgif6MufooaoLnDAEZNRlhw0hSV2ibYXJgCmdAcHNiRimbTLAwdxj/v4QXosErGmehCDPCyoX4rG1Ny87B9Swai3bIxvyYLW8wlsVRJGWV3pGBQIAWP9yoQuaaEBSvEYSethDNTFeDLf78wQAmvFsnis5QcZofJIkl5GgQCvCGXHIRy62kY3T8F9oP+2J8dgZDTAXx7EYClpt4QFfKD47hAfDUMxKylwdx3R/P5o3S8Dt6e0MeRbnPM8NbDlRZ1HKk2haaDGtJ2G2LRJX1kPdDEu3gDJJZow9QsHVX9OZjblY4NL7JhY12Ic+0FKFZMg65qER5r8/1RSC4iTfJx51cmkpbnoONvNj78teTiX5mx9hxvfH3ZHv4RVihJGIZy/vqaTLHF5O/OWLfQDmkBdkj+Yw3tI5b4XJGHKM8saBnmoehEMVyuFeDi+kKs9CyEf1Mx1j3KwXbzHNxWzcfhBbnoUCjEvNBCdGYqc/Gz6XkKXB7pX16ts0AO5qvU4KiiBR1bdfRf1IBTnwriw5SRe0QFrB7/02kWm/87Dx3ZgYzAal+m/4c58yZ8LtOk78+kMVMZO80ERnrRGKZ28x+SGS4FtSYRsDm1lSXS+JQ7BCfP/qIoJzEsjBPFjjxpHEuTwGplUXxoF4WupxBskgd5rMzt2rqMfsyC//IAiwmveJtOL+OJj5Jh9keNYKzdRJgvEiqM9rku3uO3t3h6ht64FhWO6OHBGOybgj2O4YgdFoCyF1Og8iYABxSnwvFdJPb6hcCpIRACewJxaMAX1UKpvOQEtZFqM6fzLh3P4DUs9Rsp2187Mrl5By+ocv4o3/K8UcGSnqPChuuP+m6iyrOQUeeJ/9DmuYXZwFx9OD6n2qIgchQitF0wvtsJdmojUDmegbyeDU7E2GJh9wjskbLFpBOOOK/piCE6GZhvmopasUS08fcwxiobx92K4OaehsVxRbhmlw3XU0lI1sjG/jepONafgaE7cqD2IJ07S21jEtFanoos+WRcFc7EjwMpKFFLg8GzDJS1JeDEiFR4lqVg/vJktPxJw9X2PO68bxfMg4FACRQmFsJrWSH6PxbAsacYTkK5UC/KwcsN+djxJBdpkoXI3VWID3v9IP3LH9q+U1BTHILWnFDU3IzAcl1fXNsVicaWIIRO8MNJ4xCMbfPDWl4g3u8O/h/7Ei3yH7nsHM7eT4Hl4jwEHczCYsUs7GjPgcS4DByIycIu3yxYho/ifNeyaZ94I7XzmF7pQkbqWgUzxFWLSV2zhXE9ksVoX9ZlUityGEtrW+Zd7xTmulo2s//vJPKJjqIp3iU0uS6GztzL49vMsfRBfwbtCoug0hdjKHZ0CW0sjaTJnTE0/3sq3Z0bQA7blTHhtj72mRpBYZUBJBKGc+c9XlgL926ZYTBUHbG1FlB/wsdP/rrwljJB+TodsL6V9bf/5srOu+bzI55mpAAjdvIXzyu4k0eT/Rm9z/LMxQxFxihZl1nW1cFTthmFr4/4drrGA4vuj8a0Ne4wMXSE9zh3TOTb5qe+jsgbNh43txFujh4NkwE3xJzj4fcWfy53Pqk/HC1eAah3j0IQX3cLQqbipGowJI4E4cbe6bDPmgZRuzAUUxjiPAMxw4YQaM7gaC6D5FZPhL30QHaBJ3YdccWB+VPQaecKhTzAPGosGgcJ9WVjsbN9LL4eG48VVu6ISfXC83J/bNvpzY1LOTgFv7t8wVS4wf6JJ+R/e+LFfg/cHeON7x8m4Y2DDdSGG/5PfN6z1wQr5a2hetkQkRYWCJ3Hx567DLGGb+/uXTHm42ELuPL1kbVpShX/4bysTWPtWYDRLO4qeZ2LOWcL+dzsP1e3VQnu5s9EResj0ljSSJ7597m6hvlPrhHa71CC5HPa9vMOrS24S7MHrlLzvRs0+egdmmVzj6ZeuE/NHwTxrloUs84IYnOmOCp/S4K1U8vOCeKwuAxkHYeg9ZkoRodI4LysCC7zxHCFj/HYGguHGwxM5YGDTaPwoW8sHiaOxNNOJ6xa7ooAU0fkx7mjtZOg7jgKY9YDcekuiEuV4eSVbpHhYsn/5A3uUYTWHDkUNfH9GX8eZ+8MxezrknAJkUXnaFkINhZB5W/h/8QLor3/L15g15KP1ZWzMOBfzF3sZy9KijkfxvrNCTxdzpf985vuJfr4tUcVsUNUsDlHDQaJKph9QwNUrYl18zW4e9gzkSqqigeHpSG8RAabJkpBO0wJ0xyHovewAnaEK+NgiRxSmpWww1EeAbJyfF/C50o/QpCsEIjEFF/UikZw+YRXMVOwsy0ICpL+SMsKx4ynwXA/F4DYJ4HoCfHDzvAoLofQ1TANW+f/Xy5h4tQIlJcmIIVi4akXBcXFcbDQjUaVQAwM5WM5e7JHtwB7FxRx9sxnzCzOph24UYhnJ0twPTQXr0YWY0NBER64FeBD80ysXVqIiEEBSL/sIu0JP2iWwU+6J/iOw1u18wVgbt1Byx376H1fO3mqd9HSuT8o1L+bnuT20VDpREzanw6bx8k4eSCTk73fPgfBFUmo/JSPoMpULEnKROzYbCQvTYV9XyZEW9K5vNa/HNc/397TZYG1ei54M8QS0Twr2Jy0RZqzFS68tIPwRTuo3LDB618C6I3+QoH1vbTuiwimefVR9CUhZIwQxOJAYRxzHKA1Dp101rCfFkz6SeWRf6jqmSBY/rVM6D2lPmqh9+t+UufVr7T6428qa++grOsD5Nz+lXaue0sWF76SosxHUtz8mUqvfCM2/778+D4qc66kWPXT1Hj5DD2xOEe3/fZS7psrNDammo6tPkinz9TS7vX76EHQMeo2OU5/Nh7kxpR37aXrBRf+O/b66cPkn9NIPydWUVU7/38Xj5HtjAM092AtjVtVRy1prti+HAib5oQxk90gmDgGi2ZORNvXUQg29UD06bEwbhmJrdfd8EmNULYW2EPuYGPAbGyYjTOsXddKLC8+J/iW3h15Rf4mHWR37yVtd/pGhTmfyF+tjSzff6IvTW+oX1kHcg+NcELMlIvLs3vgq2WAO+f0cXacKR6N0cVTxhwHxE2wSdAIeYqmeJZrgC3jWpjanzsY1hfduXOPcY5YycW9A40amF+7HjDvxduYW7HBjN+Ik8yLeTXM56RKRkWhiWFx1T+Mte26HMcZ5Xzk4eSsgqdiUrB6rgIheRkM2yOLORJK8K+RxZcMRdwWdILUbgvMOWmDI8Z2UGo0RuBsS9xRc4JMggUeyNsg+IoZNKotYDrOBto/rNCoY4ue93F0c8YCWpcWT/ZKqbQoegk5bV1MkctCKHD9QjJ7OIcqHOZR3YIF5E05tCawgNxN8kn2qiw3T5bj/uO27Dy93cWx4JEEXuxRwoxOSSTPkMELU2kc7xfH3W9SnM/suaWMXZOMON/pcF2Vsxu9+WaIuqoOMSNVfNytjm3Nqhj1TBtGUbrIktPBE+Y4jbWopUcTD9GcPRfIo/0iXS2+Rlnix8gfN+nn49OUuLCWaoXPkfyG43R9fz39nXaWWOzAYgoWS2hVFWFRUwZiOnIh4V2A9zL5iIzLxtXlqfi6Mgv5DVlYU5WDxbb5UPpZTu3HS0mnv5pCDLdTheRmbl3GrNxP50+uoV15K8h47E5ablNKo7O30Ke67XTsRRmxtVFzSuW5/ftXY1VuoQDebhX8sJPD4VQlzJsuA/Xfcrh3QRGVZvI4aacEdg9YmeI+W7g9YGWy8oanLaOOOytphOJSSq7cQ3dvrqfHgesou3gDmSgvpc64BOiUTkOCRRTSXadjJ5+3GO+PxCmDeDyomYbMpzHQHQzGnNvT0DE5Gp17InDlXQwX537Of07LPSWc7Wdf2c/W5czirotn8vB18kyIrS3irp53JXjeNRO7H4ajo3I6IpODsUTYj4uZsvFdYZcg1FsE4XRSDJ5fieC70nB4NE3Dsr9B2BYUCjbfMUdnH42JPcvlO9h1ZfMdb1Y20vy9x+no7io6uLaK3vypopa2WmqqO0VdS+pI670LRhWPht3kEVzeof84j4tLf71vjxUODLT2j0Gg4ijMuUuILBqJmvnOqIgbhR9rQzHXNhbB+cGwuz8NZ9NmcDkI496pWLFnBlr7puNhVjTUpePw6EU4VghHokstCvgeBokgHxwqCOTGGr6YjKy1fsjcOQ2X9X3xZd1U6J2bgiYxX4j8mYpE+QD8FQoCxU3G9CpPXJw9hqtlEH1AuFo/ATuLx6LiObBOcwq0zrphxJmxuKY+AdKLRyNMczy3nl4/Y+FvHYrwFdNQ4RLDxc8THwdD+u10jBCNRePOSMSti8WIB5EYqI9Azo8oTsf+hEnBvl6U07GQNjFOz763SCLvgDS0hBRxdIQoOjulcOOxJLbyJGC2XBZsPWZImwYWztfFNwEtnHqihCY5VWRb8PlorDJ27tKC5iZ1nFiphrUyOhjyVQP8mWPzxQyubs38VDruf8vl6tfYWrb5K9OxXq4YX57xP5PKQXNpPtadzsIjmVx4vMwFq8OsjWFtC1ObysVuPrXNoFcK82hwnD+pCJZQ8kI/uuYZQb8uZ1PprWj6oJpDU4vtoDbRHkpvzBFqYI7zLeaIWGEHWA4DDR+GyXxd0Ja3xMACa+jzr7AqCyQbWuOJoSLaX2hjTZo6GvjzfulnAn1xPUTzMcfD8UaIjFFHSo0eDq3Tg2q3Oh8z62CJrCa2XDXAd209CI74Tw3F+vM6sPE3gctzXcyRN8QmbWMUvdGE+WZ9uDXqYsU7HSTdNMDVdTKYsW8IrsZJ4GenLDYKiGPjcGlov5fBLRdpOG+VxJZkUfxtkEBOzlCcMJHEuvvSsFMVRfU5CejPlsSMrYLIiB0CNham5TUEZfYCeOEggs0iUlicKIocSXEU+QzBkW9CcJadjPP3J6M8dyqmFAVBWD0IVxKnwHFIAGRmBaJilie+rQ/ACg9fpK/ygVDjVHzp8IGfrCOnk+bJ9ph43hZeXiNhasLglrMNerKc0dLGYH3WSMSfHQVJeWcIPHPAsRFO3LOwz8g+m3i3KpwD1TF4SgXPs+UweEITBg9lYKGvgOZVSlDaKYuhNsp8rKYIUf4+DGfUIHpdCa6MFnKq9PmYShe7TytC3sgQtrNVkQMN9AzV5ts+Fawbp4ntihqIuGOBzAnDuTzEkM9W2KJki+tzHXB6kymq40Zgd64NmPBhmNtuA4odBtknlrgnYM19NyuTlcXqSwdpcfv+ZKMRHm82wut56ki0VsZeBU1Uf9OA1mddHNmo/z+4lY3bsFyO5XEF0WqIHW6CvDoVDE5Xxysl/jwNVVF4WxuLd2vhqPxEDFMI4M6taJsPInOCufxYk4wPdh72hcSfiZgyLhSJ1/2xtNAHaw4EwvSkF7xM39Kv149o2tr3tOhvO5ltf0afKh/R0v5O/hl5QYP8/w3wX8sPNtHbKc0k8+sNdbS/IlZfBPZ8IxbPsfoyoNbFxU6dRghjun0/pW4RxJfPHbQrrY+Kj/whkTs/iUkSRPG7Zi7eyo79N4aNtxpuf09l775RzZi3JN85QMOYHhqu1kk3Ur/R1KXt9P/HJwpnmyCSMeJqf1s+WUPaSA/fuoYh1tEKs1pM0VI1HFabzHFK0pyrDWbrhdl7NQO0IZdvihfrNOHYqQnlBj2UbVTHxmpT9BTpIzlBF/OUDLD+oSZ3PyuTlcWO27fQghvbdEcHJ7YaImWRBQ6uH44ncyzw0tUMhR7GyD5hiPrfuxiP4a+YYQ7zmB7hQV7qngIOd/14w2Pc5J0ZEdkHjGnbQeaX227GdvIeJrgikslsn8fMMm8hdi98Tb5zuJfdC3YfnsV2kpvCKzI68JSaLb+Swuw3tPbge8qc8InmrnnN1fG1nm7m6jjZerw/yc+4mr4L1W+oU+Et5VS1k0rNI/p49DV9S39Fhs9e0vS4d3SswoXDY7qLR2DoJQa+b20wpt4BvfN58DNzxqVmO1zTscLjPlucG7THE31HlJ9zhtSJr1y8IPdMEPd8/+IFpne0mWxLISZyYifvyJZgpv2LEmMvZ8SsHWrD+N39wyuO6RhVr6vLQ8kWnqIa8fKianitMm2jjntM5+WcUOaVzGoaNXTDJV6enSLvVvwY3kfXSN6jpxI8A+dY0jCI5+qLtQIS6EZcGlf7G7C9mNJX+pPePm/SyJhLqg0RJJecQR4WOTT/bjj9/3kgFmOp6udyOKtyUwrGq+SBycpCjXImetdno94lHbK/MiCyOBNdF02x31Wby138y1mwNZrNS83Rd1cHfx7qY3aFFhzXaiNG3wCDxgYYutwQbP3JjEhF+r3GkjbIClPJHHFiMXfMB03avLKFKZARI4dEA8oVFyGRchVqEZSnpdGixMaq2bmyseuchnguZ8Xmq5J5SXhXF48zZekwOpuIEYrJuGqWgu2XE7DBI5nD86xMVhaL59/lSRGL54dGPGWqXnUxX68K0Oa7KnSmegjNeSxI3da/GT/Hdub/z8O6Ofjideg0rGkPw0bvyWh0DIWTVgjU9oSgdkco/HYHQFh3Kna2BuDnGG3MHm2KjAYTzJTVg5ugBdRS9JC7RRd2cYbo4Nu2A3OGAXHGkLxiiHxrY2iRHjBcgcsXBerI4/YaNZg0anK53B8r5fF0kg7k96ugM4bv56eo48UDRRhqq8JiP98WF/qT0VoX0vocS02YStlfXehNqzk9np1I3u8dyC7ZgRbumUA8IWe6td+LPEqn0MIN44j9blYeK4fNFyex9ZMmeujV1Mf5amPoqKhDwl4NR8u18GGXBjab8X1sph43hs1zsfktdkz9fgtuXOdTNVT6mkB5uzqkzEywL8cAK/dqISTJAPcktCF9P5XYmrc0jxTyfbSUyqctp0T9FdRbnE0Vzuvo3mABLbTIpyKrBZT+O4u0BudRb/R8YuPO/2LQQ5ZVM10bDjG++y8xOxNzmcmvbjNRzeuZ5VOKmCPDdzF3LWYxt4+VMe/0djLnjRqpY9VZunXpOH0oOkZrnA/Sjvgz1JJYT16Ch0nK4yptLD1CnQN1ZNLeQNI/j5KidwN1PzpDcrZnyL3zLileaKR1YY1cXXrH7hv0Se4c3VA/TjYjb9BPt7PUGneJbj66SmEbz5KQiRJYzrliQBnF32W42rCw08pYsUwOVksUcCFMHWdeayLokBpePVSFcpASxm9QhNgJVYq1NybPOUTjg3lc3XfiVwM6K2FNf4JdKWlAkaY2j6F7C2xJUN6CjpcTPX1vxq1d2dmV/+XiLC+f5lNKIdlbKW/cXlK7u4AK7uwg78FN9NB2A5WUV9L55RspbXsiJI6mwJGPn1dfSwXjl4mTd/PwUC0e44NyYdzJP+NjE/HALwNa2xLxKysZBdZpaPZWRdscdShVS2GKpRwStBSgK6iNN7dkUDGJrxNGOtDi665QhipKKpUQ/VgOCzJU0GDkjKahDO7udkLrasKERjf0S7sjyNAJG6LGQnEpg9vT+FeVK0qWjoSEEGGWLCFjqj+T1xrEBDZ186QLI5mf1tlM2a49TLGrMuPit46Jk1nBVD4dxgxkFDGT+0YxifkezAOVAobtV8p+6ATbVbZc31J223Cud0l6ozmexpsgXsUWuzc5ouS6NUrNbOG3yhIrrPnc+sJIrv56Z9ooXBltz9Vhs7m2sxcdIJXqjMGJo3FypBtObAIm1TPYNnokHCa5gD1rlsMl6JOCOM1xl6Nci5eM3XtZ6orSIfnyQUZuoxYtEupginVEacgcBdq6XISW2ytT8OqVnK3WSVtKgk5bqXrrJmo/t4XK5dbQRJddZD13NfWtWUZM7HpyLF1BpTvXk9ilMko3m0DDH6RxmPzlogwy3rqCig9lU8bqqbTzA5/r54TQRqf59LCjiOYPTCe14CISLJlBrJ4Nc+5lbl+WJbvNirRYoIMZeNvPdCnpUGXgALN+vTCtsPzGtA/8ZH6JDqVJ7WIU9VeSPj8YR3l3RnA2prFHl9hne5mrQztlGBIfKUl1DS40p8KchgcY0J8bTnyua0Rfx1tSwyQDLlYQLjgcM0wN/hszWN5gBq00LcBTC2XCw7DyuR7aTUzQKWyCLw90cWXlS4LQU7rpxvfdLz5SXV4r8X4+o2mL22lLbyvJlTyhNyot1DeymeSphUSnt1Fixhti47M97W5cHXSrLYOfOWOg6zMeSHFB4343JLuM5VMQVwzZ5oZsR6D4GEFYeDR2uAxDq/EwzBpuz2EXVldGyxjgpKgNLsoYI+yCMUY+t+ZjWTN4frZE5A5LDCswwxb9kfjoPwqf+N/1MMmd62GYt9sVl44SnIrHwc16JAwPAGOiXeEjxsBNawwEL4OTw+rnYzlnTt4//Szdboet+01xMc4Oyc+dcG+RDU4rOqB8qw1qNYYj40EyglSy8LY4DWtmxHO5JImqZDCFSfi9KQE+gunYVpCJ4gOp0BpMRb1cCuamJ8G87T99KP96Stj+ErY35WW0F5lunUxdyjxadiKTTj73o+oVfnTZLIy+Co6l/CIhBIwWwqkDP+hcgwjK54qgbp8kbs4eoLJTEpgoJobz3/+Q8VJR+N4TQPkvQSjvEwXbg2LiWMH1XPzrtbhyfjXdXr+ZWmW3kLv9CjrrXUNu8yrokf5merVwFxUNXU+D59PhOC8b8W/SYDeQjMG/6Vzua01zKhpbU/mcKgu99zNR+iEDfUMy4R2eBk2BdC6f8i+3Ui3qgRwDL0x8643UG6NxYL43VG0nIvvDeGSXT8I5t3EYWDkB2b88UHz6Gw3d/ZLe/e6iX6qDtJiPJZUudlD5l9+0Nq6HolLek7Tha1KMfk+VSz5RyMMvZHW9h479TeT24sbkODRPj+X2gt2HArE4HBSLR0p9KtZIJ+BwdiL6FRMhazsDgzsTwNoFzYcNjJvjbWbKnZ3Mt9x5zHmHDUz6u0fM7oQCZsWjK4xD4iHGbdVO5vqSa8xzyf2M0bGjjI28DPzOK4Lts2L7q9j+gI/FUtBwUkTaJHnIP5FCn60GPlQqwClfEcPmKWPDZVmwdj7hZjJyiqZzdn7xkwzOzt/aNwNaWrnoP5SOzS/jEVOTgXnaiUg6kQydgDTUtCXRpGyGLFIDaKNaMrnsZeiduj9N/ZxOu2b5Ux/PnyxjXej2zgk0s8WfbAb9adeKSK7HjK0RtorTovrBsUTxmmQ00YiEspwo2s2RxpvI0p8FIrQ6VoV82lVo23lTMvS3pCEr0mhu6mIKPLKei2deu7SB1HRz6emyBaTauZB2FGRQ0eNN9L1hES0+tIgCZq+kC1NKOFlBEkOoovIbw8p6+cmQk+dc9IcR+m1N7r8l6GKiOIXUqNHiMcLUtluBlpcrcvXP/2qhWSzI1jazePBiry6VKArQ9PWSZPLXjgqPyNGDJB0+p9KmRTekKGj0Fyah4AojxkhRuJEkZ0v/hF9gxKrkKTXpPVOafZahi9+Zt1FPGM/fnczRgUFGxbmDOTO3ibkvuob5NPIcI3xBiAxFzzJ9k54yV+9+ZkKndTHnVtYxT/w2MT++1TOF6xqY0+cfMhuuvGG0MxYz96POModrqhl2zOPvvczcokZGPGktsyr7PXNHei8zvuMBo21xk5lVdpDJv9PINEcfYr4MGaCc1s7/4annDn0mh+fd5Hr8DbXP+EWe7W/o0PwP5PnhM310e0cBj76QeqUE2LELNYdALkQCg+f+0pZhwkifMhQtjiJIni2MyOsDNNZEEE8sRJFQIIq1kmKIehYBWZ0kjN8dycU1upNioPU9CtM7QvCGmYa/UnEQFeFj9cfTobAoBpdHReDSg3Ck2QribrAsRPMlUNIgysUA0s4NhU63IPzTpbGjRQyztshji68MFCMkcE5MEqH9Q7j4SYJ2BCeXlcfKYmMpKrbB+L02BKt5QXAui4Hq/jDM5HP8mpRpaO4OwpSQCCp7uphG+82jc5cSyEtqJSXeyqYPfdOpraKEys0z6VTpakqwnU/zA4tJJWQOTc1LJbZ2N/J4Ohb65nDx1nsxuWBrehckFGN2dAnkOnOhV5uOBtk8wCoXb//kY5LmTK4+g7ULbJ6fHce+tq8pwAb1Yu7K/JoFr+QU2Npmc9cOi3ys7S6Ebf4Q2rVPmxROmtGrfjGudmpxsRAl7pajUldx+vJVjDJaLEksRZEm8ZTJIE+dmqTFqXlmJ6PkLEFf6wTpeIUkialp04Kt8vRu4XemYpYmBfcIkkaFNEmZydOgjDDJ60tRarQYdY0/Q30i+yjt+xm6knSe9g2t5rDknwtXyPryEZoWUE0hMjWU0VZNZwTqaMWvOjJtq6OVsiuo59Bikm8roPLEMlI/vJar/b2nu4hsru+gs67rKZK/hsvaSkktcTFtnLWCNitvoCVDp1CRtyfdV8mi/mszufEsh2nKTCPfwRzaMxYU+T2RNGrCSaQ7lGTmZtHu7kjuHnYcez/Lc+I/TOZ4zj2TVJq43IUmLXCi30Omk2iSG21QCKE7T0JJ7fgEcmxeRnRlBtf34u25lLK2TafquXwduLqU5t+YTZOq5tJ2xzCq18im4NqZFKlSRLviFpK5ohPXN/GPq/7rm5hz25L2e5qQqbgtjbslT69cjenYfCOqL9IiRSsbYmuj2JoptlaK9phCd+EwzN2tj945prguaIpgfz38YCxx3tsEvYtMsGCDOfZmGEFk3wRKkvOjTd/yKd4+jc5aF1HJtbHkZ5RI4oUzyOyiM8kczqe+2WG0c2gY/TmXRjsKA7n69X+17L7ph6hP+wjd37yFjm6rp6i+Sop8up9c5p2h17xqejl4guZuqqU/w6uJzTf6CouhwFwCbL6Rra9k843dE0QgnjwET2sEca5AEnXHhkDzmigk7orBrUyY02kWh7D4418NC6vXu3WS0XWzCJlrMrH6aTb0X+XivHY69udlIzY7C7qf3lNEQBP1FDynhcPeUPOIe5z/VWl4R+Ozm+h352v++t6nEZuayKC1mY4fe0ZLrrymW3EW6DpujxOXbDF5qhVu9zpwtZwm2pYw1LXFibThyEl0xOYkO8xys8HyJFvc+W2FY6OVoW4/lPOd/3xmv4gMrkeqo2KdHD4+kUaZtBQqfaQR7CKPpXz+LfBdATdEPBAxy4vLJfzLIbC9mE9uTEKR1RQ8KfLA7u1+eHfFC+1nJ+NjqDcOC0zifGuVfjakO/OheL8ETzYUwnlCIXzFi7DvTzFsKnJgF5wLxad8+9CXCznpIjgvLeR+T2CSshrXw3xnhhTMYqVgKCiFl6rKuN8mBqkqZZz6qYQydTlc3qiCyFA5KLjIYfzWBK4eUk9lOtxTkiGcFwOLv/EoTU2E9+EErPCPg2FdBOqbp6PKOhZfd8SBV5TA2dtjZvK4YS6CKWdE0XlVmou9r3MTwqVL0tCeooCIPEkExMpiUeRQvMoWR36yJJwvpKG3NA1Fw1K4fgu2hmnHqQJcupWGDyeL0FWdiZ0b0lArkoMxb9PAXM2CqFYOQk8IcLIKArvptYfQf2UaHf9OewuHwmCjOD5/GyDFx0NgriGAnx8FoCMjij2rD9Ny7KWMxfVUo3+S0gKrqcdwBzU5n6EVrlW0IWUHNSodpcMv99P2YUfIXL6W+vfVkI7/JBip8vFerzvGL57A8QC7FR7Q+eABofXjYFTliZpJY6D3cRwocAKU7o7F3hAPsDiV7RVme4R3JdXSM8UbNFnyEulv3086mleIUTlNx/wu0qOkC6S5oZbamHryqav7Hzzo75oOh4sZ+Pw0FxMd46GBXOBTOqIrE+Hemw4r7yTsEknF2tx0rNxdhAMDOf+t9WBrPJJbirBhbQlfx0tQkJQPJ75OSZkUYvifAvw4NROHZYtR5O4J3SYvjuv84zjv/LzwbK8bUnaNw7ZWbzjVT8C7Jk8EzJ8A4wNjEXpkAiaf7KS+mR+JPYe/XH8Si3890E9bh3RR6LIBumT1hTLvtvP9RQ+dSuigzfbdNFrxG7HPJSIZDZ3j4Rze1ZKP4DCvefh06H6Nhb38DGhuCUN0fwyslsSgVyUa27bFQXp0OGdDs3b60a16X86GsvYzcEkcfYixo/UWrrRhcCQlttnT6hBPOp/kTo2tHnQifpCbp2nbD6rcJYJ/8zS1FELVOgHs7Oih1JROerb2Gy059YM+5P+mvL1/OVvS/r6VwupecVg+8+FnDs+P//aCbjp94XPUt9TT8Z7MH7eT/5I3pDnjPR3OeUdP540jYfcpdNPQnPbwRtNreQ/SrZpBy/bZ0LPsQLJPm0avKkdSVoIv9R4bTXlXiXLqJtO9MaeIzW1Psz1KXhmNXG6bzWu7bjhFxgq36LdXA7m/OEa2uucowLyODHvPUP+GC/Rb7DivdceXUSJI54nOa+CJXRXnDUyczfPccIHnd2oeb6ZFFi/k2tVR9/bzeFU9GbzamkJehG0Fb7HcGM4/sD39J5UT/+sfxt+OoRStGRQx2omOBuTTed8w+tQWQiXlabR5jR9t33SRYfv41h9/wuHJf318T0acZBK3tTIizT2My5dORmdJF/f+tM1rpqT+AfMiVYc52B/I/Kw3ZsKOW3N4dJ9FFKOapcEI749iPib7MjWvCpjjK0OZE67uzI6a0cysa64Mm+Nl875svpftQRojRmB7koa5A3M9XbEp3R0KX3mgT65wK3DFskDC9E2juR6pr0bZCF9b8N/f12DrtkWnlKBuYwlW38/DoRq+3fybD//X+dh4owg3Ts7E03g7mu2vTBHFInRosSQZ/3jDsPGJpY4aNOqmAEnssKH2M93MKGcpOmShSkseCdOnV5rUGveOals/cX18/3r0c699prSLTTRdpZVqI7rpwswWOpzxgaIrWmh/bzP51LbSPR8TqrMT4uI9jzYKEMvpkg73M78eqtMPkXtM9Vhl2rKqhSk738Vc95eiHRW9zIxlEkRrVlDi8jhataWEiqRLuRgOm2M9Om81Bc1dTFeXzKeawkjK+F1AHytn00XvebRLbRndqTfg+Ia//VAad/AX47f5GievPVyFgjQeMLqzVGmLfA+z1+gnc2ODLCVY9jFVx8Wp/VU1w3IWdq7/5sjGz2z/3mROeTQwzg7HmQYFKcp+8JQR/v6c2fGihdkce4zZd7ydcX3Yy4yvO8Nxl+032pnz68WJdM8zgq19zIu/QlQQ8ZSp3fiNcZ3axOzvbmLurPvMsL+lwf7GBvvbGt9fykHURwdXdNTw+bMCjOVVUFChCU9RQ6R81MLXVZo4ZKmOm7+VIXZOjBb+VSNW5j9Zee3qtKT3I/M+VJheaurQNQ8Jsq+XJvZ9nKwAXdUUJbZW0avTCSvOMHjn4MbFVNi6x59v3FHawUPKXgavxzrBLXkkeL0Mfi9gkHTUFQ2Td3DP9o+T/XvGgeHrmL4DH5knLVeYESU1zKJD95j/19dXR1W1tV8joiAqHaLYIinSIJz9TEpaJARpaekGQUBUELtAEbERAxPsFixQUezubkW9JurvrHUHjvt+f3yOcQZ63A97xd5rPTHnXPfvbRbSMvcKjT2PCSwvxbCHmv1f8rxUdci/ean09pfkovGYZiy4Rq1fHtCnZbfJpfweeUo/o/cz7hPDzHw+0YPjAFn+q3eFHK9bvpwt3tcXq2JUgxI0C2Vh8FgBqw4qYOtRRXyfqsqvY1hFqS7dYe6u+hezePWJEoovymPpMWmEzegMd28ZhIpjtzOaPXHvnRxYXWzz7M4olJQEw4Elb5PmsZynxVdqmiuJ1OJ22hgrjfSvknj68Q99Ea+r+j/buV8W19ZK7vfuU+SeC6Q45BTtO9pA1R/u0xuDRiq51EI5Hpeppuo0pd66RrrnL9Korq38GmbLbNg62OHbFVo3ir+7TMnPW8jk9326IXWd2uVaaeWvi9Tz5Gli/esYE9a/DozkkEJVXIpXwosgWSwNV8XRFAVcalQEWauiMVYBGssW8Lw3i1k6YhWW957eex3NtdhIhkdLaf6RatIrraLqAUvJY9YGmp+/jP47ngzjGFfXCYZZXdC8SBElYn+3eV9XeFtJIkwc606Q6oaVj2Xw8bIsGD97vXNfIXe5rPD9epLwY+VQrttUreEhyFQmC7lJkYKk/QfRaWl7od8yU2FZgpWwxjhWeLRyFc26U0fW99fTiEdrqJP7Lt7eZ/eWU9DrLbTdt5bCH+2gvY3bKOjGBjqyvJb2Oq2jA4bVdCZnEc8Js73lfKe1NCR9I1nK1ZLZ6W20OHw5TX9aQUu+rCKjgBX0qmId/VqzgfvWT05eoA+yx/n4s72I7Ymeb1vI8dBluvfmFl38eZwM1C5R+MBW8v12hja/vcrx0Oz5ZOPDxoWNCcN/2h1Txu+lMpjxSQH2z2RwSDxuVy/LI1K+B6qnyuOytT/HzkQc9ESOtBvHzjDczP4+vhjoaY+fs7xh8sEZG6e7wOzEaOyzcsWRoFEcyzBI05xrhjBMA6sfMYzD+AdWWLnOEPnjRFiw2hC3nE2wZbsFOqUa46WBJeSeDUD7fF2skNZCwyEdHG0wgtEqA9x9MhDlL4fjKIZixUR9jHEyQItoKI590EU/cfzF4vAOzsTmKZNwJrGA+2fFryZhenQ+2j9kQ3loPgbdz8P7IxMxe0IhVryeyNcUhToHPLEVQfaAM0bNFn8me0JCzxajN43CMxkXaH4EhvdywRZne6g5OqJtrzPM1Yfhoc4gMJ0ipk/E/PrF8YNQOEUHKkf6QE5CF4ZpfaAR0x/3ngxBhtAfRl21wOac7Qssn8/mfErlGj7v52+VU96RzTQ7qIoa9cpod7+V9PxKOZn4LKNTN1aS7NV87JacwDE9bN9kmlQMQ3x1chGmmRRhd2MuhruJx+CZOBZpmAihvhDV7oXYqPCTbod/5uvZguFf6L3CB0oW+9+zln2kkqk/SD3kJxX9eUkNql/pjd8nKrJro15FP/h+xPbA35OG0s8zzmQwz537Ie6L9ejNU3/KztIhRdXh9MXZhqxNdGiZiYjejx1BNRYZOH06Cf3yY3F8RRIKPkfDeFwasm8lQ3tZIgrXZeCyfDQsPJPQ53cyAmbEofJjCti9WGzM4n12LxYbs/vNUrCkmIdh9C7ViIpFERTr6UM7dOyovmEMiVpAl/+EYcHnGPRMGQ/TTiHQ6xrFdcJ+rA+HQ2QwfnwJw7Hu8VilF4EJqVHY/CQCVnNDwfyqjhh8cOpUutxpKr1dOpMs+2ZRacIM+nN0Ko3QzaaPTVNon/EEkjtcQMeTpvJ6RV+zL8R4g2x/YPpyrHYxw/EdPZr/ki71f0Hpcp1gkfSB1p3+SAucPtMrixfEeLC7f8j8jcVZXF49WxZ5+3pgy/QuSFCWw5k3kqgrkkZ2pSyyCrpimU13KDz0B4t1tO74YYSqL491WJxTXB+I9Y2uOO7uiePKozB9vDsWO/qgt5cXcq95cayGzA5TqD+y5PyV3uPA+SsSw8yREUKYv9kYQebW0PO1Qn6YGQ4XWUPnuwVae4ntVg/FPUNd7Dlljg+jDPBQ/A4PvGuE9ZVmUD8/DKtmauF4z2Gwy9DH7zDxu/zOmPOtx+4VkJZvy/nMk8ttOfe661lHtDx3xBwfO3yYJCDqpy1+v7NF14n2eNHfEcxn6fCxWM68o7bm+65JmBf3VpC6cFPY2KxKA8L+CLB+L9Rt+ioYZF8REk6G8trmk8uB+NkpALXjwnF0USTu1o/FT5sw/LSNgolTBMbmRCJQfRzC/gTDpDkUGuld+TzEzG0n9xd/qGMe3mpLoH9NZ4yX7YFb0p2gktIVznVS8JkjAZd7UjwXyPiG3Xf967d28A2DjhRiwMFJ2DApF6dCcxB2Jg8fxe/hi1v5WOFbyLWdGB7M/KEPlin6/cWDXSj0wtCD/jB94Yoel8Zg1y1vnNYbjZbjY5D0azTHS3lLDvgffB3DS9W7a6NulDaibvaB8XttSMUOhnbMYFSE6WBp/8EIdh6CYTp90ElpEFhOJfHiAO6vud3UxvvAoVDx6I+yKE3snD8A1rEDUPt6MLS6afG9QeQmg1yHf/dLhqdn+0OgYVeoPuoCJT05ZF+TwA4TaczylUav+Z3xLb8bGj7/IGbD9tyOvZbZtkr8oWW7xH6L7y+6LyGFjb6SMCiRQNUWScwYJ8HjBYYhXL7JDM5bzHgfGX7wzWAb1AYOw74qK9SOHYYdoUaQ97SAa7YxXot/ho/pjUdqCri/QQlbx6tiuF53OL5SwpIrvZB5X7xv3VLFzcU9sMxQAYayKriTo4g1Wap8rv5/+gwePnlobC1CQVkh/7DvRuwoBNNkaHx/lGserNA/QvLVh7h+weTtu2hGaDNJ1p+lpzd20NGS49S9+0EqHbufJkqdoA9q1+nszAs819CRY7A6dosW3TtNp2NbyGP0XfI/0EhvVM7zf0fWnSTJwxfpVGEaj1Xd5NwocnICj1VZnCo1K478f4eSumc0dTWxpP1V3hSq5U8lyb5071Ys3x/+Xz4J2x86/u5/NQ9uFeL+TStETeW/mOIfDwuhmz0cCjG6f9cKtm6wWqnxEwuEOJggcZAOvm4zhP29YQi1HA65Raa4OcOI++Hrp1vyfZPVOJktq3kalFnDN8AcY4abo8HNGkVVFqi9ZYUMiRGIW2HB47gNbWP+9pH1l2ls7C4zpZ2vomn0Zhd6ax9Ob0qD6ZiTE6257Utax1yJaXMxza4ODjzjwzO81mCxr7DoqDaEqmEIeDQAIfrakPikjY/TtTBYSh+nioORYjsGTVFenGvF9vYgm0CsLfVHzRNfSPsGYyt5or/kGCxs9EO7lA/mPx7Lr2G2zMa0IQyHAsP5XrZPdSwW9I1B75IwVGoE4uShcXgiXoujRobg/Pww9L4ixXWG3vSURbhVl786QwHGUpA0645Zjt1x+pESfq6VE/tD3WG7ThYWr6Sx160X3ZXpx/MTI5SVeGzUPqsbiZz7ks+27vTmmrJ4XLTJ4LwquUT2JavSPjTeQZnYHLDYqMOH6YiRxmwSweqRCPEbLKG+3hHpBgK+XxVQlGSLuZbWYHPANE4KzhbzOejQOtkbmkxrFmWQsZ8/eUfOpAk1WbS1UzrtaS0gPfsojqdj2ohM887x+1XS6neEdFeepekDbtGaFacp/Mg52r/0MD2uOEmOO1tI980Z+nT/Im3NeCOw/rE4kMVhHf1LsLovDKjqQkP/9CDlhv6kN0+RasfJUrSRNPkc+ClQbDgZLMsmg9ocWjx+AmVll/K6oZVcAj3vPJWSp8WJ2zGFvt3NJ5ttabS9SdzOj2nknjCL16Xf5swlyaFptKDHTK6VuOTDFLrunUfXXMrpo0jsX8+YS7vPz6cq2VLacaaEFgaC88Dam9zgaOz0lwemGuSMSikHxFVaIcfXCSU+tlj7zh5Br5zQ3ckOTIOza206x+M1T8vguA+G1zjnHUCTjEpJf0QwaV4tpkajQjI9GUtHc/NJcmocsRx0PByQd8ed56INjjvx3PTdLj5w93HHoDfOUCsaib39nBFg4IaNje5Y/tyDc/tZvapDy4XpujBOfHNsPN4rJCP5RAYyHidi6acUlI1LhtTrBMQ/TOb89+SmEBHDHnZgDhn/dqfpZVHzXG2RlPQjUecNX232ljuKephNFDnIDRLNGLJLtLDOCLsGCf+DmynXNUPJN1MU77DA+VlmiA6xQ1dlazh4WeGbyQiUrjPl7zvDllSbmfO8DcOWsLxNUfIQMpPsTlvfWNGZayJ6pGtAmzUtyChhEM1eP5B+fFJExVhl7B3XDb9lZbnOGMs9vAjvBpdTcricqQ47cSzcz0kRf57LI2Vad4zJUoD2NVVc+C3HOXgdnGRPPwW8f62Aus2yWNRbBdE7ZVCm3hOHm+WhFN0dY4MUsOLFGDwq9sRN+wD0uB6MnX380TnXB1tuBuHY2wAc7zYaKQ980D/eF77Xx2C/RQCuX/FH/YZknGjOxEmnVCyXTOI6RSyH3vguCVJWKTDUSMfZuAw0a6fjq1IaJl1NwaE/yVyHLs97KCae1OY6dJZavbkO3ed6XRyJ1cC5f8RrmvMg3FgyAMJybSSOHYi5pweL16tQ3kYLq2js6hL5t61VodHocyYYy9T9YXE7FJNlglB2OhRvzcLxeEMIvMpcoXTTESHqnmjo6447DU6YsNgON709saPvSFw3cMCwEy74ddoRK/a7oOcDVxywcgbThk35eIFr0tZfbeK6MUyPTMfzKJH0FdKfcJ6eS1+ghq6XqFvv07Rn+VlquHSGvmxX4PqGDD/P9DxeHVfj2NF1n7pDJkkDB5arY/AmRagpq+PXSEWktikCK1R4PYC9t4sidvB6wCKjGl4P+KF6kOr6biKZglUULqyloQXVlF64ib5HbqPZmVu5thNrq2rGIRIkr1KoYivXpYqsOEXdbt+hirgLdDj/KPUqbaWu70+Sl/tZ8ll8iecUGe7pcGcpnlPswD29eNUmjJXoRKvljOnb9X70s0STTlxQp7WuncnJvwdfgximoYObxTgUQoo37TpXRLff+tKH01F0VqaQrHOiKCI4hxQmp1Pn9Fh6vb6LMFUhRjg0+YGo941jop7hJNjc8Rfq3CtEPjX6wv3LAcIJD2thQpKz8OVuX6HcvLvwYa66kHx6sbDi/Hphpvch4UJjmcDyWyNmZwvbP6wXbleXCnWBs4TuPXcJTnGVQov3emGX/BphWf18wWiEK9fEmfEYuBlmy7Vunnd2Rf1FO+RL2GGH5ygcSLdHqaIT6m6MxMeltihIHMl5jYuqR3AbezNrrL1pg4alprhzRgSVKEt8tTRHzgVC3TYrVEvaINlQBOXnlryGx7RYBl625jW8Dk0Wp2wrfNY1xfSJRngy3Qot4pijYL0F3H9aIKXcFFJ1lkCkI5bvsgHTQmMcwquaNngxzgyhS62w9oiAqgwH5LwjdO4r4HyYNdZFW0GrrFFgOeHArV+FKt1zQkdueGfiKUHmn9eCp+Zt4XKMPD249UPIrXslXGhrE6afvSKw+dJZFcV1SxjnhWmVMN7LKWc3CpZxp4xjWWT3eiS1GgbQw9tjadLjkVQrH0Tf/jhBKsUb8tnuCP3uCE0jbx6fzSt0xCNvd1RIeiBK7EPs8/QUr1/uKKhyx5Jprnj9bjOl79lKtvZrKW/KTiop3kvjW4+Sos16mpl5hGQm7KZHb2rJSGU33Vm3id4qbafGrzu5XtaGuo/UUvCUmpzv0fnB/1B1/mua1PUmSR15TcoXXpBjyGfaNOQ9DVB9ThoBL+h72GNSL79BwVWXaNipJgpe3kTHGxvo3tCLNFzqPMmvPkndXt6kiqUnSW1vC5mPuUBTOouvO9PKx46NKRtLhl8alVAszPm5VFCpuSq8fzFRUFY/K+zvXSfMfFYjyD88IxxLrxXaFHYLtcZ/qOJeJzBNuGRx/LSmUJKv2cmVH0lHoxvKukkjWP0L7f1HCrGj28n8UzvVLOmMax8GIq5qMD4NMuCxDtOzY1yU2Js6mBGlg53iOGhGlD5CdmtB++JQVOnoofdgLc49Ypyz/9qxeGLrGgOxn6kP11YL3DhviLVGRrj33AhrVQ3w7tpw3ibWVtbGLY09IKn2h5h/dv6PLJ5bdUOaazfsi/lC5RpSyL8rhZBrUqh4LgvWN+bb/Vf3jv2eRLlPNKbuHR1O6YJFK9rpoJY43tn5ixIXtlE3sx/8GmbHrmf3Yj4hu5+80SdSWimNqm3ScCwVx0viGCuh/g89HSABTePOSFm2gjJVl5PHiTk003c5pUZUcWyz1+BFdDahhjpVrKP61oX0dOsq6rO5ksrOLCED+9X033yB1uEomBoF4lB4INQehODLrXD4fvaCv70XXgX5wW2nL+7WBeH26SDIaBWR/B7x79heRm9XTiOv6ctpecosMrwxlbp9mEfjD8yghlUraVVROSksmkuJjxdQ/++lNO+xP69Taghe8Nvq+bdOWdx9DELDXaFn4ov+pWI/psADASremBcyCrtWe2GZgSLHBXVwkDpwQU3FahinpIDvA7rDXEYFOlny+FGliPBgFUyWVATLx3fk5hvntv3NaR0qeEGnrL+SdtYzejbuPRknv6cbyi/pRuQHupP9hrfz2IZgniNi7WS5FNZOvzn+GP7QHb92+KHHxWBoeY1B8IsANGwVxwrdfeByIgF9D6dyTuX2c2kcF8RyAIXjx+NWcR5u3U9HS2YyqCILZ14lINAzDaEK6SiUzoeVRgpGB/+LC2I/2Xfvkgv5Z9jHbMz7mozPVtn8I5GRi+0P/7XRbUhFZpd47LeLx+BbCUhtT8XhCfEYvjERh4rT0Tc8ERtbk+F+LwmFAQnw+5WEX4sScT0s+m8ujOXFpBdE44dkIoxXRkKuMg4m78LxckcUvLzGw2xONNTbx6P1eypEvbP5PX4Pz+FtjFbOx3C/VGguK0Bln2wcNMqGbGguNq/LQPGBbHiJP/XJ4Zj9LhRDe47FzF1jeH6DcTrNUgKRvtkXC7ZG4EaMP+Y7BGLg2WDk7fPDoNIgXMxLxdX8TK7pn7s4A+a7JsDFNh9SyxKxeXse3u7JFsdc6RgimYON91Ih0z0Dz3tkYdiNRLiaZEJXMwnyVWk4eDAPuqdyINqWgFmxeWjVTMcU6SxEtmXDcHAq5ullYFxzGv6razvtZQbn1JYm5cGgKQm3RLlwGJ+Fko2ZqBk+Aesi09FwMhP9V2Ri4vsctM3Ixe/cSVjX/m+8HC/KwwUUYMvAIviPy4Zx/0kYPz8f1bMnwmzlJBTXTuScVqZJ/FBtPOe0dmgT73sfjYxBCUj6Zzx6XojHjLtxSF0dC628ODgcGc91hpiOINM1lu+fjbwDufjklIc481RILMrDEHEf+vXPwuCqHDTMzcC341k4L54bpt/J5oFh5TowchX3wmGSGAOHQyEIWyZ+BqwCsX5OKA62RSDVPgwDwyK5v8rGhGH63p5L/zs2c/ySUf4tB9Fin9W1PQkRRRloCEhGXGAqlD6kcx1pp3WxXAdiXs8YLNgRj5aNSSj/FYaCxkRY94lD+OxoVJ6Lg5VnFMoeRMMpPpZrJjEdJaaf9HxREe4+zuc6iT1mFcDm1CSMDJ+An/1zsV92IrYki8e5VwGuKRT8j84zGxdtyzQ+NuFzk7H90gScC83Ahp8JYp8gHTvEcU7j21SUb8/kY8fu+bRhEjTdivg92f1WvS3AqHVFsA3KheTASaifUoCR2gWIdipCQlYB13N8oJbE545pD4qMMrjdgU4p6H93IhTLMiHRGoeUQxloMxHHVWPTMP17FhLHJaDX7EjsyIvGjFUxnEPE8pErauOREBCOvLXi9/J7GEy2RSCxPgYvtkQibVIM8vXMEKxm+Bf7xHJ2Dzbro/cwC7Tc18ek8YZit8gQbTbDcGizMX7qGeGGvhFvI3tm2HOWJY4BTxxMwtvmdHy7GIvYQ+L1qFAcC6aK14nGFDy9Il439BJQfyIJ7DyNtAPJfK1QvZ2IJ17p/Fm/MycKb0NykFmQCkOHJIxzSEetSzxCU5Ng7Z2MIWa2PC7Ngj36kSPHTDG8lImD2Acc4oHx68Vx8DFX9BS5YbudIxKOOmGnx0jOwRz+xR09jYM4B3NqpQ/nYerXBqG5zQcv1DyQM8gHfl6j4eLkA/rlj9h2Xx5Dsbjqv7qvDIfksC4NsQsLkFSaiV27stBQOwGjpmcgQDUHpRXZ/7O+sHNpdsinYI84To6PikesfhK+z89EblMqtLqlQfJMCjSaEvGiLRnj2uYTq+V9aC6hvWZlvJbH6njuU4pJdtR6Glm5lipsK0hhUDWd1yonba9FZCBfRSx/xngFLA/TkQNj+bMRtZbIPWyCPnk6aKk2wbcJhhix2wh6A83x5ZsRNDcG8X0zzceX1yvY/sn2KM+GQNRU+sPjqB82a3nixTQfrM0ZA+GKeI1dFoCgwqE07547ORu683MmmJb41/X6dH6/CbUXW1CVnCHN9Aumiot2dKGc6M8QO0pvH8avZzrknhWB3K5DhzziujUp6tuS+dwYcl+bRe2O4VR0PITefhxF0m+diPn9R2Y68HMAbucC/j7OyFw7Em9SreE/xAkul+xw8LADZs5xhNpUYFeiHUorbcF4S4wLxjlgbzfwMWX1226lS2loQDU1PZhM53oV0YGyWSScKqXnwxdT4bHFxHifceXnufZkh+Zk9Y/b1Dz7JW23eUrbXlwhyYVXaaP5Tfr+4Dbtf/GIJJofEcuDMK4+4+gzTVumfcB0D85lRmGzZiBWdorG8LIA3AwIwcOWcOidDsaGteGcr8ZqzWz+WRvZnLN2FhZMJhuXtXT3whQqWbOaPOorqcfumZQyrpIW9Z5NdzK6Q0Ic23Zw+Rivb/Ymacx/qohKBTls6SuNqRHKsD/UA/sj5ZAg9mGWp/TgORtWR2A+BcvZMP1Clre565iMwIwU3NDKgpdUBtaYZOCM+HuRKBVlB1MhV+PJ4zal3w4w7jsalTdcucapX5QbEOWNl9Fe2KHmiJjTHth20hUWpm54VjQa7DyaMZ/W/9XmYFgmxj8KPbqV1PI3023pKlr/ZwdVVtRSZcwGal9eR+FH13LcE6sxs7o/q/d31JpDSw6Rg0QrqQtHKX54M/12aaZBvg00TaOJEnCcVP7Za1NlNls0TxBZM901hoFyiRgpkhD/Ufv51rr+dZ5oQ4KuyFG/nyhO7oBN/t7FIwILbW2Ydg+rJQywfc81fFgtgdUR2oa/pgOrO2Hk8O8kd/MHOY7/Tfu6fSa58G+0feNXeqkyhc+f2ccqrhHG5pHNqafiLPp6MY++nsunr3+Wk9ee6eQ6dS6JJOfSifAimhjjzN8jdq1/ruff96jLzDB6HyzQjGdm9Mw5kh7XjaR5P3wp/p4/mUU5EKuRMO1CpuvI2hfdWYrXSZK3SuBBSRc0POqJW32kEJMpI/bxu2L0dEn0XtuV6zR1aDaNmqkBzRMDeS0jfksv3K7ThO5kDewqHiT2yfrCwE4TZ+f1xYHNGmBnNJW5ydMwY0ViZzTNmj+Qn9M0LOEfYfJneXJsaRdO3epHB7TkSPqYDC3yVqCNuRKcD8liCHbeDuNFshiCxQ87zuyi/hG1ZPFyE9VoLKVpI9fS4eEb6WHpBppusp0Y37ND2/TBqb4Y5tUHw2/oQOO3Ovp7DMZy0sKiHSrIbumPPu964+wfDZR8HcDPJ2HnLbHzN5hGe5dedVyzPT3oKK2fuJXWJh+kJav2k53sbnpy6BD1ithLm6T3cW03pwBvPo9s/th8MM032lJE0dfiyP6YI52Yn0CnNoXQ0hcxRNGZ5PI4mnOcOriULs8j6FCSL7nKR5PPLw8KWRxHUQtHk/JWG9pd4U35u0ZS2kQvKukeSIkDR/A8Jsu5Mn0Ftq8x/YKQamCPlDW0NlpgmqUDbn6xQeAXEULvEyYnjQC71zJ4kfleW34vi5Gx/H6afiKKFuIpaYQX7fzkTZ00gulbozOVL/Khs/94cwwLW3evB1ZwDudQozLO6VxuvIKWVFZR1Lhi2vBkJtW0zybft3Np79slNO9XOd3fIwHLy9I4Wf+JmjZ+Id1xnbiOxbSrn2hNUidM3dYVch6dELJXCmNGd8LRxh+kf04CIoUvxGzS1V+TrurXv7ZRo96T9uRfNMSlnVaK46OJkt9I82kbNa/+RC3W32ljtj/Xzc686orISA9ez2Xc6MjFXnhi74piOX+kLRmJh+s9MOuzJ9xXucLJyYufy8bu1TbhFT+XjZ09x85li614RsHOl2iw33PSyHtOhi/uk/WGFyRTcZ/mlN6nOOUorg323S0CGrfj/2qEHS2MgWxgPKYLETjYZxwsFaPQNS4CD55G492FGDjlB/L8y39xqiy+fdgYiSHVkfzMopdBgTD3CMRi00D42objwfxQuD0N4PeL6+/PtQ7ZfVkbgtL80Hw2EivrxuF4fAgGR4ejeG0Q1v8TDOuoUD4e51/awm6jCx8XvUX2fGwWpo3Cq01O4vY4ovqBHY7tdkDfG054t8MZdoku2FkejuA943Cd/LhmzbOD4tjyaSyKnQPR3C0CD+tixH5UALwQjgNbQlDTEgTP+vD/2R86Yk1We34QJvbLpApwGzno/CYTQ+JzYfkwA0fOZ0PZMwcHTl6il7+beZ1xtdxhGrJzJ9eS37emmfJd9tB3XCC9OYepeXkD7Stupqhlh6lu3UlSjo7g7WQ4n8uLQ/+28+q+IDSNisCpWzFoTgtAl7HhGDclFMqJwfA2iwDjIZR/vEVX/7lKU5WaaND8u6Td0Eyv+jWR1/4WypzUROpOj6mn8UUa1XSe2uddpCQ08XzG6Q3F9GjpNL4mdbEs57mNPyPmU+6UVRT+bA6dG1NCb70X0JDRMynNZyEN7LyYvvZK4Lr8rJYQlRv2V5d/dasvjTmSRFvXTaT7SV6UVBhPqxrC6PfGAEq6mUCSbmbk3N2F82x0m3R4vo/lac+FDhTvdXbkcXs09Rwo0L4jDqSkIpDuPjOK2W3N9aQ6tKUYRqfT9N3kmLqdnrsvoZX368jjxgaKG7idfB5vo8z7a+nWsQ20clUNMa7ogxH2KFrhxLmi7jM8OF+0zcYO6/u5YMcFG7zu6oaku444NMAeF6SckeVph0+ngrD8lPdfjVOmd8psZ5mH47XBaMwY5I3f0X5Iv+2FOOMARASOxbFiP9A2Z0wdMYpfz3RRmSZq8R4PTI3zQKdkH9wodkHXST6QnjUaSz56wP27FwZu9+DcAKbDE/NQjeP0mR4P4wdkTZHH4/vitT9GDWHlffERvdBkrY7wsypYs1sRR2bYY46hE9fIaJjnjLlm7lyD15WASu/ROD/aFS+rHDBB2w1aNg5IuDgSZU4u/LlmuN8ytRTOsWL4X1aPt6pJQfmnfPTLEcftrzPxYOYEvF+VjpzELGwMzOYctTE6ysgu64n07j2w+6Yq35uySmWwMkkJI83kYWyrgk7rlbBa7GetOykP+6U9seqjKpbsH8z3so49jPFzWheoItB8CPJU+qJbv6FY8WowJjT1RbLXAGjf1OTnXrFre2Yb8nOvVlYZcwxb6CpT1ERawvGXAfR/6kGybDj+rBiGqgQTLPjHBD1uNnDdmOq3J+ly5Mm/ujFymodo7NkrdHpyK7lWXiaZoCtUvvE06e5tofl6Z2iRfV88OazB9TR/vFLhGm2sXlWd2RePfeSg/00dc/trYFK9CoLM+yDxvhq+hfx7lpepWs+/Y8PGiWFAA/yVsWy5NNT8emCdIIcvh2Wx64w8lK/3RKN0T7A2sbayNiq0N3K+BdNLuDjwArlF7KRutWdosd5eGqhykHrmNNFeu8O0vu4k5xYyviHr1+d+L2jD3udkt+0XZWx4QKIpbdQ7+Dud3fKAhKPvKK3wOa3WfErOW96T0WY53j+mR8d06Dr6t+paNyiJfeggdVXou6lhsYIyBpsr4aukHI6F9MS1iLtcM5v5hR1ajkw7e/WBx/S47SkNHn+PnL63UYDKc5Id8IyCBr2i1saHvG9MDyJyxjbet796EJ47SKNpG12XO0WjQ+tokMdemqW4nx7JbqcJefuI5SM6chMs19ORo2i/XcQ/DePzcPFiIZwuFfDP1aVF0N5ZiJ8y8qh6rMg1uzq0uhKmdUdDgBrktZSQYtYd/vYa8FJRQvljZfRapwa55QpgZzRNlpvyl7PG+GvsrJqu1sGU6TqL3Dbkk/BuCm29XUKtUunkfC+fKmNz+dlOjGexDxb8bKfLsYH8PJuAAaMpRDeP9g9Lp52yAvV+EEW7TnpTi5kfvalN5LyMDo4Gs2W/Z3W9DYX0NaXfJiOp7ak1nbYfT8UrPaj+iiMd0fagZqsRlH7bFO/PifAw1xqQMMPhjyKM8rNAhJsZ/G0tMUbFEt6/CFkG1pB+ZoWf36zwZIE57E4nort0CsIexKBVIZLnIku0EoCTMXBLicIOpVT4K8WhZWA8VMX7/+FH0bj5djzPP97L/l8cC/vO+FUR/6Sl5EJeVIQ9vwv4h/3/LtdC+A4cy/vXMaYd/au+n0PlYv++6Y4DXXuaQgpV3pRxOYI0z8WTEOVLjLdX7Wrw951n7/+9WhO47tRF/lgTeL83RMUpfRh/NsREG33kPjGAxkpDMO50vJ8HKRpacA414xsyTnX0VUuaFZZKmr4+1F/CjSI3B9OcBgc6bO9FeTd8KdtPoN09Q2j6tlDK2e5BZyxSaPfdUdT1yUh6tjGQKtoc6MrPZHpUFUR+6j40Iz2Ylvm7Eov9WC2P1eNYDMhicBYTtj+xwypjF5iaekIl0gGua13Q/GYklu1ywI3pLmD80CXrzTjXu4PjnXXMlNa6GVLvGFeSyBlEE1qdyfGKQAN0TKiyyo5qdhiTVd04UiwRx7l3inm/7vouIJnkCaTrKfZ746aQ4btMStq2kP4sLCV5l8k0v6CYxh5Joy5eTti3iZDX152focIwgLd22+KKiQe05Z3wYiNQEmiPS8b2WDfLEU1XXPB4uRN/xiwiRLwmzZ4xVvtjz9m3nbb4/UX8XJ2xQuZnAZvfWKPVjrDGTUDtEBuwmiirp9bfncNrooy7wuqi1edqhUDnIkHLoVioKUsUhsplCqPTFgj9j08XlmxbJLD6JGsnwyx2YBVZO1sKRNj41AFxGgLe/AbWfrPFgSYBlja2qOkGrKgnft2iXiP5O6E2VMRrnG872eGXpwV8gm2g39kBuQ9sIFNgi9zRhNTONtg6xB7HpjrilZsNPm+349ooN9+54dUfEWqmOuNaFxf0egFc3D8SUqZ2OC5hh88Fjtg0yof7nR8ne2D2gACuUcTwjjLBPrAfFogCCx+oOLsjS/wzwWk0jJ180GLvB4aXZ5xfxvVl+q3zl1zi+q0rTuwmnaKzdNavnr4/P02xJcfpvM4B2vTxBPWOP0Bs7FitmdWY/7R48fofq09PjckWlu/yErJqCoQFEsuE2e2ThaGPZwi2tyYJCkNjBYYbZZjox/uHw7SHFsdEMzz00xZDZEzvh00n9fHHTR/Xlg5Fw7JhOPZZGz/76PDrOmxU5vRHqfYwnByhh/ZPfbF6nTae7NND2ghDVJ3Xx8012jjnORR1LUPA2snmnc03a2dHHT3Garwwfbq9EDYhRQit9xKka/wE8/QY4ZvIW1g8IEwwKrGEUuxwXtvuqGmz991RTcDQanPcXWYEYbIptBNNsKfUHJvrLBG41IJzTBseSOBm+m8atFgS7GwM28FScLvWBZLGv+jCZmmk1n+lWSf+0KMunaGm85vGHZb6Hzwt6yM7T5qNy5CCYaiz6AvrdD2s1hmEPQWDMHS2LgbeGIzUUG3eto7aO8u7dbzzT1pGwHPKSMwxsMNmM6Bunj2EEgGHI4Aj1rb40TKV5sbPppDAKso2mUmPAhdy/vtL0Xz61L+ELj6aSEEBS8V7/3SyOTyXxr+fT3VLS8hS6AnlM13Bzm5sn66G6yoK/Hy9vEJ5yJI6Zg/sId7DpTFzlBxuf5HFw6PyuLlKEeuzb4oYlmHfTmsb3wP7/mIavribiG73VRY8Tw0UNhe6iZQ2/RBFja0Wjd27WBSX9Y+IzRuzDer1RcTmj9kyu0hTT6Fgqq7wTs9KsHk/TfQiRlpQN1UXZB4rCMkhDgKrMbF6x3/xtKze0fegLzK/BWL+9Qjoi2PZoe3BsBHHgDEv/DCtNYjXYJgt0xqV6BbFbZmdRHMs3nmHQNY4GpUq/rg9OATm68Sxjl0oBvhFgZ1xpfOsjPPeryiv5Djxgw9W0K2vNXRDp4wKrdbR9/UldDy0jJo/V9EduzJ6P3s1x5Uzm5OKZRxf3mH7dFUB+dbMoerek0g7bBVVqs2nkPSZtMptPlnemkz9Ki9xTTjGFWwe4PpXG25s7TRRyF4z0Yh3d0WL4wtFSoqTRCe2LRS9exYt0o6o4tezXBvjGTK7hTsn2zDbDKcYkepmOdHG5x6ittRim0Mq0qKuCTqi5OM9RA9LRonszhhCO90CucZmGFlpzM8bYfiuHt+HI1vPHFe2GaPfbiscOmYOs1JT6J0xAx015jYDLulh7ycjbsvO02C/S0nTEkYGhpDsbIR+yboInGaA4oFG+HFmOBpXmuAfKuNYQ5+VJaRQvZxObllIkhKrSGLmArqltZoGHiin3JRi+lNWRvU3Z5Oa6ULaalnJ69F6r1cSs2d2zKairJacXRfTgGc1FHCshrbPqqTKlDXkvruKerVV0T3j1fRfPvOu5GiuwdtqOR7mKkkYlhAB26cpULmXiEsR8Rh6JBlKH8djUF48rzcybNeT5PGYjDS0zMnEr5YJeGqQgNpPE9DreRoSPidBRi8DGolJuGOVIn5/08DO+Vz8YypNWFHAtc+mly/kOZ+KiwU0ZE4FzVWfRg/XlpBv7WzScJxCC5pnUMSPGfzsZ2ZjllHMz8rusP0/zxc/GnicbXl1XFVL1DahYCF2d6CYKAYKZz+oqCggLSoKSJ/YpzvVixjYXdiFfRU74Rp48VpXERXUq5ig6LWTd2b48Lu+v/eP9duwzzyz1syseNbs0upzufh9y7kCLp1r0MLGlfKzOPuCNG70nDmcwHs+97yGIzzq10Xv9BrI3v6OqxhVHYdOVXA7B9ph2/5P3PIcJ2SGueBTYXUUpDujW21HGMhvFDMrvgaKsuowrFe2PehcljquyHhjD626Bu4mOCEqszo8h9ZG2kxnFE+pgbqbx2D7oigM7xOGPq2DkV97HJZYI7AmJAjpIRHYdTocj39EYfHrSBSVhQHdw1EtKpRhkgzhWO1UibVvNobNFf9nFJq3CkLXjHDsexSGS/tDEB0YCacZYXC7EoYzGwOwdEkwXD5HoHVYMJ5uC8cMcwD+eRuMhvljIM0ejaC5kfjhHYxrx4Px3CEM1eKDEBg9muGGPw/DPYdKPJ0rf/cYXP8SDNvm0WgWGQnHNcH4PTQYHcJD4eERBMWlIZzgSTj3XOPGJUe4cZpIATduciTn9aMDV9hEwKX2n8AN7OLDnQ/151Y2AvdmWh9urCO44AmxHMWqcz05qY8/w1Lc36+DuAoLuEvrx3P31G6cKNaXc988gjvqNIj7VhjCbZz4iCvYVchlud/hcua+4S5YnnDl9V5zT1s85v4tfMt19XrEaR/c4hZ9LeF6TrnH9bxC3me84PDsMrfm0Y2fWDqPz6fbnIPlOqc+fJ+73PRvruBUMVdj/21uTcXf3AbVXU7Z5Ba3fWAAlh2IwrmSIMztFwDTvih4/ojA+LsjUWNROBbOD0dF3lgkLYrEp/QQ1JgZgjmdgkFxdpHk714jGG4I2UOKazx5BM42DUNQ4zAkvAmA9m0Iaj4LQLPnAfhtzBgkeXbmqnvW49wfe3MFXwO50BPenOh1B67ccyi30gZuaKkrt+zvHtxDbzeufnIXbkWsD8fV6sPGUBwdf6pRB87newPu+8Mvgjq3B3CH2zpxFSNqcd1WdeLWjKvDySPacynbOnBHKhpzaYsN2OinRvk7A+zspsDibEJEjBGd2ltwbooVO3202FuqxSsHA5RL9DD8Y8LxUybM6C1HPTmPqT1EON9Ch+BoNcNtbCDDVZiQ91kJxUUxam1VYUmKFCc/KhBcT4PeC3dx/c7lcmm7jnDLorI597X5XI3EM9y3hJ2cqNkf3L0xx7hhR89zO9JyOc/gI9wL/5Pc8ZjD3P2FOQwTELCD69zm1E/sD8fD3DPnP7jqr89zhvCdnC8Zv7DlEc784CBnfzKHO3hyLIY4xSAT8VhYGI9pnAj918VgabNJGLw9GVNJPEa8ScK8+5OhyJkEeZ1E9K8Xg60nxjGcLisedW5FMzydS+k2CXufR2N10VhIcxPh0mQSQnrEwLd2HD5OnIDuXm8F50OPCFqVbRPMtCsVvFy2V0DPIWZwkUCT9FjgcvqVoLzXUkHrVn8JgtwvCibvOCsY0qNU8HDnEsGby/mCnvfOCWJzprA5RlbYBM3urhLsOTJVsNVppWB9bJGgYFmWwKVwj8BTu1Vw5fBcNq4KQ3WFZf3B9AV/yBAU9CgStH7zWLBi7GbBwnuXBXXDdwkGx+4UVEy7IKDxvsfeF2/bDmPxrknxY/H+pHMA9LsDsbrVSPiM4nBg63DU/+GHgwkjcdKD5BGZL8OtiveCfrjfT5yssw9+TxuNht/Iu3Y+KOP9kCTgUGOTL/ETPxiO6VHeVYouNVTIbm/F9OdKpEsMcGxvRJi/ER0DNcidxmN9GzVSeqlRtl6LpK8GNoZiKabHVitajbahKN+Ix95m1B1vQ8VSHWx5ZlzdY8JNLxOWLbDCtZcZ3xOdEX3IDp99P3GufWvi/igHlF1wwZlcR3xsVxt5DjWRa/eRWz6mOoZ1cEC2qyN6FNdA0JEyrm+J/U8snWcUvnCN3f7lhJH2CJ75jru+xglNR9hj58Kv3L5cO/i8+cDlNvKFQ4sh6B3vj5qlATDkBLK9ad5+JGZEB+KjJwfbeH94cyNw9fswRDcZjX2Hh7N9pNheT8D2k2IprhvnAz5zNIo1PqiIH47hx/1wajYH/01+6JrvC/O7REzwHg/PMzGY/jAO59wiUTc6Gk8bJyFq9XgozDFwrRuF8pXjoc+IwQzFRFzbHMswUt8IBE0ZwzDrNoYw3LXfw9EcYxETEI2QgDFY2yESw2tGwNYjDKvzo/BGnICRW+IQbBqHmk8moLzpeCxsmgCPfdEwiieiy4UkNC8dj5SdMTg1IQZJeycgvnkcw61xkKDRtQSGy+YTGW6xewyKS2LwKS8FT+YJseRZEqY2TcbdA5Nx3jYZce+nC4SGcz9jicbVt5gcgTRqtuB+/DXBoFpZgpdLSwSt/7ooEPbbKTiWnyvoyWWxGDIHLfuJpfPQOHKdT2Lh2VSBy4CVAtvk9QJN23mCJMlewVzXrYKdv2cJ3M9rEVNXj8PTLFidY2O5cH+QAalZZgwps2JAnAapUgtc+hIfKzHAzd6KGrOM2LBejEVNpBjzKQlrBiUg8H4qrP14fGuegJUeqWj0RYaxnUSoWVuMBe5ilBpS8KajCOlrTegRK8WgWmqmiz7pux8mC5PCbC12bOZRnqhh0i9ED8lAM8O87qRmOiimUGVkuFcdJRj21YRW/TT401kNvzQdLvwux7L6aggyKvP7PY0RyVts2NfThnV7bBjXxYio/lZM8rWixF6P365YsdXLjKeeZowpscL3g4ntAd0XamOVbDhKaoHUxiT5oQYrX1twxGRi4r/Chm7tzJB9k8GruRRHhwjxo7eW1QdaWzLLeczub4J7vgrdT4tx/YcK6pFSVDco4PFajf7ZOryZqcf0s1bkXK88hxaTDWQOC4o8bKh+QoO4XlZULDeh7XEjfv/LCkU3E2pnG+B/VoS9f8nR4Z4N5xPloLUtfa4JokQTntVTQ31IiGmDlNg/SYmE2RrsgBFDSI2aPFqFAxUifNsgQ6uOOrxao0OeWYgrfjrcvKzECQ8l/rmixuzuMmS5KXD1qZzVunAH4y/70l5oxAdiM5XClTo4j7Oh3iEzE/q7Q6mZ2fl/4RwLrJhHzkSu0WGdpw3aDWb09zPj8mUb3Axmtpb/jaM2vN5vRSDBSWN1mERwoQSXOswMB4IbkmDGjvdGbHujxbTkSmzxIxPw1oS7tyxo6kzGbNEjJlSPsH1GTPEywkFvhtMZM6a9lCPHKMO5iUKcPS5B9m4Sw4uVuNRBAqFMisxeKuSflCDtHTm7jzxcL4uhPCBDP4Kh+ii24XIV00ttcNguxcNI4h8dtfhttwaifD0SVinRMF4N4TM1XuYpsOuLhunI/6Rjdg70MCHejozpZEHrUxqMWaFFmzbEF0LV+DdYh67vtWxcFYaurwobHGFl0vCBDms9VEitqWfy8aoRM2+a0SCA7DnhKmn1tAxHn/Td23UWJo+GapDQT47JNzVMtDID3q8xweOmBAdryhBYIGRc4g4vYvNob4nQxleM87XluJkjwhNvHrltJDALRCjaI0aWpwaBWXJsbWtA6FAb0/XXv1oMnWrC6+UWfBiswO4vaizfqEU48fEYV6Lrsx4Ik6HFK9VPWyluTIYR/5RJoRhnRh9/NTY+VOEM8dkeNxWoV1eDzgINbh0WM33/xVF9m/yk8Nxngle4DE49VMicp0HNCzKc2KrGU0fVL3miys9o3O4VWfFjvw2CgXoUVbPBeN+MJmFmdMiwoVGmGSVRBpxVE3/sZEVmhAUWhZWd+9NFZnjUseCBux5znlqwY6UJnNKExzYL3juZMKu/AtqNSjQm+3UvQ8vOj/qnbawMC0gdP3ZJg/u1FPC7o8WAMAVuk3w2to0WayPksG+nYXiKo5hXr43YXSDDqT1mVGumgX008RexHvUeKVEUq8XNfzSo1cOEpyQG5f8vt9AnfZf8h43JBJUeVx2sSJhuZrJmpw2LR1jgPEXPcLybhZ1fFc5xgBkPBtlw47kOow0WLCI5OvSWEbO/WzBthQm1uhuwY4MUxV3IXlc3Y/RzOZsryUD22MmAUcT3s0fw2HteSXoMNW7kq+E2X89yHs2D/413oY8BTWfYmNy4psHqNCsu5pmYRN+1oSXJ3VQftdMy2IKdt/+/nTsEFjwT2FD8UodwiwV3Bpnx6pERXWtZ8e9FE+4QX+rYVIEi58p4oE/6rtTZymRpWz3sF8kxnXB9Kje3GDDviRmrchUIIfWphUmOE/+IYYiTsXneXuXx3JGHZaEaHY8r4S4n50xiPPSTFDc2VY55cEOD9n1lTBetY1TftqEyLDxC9mmHFn5z1Lj+lx4X7VWEA2kQNFKLUWlyHHTQ/bSVYuzPmzDWJoPvezNCJhEf/6zFigwDFpxWoa9aC6OnFr7E/43dFAi4V5kn6DN3qRE3vlmY7NmvgfqoEjc/aplcX2jEqmukrjhL8eCaEvJjPEpCFDCWa1H6Tos3cySoa9Nj0nIlXByVwCANtgbK4DBRSfKHgo2hODp+yzcrOztqw3pvE96/tODeYBKnpCbeLNch4iJZVxMjrjgZ2Xh67j/0VgzbbGF1kNbEYXIzlvxpxv4PanzIs+DkVCNuTSB+tsCC0S8NuHTAgL9HSDBlpwJtj1oh+qTAzIcGGAuNmFjPhARXwl+aiDHymxIDSpRobyR11MUIxXUJxjVR4aFFhv7kLFs66fHqlhZ16/Nw+6bD+0ZK+BvVaOCuQT1nOf5ZqESTcgWOHzcwTN5XFd59Mf3E/jnShChnA9aWa3D7mhR9hpP+75sapQoNvm3UI62LlOEWpqTioLMIDWPEcGpDesNoIcKeSFB4Q4GD70RoPVgK2wEJzi0W4a9ZPPw3y+AfxkOYyuPHVD3jFMUktiUOCtSZRvaU1OS2PlL0OqHCoQEyLL6gQuNXavSJlePiRQnjy3U2iLCkeRLzoYrPIkS7iRFZTYnTFxPQ3kkC57diPMpKwZJ7PPMpiv2D8BvqL/QZH2LC6HwLk+ytWlRzl+PFRC0TsdwAFx+SL4xy7Piu+YmlGAnpmWs2lSH4KImXQVocXaIBHunRspoKj3I0OEH8OPWCGC2JT71KTcTizimwK0vBMBIL6JKM9BARpt+RYXqjFAQrxJi5VYjbw1LQlnDKjSV6hvuoVaDfHCtmFijgUqbH83QjAvuSmjVPDS5PjDYDVHjvoIKU1NjsHAO6k/OiOhfsF7L97GxUomAZyUn7SH4idfdaWxVGG4XYTWJ3wAApHPeRMy/QQJgvwa72aqazSteRKzpcPiPCplZ6TN2nxJV0Faof1OA08Zdt65WYdEaJjHpJ6N5ahL/vx2Le8XjsHpzKzjPLKxYjBgjR2U6CFS+TEJcuxFOvJNwOT8T+smQ25iXha1c+y9iZJzY0sXNPyJMipK4ZPiYFfidrPLpZi2jCWXxjNUhzVeP1RxmLh8LVKfBy1rC4oDEyoRWPjPkG7Iwk3ERI+g6REh9deDhmyRDaWQ35IwPi5hNe815VyQvI836mAbn1LEyWlaiwox2PZY3VTIpq6HHyXyMGfU/Fqiwe/WYmI7VhAm6HpbJ55k5KQOP0FPTJlBJuJMTnZSLIJULcX5WMgcNTcbtUiIdjVAyfa+BxsL0Oz0tJPZMkY/RYLQL/USBuiwL1/1ajtpZHW6kMdYkv0LkphupqflcIl6BkVL8oQ+GZFHRYI0b5FSlK0hPQh/QedqZUuLVKAf9BDAzkoT2h/LlGujbKJ2acEpOegNTdgyqopikxbJ0WLXMJnwtSYcENFdrM5ZFal0dUfDJGriXr0AuhninHUG0qgmQSPPAh9bhJKjjiH+7tSZ/jJ0SxA4+624xs3JdulXmXPuk7n1ILk27fNJBeU+DKGS2T6d2NKCN9R7NIOVIa8OhqEWJ+PZ7pm71dDmlDHlJiR3KAAh1upGIz+S2fjPOFGIMfSH/h81fqxeNrlBBpnUVIW56MgjWJONxcDn2ADPJZEgwma8oWpKLprlSmy2Oomq2xam1U3/EVQuTu53GX5PjSywo0bk/8rZEMf3gRzjuYZzWF1ojvS8RwkabAeUEi01f9nQSC+YnY4inHKE8hAs8JcSCeR+fYVLgkiPH9kg5n88j+7zZg+Fcrhtw0sr5qHGdGjo8VF/po8MGsxYLVepw+rcOxzSZ8vEz6nW08w50bIcOlOZV4OtfqOB4trxkw66wS3yaqMThOiwvVFHjjokZvLxWb/1aRHN1CK8+BPuk7T1L7qMT5aeFaT4l7hFNTuehvRGgzM9Pzx1IpXNuIWR+fZxazeWq9F+PMOBI35XIo9GJ4POfZ/x3lEiT3kGIcycuTCBfeuUDCdDWepWX3Np6vZIi6Y8KkYDXe/pBiJK/BjdFyyGarEEr4AMXQe6ID2SKGpfroXO3EEkyeQHrH4wrk8GI8PMujcBKP610lMN6UIvWBDN5KKWYQ7t33uwTiWBF+VMjRT8RjxWoe0y4q0OuLEG3rSpFVTYovZC3zZknZGIqj48Oqk5z2JRUvWsoxK4rHhV1i1PRWQnZQiOu9eax5ykPZVIwbuWQ/YgwY8Jsajlf1jGftKTfiQo4RLR+boZ9nRfRpLVYtJ+fnSTjeaT00IpK3skxsHNVZMr7yHOiTvvNztDKpLSaY9kp8qq1jMjKUxIO7mdlEcdRG+/ean7iZo8gabppw6ZYao9/J8KWBFt4COfr7quARrcGPM3JmJ92fho81zF5qu24pyZUPSc93Qo2YGDU+rtZhXgsS+6EaXCA5lPoU7fsLkyzY1NrM7kXoHQlP+MvbSaQ3K1RDRPjfxuWE9880oDjKjNP39cz3afzRuIu8LcegPAPjWWXTUtCouwlaUlcm+inxIlOLU24kJ85S4P0jBasNNM/TnE1rA833NPf7H0rF9ftibM+Q4vB0BZqTfmj4HB4qwjUXNRQz/kl5pPvRSv5J+STlhh3WSFFtFI+EWWpMJRxN/kSBxaQWffeTgVsnY/ZV5YjOJxNQnJiEmrskiOufAF+PFDiUkNzlkYQW7kKMUaYgkcRyyZjKmkVrGa1hlIvMc0li3KQgSoSObWj+5jF4QhwUuanIWJAC+/kpKHXlmX30rujN0USUWfVoN1WJmEUGvJghw94PhOt/V0KwLwkX3VT4bTuP/lkKrDyvYfc8FEfvlqblpZL8ncTW2KdbKlZniOB1k3CpwATMbixGE1cRnouSMf2x+Bd9dF+qcCMb8dhH+tSg2XIUrEyAHYmvuOESzJ+YgistpbhA8lxd4je1pEosztCz3oH6dfhuJWztLYgP06BGpgaaP/V4OUqN+t11sG+gw8WhBtQhPJT2f8HDKnuriAYmnCG9tvtkG5oU6ZDUzYrDIjN6hplwa5kVSYQX0TEU998+h/Zxey/bmLwn/WbZciv2bTczmfDShvReFoah/V9Vz0n7T2pD7QozknaY0IjUr5ghOtzprcf8XD32vjLiz+3GX3BUV1XfuFBiQeQmK1bV0eHUVeL76QbMtDOg73AzgipIv9pXCrskxS/7QvtpJanPayPN2PRJhsH31XgQqEXUJQV2kvjP2K7Gv0cSGHZdeBL7/pBG/If25g3Gx+HwMyGc34vQ6gHhb7UkuEM4X6CBnMOWZIar5SL65bsFxS39LRaDGwoxq60IHvapiJAJMTA0CRU9k+DQMxkV7cTMTtpzqupLmL1Uv3iOGL6Ed58hNSinqRL3o+RIuC7FMScZnhFOQOOW1jJaw2jcVvVHCxun4NhJIz6T3mi8UYbXI8neXZUg3k+OmTsUzCY6P10XvWege0P3ZcR5HgV9TCi6IcWOk3IoHdW45y3Fi3kqpBD+QfmZTwsSt2dkjJ/Ru0jKz5SkZ9jkZ0LuQA3qv1fDlKPDvURSeyvU2NxKg7eLZRjVV8V6hscddcgeVnlHeX6kHLWJb2VfUqLmOJK/huswuI4Sn0dosbAL0dNKwvqOMsJRypKFP/uOJ29S0NwiwTqxAmYST4t/8JCLxGghF+GUrwQ9C8VMH8VTHMVQG3pQXkHqz44WpBYGKlHEyzGE1K1jpyUY+EPCvo3R72r0DrTq7pPe1y1YLUF5fTOe5qsQRXKTaIMOez/JkSdRo7yVmvnwn/+qYUgwsDiiXInGyNxwM5qrSGxV08FZoMWf4QZkC/Xolkl6nwWkvyAcpS+pAbSWVdWwrW+l2DBZhHnjJPC+r8C1J0o4k9p9xU6O6gt51OrFszEUR8fTukJrihep/cHvpTg/1Ywu9dRY9JsGPXvoIR2rRAK9myL7ScdQLMXQOKJP+q5wpYVJHOmH413kGJ2rYVIwyYCaK0yQrRcxWwe4JMM9LZnZSudZXSMZ9UeIMLCzDF0CU1GH9AMF04Xo1CCVYajQ3kNjSmQ42h9R3F/TkzCohQifn0rhdS8ZgUoxjn5LhVN0CkLI2ukY2q/QXoraSHscaue1q4R7TDKjN+G2VycQbn1Mh6ASBbYSv+v1Sf1Ln1PVi9G5eJLXpT/EmPJMDn6mAnMD5Hj/RIoFiRKMSJP8cv9ZdWdK77f6/M6j0xoZ8rVqrGinRq5WBcMmBcZ3kYHfJUNmGw3rU10OpbA7lKo+9cxqBY62kODAJyVWRSUimXAir3Ip2nwR49wdOcPR+xB6B3NAacS4VWbUInxgVF0ttjS0wkesQwXJvXvfGNDqsBb9vA2IlRjQpMLIsMW1TOz8KJbikvpaMaG1DcWkRr0gvcj8lkY0aGxEV5Jziwosv+iruuuhdpZkqVBM/P+WkwaqOYRDkHq2ciLpu1KUMFWr3AO6L/+936W5t1ZfJY5HWnDukxaqs6QPJhzY/6UaZak61ErTwd+X9M9rlOg9p5IvzSR5ad4WE1yXWjDhHwuKd+uwP06FDV910BzU4fB8Iw4Tvz2ULWe44lt0T0X4I1PCevMk0quUuktQm/R/Kw5JsXUtqZ8nSJ+9VQLzJinD0P598wAl00X3iepLFyjR65QZsfO0uEp66M5v9fDm1ehsr8P9sTp27soyBQZKxezcv7/h2ZqXvxRj127CS2WkJ77B4+N4OY4elSKjBQ9NU9kv+qiN9N6A2lnDUY6NQ3lMIVw+7IwKDb4qIO1GnjUJnvQUtA+O1//6PYC+O/DCxqSnRY9xfWwIsLMwob+3DbGwOyGKO2Sx/YIr8rUidbcND6GHyzsrMovNyPQ1Y6bKBsUCM8vNFPd5zK+4JRUWOGy2wTJAj20vrAgsNMO7oxluY0nuUpkRR86Bfq+i38iqvo3Rb1j+RrLfeULsKCR1ZZ0CERNl6NBZjhcCCb7O4H/RR++zqL3U9lG5FvT4YkHfzzpM3G3FWtKjzLEjnJvwickHTHiRrUNshArfgyv35kZ65X3BWpMFCWOJfSdUkDXUoZ1Uj+euenwg+N57jTixSYaHU3gcIP3Zpe0STIkQAaeV+GIRo22SFPM8iP++ToEdOcM288Xo212MRs+lbH46jt6hUH30Sd95TLIyyTbosKBYhZ6d9Uy2tjJh8w4z44zUzipslZ1ZA5UYddiMvq2VyNysAX7TIY/E0pmWOrgS3kVtnPOqMi9RG+k9Dp2j3FuIlH2Eh5pUKCPYC/FKtFktQ84nwpXnS9kYiqPjqT6aB6nOdrOVyKlpQacWJF98JP48XY89FSrkPdTCN0aH/wG+S3p3BAAAAACAAABQJQAAFmgAAGdpAADFaAAAKhoAAA==eJx0vHVYFt33PQxIIx2CIgiiIJ2KcM9edHe3IN2dEoqiqFiI2J3YYoJiIHZ3JygGKHZg/O6Z59Xn81zX9/1jrhmG+8zMObPP3nutvc7oKEmh+qUkOo3EcchJDltbZFE0VwFVGyTxZo0ihgRJ44e/BMIWyKBwmySawqXx4pYM7h2qpOjRM+jCnGKKPjeZjk2cQ67a82nL6XxSXTWPzg6aSa5Hp5KWwyyq+1xNv5ga2q4+jR6KOmLVPh56hjhh9QBHuObwoG1kC8N+Z5Sf5cF8OINNVwk+XTzwHtthj4Q9On3tMMvcGTxnF5y74ImFnY7wkHFGGAilIW5oGW2HeQfs0X7fHSILHbFQ1RX7p7pAS8QR6r5ZWJmaC40VadAVj8O5Jwnobk7GPcMUyPjHYdSpHPQ8TUdXQyom22diXG0SWvuToeMZiLvVsejyjMBbVX9s8IvBM99QmJ3zR9TiEKwdG474xXG4dDUSIsfCUbkyDPbCwVC1N8ZmKX0oh47AzHP6yHszEkW3TWD9fBT2xRtg/VQT3H6gg4Hr9XFMQB97rfXw4pIhHu5SRXqWOhZeUEJf12DsaNfAsP3auByojKUuWviWp4F159TgNEEDU4LUUF40GLOK1WHbmYiB77PgXpiC/RNTcNk/D8ePZEM5MgGzmWz8Vs9Ap0k2Dj/Lwl6rNEyYnY5Ftmnoz1HDZRqE6VHDMLBpCJ4WqSFwpgImPNPA8A0quPNLEfbO6jg5ZBBkmwZj6YUhcGNUUftgOvfObx2voncn5v9994JrZ1D86Hl0YO9UclydRxtfTaFfGZNpU/9U8lhTRyVeKfC1TEKvdzpURsbCYlYMhJuiIN+SDCfPSJTrxkPvRxJKLsQidHsyXBePx70FcXAZYg7FIXogTUvOVsJ0zKGeYQp/r7EwfDMaj3v18TDECJ3iJngrbQq5sVYIN7FEzLQvtEn/EY2P6SOtST8pZFcXqTzppRspP2n43Hd09OsrCmt9SCendlNZfy+5yr4j3pGPJPeYb6OeKdTkNIOuHp5ByRJZZGGXSiP2zaOW8YVUVZNFs6mAEkZl0+TKSfT8azVltE2ipICvNH2DEELWC8JCW5CbT6JnhfBl9U8yfiyMEEsBqGqLYHGhMKx/CuCJmjDiygWw/lsf3X3wghZ1PabNTx/Q45M3qLixm1xVuqk16g6ZrOwjhYQHtGNAJ7nd6eaP+QPaadpN3d3eGGvqhoan/vh+NAReEv7Y/8ULS/yC4O8fCOaAGyLLvGEa4I2nF7zRExOAT45+eD7JkWs3v9wVJO/1t926G87os/DHlUYXvA3zRP1QL6zycMWTDZ5wW+KOmfEFCE0pRdOuAny5UQKNsgoIHyuH6Id8dHyogIhKKS5UlSI1fAIaJYuhMrwUtZ9KMMo/EQJHk7FRIgsrTmWh7XQO7gqlQGFcOnZtzoLr3Xjcd82CwOM0XC1PRfGILPAnLJ6vXk9labPpUNdiqny3idRr5lP2jJW0RXETvexfRfN2LaWsJTOpd9pCmrNuCV17vYwSM9bQ2iYnJFXbgffQHbvHe6HI1g2sz7nyzQOyIu54dRpIFXKBZ5UTPoY4Q93fHbfXuOBF8DNCwXW6f6mTttU9JMHS8yTieY1081+Rotw10pO4Q0N23aC3g29QU8dDmnfnAcnLPKJ7U8Sg+kwCzmryeN83ECb+sjhxSAS3EqRR7CiFJaeEYcCTg/E8SciUS+G5iwzeh0rArF0SStYKuJwlC5sjAjjuLI6W9gHIHSgBg0IBiKRK4b6mPCRaJbCpWhrGguIYfFaE89X5t0XA2tofG9Ph+/Csm6I4Nlgc0acl0XFbEG1P+H/7i6IyXgTbeRLY0iBOGaO16abDWNo6UIsGfWeo21OadLKH0VLJkTT5kTAtUQZFXRtOTmlapCFsTH7vleg1//qCO4S5vnW/E0XuOAkEvvhJu3vFUdwtjAbnX/RruBTGzhdGdoMoDu8Ux9iaAZxNsbbG2tiYjlCU/vaG/2MfhMwOgGFzEOx7XNF02wV1UZ4oi/TAhqu+CHH3w90KAXhPkURAnAj2SvwibykJ3NAVRpPrLyrgX9fRTQTHhklBxkwMQj4ieDBTGLFiQtDgj0nDaAncviOE+dbi2OsjhfdrZCBpPgCVo6Wx6YIkosaKIeqZJKwXiWLeFTGYRElgiaoZnJT1cfjECAQtMALTrIudXuYQtDSEsLsxFkSawXGMDqq3GiBykAHGFIyC+lATaJ7dRcENh6hH9DAd6j9EVu9PUcreg2SmuJ9+fG8nqbC9ZPH9OMVHHCEX61Ya8OMIbd3eQss/6+NU8XAkpujjxBM9yI4ehnsbNbFLxRjz2zTxqGU4hkzQgaeUNvQZXYxdMQJJV0bi3Bc5UjiuTIFn+5mtxm8Y+xNfGP+n0rSm/AdTufMrU3p6MHV9G0BtxhLkdUKShob3M3v2iVL4irO05uA1Uut8xNk362NeLT9Nws03qBfXKGbUKdJa9JiCk6+R0OLrtKPpDh3ce5EUfMKx4XMCFMrisOlHHOZNyYTX0gQMiYjEOu1U1FmOw5yNqVC/koSW4XGonJmIaddicUFuNORuEl77OKFssx3ast2xyswWsbYMbKIdYb9zNGwOuELwph16zQgZGx1xyJ+HTc0mXP/EVqlT3hV5+tO/mSNGkekIAYodN4zOzZWg+LCBlKmkQVLjZKjaTJV6+PHVWlADN7WGIG/aCNS5q2ONih7Shw9HT5cOTtWPxOgiVX6OoYW69GHIbNaE7ckReFjWQPsGraSdrevp27vFpDZ+HZe/WGxfSnX7F1Pj4fn0OWYT/WxcRnsnLCcbr1Wkl8b3NVsX0cX9Wyjn7Uou/t2fsJEsFVfSK/sG6ihcRi6Na+ih0xaa9H0diZ5fTTV6/N9dW0LsXF/Tr4zLq4dwc37xekXOBzReVMbOTQPh6i2LVrHBqGqRR+4vZbQZ8vOAWbJwqBnC3GtMYo7fEWeal5gwz/zGM9FPq5mWnj6eztkcJuJ6AGPyPJB5vc6HUVM1YF616DKz9O25sWNthrWV4WECtMFYksTuadG+A1+ZtO+KhGdDyGTfL8YqXoFuhYrRlRgB8m8aSGw79l2w74BtFzFsFNeu316Qfo8cQrrlWnTHX59Uv4ygDVdVaeUdefp6VZZOhhUgXLUYVR55sKzOwcYh+fh+qQihH3KgtD8P/W3FMIwuwBqxQqg4F8Btdh4MxhUg38UCgnP0oSM5CkHVBlzOk/PBEAulTaCUpYuFD03huFoHC21GQbvGEO41eth91ghpac+YcKsDzGCjPcxz12vMfYUNjI7fLUbC+SbzMfkEEzvoHjNy9Crm0KrDzMfOE4z+rENM04sbzPRAaWZjshpzbHEhb9zDkUyoDZgv32YyzfoHeBtDyxjTRhdmr/QNXnWPPWN+/CfvVq8QUzRfn5kkYIy320ZDi2cAL48RaP1iBLVDphDX1cXidH6ed9MS46eZYXyvKYbUmKBR3ADxhYZg72U/fxBjbLSAx97TaO8iHvsM9hbNvCL/Yt4XPStG9No2nrbeC17Xoo88Qa+ZvAWSr3i9ao3MVaPvzLtXDxgVq2XM0ykDaIjCccbo62xmT9RZpuBOGzPpqjidEOpmbv+4xEwTOMOcy9zCvJgeiVu1vlhTHQS1XeE4VOGFp2bBuO4eCSujAGj/CMZlOy8s/uSHjNJgPEsIwDSdMLA+gfUVrI/4E/u2bT1BOrWXacuaC1TQcpzUHK5SS+o5iou8QJ9fXqRlG09Tq9RWbvxlaxqZN0K7mWdnLjDjPvcwDX31TG/LfSb8wFVm8qJ25uqvi0x6bTMjNW03837ZYYYdh7s9gxjWvlm7Zm36xF0jxnbxbd53JolZu+cu77WwFzPQy4ZZIiPC7DW3ZfZnKjC5k5u5+cDe657agb/zoaHlPNNZPJd5mTmJ8TOaxHR+KWRuKC9jij+vYC7tWcF0tf6gSRX9FHZQHAv58VHhpADCLvdQSLUIkuS/kd7hPprfIYzqLd/JyUIQZr+E8NGnnyxeucLmUhB+v/XCAXlHHP7siwQtTwQ9cIJHnBvUXX2wwS0Impq+MCv2RvxLD4yc4IaMpBpS3V5HvzXKSNphOkkKz6WewQupJKmCRgQ0UOX2OdS8aRoZ8/cTTtbQj9Bp9EK7jgKVYilceSr5nyqgiLoYivavoRCrQkqaFEHpJ/JJtLSI2pZNowCLiaRSU0h2kQUU2ZxKsVvL0SqSj7N1xRAQmMjt2XNbwyu5bcfbEvhcyoOLewm3Gawow3L7CpyLmk/f55WT1cAKElxRSWX3g2l7fiX582ZS37pEog8zyEQugcqa8uhF52QyG5ZPMZ5TKPiTDNy/qsJgihIErJWh7KUJgcGDsea0LLyvquPrEGUUBwxB58zBSHuphN/vB0HURRl94irQWj0IX+NlsclQDmnN8vhyQhX+dnJIVlVEBv8aGXoKiCtVxhUowdxWHgYblfj4KAe9EzMx8m4yDtzIxIJ9aVhYlo84ywycqc1G/8M82PinwDQxCwdfZ2BnXjofe2VjsRXf/sUZGB1zheQbH5gfAPwKnKD43BdRuS5IqnPEl6cM3jfbY3efM8xPuGDjGneEP8jD57FlWNyYh29ZRdBzruD77goMa8+B05oKHI8uxbI3JcDCCdgnVQRaXIzd54txry4f2Rk5WGaYAdehZfjM94EDNSvRsT8XW+Iq0dtWhEkCWTjQXIQCvVwUrymAVFIJRPnvYqR9HuZaFHHvj92LsOfMK7ntRWkpvkjmYtuFYm4TucnPt4srUOX6gDrvXqT3K69QK3OObrcfpP74k2Ry5zZ9O9xG2jbXaOztU5TYepI06q/QNf/TtPTdRXIQzYP98yLOZo5nZeBwbi43xh9zsvH6TiZu832zwvlCXD2QB42UfPQtysGw0Tm49VaQRgV/Z8KeHWG00oTpae5PRuWsOr3x7mKe6inQ4XoZ0vS9zeyoEKGpOq+ZC4d7GHlzEZJ7vZ8pkXnH/GnLXufSozZmHp1lJj28wXwZeYQpmiFGDeJdzMTfDxlzk07mbftRhs0jWazDYhw2jxSeH8blkfu3BEHkWgi2S3tAakMwdgoFQE/EHxZLQvCpwh9Wy1Xp1ca3nA/94zt3a3xnvHvlaLbWfWblGkmamnuNWRbdzRR+FKITxn2MupMoNQ/2oYQBsfS1L5m8CrNp0/WJJH4tme6tiiL1FxPowJZA+jY3j9TzMmhBdwxNic0hF4V4um96huJePiFkXqVj8WfodEonfWu7S7m3jpOEwh0yq7pN88Y8pQqlh3TH8QYN3neDSvQv0zTVZyS6uZfCCr7Q8ODXtKrpA132fkIyvb1ks+0liVk/JUHDr2T89DVt2ddLz3r6qL6km5pWxMGrOhosrmbxNIul2TE6OzwJT9aEQ6s6Apb1cVj7JhKjveIwfWcs7q+PRnDRIeak5EFm63dB6jt/jomtOsv5z+AnrxinQesZzZ3zmcXGL5mv1c1M+ODLTK/sbebihmaG9UfiV6fRrlnxnF8aklrK+aZt4ZG0qLyQnorX0sWSCVRdM4nKzhTToZAMWs73W+d71lJ4y07yrm2hAe3bKJk5SCy2e9S2jU4e3EHZVmupV6qNTlntpJeRO4iXsYeWejaR4qpAythsT6cKMmijYxRFT3Pj8pLO4HRKqHKgi/rWJMf3VSZHHGh+cBBVnQ6jrl+e9Da8mo58SaDElZNIz7SMLteGk1pUOMk7TiNVjSia7p9G2fNTaN/OOAouKabbi/Poa3g+fXYaz42ngFEKBOZkcOPKjrHj+lQsqElBb2cUBD7Gw379eIzUikfN8BTcUU2E3JWLHAZ4d6iDShIv/MUCkbMuUsz0k9Q3/xTZLWmlDdrtVPLlBJm866DxpWdpc1UF2I2d63828yWVf48j7Mq5veG8Kmz5Xfn3uCNqPfOxuZmZ/aCLqdc5zLSXnePyF30R/r5pK6MtPoc59+UuY5y6k+mf0Mb08efX+xlNjOiuVNI0m0ZnvCeStE4kjZ9eTQdepdC5T0nEhCbQ+6xiEkufTsUFlXREt5y8oopJc046sb6s8EAO4pVTcONjBh5rZiHufAEcalPxsD8HhnMKILcnHbF1ObDYmomp1RmIfZ8NqdUeMFvjjFP+bnCzd4BRPUH2pR2O7HGHfCuDLbUueDOO73u1HSAT5gredQfUmjrBeKo/Pj/wh4tqMIw1/KFxyh+bGR/MNgnC93W+kFziixPXA/H4hR9qa/m5i08AeOV+YGYYo3f4aJg1jcWpeSa4EzsGz+wN4RxnDoFdJphlYIznxbYYI2uB1aGWCH9kCesRJqDgaHwpiUbDvSA8/RYOSeVIVF2Nh9z0UEw9PQ68m3E4tTsUnjkxULgagSmDwnG/IBrOSe8Z4R4N2jCqhzmjc48xclCixlQVmp57nmG2idEbmUHkF6RIi1uVyNRUhFoTfjN7+34zNzYFQGeEK+RlPZGt4YfDS5ygk+uFJusATM72QP0Mb9zNd8KOz26I0+ef/+6B5i4f/MipIzZWszlFpGUOF6vZOM27WEPH9NLp3rlZ1Kc0m9Z111DZ2TraXFRN7h8nUY+/NFZ9VEbuMWX4DFdAaegQfOhWQEe3LK51K+OLjhw8bQdj1nVliEIR5q3KUBovD5ZHYXnaQgUXjkdh+VqWR1k8wgP+cEPzR4LeOjus7rZH5isH5La4YNVvZyx89J7Dmj7tLzlOjOVVzPLf0EXpz7TreB9dxCvaFf6Irl7ppp+qr8iju4eeLXpHOX3pGJORhlUvMtGuHI+pcvEQORWH0r4MiLTHwOpBMp6KpfH9eyIEs9KxwCUJe0L5x98MsEdGG7kF2ihYY4gZCdrYzzNEu5s+2qz0oXZpFCozNXD99giIPBmBsdIjMeCjPoZUDcXU97po09DDO6WhyDiii9YX6jBs0oTZGE14FWgiUc8QR54Nx00VHUz5MRwfJ2tgTl4qDRV1phmeKTTYI502PnChrcJu5LGgmJ4u9SWRFG+yE/Oi4JUeNOlmJIWciSKHuGhiOeAgEWssUbKCM39cVxxxgudugvsOM/w2dMKLaVYYu8AWUq8ZtEyygoaALWae4ttykC+XEya8G0MXTtnRkQY/bt5eXDCGRtQHU2pDMp1Z5kmb8iOo8rg3MaedyeerP41cY8Z8nbiHt3SYMrPqpBGztH4lb5r2d56Kqi0ja/KKl32pm9fZMZvX7X6MF5p/k2crfYJXt/MDb0DLcK5/v+Zpk8OmkX/7NydFhZ4MdaTapaB2G6L5sY5UrmlK49aYkZeNORn019Fgww30tm4lTZGfR9MnbKaOlwtp4YvZ9GDfUtp4rZF0xLeRh+pqKmhYSj47lpO5ZgONa8thToUlMWKpfFygWMesVZzK1CmoMK27VjMSz8KYrvZRTH/ZUmbsizhm/tNpzGXxeibUIZlh43RiqgXpjbGl+ok+dOydJf2qd6HkWm9ymuZE+dJOpMozpmX5PCoNAvXVgnQd3Sns1ghSXmr9ty17naZaOzpkbkD5LR7kKWxGk8meLpfZ0YqP5rSljaFFR0fTDJeTxBgfIXHXi1Syv52LY2dU9pDQowtUt30ftS4/SEf1O2hU40H6qHiCOug4ic09Qq0Wo8l8pDldTfKhhQvHktcCK2LzpfefXOiZuR65GY0g96EOlPnaiAr8bClBlqEBi02JzVXYHIbNXR6Fy5HjQl0K3z6SmOgeZpCvPsn1KtKBMYOpau5Q6qqRovARyqQoJE9snFC//t+48r/bmrP/9//GJfmggI8HbzZFQ2hEGAZZj+P7DV8UbwvBzulhWPvUC1rDx+HkA37OJReCWL6fVBsbCDYu19jEUJG4Jzl/jaGLXtm09XMWZXa7UvzGfJIWjKRJxePofFYiXdkXQNnKURTIi6b/5ZNjy7Ix8Hg+ZO7lY69rHho7cvDyYBHa3xRBRasI51WL8PxzHsKG5IMdw4mCmSQS5U9x0/To8fVxlGjrQiNnmZHuFVsSd/Ol+xvSKbM/iGaI+pFErRvpRdiQqH4Yh+OWbY7B8g0Bf3Gcxq5IiMd7ImKcP7piQ5H0yI/vK0Nx73AQdukFYENmIIwz3BDYz/fXSWGYLuuNT31BuMOPR6v2BmNchR8u7nfBvXof2Bj74PplP/BmBeHD7DKsOlH233GeM+Hv8T6hEm5vv7ECs1Dx95jlsa60y2LKTlWUvx3K1eJOCyqj8IgGkjIGAQpKmDhSHqPzFHFosQp8pVQR6q2GzkFCHA/ts1UKkg4COPpQHGfn/iSXbGHYOwmgz0cIE49L4/NqEZzyEEN8nSiylwtiSVIKnh+MBpv/sHkPm/O8FUnBqSOpePU1BYmBCcj5FQXDr+Nx2Tseaj6JyClKwceFb0jl2Rdq/dpH4Y9/0ZUKYbBcsc6it5RyRATaQl+pdv13GlYugJLgj6R27ifpS/2gh/YDYL+gn7I9P9DxkwNw6dNPerxLDA/n/qK0WhHcHy+MVaofaGWqIGL0f5LluV/04ckAyCUnc+9d7sBE4g2L/PveTd/mkmCEB1U/DaNsgVKqM40mhaosCp2bRAJzIkir4iTN6ThImUl7aLvbcbJefIAGzzxL2kpH6LdbB73tO0WPlzfT07VHSDahja4/P0h3lE/QxG1OSJewRtkyBop8nHiv3YbD/4NGOSNxpSM+fwZGTxsN40gGPVcJiecBaTVHmO2cR+LPV9J27Zk0S28KJcTUU3vIYtpRWUN71s2mfQEr6Hh5I81pWUhvTs8nRnwWaaXMpRrfSAyrDoLnglhM6R8HDeNwhL0IhMzg8biOcGxrCsT+L+HYeD8Ea7ZGYJZSNHKjIxCZG0C/Z/uS/5ciDrN4Hk3k/NnTp5kk7B1OqceJvmSn0azsIFL1jqZ7rfyc73UwKUyPxYfSEIjciufw39mvcdglPw7Zl1MwVzcZ9TfCoHMmCrG/o7HpUwwMniRAPice5mPGo7EhHZkmiQjxjYXytVT8PJiEk8/GYY5DIkpmJmOGajoU6lMQRkng8c8VHonH+UxHbKyyg6WPF/wdXGEY5ISOfFu4bvFAnpY9Ptbx4KTviuiPdvgu64xecVdsK3KAalUDU/TSnIsRf2LD5/1hTNbgBYzJGA9m/u4M5qzgUKZ+HJiF+1KYSffDmSvG5UyTnDBOxn+hx0s/09FdPyg2vIcudfyi9l4BbL/8iZ76CSLb9w2Fbf9MIjI/aJf6Z7JR+835z6ALJTi9/J+c+/z0yv/M4R9vy+E2tgxrX1bgzYd/femMZmu0KFjCoNEe1+baYK7haMRKG0HK2Q79nuZwVzdFfpsNlq62gEn1WOgvtEHTAyss36uDrDO6eOFgzP3eVMsUgx+NxNS3+oitMcJ0s+FoWG4MrxR9OHqOwqM2IzRe1cP9jSaw7RjJ3ZPZMQZOqcY4GquPqVFj4LbQFIPydRF50BDJeQa4E2XM1TT8RE2xMt0YI89po+yLDuLGm+DlseGQGW2EzPlGsNMyhPF3fVhu1YSSni6qTulivoseXugYwXfaeaLj1+ijygX6uO02GX19TDc+P6Stphdo/vtOevzsKq2dfpOst92lURKXScXzJg0VvEnju3tp46fvtN32BV29+YrzGaxfCt3fRa25X+j5kH76FviR3gp+o1Hv+kgz+i21uL0nlgtJS8nFzII0jgtJLyjk+BC7pixkXZ6AX8OKsb0jE3IiRXgbkYOinDxUJRdx/Tt7l58/iVlz/TOMGM31r9LPDPN8TYD9xnC1tIHCHXN822uB+i8W+CbM/93l0dzvE3OsIGFphaX1Ruh7a4zmA9aQemcMhR5TGL0xwcGHxjhTZgHRlWbI8rFAZo8eFpcZIdJWDxqm+mgYbgzPK8aYwoyEe74RDs4yQrOSIWaFGcH8gD72DjKAcqsBci5k4r3SP7VRNv49PZaEsrkZaHyTifr8DJxvS4PgpHjI16bAyyAV17tTcVyEj68+FOJwdim0dYqAWxNQFFiFVV8r0bKrkLND8cMlWHW/FCs6yvG0sxghPWUY/q0M+gF5KB+Qg6ttGbgmk4ArovGYHJaC8T8zMFQoDpUtOUg+m4ad1akYb5KFSPNklPPSMFs4BH6zx3H1+jsTQrA/NJbLD44tDsVJrwh4zQyDh1M8NjVH4ef6SCjtiUJMZSgSTlRA/W75f+bOYceqv8cd4/+NhUN1/z2/2k8Fdmul4dMvgx+DZLFgpyj2OMhAzFYJCiMl0V+ggORkCRwwHAihGXKYs2QgNk2UQ/lGZ9yazQ+P5o54HOwHvR53GAl4YZKNGyLC/SC23AnOQ+2hP9MVNjWOWHfSHStveyBw9zCcTTPgaoB/an8H1+nxx3c49IcZweeZDphcUzhJG+JTqy7GzzVAzMKRHNfCxkqWe2F5qYXzxnPclMDGMPw8G4GneeGwW5SI7fExiBsYDZfYaEw/GIahNufJdPk+kqw9Qvt+dZCs307SmtBGOyzO0xmHVnJfdpRUuneRy9ADxHw7Qj/3HiT1A+3E9k3LwQ3Wq525vrE4me3fssX2qFjlh6zPThg+1gtj+jwhmeIM24ceONbmigPXB2NKpTwuu0ljyQ4V5FweiCUeg9ELPs5br4ybuoOx5rUkKIOP/TQUEVImjwGSqphxzwHHHzviuKkzdBxsOJ82bIo1Xqx2wEVPK9TX2eFAiCMqahnUKDnCOIuwwobBRStvklCwpncX06lLJJ3WyoTQD7cxZNqTSdtfBpKmjCk9WRdEUfnO9GaDH0E1loJC/Gi6jwpyXw7m6ucjnvMxqZ8yxh5VR/YEWRycqwwxvaEIcVTCaV9VqMQpw1BdAVv6lDlNEDvX2Zojqwli5zGrCzpi64pDaxnM4adMJy1Go+C8DX/+EqR8CDraDlxtM2Zt/H/mQ2hqJOY/TIXOvBh8thgHR/kUiPny8X94ElovJyLiQBwsHvfQxITr1N/5kKz29NJTtdt04lUX1Z59Q79vdtHy+qck3naVDuk+oOsbHtPS109IdeQLYnH0Vys3/NDzg8hkf9RuCIS1nxuOe/Pxfr8vAs47ovi+Lz6d9ET5Sg98eugLgW0eYDm2UYuW0WbnBpJNnU395zdQcPtiOr5jChXfXEYzd8yj3OLVdMlvOX2UaKDD4Q20UW0uLeyyhYeJKea6jeG4l8f3zfG8ZAzCAwiDJMbC9YYVxgTwfVq8Jb43jYaUlDUOpdlw71wrdywiTtpy75yNR+x774+0R3WsBa7PI7g+scQriTG43MnDbVlrtKfyMFupEJXnshFXmYYZR8owY1EhGkdVIio+H3c9KvHDvhj5fP9Sa1SEk+tyMWt1AUKelyB4kQLOHFXFtrXymFGuBMu5g7HdVR33hORwfe8QjLmgCufKQaivVUOWkDLKFFTQskYFjScLMd0yn9M+nYgsxf4zRXBYUYFdWfnIvlSOHVNLcCEyBz7VxUgoyUeLXyHMbpTghGMeDDtKubZ/2gxSrYD5qFxcX1aBdbtL0OpViurQCdj7vRAx74uRtasYF2ySOAz3B3v8wXJNLzMp46UZHaj3orh0fyoWd6Qq6SiS8fGnw2N8ie1biqIc58/YPso0inN9fiGnjMoF0rg7TgWvkiUxW0oWRU4K8J0gg5trFLnaKVtPZeuo+2+Xw7m3HPd2VaHrfAHnJ2VFyzAztAhFZ8uww6oIF2P5zz1pAhfv/sQ+Npb9mQ+yr03xvsoGHR9s0S9rgfUiY5Hy2BLjyy1R7meN2rocNEZlcfqskxklsDpUyOEVzYZsnDpTjktL8qHWlwHaVgBVn2xEv8vD6XWFKF40heMUW6oSSOhLCjXFxVLP52oaHpFDc/IzKKO/lupVkuiCTzE9+FFCMjdSKLF1Ar32mEtXHtXQlGkz6Wz2DFpZW0Un9WsoSmQufZtXTVYiM0h57mSymD2FbGJmkEXENBqpPYNYTiNuZAmvfco1W5bTmLImn+M1fPrG8Z52XOLZJF7g/VLvsk1TXs0rdszg2Xcl8JaGNvNujx8EI31pjJoxiPP5TWUqXD1+ashQ9G8agto3cpg1VB5XehVxaYMSljqrIdJMDbtPD6CTVVp0skyCxDwG0GBBLRL3HUK5iz4zKzMH0RARVdp4XYPcQ9Wpa6wcNX2VpeMS0lSa/4W29gvDgfeTlmoIwP6GOJ54iOLKkU/0UFQMleVCsJwqgm8HRBBXJQDfBiHEOgty3FVqqB4WyOlBst4Cy88ac3PXMNQIrpFWSF5niKpAPZxoMEKdiT7yXxrjkacp2LHUnJBKxttjuLEc5BTNjafM+wk0yL6M9LOmkODXADrvnUtO4nnU3ZZOR0sn0aEFhCd+zmgSJKxb4MTVi79aekLoJA9qz7zw4KMTxoU6Y+YodzxQsUfZbSccaXdCvHI4KqIDEOQSCAsRPpbwj4CuRgzO1UfgXlksLg8Nw8NOf+wLDodJbDCm+0XA0jmKw3Fzf0WQx7tsDsetOuHD4biuz1kkE+pKlq+CqWRYLP2eHkDGi+Npu0s0nXscRp+7QtEg4Q27O94YZRTI8crs/SsQjM41PtBzDcI7RzfM7fLGpDY/TPb1wbMJ/GebrsrFlf/VZ7GxZnOLHFp3yGBHoTp+zVWE4Q8lyGirYP9oOfS1K3LXZu/J3ovt26/nMVz/Lj30xzCnWKx/For+B2GoWxCJKL9gPFkVjjdW4ciSK8M7iWI80P4XN6C1HNP3/JPjOJgX47x0OYSmlkNa858caLNcJcLH76DW1j202H4FeZQtp81X11Dah92kkLGSRJ6uowbPVoq6vJ6eOm+jG683k8bu1WRas5n8r+bihHoKfLclY6Z8Lp5nJcJ3VhYuaufg9cx0CHZlYdaPeKQfTcXcH2lIe5mKRUuzYG1RgPDdebismIlhj4uhyc+d2XrEBcdcTE4rh2l/MX5MzMZMkWKc5uUhRKsAkeeLMWONOCauVIYx5MFiLDa3iNwkDq1jYlgxSBxnfwyEvPsgXDeVxQ0jWTx9OxC1E8UxfEE6pw3JXJYCC5W0vxqRzQOS4VqYgzPaeZi5KwthrrnQH50JY88MXJiXyV2bvSd7LxbHsRiO1cltEhNG4cofVD1OAneGCyPu7QDcTBSFxxpBMJ0DOHzauiqenzNEcDiVfX8sVv3gEQPnpnjsr0iFaVYUAmbFI5+Jw97WGKyPSEDVOAVORzY2TpbT4v7Rke1aq4RdVnL45iiNrTsk0BY6ECtyZLB/iiz07eWRl5SOo/PisMM7Dout4nFNNBwLNONhvCIZ6zdHo/5tMo7dj8SA3nEQtk7g526xcLNIxNIkFw6/mcnbY4a3C548soboAQZjBrlDeDEhYxeDhg1jMFXKFuvuEeIArDJx4PCzQoIX12bxNU9oRQRh/Bs/pCQ74Wh1IPaVekBS3wcP23zhP8Qd9y57wZbxxM0gfyj/dkfv7kA8bvHEm+WO0FRxxOsXQViq7ojsWnfIPfHEoRoX6D/0wUljb1RlecBzwQqu/jfh6wI6/WIj1YyYx+Uhs0LX0YX6FfQkfT4lak6nCxX1dOZbA3mfWkyHR6+gym3lXMxlYy1r6+yejbdD3Cqhzt96YkpRdj0XYQol3HbSpAwjsis4vMLah9zsbC4/8y1L4vDKILVMKMyKQ3tYLt6oZ6O9IB0FWjkIWZWKpY1pXN+sdgKhqxy4vq1cYsP1r3mDG1LuAatDnGG2whYGywB3BSfsk7NDop0TWH3OuCnyvF83VDmdzsifApxWZ3JzNa9gTBBv1rpyXrrzcttAA2OemY4Lb8Y3fd6Tl4U8tr5ZO2rWf8aF1alqT1pP4o6raNfXJfTNbQalDGuk5PGLaGvTEoq4s5rTtrLt9IsmctrWP+3qBKbRJ4VltOJ0I3WrTqVzx+bTwCUzSHTeLNp9tIHIbCpzeQzDsNqZP5qZO9MWMD+V4pmBPhVM3c1pTEKaMOM0K4KxdPBlOsJcGa2mScxZL3EsHCMC7x2y6KuXgsNRMYxp/k0aL2SgmCSMkScEkWwthWZ+zBo0VwItkMJNIzGu3jjg03RmveYhrt4Y5rGCqzd6vT3GHHRYwTi9r2G+jFrNLPs9n2mOWsuE3NjGLFdfw7A4wOWdPhePWBwQecyNwwGzkE6XxPypPM6IJjg7kLcKQ1dj3Wj0wVAacMiHXp6SxKHZ8vgkLIY1DgOwwFESKeelERgrjPn24nD/LocLZQMRYyCNpVVSkDkshs/bJCA4fhNF3zxIJ0QOU3fYIbow7zLZLG+lmAO7qMbxFDno7qDPLadp64mj9Kx8P+ltPkYtG/bRMT6OkOP7MFYXJB0miY9aEogPVsQWeSmsXzYQZTOV8SJQEo8PyEB8igxeWUlif7UsRgZ74p6fJxrJHt5erpi905WrVapVOUF1vyf0ZvjhS6kT3sZ6Qt7ZDQZmLhgR74mdA6xASpYo2mLGzfVJWtYcD+ajbImTkraYazEGj26Zw5U/5xf5W6LKZzRy+PmcS6MXZm4K4e4bF++I3dO9cXKfD3YKumB2rRsO1wXiyMAAPFPzw6gvPjjm5IGUBx6cxonVPrGap0sL39K8/N8ktesldYz/RHWWfVT6oYd+LRuAtd8/04Kx3+jCsO/05tIbevC7HP1P/4vfR1n/G9Ouzv8ndtUGVmFPc+XfY6VIM7CazOYJxtipZsppMlk95rIaC6j/0kNmpT7kZXXRJq+HxUsMofLJAOeyjTiNTq6zPa7c5nFaHZZvZ7U7vu082Ln5onekI6o/2kPrrCucXwCPpjkjaaEz2PrUpFcBlK8TQBohoyjT3ZaeJBtQ41Ynep46nNTe2lPGwCDaFkHUaeZBXy8x9DvBkhzqdbiacW2fLo590+Fqxmy9eHCsNrLiDHBqkj6q9hvD7LUhYiRHYWfaKMxeoovd/Dw6basRLp+xxLcyE6QrGHL9y7a1hPHhUchuMUBiuClCRQyhVGcKs4sm8L5shLvnayg6fCoFWFRT1fJMroZbxyuguzkT6aRoCnVcm0zv5app35syatpcTbc3FZE5ykg4czx8gyMhr5KEFoscLs4fao1H1N1U3L+Wjo2/oqA/Lg7mp8YjZMh4jJqUAvusJLB53blyN7Qed+DyutxQXy6vqz1FeDjOGzkrnRF32h1mtR4ItHDCs14XOA535niFvxyDhj+kE5y5+rt6jx8WO3ljj4U31u91wHwVd/hc4tvXBQ8E1PliNT9HYLVSbBx8oV/0VzP16k4W8qTKEZZXDB+DbCi2F6FCMReZMvkQWVnEabpW38vBZ4cUTtO19Womp+v66pGCzHdZEH2Vh5WTMtB5Nxu7f2agITMd2elZaH+ejLUbs9DlkgCrJ8k4rJqNj1Z5mOUcj1HmOXAsyoZdcDqan2bh6cRUiFamYt2ydBT3ASlSzpgoPBYhwWO4NSUW/o6wkrAGKfLQk+YCMR3CrYt2mCIP2C+3wVkjwv56G/Sf50E4zYnjmo4+ceXqt9/e2KPvozPCrluja5ETjBLtIeMMKL1wwkTYcTqGxDfR2HsomhvPSLNwzk/8nBECoZ/+mDI4BCfjx/H9cSgurA3HxIWh2L0wkMOJLPe1oksc7b2/qULrJ22O/UFFpXwcgS+U0SeM2bdEcHGuIPBNFI4zhOCfIMTVmNnn1Hd04GrMf54z6TRBcqIzTk+2RqCbEz8W2OP3DAYf+HnELEdg+JEMbjzNPFMh51nAca6TN5bCPDcdNY/LEH43FyEtmYhWKMCWjEw0+ObinEo+Z4usfbJ2uWb1eLy9G8bpTQvEUtGsFYqdyyJg8TMGnzaEQyYrDp4PYtH6PQbDq5N506v6bVkc9+zRCC7ePrw6m5eobs4TehzEsxPw5+lOS7Otj9LhKeYp8XLNe22zI8dwbd4M38FTq43lMCAzYj2PvVZh7H7bFN0I3l6ZPJ7ioD28e9FzeA+cUnjl36J5OYMNeFfcj3OxPfmuGDNjlgbjyjvJYUfrAHUm58xj3lBGg7enajPP6F49D7sO8HQyv/BqFC7zThV00cmOXpJrvUOx059TS2wf+Uzop8ey96iv+ROVZL2nVebPqVPwHUlPeUZBjc9p8L3XXH2z/EAux/Oy62XYOcGul4lLzoNmSjkuqxRj4ehsaE0pgi/fbudXFaCrsxhzT35i2Li5MXIgsdq1FzpGFNOuRh7rupjpvEG0o0uFdp82oHF6WpTmIE9MijxJpopT7fUUzPaO5Wxtz4jxOBobzs2NjfyctvRKDHaY8vNsvQjM3D0OYmrj0b8xBnedEjhbZGMKG8N0lN3/xpaLil4QaHLFw+d+uHTPCV773LF0oSeGBPLPVXuhrLic2/43PrA6xz/HO16X/eV8l6VW/j1eofqQYfvD6prf+nYwH1IG0r1OBRp5fj/jfnYACa2WockLZOhl/EDKy/vO/NB8y4za3cuwfEHSgmVU5bua4wtW3Grk8O2YaQ0k8GEqyU2bTSsD1pLkg3paVbSIFuctIMkddSRu3Eejrz7gNHZ/tHVXr3SSX9NnWvSkm7L3d1LI3sfkceQpXVJ/SZ+7X9EKix7qnzoOIQcjcMkmEjuGBkPWxx/FL4Kh6x0NqxN+UDKMwiTxUMydGAKJ9khoq4Zgj08Yjm89Q3cmbKf7e/aQx8PT5K+8hZwXHqMMfg7yancbLew4QvudN5Dq2T2U9uYADTHeT9dWHafrIgepvHMD3eJtp+nDO2jLlx1kfPYQNZm10TTfI/Q5eQ8ZaKynd0bN9Mx9F136vJdC6w6RqUMXKYZ8oRH7v9KSLd0ka9XP8ZGDgl7StqGvqGtbN6koCOCH0TsyvNVHlzvf0aOIbrpnweO0cUveGdO6UIbKj0Vx69w69PXJ61QcHTUIJ+1GH7J/F0FnGx1IzsiRpAQ9uFomW99k65qpE1bSytgNVN+4lZokGshYYQvVH1xLK58tpefN6+j9ySU08MNyehewmlp0x3NYk8Vkf7CYUkQKhgyMgXRhIq6EpWLNkHQopKZimHUS3GYmQPtMPNhcnJ2rdQXGnF6/PTWI0+z3LUnkJS1KZy457+K9TDjB239Tg1m5O51XY/+Mt33ZO17zHFdi9VnxuU4cLxUYaEdnrjnQtLQoOjYjlObUmVDfFQMq/2xNC5JsafpqLzLr8qajQzZz70CVDtOUZUf/vovhEi108dpR2vNsPZl/ayPfw/vINX43Bfw4TD3L9xC7/uDPWgRWC8/q4kcNKGM2KrQw44umM3Ym85nhdIZp+LaK2Vi/l1lssI3Z1rmASW62w+3tPhg81R2/m+yQs8EHh68642WaHUzq+Niw0QUROv6IP++B2XpusNFxQ80iRxxvWsk964AtO0hg9T7uWdnnXMjbTHN+tFGhzFrqMttHGUK7SWDSZpIavI/E72+jEls3YseGXddo2pPBjQ07LqmmSfz5EkNyNdYkEZ9Ij7r8yepoMF0LSSEb4WASmWgBv7XW+KbLA2+YGbI6RkNttRHOaY3B043GMIo1Rw3xEHzeEifqx0Bv2WhcPmyOmAOa6DqnhnpzHbh81MF5MU0smjUYD86PgPpKTTyMUkP5fg0cWqqOPidNfP2shV2bNGH7zZdqc23p4xNdMnHxIwv+c3XciCeNuSAqDCTVjyGUMkCX1ji6kHkzQ5dMeTT2ph+x625L5qrh+YmhkDiogfmaCmjfqYZ+PR3c/qmMpcM0MVJJBW7aqljkpAHrB4Nxs13jPzpqEnxJnd536b5PJ6m5PqL8Jc8pbNId6l90gSqE7tJFmxsk8PEeiS58TN7bpbGxR4pbO7tvvCSEz4kjNUEYMUlycGZEcL9fHBLg4wYBCYy+Ig2ZQQPx6KoEdk+swB7LfCxP+0cHUvSjBPfXV+DY5394ov1jS7F5Qz4cR5di2PBSGA0tR/vkSi4nz3MuhkbqP/n3s93lXF6uF/5Pu2LTMgTNKAGlTMCFwRNw/3kFVm2txLSJ+Vw7Fle/vFLyt50/k4f3ClXI9S5Bxb4ivA0pQ9LPApw3KeHnryWwum3Frae8MNAWrA00dhJWfrKGepIl/H5aI6TXBjdG2uPBWx4Of7LBsGE2uJ87BpdDash0xwyOz5KdOZNkL8/jOL/JdfMpU3UyuXiU0Pm+xZSmU0uv6mbTTut6OhBfQ/7zflP5HNH/4D/BTCF4SAlh4W8RXKkURMcISbg/FsH3ycIYUCyKJ+OFkND2ldZu+vCXc2X51yljn9O170KQbeqjB26vyebpb2pe9Z7enO+n5UN/0Rz6RMkGdZT8aQXZVjbSi8Fz6PjTNZxuDSdmktq9xaRzvoG02tZQc8QySu5YQJtCFlLy53n0eHUEjDeMw7dN4+H5IYLTbGw0C4PNuWjITuLnPEoRKAmKR65TNF4cisGNHTHo3h3BzW12vrPzvNHJF+27w7C9xwd2nu74EB2EZzXuEFIKQsMIf1hGeOFOgD90TnmBtTOr2wrcOu00e1lu3QXLKc/erwCjaGnsipCCc5cqxsXLwWiXAk5OVITz1n/asPbJrvX+s8abvdbBQjUIuytCl/+/IBN56OfLomeIAja7KmPCAEWOu2JzeZbL2lmRhP4PWRhonQ2VU7EIkMtGcX0aFO3TsPxxBvR2JaGNUnA2LgUtP0UgMWcgprwZiAFZ0mhbpgQhFxks3iKOzccVsOGdOJSnyuGmqywSX0hCoU0GCaVSXP5pp16IxFXZXP55oracyz+L2jJw2rAc64fkY8yiIuRolaBtQi7KfAqx6Hw+jp/Jg/7CYm4dQ/2ALHy/nMfNq8cPsyEfkwONd4WI9C5Cg1wBMgQLIFyXi8KFuRyG09QaDt7vkRyGK0jV4nCc40wjiAvqwvu1HireDkON5AjMuqeLVHFdLC3Rx4xkZ/hsH4P+Qf/wSp1RVsjfagfTlY7o/8xgwSE7qI+2QEGzDUZoM6jrs8W+4/Zgbeyd6HJieQrW1lLLFnC2J3d7LTlJz6JRSo2kEb6aLL8uoIpLK6kobCkJ8X/HjgE7Lux4sPOb9RsqaWX48fmfnErzXiHSx5eCZ1WG2XtL8U2sEjMTyiEzvZLTS/xvfpYb+W9+dlr/n+uJz6lCzYZ/6+8hI3opNOs2uZx4Td1Kb6g7+s4/6xgOfqRNLQ/JbOkDMvt8j7pb75GR1TOq2/mM7iU+J5aj2X1QEaNuSGFjowJ+DFfj/PxpOym+DxyMxblKGFangPW9Klh2TRbPGxTAxCvif/NkVgfBaiBYHWD88hwYfs/GVa9CLObjjUevc/i4Lhf+3VlY45nHadQcMlOwRSqDq70PlE7Apj0xqKvg4zyLGIREJuDI2DSUTU3A4rwUvEtKxInSeHRrX6BFi55QheJN2vfqFp3Z95Zk9nXRnWnnyVWqmxJj7tKt7i66dqiTYqxv04xDD2iixR3KmFSIgxYFkByVB+XgMiSIleLkuHLY/yrAQ8sKuGYXwzY7H5ooweK9BXhnVowvr0rwfKk7vnYzaFhmD3Vzd1gt5XE+QC7DHbxOJ2i+5OPJZFt8DLXDWm1HuD53QJ+0K+cX/viI6sQIvNfwxUqxcMi6hcBEOwxP9gRjn7onrkoEwCAlAOcf+uNbbhjH91S+ukl6yveJ5XtYrQ7L91SN7CFZ3Zck/b6LPqVcpQkTHtII0cd0aNATWrDkFWnLVmCq/3+1TpsP/ms/I9b8q9fYM+8fezGTr8L3+f4Qd/HhtGTWrUHImuTP8dJT80MgNtYPJeu88KEqAN4xvpj61R8tfGz7Qd4f0T3lHM4X0f4HJwzxLYXXq3/xxL24EmySKoRPfinGFZRi5uNypPtVcppUVpPwRNkHe3b4QPKLI1aXO8FueiDOLnBG/jhXKOm6YKYj/7jHA9a33bGxxpPjnFku+n/7F1Xwr91H9/3bv5Gd/45DoXUA9y0Q9rsjLwf7ct8CYb8DIjPaG6+3B+CsfghCD/mg5VUA0uf4IUDWF+scAjjumq15sLUOlrsOHxfN8dfqS7LQmx8LPcMcrOlLQN2rJCQWZsDtYyK2nE3DE9cQpJi4Y4SWL9g12CwHxmpQr10NxarUIOju98OPUW64U+iD7l5fTKnxh79lMPesCir//7pfod3l/+f5s1fz4bKgiKsdnbYrR8y7f34n0ZLL7W/NKIOIWiH2aZbDJ74QZ5JK4Ro3AWzeGnPRFivXj8ZXK2v+u7Pg7JzXY4PGxjGYN8geCopWiF4+Fl8DbWH5aTR0tHkwT8vH2ifF2OeSjy0vsvD5Wj4WTc7H3KocJPXmQK6+CCEjizBtXQFsCguQ5JyHAj4+ZjVWO8/qYPyc4ZzWaoygJqe96uobBQcfHfSmGqB+liambtBB4GBdNCTpwLZ6FG7IucI4ygcP5vniXo8nrKwDuTnZKOSBYdLecJnrhhkHA4Dd3vgU74XWAB8seufO6apY/up/x2pWwr/28qzu/x5Pdm1/6kJDdFQZcWv8b+23BLvm/2OuLp4Xm+K9/0gM+mGGmQ7GENHTx/tWI7zeo/cfnUdDSDVNOLSCLlTOI8/7kyhgZz1pps+jzMqV5BK5iFq+1NOpyfNpZHMdsbZpXu7199s47HdyWJsV2OOFAWmeyNcOwuU5TjAQ9ELFHC8M2uOGXym+/6x//f/Wwv6WEfrLfTP1P0nFTwK/+PnXsXYxPGHEEe4kjEHNwoiOFQa7po7Nyf+Xn2B16vHGXcxBTzWSEVSkI7MMSDJnGDXNkiV/RwXau1OMfI0rwG7/O1avTv07zxxf/DP/Xm2rwre7lX+P2TWX7FpMlk9kz7F79twsvq9iN2npMqTm5uIpP19lt3jRMqTx/RaLMf/U/tzHhGFFczB+fgtE4KNY9DgGYtHrMESejsAis1AcHBmNSbHhMJ4fBosAfm4eKojTe2Vgw49ZB4sG4pmsGELeyeMSIwuHT4J4nySOW7fF0CQkAd2DMtj1UQqjZc5zvMLTC5fIbeNlokMvaF3Zc9LLP0EH3j2jjcIP6cuIp9QQ1Emnqm/Sd+U71NNxk1h/wn4joeGtFzYfC0Wppy9yLgfiQlkgHraGQHSbD0reusPsog9OLvFBm0IAxkwIBLteYkXhK4Z9H3/WNrLrKc8e7GCkcIVRqDnMtLsOoOvTHjKeOneYl5ZPmHjjdobVlbMaCJOX2th+R+uvFsJfTQtbCzQQxc8bg1s0kXB+MM6/HYKajcPQHz8EcovUud+y3y/QXaPNaeVYndyd1iHYP1If3Zu0oLZwGKa80IHRTg0cy9WCga42+tZlY8KMJE5v9ecbEqN6srB2bAayD6VjunoWVp2Mw6pPKdhjlIpS5xSULciEw886Rv1nN8PyRSxPxHJEXr03Gd6QJUyU5HdGWWAPc+myKI3ufsP8qD3HLLnXxRyzP8xcT439x2fnRyCDbwOsz2b9ddTWOMRbhoDiw9DR4QuPKYFIfBcOEUG+//4UweGhP9iItbO1q0o5zc0f+2y4U4z53fmQfl+CSddL0LGwHG0elVgbms9hK7ZvaZqlXHsWV/2/vr47Hus2fDstEqFCChUNKXuP+zxKWqJIJJKys0dGWfW009aioUFCUY8kEqkkGoi2dtpaWkS993X1u3ue5/287++P7+fm675853Ve5ziO45RxCIeL0N+S3xKDz0vDIasWi9iCCGwMi8K48Fhcrw3Hh5MLYfE5GJOGRHN/gsV2S4U+9tnoeMhMi4HK8QioKMaij1cEbuwS+q9C/5dhoEVcGUXBFv7s2XMvN4gSxNqfETgfyBbI3MkX6L44KejeO00w7Vm6wMxkj0DZ5xQ9azjDsYaVajm0YXM+5+iULzhJDy5mCv92khpeltKk939TsFIJba74m6TUj/HYaLBVLscsstiIjWPxUWHXbPoSv4/iQnbRy6IiKrY8RLKyOVQrf4S0X6RzrtqixRm0rSiDPtjtoa2Sx+hS/l76+XEnxcYdoteHd1LygqM0e3gmSTikU1loBlUl7SKpbwfJ5krhH8w+w++n5+fR+qA80v9QQn2nZNGu8vM0ua2Itm77m6ZLnaZxNXk0JO0C6bVXct9V5LPSw4uk0L+R2mtuUvduZSRffINOlV2lhSlXKAW3aEGvqxT1fi8pV6yhHt8OkMTdvXSsxxoKGLCSTMyyybU0mdpuJJOB3kaa1biW+lvvJOd4YWzYdzvVfSXKmNyHa+qItHSmS2lSxbOx9EJoH1VlR1FOXk86mTaQDOYNJ8kHw2jZEQPOGWPHc2iIJO2//P8cz334XBrUfxl5ySwjgdcqaipfQe3LFpGbfCzNd47mvCqv2DyKnLSNn/OtzqPEnmmYdwqZLjxGHcuOU56F8Dmq5NMrrwN0ddgBOq2VReanInDuRxQMDMKwXi6G+64Ml3uzJgybX8bDulD4fh5fiMs/Y9F5MRJO3aPxl30MQueZ8DVXbbgx50GIcM2ft5uj3lUXMua66FmhDetObeT4GOBipAFGKBhiXrTF7+8f0cNVT/rDm1h1whTpl8ZBZbMA7TMNcMjGAmJkgjJbUyyWJV7rEGF+Wc1DhJW7JtcLped6Q2ObBEZQPxhESkPwszdGv5dG5RUJRK5UhVe4Eo5V9oPyYGFscUMWkd0HYe/5AUiP6A/p+6poyO8LFx1FRMgoCdf6/ujersR9SMZ5Gj7fjvuSDNPMfEs/08mQDXPCxbApSLVwRK9YBzwtmYpN0+3xVdEWbRL2vF4k5jwJLbqOcKv/XVvLDp2Oo2PssWL5VDgcGgvtR5Nxw3kK9DfZoP34dK7vpus7GFShyPXd3ngN5VonGnXy8L89FDu6DsbuxyooVRmCFs1B2G2ijF0XlTE7I4RzIjNiw1BY6fWHG1m6NwDJfT1wslcA9tcHQy7JF6raIQhy98ENCV+OnTU6PRgblg9A/IFhcA4dyfkB1lsH4fKX0VB3UMMFncHY+GIY9n1TRjrUUBqnzjVNmM4J0zcx19SFfy9jXLpqCoddY3BsrDE0e5pgYJEBEtyMoaipj+8P9FA51QC/Mu6RV8N7WlDzjCxyXtDm0h9UnNVKzhpNNPjLN1rg+orsurfSoZGtpKf2gtZdfEtD9ryk9WntfBxbcxk3SDTurHQ3+F7pJIsN72mwaRuVRH2ly73aqZdCFxzq2kEsZmQ4eFZ3ZLkJhodn2PjjpSHo6RiJGZOi0WIeg3zfaFxesxDLhLbUoSwC+2bN5r7gJKkZ3CcQ+YTuQ1wgd80eZaOccDnMFkes7fEg0BFeyQ6QtHNCqrgyZJ2VYLtDHqu6DIXLARWM+nsYkt4o4cZ9daiVqEJVXBFz+6ti3lklrE5Sxvy6wagcrwDr4f2gZ6jC3wEsk+d4op1DlDHqXV+sUZLFWZ8BOGHQD0dGKaJs/gC8udYfNf6GXD/p1TMztEqaoeL1BJ4fTnIzgM50KyzQs4S1oxUkp43DCxkLTNguwKEoc/xb10GkAaJTGofBh8KRoCv0v/6ORr/mGIwVrm+vshYi8O8YbFCJ4TGc4ejx0JKbzGM4hkticVxIynQoO9rhU9EUdLe1wtCWSZjZPBkvImygnmn3n3WMYanZes/Ww3inYLx0DUWvwCgoXgvDNt0IlAvXRNvCEDw7HsY1PzRbh/C5WnxcFa8wEre3DEOmwwCs3TgCi5pVkT1ADbtmqOPVaBUsMR2CE7dUkWcVj91Cmxa/fBFfl8s3LEL8mTg0VCVBqTEJ07JisN9jIfbVxmJWTSwOTBfG6MUJmLn+Gj2c3USztzzj2jYbhXHv2r6XqVHvFh2QaCBH96vUefwF7VW8TW5P7pCXYxMFdtRxjQOGe2J6Bwx/LcI91WotJc+IVIqeuoHafi4j3R0bqXjUCupRvoZitDdQ/8/OHAtWeWkeryEFbPVBRrQbSlbOxuxZHsgZ7grFFz7YMXAeul5yR7j4PChcdMVXpZW8LhMes5TKLqz5U5eZa7SBJrwJo08VgXQ0xZ0csnzJ5H0MadklUMzCJcTytMEn9dEwVovnaQVzdXmetnixHqwMjdAqZoqvp7WQes0AHw30ce+nLpYEGkFRcIRWz8vimMMQ6800yWUDeaXtpqTN6bQwfz3JL86lIq002rpqF31/cJBeL99GXR7tpieqgUiVDoMM/KFnMx+HR/jh3IFArGv3gWCnLzzshX7fo0CcywzEnfnC/fv8ED9oAVhONln1wR+tDKabkZd/jb40PyGd0ov01OUBpejeIYXTDZTR9JBMDt+gG49uUe9Tf3FOQcuU9TRHdg1tTYqlWjcvsvPdSJCKpq0PfSm83xIKsQqnDL+lNOzIcrKLSiS1sB2UL5nAc9FqymnkoreUbD6tp7eWaTT76QYKPp5Mfz2JpUqHlTTQKJlctq2j0hEp/P+LjrXv2EpScNnJscpySYk0+dhmume7nE6mp9D7nhupl+wqWhq2jmRvraDaJnA8X4+V5lhxZgrH9bG5tKF8HLbfmILx6wiO00ywyGAsSiMtcebNOOwLs8a3Lx8FrdE5XJtDb20n1zliOkrHVd4Lnrx+Jug69Z7AND1VUHOlUqCrVyOY4nxNkLz3teDH3yWUKvRdnkzMIckpR2h+4xbaNvwgTU4qov4+aVS0M4+Oyu+ibv7phJ+5dCs9gyTEj3L7zOIape8S2HlIDKPvSqK97Rct3ieGSXbdoZ/zkw7tkULJmh6I2dwdw1b0ROaVLnhyOxSKbxdCtT0QY79GYprJIp53mCYIglTfeDibxaBwRQT+aouBmkY4jOdGotE6Ci2zTlKvnjV0zL+K7uwqpPpT1dx/oUunSFGhhPKiTpPEkDpas/0cjb1RQTcEFaR68RR/xtZxDnT54Hzaoyag8H2jqS1ej5zOe5DlBnW6P9aeTL5MoYiHlhTx1Ymm7LIi/YoJtNdJk69ddZPHYMBEbUy6/hvv4RI2EmO9TCBma4Be4Ua4v8MYRfN0cFcYk0tn6/JrYdfIro3ZF/bJ9uHk7y1TaFOWPg6GgU0033L8Y5EyKAEMX9f/7Hf6dKwHx9dZ1rcTw9f16iWNcw5doX7lF5V/6KSuXzuoqbErVvr0wDnVnljd0J3rMXwtlETUkQ4qGy+FxjRxdHvWBY1J3WE/pTeG2MlhZWVvjO/XG+2re+JZaHeumcv0GJiGbpbADMOaxvH57qhqiZqRZsjYYInA7xMQJzztxh+Amhnwqtqc51/WfYvl+F8z+zBoPIri3I3Tv8LgIBaJDuH6sOl4DJyMovHANgpPzkYi2jYSUUMSOVfi/5dfuhr5z98yU/7JkzAb8fFANCbWR3L8kvmtaEjficDB0lCoukZiav9IPDkSg5NaUVBPj8TAtEh0JoTze/6/5bOce/8Tm5359E8e4ceqWvqc9pgk9tbz/C7jfZZ1e0nW0lcovf01qTo00cuWJ3RqZjPZbbxJ2m136fuvO1w7gOn89PdcQLuCAmiN+3LyfuNPG9c5UYVfAnnlO1L1mzhatjeUIlo9qHtQGIltn8drrqwWy2qwQ1TzaNuEPdxWKJgUk5n8HpLrm06mOw+R5OK9FH0ll3odzKYU0yxiXE/G3WQ80aobun84nPWkix439bB4kDYySk0hKWaA8CR9xDkaYku5Dt5XCtdv8UhcEd6jcw0J8C77nT/1VvnN/6t8EosHFeF4f2MRRvSNguqJWEQExXGfzsoceBJlyecFw4cxv27qHmOkC98Xt7dmkL05FjVzLFFkbYHO9+a4+cWEa7UyjiLTbR16N/QPV/HjtxAM9gzGgmHe+Lk5BFneAfjUKxDSiqHovyoAFTnHyKCtgDre5pO/514yfHWA6vwOUKnSERr9IY1MpudT5+d8Gr3jMLXb5JPUikPkb3WIGE9YNtwSezAZqvNsOB5FIoOwNdEGDResMW6eJQ6oW2Gr/1g0PLTCsISJKBezhs6FAK7lcv2TBxqy/biWC9NxGY1ARFh5QuWqN16cn417RXNhcXk+SuZ4okTbl2sJR1qpcxvxeJ0WXFIHw9RQHdWKBkgKUkeC4kisF/ogyanq0Pyiiaemo3A0SRNjVWZxXZQVuc7IinVFx/vfvK4gDzcYbJuJE/72SLachsqH9jj0yBGt8U7IveTEcTkMcxOQ7ITr9g4cc8PwNkYlLqgLt0HNHUc4Vk3DSMlp+LpzJt4n2yMicAbqrSK4VgLT0WVYfYYpYjl7/7RQvF8Wj16bYqC3LAJNg2IxeV0EZuQtxKB70bze7jZzJE4s1EBs7XBes2d+1p5papjRaxSUdg+FZdgYTOmqgaN+w3HxhAZeSQ5DhkIc54uy3AR7r9gnqzn71CbwrelJNEZsDsOtndF8M966CM9t47nPyPxItuYxbDrDsjOsutTcqRj+cyzi/pqE9QpjMdDBCrvrJ2L92vGoLp3IscnKRd/oxLluHJscdqmD288XmyVgP6IrbAU/aVlFO3VWddKNLDE8+dIVrwu7cQ5f/zYnNHq6cw6fv/pMzuO7quGDU7vdkDR1DlLrZ8J8nwsuN82BQcocVGcL/a8n9+mF/w/KndXKNX+ZbjPTqXk08T593fqRanLe0o0ZYpi95zt1zP9APWI+09ykF5SQ0JVrNovGsv/D9JqVZovh1If79MnkK0nmv6V3kq/pTu536rvgA9ks/0wOaV/5WKb1Wx76lI9l41rOfCa1HY8pO/grfW0Qw0yZLxSyoYOk5T7SyfC3xPQZ1HICefzO9BlWXw/lta9LaUHQHRkEX20/PF8aBuPngfipGAR1yxC0mASA4TpEGI+Y+GSaXJFMr3OTaZdaKLlqbqWay1G0b1U0PahbRkYF4bRaczl9rFlGbL4v6eOO2bt9+HyPIR8+33UbgjDfMRC58p4IjPSAzxcvvOv0wvJt/pBw/43lGeHixblAjAPIxjO9Z7NrPkgcHYLRJxdgdrMHnOP84LLZG8b5PihrXQAfl0ekLNvEbfYjoa9XaX+dJpjW09eLj2jQjmv0i+5Sv2n3SF/hJsV+u0/Xx9+mfrW3iPk9w3rk0ec3x7jfw/LlzO9RG1dCL+btpv6f8umscjbp1x2iEw/z6eGtwxSdlEvKHqu4niLLsZ8w/Iu6FHhzPZ0ux9eSxnkfarwaTYKBC4W+aTB9f5ZAi72j6FhqEn3wF77rZcFYqO2N7T+ikTU+CqPvJWBIZjByKxPQL3UhchQXYMD0KNScDcaPTRFoPB7F9ZJF2skj/WXhG9kfkm/kMcpZAi9OKODZ6T5YaCeFe2PkcEitN35U9EHuThnOt08Qb+K1PFENj/HtWyxqaUlBM6l9bKSelY9JddQjWh58kyLym0hv1C2S/jkKd5v0eRwvnq4Fi5fC9WWGLvzUR+P0XX24PtTC5TIjLCvVR6W3DrTG60FfuI/FHCLNNBZ7rHHcRiwWSdfyIofsTeRlFEa9+ieT4ZDVFPUmmkx3r6DsR4t5zeJ+RBZp7y7g3NRZWX/z+Mhy8GG6+vkQFW1Ipen9C0lOuOa5FmdR4bcjFKSyn5huGdOmNf1WJFg/4cMfjdpt58oFZkZS5Cn7TnBb7aXgZv4XQVpVreCFVbNg9uP3AvbsmB4S06Bjz06kh+RgE0TT5dzpTWcI2fR0pOjOuVQc7UMWX+fQfrEF5H40UbDrarXgyqAjHP95KStXkDwlUDCmM0jQmW8nKOiSJqhYUysYe+eAoIv8QUHMhhRB72cBAs0lFYL6QbVcb3nr1eMCppnH+BaJdvcEBnUZggcXDgt657wSNA0oFURcbxCMOVwjiC7ME1xsqaOXx57T0Ee1NCO5nmPzqPgleVZX0YBrT6lA7ilZ1z6mXQ+f0ZZrt+nE4Du0OecO1xTaqnOCNink0xvx01xTelJUOWl6HSe3mRVETUW0dnwB7a8qpt0qBfRd6OefWVxMTBec5fGZrjDr4XBurjLXjnn5UApOF+RR/VoGAx8OxLS1Cvj8Vg7iEfJorZZB1jtleJ9Qwafk/vjypS+v4fdIUsbDPHl4jpKH84EhcNqlAP8yJTR/U4K0uDy2uCjBPbSGjq6r5nNXNGdX7ignuVc3qfJpNZ2qPEu/7tygSS3VVLC2lvanNlDmihpa+6WM7C/eIHZ/TBsvEMsbMcykVWMFbcq4RkfTq2iL8n1Sp+sUVHyFJpbXkiDxIjEtj8gpQvsZ0co1PZjeDeOEpWW8J5edYrgv0xWr/H9R6hUxKGv/oNFV7SRX20HuG85Ressxfq6ic2QaMLPz6kjl4gWCoID6pZ2mCa4l1CuunCwkqmhsyHlaOUiM884Cots4RkDEOzs1pZX6HWij+kfi0MjsipsK3SBbLIaeb9roddBP8jfYy/VJNJqWCW7MXyEY1VNFYKNpK/AoyRBcXWYm2Nq4QBCVMlUwZOY4QUDuYsHbx/aCv2VCBKvEgwTeLRM5LlmEcWRcG922EQLD/SsFQeFrBBreXQQHJb0FI86aChKadAR7WkMEjHOWMtoT9X1dOOfs0L7fvLOt72fD7rIbfLv6YkWWK7poeWDwvLloFvpF1ffnck0MppPB+MLdh2mjf7kJz/H6qurgSbsO+q/UhnI3cxgpG2DsGX1cczeAUaA2tpWMFjDNLqZPPDxtMq9DME0Wma+eAncFO4HhvUGCJ2fSBF23zhP0LFog2LAtVjAiyJhrhDItLMabZrpNjPO56scIuvxzBE0Zrk8HN6rRFBdr8pA3JGMnHTJ7bEibZo6glyGHKW1jJhkv2k7m7alcQ3evbDaVtewilfzd5Pz9KC1K3ElOQfupj9J+mpCVSmIvDhDTdGA1rmGbx3BtB1Gta6KxDjznq2FWjjpmSg4X+s9qmOKnAf+ikagfPBKDneIQ0ByN9Wm/44uJmxN5zqne/ndMM9c2FiXHFkFjWhzqGxbDo0sieu5I4FxixjEW1chYvYxpfn/ZpowD4wfAq1dfzAtXhd5jRUQUKUGzRBnzhN//N8+N1ZxEXO8A7Qgo3U/EuSlReCcdiZGXYjB/TgROt0Yh5HsMmA75Q69txPpxMB1y1oOD6ZB31G+kypodNOnNHuphvI7C5m+n9S+20MKNm6hSZycVrklA9v0Yfl3sepykEhBx8nftddT+JHy5H4vX2YsxeGkcAqfE48DnRLwISkSKcw9eG8060ZevaX3dpHm+IHOjFF6P6onrzmJ4PkMOUV/FUVkkifzLUvB41YNrArCYk+F9ZZr9ec2f1fvfevij3CgUKk8X4pXQT8i3FMZ8waHIjgxE+oRQngcW5ZJZfiJywRtix+ur/IMebPtFV1Z9pf4qD+nUvA90JuIdyae1km63TmK5QdbzpWt5IM4P8uY9X1i/lw7pEAhGzYf5hzCMrPOHQbMfPlQEo6m3LzalBKK492XOtxUrKaLZN89RD8kc+hl/huQMLlHW5SLadbWConbn0t3LJ2jW7dN0VauY5LqeowFOnrh7JoD3hxFc9eDHlT0Sgvhtbmg1C0L8zQAsaveFrFEgHq/1hmp3L1Tc9AEb15gRwGuUbNxe4f1h42Y6uWFJdBA+XRbGM8d9ESwZgDcLvGEj5Y2aOh8wPccnX7rh337yp3AJeNtKYl5WN+xYI4l44590fmp3RF7riQu13ZCn0otz/Zh/zb4vXfeBdm5+Tv5HXtOAmk5K6XxGp+W+08dtn+lo9HvqptRO0vs+kfKQz9RzZBxGNcT9J/Zm+VbRz8q2v/OwLcGJsHv3O17voSWcE8Jx7DmsdPutV8A+2dxyCUvgW3NgNE70D0FaaBRShZt1VCyuS8Uj/aAhzJ6b4fg3C4yaaI65BkDvsyZ4/MYEBwot0LDDCIZuhLZL5qjoZYa9PSyxCKYcW/AiLBK9on/rX7NPts80NJFvacK5lVktjKHWxfItc+9inNqUwDXa5IJ/18Y4xkP4ybTbJB4m8G350yjYCePpR1nRKK+Ohr3SYmwQi+d4PIY7ZPl1Nq5eM5Hjdw0jftsJ9e+LoDZtMVKEc2usVRzuX0lEg/A8dq4biX13hwCeKti/cwiME5Ww4Is6ggrV4PlTBafvjcCTgoHQvzwYGzOGom+9CpoE6tw+i2x1WZQR13Zgug7ztuvBy9UcaXst8KxYF4oXTJAx0RBSEQaQUjflGMCe/wsOsPF/cBcnFyRhwu3EPz+z65rk8d9x7BpFP090+D0u/XQSjvwPFjHRIwm1BR7o1uj3JxZncfm4rUFQvOaKD82BGLPVD2tm+mCNzwLUzvfETCkvWHb3xqoNlly7daqnIZYY6f/RcNXWMcHZg7r4csISM/ca4OwWI9z3M8WZ7gYofWfMj/u/5aUeKiT+P/czPBjTAfn32H/jweQnxEH6VhwKuiZi2eXfzzioOIl/5//GkQWG/HMM6+W//+Z/POk/32FYIlarYjwg9jv7ZPsEeol8+5SwCIW/wnCjJoZv0vWLELgoAdXqiSj2X/T/zYX9ao2H2+I4mLonIXvPP+fFen7cSr/8n75CTOPfuOkROW9uoIXBVdRV8xZlCH0zdesblJp4lzKKGohhmvM2zOc8MIZtZhwihnVOGu+D97s9YNFtDjKS/dBZPg9t2l54c9obQRc8MCkkgW//Prd7/7oHNV7/nNtqhX/26w9RxPNzg/+jTxtRp4yOrn3hXa2I920qWOasjIYAZTyJV0J+jQJcv//Wjz8yUgIMK8505P3rJbiW/H4VaRTUyaC0hwzyortjdG5vrF8qiS+3JdHXR+Y/PDfR9TEuYdRDPzSbekLcPQSpIwPw8KU/9IVr0SMjX9i1+KH7RhnczxL/w6Fm+V7GLdDMkMLpYbLI3iCDV7rd4J/eGx0SknjjLgnb4zJcY7YgVB1OMtqIPTMameYjcVNlKNJGamNdx3AsjRyK/HMa2H9uGMZM0oCehSZc5EdyzDu7NoZ/H28m9eca9U6JY1lxH+Fc64bwnlLoMJfEyZqeaP/RG/2sJBCc6YKT9zxR9dccrjFU3+SOgh2u+NHdGXUuLuiz2x2DLDwx5r07Nr+bgzk5rmg64gKfvn7cbxzl7IHDUwLRaOOHZwGhWD/XG637QvCuaQHsrDxQ5O2PB1O9ISnui7ZdAXCqCgWrBX194wepK768FsTqQH1CA7F9rS8OO4Qi4a0P7AcuQKFwDWwL9sPlRYGQ9E3nWI9pczNp3cZjHOvBcB5VizKpZOtJSms5QPJyOaToeITMv2TQl8Cj9NYlh9yDHOHbxw1jI6dzLQOmQ8LyFUNT7bC7zQWdi9xwptgZNs2z0fFzJgzeOOLnVyfceniKrt/b/ydWZXEryx88XXWSNNZnU+7tfLLtuovCszIpiHLJb/VhOr30OI/B/a6fpb3rLvNYnMVjLDb37dZE0xZX0zKdWspcfJpqNCrJadhV6p1fQ8dGNxA7R9b7SsplPj9Hlhth59nk4gqzM3OgrOSBF3t84Sy8X3us5iGZPJAmNodjgxk+kWGFGfbX/IYD5wccNpkMjUBHDEqZDK1cWzQ728Ho2WRsdZuGCwJbsNw107JlmvUsh800cVlOe3nPGPL+axqlSEyjZctmUcvLadSxdi6Fls8lO213YnUEVjdkfdVYHUFUN3TraoZPI4wRPMoMYU+18WaWIXqnGeFxmiFWiptBYqM+z9MyG31iqdmfPK39a+F+73GY/t0Ux04TrJMIc6xM4XLTAq2uZnzuGb+P4r0OGGfXcET0b97usBDUXYnADLUIJKZEo5/vQuz2jsC7JRE45xMGMx0brpO9f9Nk3tvE6ZMTYsVmIev0ZFQlz0b762koG2WL1rYZ+HV4KkomT8cqrRlct4I98+mphVyfQZSf0OifS5s3ZFGcRhr1zSskuY1ZNLtfNm2+nUeTfx4g68LbJP6hilbbXCKxT9fowpgyzg+acLCBAoS2U8qkgeK2lVOK0iXaOEb43OUv0YrSOmK4VBFGdV/nIOwuHYK5ZxWx+8RQ1N4egBolFSgnjMSRL6qY000dXW4NxaPlyogttIS5igXaTCdy/YoxMkD0VkMUXB+P++MsoLvWGKtfj8M6Rwu0dAPEpcbh0nBL3odN1JON2VNRXti0MpFv4xwWY/GFhUhLXcS35OVxCHqZAKnAkTxPxPrasH42LF/EckfBriMQGTIKvppjcKuXIVYFa2PEQC0Uvh2NktUa3EYz+7ekWR5FE6T/aEkYxfTD3Ls9MSJGGgPTZTHlrBSahfbRxKAPqsylub6oSGt08dr50NrvxTVOdwp9hXojd/R2d4ez9wIseT8P9wyF86bDGy+EfvE+cWE8a+QIu0R3bltYfxv23G/neWCxizuOeDqib7ELNnyZhbHfXDBnnDtefHaFVIwXrD1ceZ6e5edZbp7Zwh8f3RGpPQvVF+fji5gjdLrMxuC3bhgwbhbc97hj16PJHHvNcsprpB3/YLBTJ9gjddxMZCtMxpLyWcgNF9qekul48m0mAsym8Z5FmqFGKLqsxTWbJMxNuN6aiq0m7OxMMPCiAcpiDYW+ghEe7NZFcJoefsrpcew0w3pcttLj3ACG9WA4DxVbYxwuHYv1Qh84NFsPOnvNYLXbCKY7TFDoYYGfd+5Rrsx13j/i7Z3HlCZzm1gvglmxz0nhyU0KL6wl+/N3adjmRkqbdI+2zn1A93bd4RhVxodlPFiGVWV1WIZdXZz1iHosukD1S5voVNIdEl95nUIPPyDBnEZqzrpBL8Wi+Hv27zoQ02zu2ByOv/uH4SFFQ1w/HPNSIrDNJBJvNoahoDSC42xSEuw5FleEwWWYG8dJLujfao+KHbbYFOCM5WX2sPvhiMcXhbY62YHPd/bcRb2MRM/da4kNRpx3hctVe5SpO8M1yRlicvYw0XLCuUczuIaq/OihEHdT43U1hn1idbXzF8egtFMLhhM1YWCrimdTR2JS23BUO2tAoKnF62+iWhyr3c9MMwWr5eeoG8IqhRA2yAKOm/Uh/coMDTlG0B5lAuXD5ry2IdK0ZTo8TLOX6fCYB1lj+HJHSEXZQOarHY74TsfV5smYcM4WXzGV6+sxzVemG8t09kTarx+kgUFD9WCZog/tZm0UNOqgtcEI6wyNYFVjDKY/lmE+lNRT5emihyV5r7TkuvCtP4bRsW+TaVOEJllfGEzPrxhQxEBVanPXI/OPBtzuiXK01/cXk51cGfcHDzQfIcPbl4Rr4WlKH5NHuYdKaOzMY7TweAENuFJMVQMlifUKSa6TJM2UWwJRzxB0itONWYWCFJ12wfQnPwSdeY8Frl27k2TgS0Fd/gsB00cXaaUfWFtK+Vr1HG+zc/4pepR0hYx/VJJXay09/3GZUiZcoNWWlZT7/CwxfprW2z4oPSHL+ZSsFs44lVYycgjR6YkN7/tgjJW0MG7ojTclMnja3hvXCqT4esR0VZzH6aBUyfiPrsrjlbpIbjXHo63GiF6jj/NtwntYrQ/LuYZ4D2Pe94rdG3ZPWN8rp1Wned8rWfkrVP3qEk34WEbXc47R/KhSkkMppX8pp7efKjlORoSZYZrUqmabOc/x069VpOy+nKbM3koDTqTRjvIt1HfDFqrKWEsLJNZyDMTSqrN87jIsBOsdwrARt77XU0VyCcVPO0PfX18kJZsyGuJ+iYK6V1HVo3Ocd820pZmmtKftKt6XhnHIaMY62l60isK77aYAnWW0U3k9XVDcSLq1K2jpkk3E8roJj3ujfFBvnt9dOlWS53hle/aFlLQcVnzqC+tscVTY9sGvoj54+1waZuf78rqBqIZgc8eIYwFZvXh0X0NMtzFG2XdjPFs/BmOsDXDzuR46T+jhLz1jJP41DI8XKGHJkOHY0ToUpqflMbRDATOKNKDSbQAcZAch89lAbCwfgIT1Q6B0WhW9zqryuh2ztysjXZCmOJ33app6wgaTls3CPAkbtGTboyVzJm7dno5dpTMRlDsD2zZO5xwQ61X6nG+xd4UWjPYY49ZlfRwyG4XnxoYwFwjnz1UDBA81wDlPbSi566LSR5vnuFnum92TovNKvHcVqwOnmiigzlMVsyqH4nG9Ap7FqiDmoxIGbhuAhbYqWLN/LFKrzfg6wc6P9ZKasscCHYHCeT7eGofnmaK3wAoYAbgFj8P+NxMRfcQKpVuyeV6f9Rtk/W9Yfp/l+u/2OkC15kdphmMB7S3JI/fzx2jlx1yKccgmS9tc3mOS+Z6B1bd4XxmRD/pJt5rmjbhENRtKKFnxHlV2VNOW0BoaZFNHhpPOUfNCHdxPHwMJL018HToC7UPVcUBFeK+2j8aWXurQ99KG9VgNFDtoYOPP0ThqOhJm90dxHg8by9YjxRej+Fg2bu1TPcRFD8OgOh1Y/RiDglxNtLnq4vbR0XgmtK2MB8bsINMwF2mXMzso8dEZuyychce3w88D9rj63B79LR1QMNIJr/Y4gvngzC9n/riI88LqeMt6ZtIQ+Z1keyiXWmq306RNe+i24kFK8d9FL+ZnkPuubpDN/UhN+3/RYTVxuDxoJ9YvNFVPHB6rxNA9q536ibdSq1I7vbrYQWIrxJCwpivWdT9DrHbBcCIvD1fy2gWrCXTpdoFsGqvolV8ZWSU3UpN2NSksqiJlgyvklfO734OohxGzZz1/neH27LnzCbr/uIoe7a6g+ml/U3BzOeWIFZF+ShFt1izjz5n1lpTqyOD1nNov+fz5jR+ZR/dMy6hvVj7ditpPva7l09W1OfS3Th69LijkdkFkI1hvIdH6fjDsDGW11FH5sWraW9ZIm/TrSXL7JQoVviMnqi9yH5edI+uZy2yZ6FyDu2aTUt0FGnchjx505pPFlkJKe5dLSxULaKjtSWK9ec6PAfdbLrSM53xFtk5PqbZEnvdknHOfgEdx5tihNR6L7ggQqwV8Xm6NXWsno3GeA8dRn6y343rRrKewrPEUhN2dAaV1dtCtcsSMJw7IPG+H8Dh7JF6x4/l4UW6e9V5lfVi77NCA/HB1OOSMxkKVEfCboou886Mh76gBk3hNVA8cgSSr6egYYI2FA+wwdLEDxqRN5D1+Nyc7wk1pKrKHTobyhwm4sXsS8g7ZoHiCHQL+tgPDbzKttayr0RzHKdJcu2WQRIpVOyjP8S/aPXwZNa1LphzzJWT0dTXh6mped0o//YnXp0VYIlYL8lR4TXaHP5L3op9UGPSMDg74RNPuvCNl5VckP/Mz7wWUdNGK62wwfQ2G4WTaCw5jR1CLkzsFKGuT4zgnqpk4jV7OMqaG6kmk/c6YFFO/0qPwx9St4gkpvnhPj8rvEuu1oHLpI1UbvSQ3kw90NP42OZ19RmkPX1JLUDP1y3xP/8Y9sfdaVEu3GnmJpppdofEfbgvf0Qck0XKTKoMaaYN/HR3Nv8Z7PrLYqOpsBcfFsneFrX/Ng2rpw9YaGptylpzaCsnvWhkZulaQufB/J++vpnst8pDNHIx2VSUc+iDPe9ieiVbGpx/94HplELpVD4JK2mDEFqvgq9tA+LoPROqpAbgQfpHSOws4X4PxNBhHw0K43hUq1VFr83VKtyylgxIl1GFXQZ9kKmj8jRq6da2G20ymtSd6t9l7zvTyNqkeoR+jM+lBTjpNM8ihlH0ZlGGTRWNmZ9Pr2gyOu2D9tRnHl+EuRP217wa+pYMb79Bbr49Uq/GAxvs9pXa8plPTH9OHHa+I8aCXuLynolliYDzoxc8+cE6JXXQbXR7zlKScn1CxYgdtXvGapua3kkncZwp8/ZKvz6wPw0WtWL5Oi3rIzU5fQdofl5Jp8mIyM/AmpWcLadbHWHrXPZ6kF/xFf+UNFjBdW6ZTxOrTIl3bm2uGCnymfrC8+KbFcvcgA8vH8QWWmeq3LJ1G3bYMEpcSMI4pw+lU7vXFu+PhHKfDsDtSCv4o2bcYWxwiEecZDL/9C6GVGST0pUJhOTsCIvz8/wEj9fOGeJxcfHk8VWEXtSkzISHJnJlMZeievSQiGaKISuaZIkVJRKNmpXmelaJZpcEQlSaNGqSUKCoVGRK+e8771fu93x/nd+/vcu59znmeZ++11l77HODNxSejFBg4L4ZIWTrC7RPxJW4xsr+kYv+lBZghtwiVIfMxakYqpPtSYJWjgrtjdLAvchgkW4fiwHZNjC7RgIybIs41qkFeVBO1slpI1NLEs3g1XBwyHIUHVKEn746Kd+MRFOmJkSEeqDB3xurXjjjfMxnZnc64Eu6EBjMXlIg7o65qIj4mu8HXYSJI0Rpef0zgmWSIlAILlAYb4bTwaIzqHgUTYwskTLRGSK4+FFvMoBhmBh0LU0QXWOL8PgkMeyAGA0V5LPsmjc9qUpifL4zbqYOx3FccLcEiEJ4kAyUTcWwjKRT9lEb9cAncmWyJLT+sUFtsjcNJPEwTIUzcMxYTR49Gv6MDpttY44mSDW6n2UHzkjV0P9khssAWFXfmImL/HMQejsUm4dkY6IzFeetkDHGYjU0XZmOf6zxozIhFq8UcMN9n41laPEpPJqJQew0tOZND3l0ptM5gGQUXZ1P4rE3k9XMJbdieQ6Hfc+lcUgaNW5JDR6uW0xOzbAqm1SR35SV11b8nzZW1FJzTRNVhbXQ5+Dv9OlBLS5PaiZ5+oO+P+H/v+EwY94buz20kW3wkx026EDqnDp/hKijr0YXcKw18HGeCXU81kPzGAAfS9XF5iwp+O+nw75EG3nRrQNVbDy+DbbByPQ9LRvPvbZYdvpYQQsLGI/urJWzjxmHBXsIcPTucXEe4JGyLTQO20H8xFs55Jvi92wgiuVaIlzKHdKYpPLL1UDvWEh8LjCGzUh9C70ch0cYY3yTNcP/JKOy3N0Fa43cqniaIZsVv1FD2kw46CmPMTBG8EvhEJz8IwWmHANRy+yn/kSCOzuqiRuFuck//Td/HN9PRkx3UmPSB8vI+UY9LN/VK9pJn2ltqsO+mD2s7SGrzd+r68otuFLeSgtYX6vnyjWLzIvBTMQK9K4KwaHQk3pdFIm1jPEZsC4XmoVhM/xqNDadD4JwVhXzFcESMDceUgCj4lUxHYPwUmGt6YbCnN4YOTETqJ1+0vJ6KiOOeWDwQgAPq7hie7Q2p/ikQVPXCfmdfDKn+RqHNX0lNro46djZQhP87sp/bTs02DfTUr4nC1nXSU4N3NNqjhQ6rfCLdEQ3UUdZC9Y/X88QWKTAVL8UZiwWXeB1JDLPnSAPPYeIlXsZSGWZj+mlevQ2P0Y+RZV5mv+VljZZlWtaf4a1on4/0S0nobZ+NXPVE7tpkXycj1nUucoQTMcpvPn7NT4Dxj0TM8piL7SJz8Dl6Lu7ovmZWisUzu+xKmfO+j5jymKmMv9teprq0hVn1cRuTLbWTCbOayOyvX8J8cD/HeL9cw8yNvsKECwdT8+kU2jp+FeU/XUJRxmtJ/EkUqd5JI3W5bHr5YQbtbV9N8VXpdKh0AU2VXE6FKkmk7BRIn3RNyUDVg0QMEqmjj0ejJkymy+9j6Hv2DPpaPp4mS1jQmvugSKOJ9DJ8Ct2ymUEdIjMh/DQKm3Smw2yFN8g3EA/PBSHZcipONk/jr79whHqHIvVUMD7fmgWNyQE4vH06FCqGUvyJcVS9zYzE9qtR4EpXyj87iq5uVCTKsyKfIGPKk5tIBdvsKYJnStaV5rSjV4d4+8fQlDZxcvptQD3pFqR0T5herZGjiaGgHZMUyEd+GHndEKc/L2XILkWLHs1Xp6KQkeQa85IURz6ly1J3Ke9PBSX+ukGFRQ9IV/QhNbiX0YTEl7Rx+m2S2XaX/qx9RAs8q0jhxH1qiBmGz2U6sJPQwRLNkRDRNUNGti6yZ43AGENjvLs/Aq2ORjjVqwfLjZqQ9tDHoTYt3OLvj2NfpBBqKwrX4D4SuSuOmHAR0L4Bsubvo+oDouhulAKdFINcgCjGXhWB9AIhPNloz8VoXUd7TN1pC8mu8fzY4ITmWaNR99MBOxeOR/VNR+zIGo+WLMK5YwwurGMg02+ISt+R8FigDbF9pjgy1hC3fMxRE26AE2rmyPpkhBc7tXFK1QiFyXqQ69fHEW8TaDgWkKrJUWp8co3W5xZRzqITdPPzNvpEl6ld7SCl/9pNPYbn6OepwzTlcCFtrjtNqe7HKNlRB74CptjrawSVCWbw87WBWrw5DAtGoiFtNAZpGuJQmAU6i8yRWWuI4rxR2DbIBOXJPyh1ex91JX6jY72/KOKUIJcf1i1opYENQvih2E9Zs36Tu58Aqmt+0c/sbopI76ElsoFcjLAQn4lUivgXK9buD0T2kBj81AzG01EhcAkIg+KZIOxPDUXY91DcE9NAV6UKTGNVsODhSFw+o44X/FhcP10D5kZ60ExQh8dLZezerI4Do4dDv1QdE2O1UcwzwUZXG4j8tIHkJiuYbiK8q7NEmIs5nBxsEZ4zCityGMTssMFNA2tc6LTByDYLMMNVEbpBB3p3taH1Rwm7r2piVqkyTHtVYaaogmcfh0Nvoh7+LFCH7ioNfB3CHw8/p2dNksSN4VL49UsBVY9k4PtLFg1uotj2czDmDJHChwWiKHwmBzFjKQxzkUGA1GC8z5PE3G96aCrXgNJ+XdzW1sLCacMxt0YNfif1MOGwKma+1sQ3Gw34W6ojs0obT501Mf+3JvRfv6HJVc8o7EkbxVQ30sDh11Rx8g6tsPpKnlVPqUT6Ae3P+UBTE55TrvM7qq79QKVbX9FXnWn40+yBRR3+CAgKRLTOVLz08cE63UDIhk7DhG9euD3MB9HRPoj/MBUSw/xxz3Aa2H0X236OBK8Uc/vv04lCbg8emXCbAjVKaK98OVWrnKTUymI6o36V0oWukPLxcmLvnY2gBvb38e/bA1kcnqGMMN8h2JWriK0r5LB+9TAUrlKHiZcK3Lepwu+CEnbsGIKmpRaQkjLBfbkxqI62xvc2M4iHGcGxbwzUUs1gJGgMnbnmcJtsCrk/5ti90BIXtMyRmzxA86YLQa7gB9UdGKDAXcKQ8ZfEYfFfZNEoBkkxUX486yWBSyI48aiPsj73URh/3V7IWQzj14shILDk3zH34qJ/7xd2LuReTaZm4tKPTO79ZKVMTHpkhoQvBlA3N0LeSQvsXW6K2rv8sTibIWyzFT5lm+Gbtj4cBcywYYIJ5iiZYVvLKGRfS4dlbDI036Vy38W+sp+9TcjgjkCVhTBwSUbSqgXcsexpGup9F+OZvgg8lknCQ0oCM09LYaqOPEYHSkN1xyCsfTgYoU/F8PakDFTvS+NdoDisl0qjuF8CN6uUcS1FDX0CKmB2jsCBh9qYF6MFl8tKWPlCGwta1GCjpIa1YpoYM1gVO5tGINdzBBRv2OBAKRAnYYu03QyWnHLCOktnSH0ZjRk3nNAzEqjPAEIfjMPX+WOhsYjwfCrh+4158L01Bz0rk3ArOgHS9yJRfjAOLzySsSc1GkWUhKEzE3CTn09Xjk3C3eQEaGvOwaDaMEzaEszhQdMDYVjWGwR1swDYGMTgle9MfNEMxPjxEdj0ZBZuzgiHhEM4cCOYi5fsHlLbMQrL7/13L2UMmCIrdwQKJmthRqwBrBy1kKtoiO5V+ogfysd0m6dgwlZ37IEr1IPdOGxWddETdZc9INrigp7PPmid5YzzS92QKuKBqy6ueKvmiYbJzuBN80TtKi9cXeyO9xa+6LaehC0BrnCq8EJ+mCvi1k7Bo4+e2DHNHafyvBBU5YY3/PXJzqFWVh+9eieIFEdReKwVhVpjD61rGYTfNSIY9lAI8zMGYfI3ATxWEsZLnjDEDxPuJYznxmjk6AhvRxfcTB6LrhVOeDnfAeHaPBQ7uCFI3RHX68ejqMQZGsfAfTf7e+zvyPZKc2uGXS9jXcWhIz4Yer9FURwkgqSVEjB+JoqSFxLIMZVEX0kkLG1C4ecVjIk2/th71hfn1szEngWhyBriC9+KcBweEQjzwzORbRKKtTkzIfk2CEZXM6B0KP1/9tGWsIx/7238/rOnMo9kIrou89/nOQccOP6wVXw8Jp13+8cfjmlORLfmeEwZaoN7HXZQVh2L+UUMFr51RMnBcdwc3E13xaNH3twcJE3z4uYhqG8KJGgy9jx1xfo+d+zW5/Oomx5o/TUZrsZe0E1yx7N8H8xRnwzfn76IbJ2OBYLTUHLFg8+vpqPn92TIH/fFGhc/9K+fjM8lvmgr5uPQHmMur3gW2mDeQRMuv7C5Rn4vPz7xY1Q0H1/k6PLQGmEFmfFWmLzTCmWbTPE02Bu2rydwfI7lcSyH27XaFaZHvSE91AVKcZNgJe+MYbouUD0zCdJPJmL8Bncc7B0KUyMZHE/jx8UjQ5D9WRIW5ZIoVR0G62IpeATLwmeDLI5dksbBRQrId5FHtJU8ws9L41H5YOgqSuGqkxxSNirgtuBQzLsshaqzinjoIw+5KFmkNctjsoQsFifz+d0FORxsHQkL6xHQlTTEwREGMI/UQKGLGjYVGWO2gSYiV40AjddCdaU6rl/VgVG9Ln7ysUSzhAr2dwxF/EJNlMaP4PZee7MCWvrUcfGVCppiFGC/RA2m0cqolVbF18dqeJimgh2jw8ByiN/8dXR6cSTaVkRzWHtNcRA8tWdjpUUMNH1CMXF4NFbycehOuQgoH4niMNX+Di+cL/LE8msTcUVuKhJEJ0Hf3wXeAZ4QL3DFxHVTMeeqJ+6ouMPoowcGrZ6Ie272HC+uOzYKTJHNP14cdtqWH0YsIZg5Gh1VBgA/jkh7W8KpxxyrksdAdowphwlYLPkXQ+bpmKFEwgSi301w/L0RivI08HOxPipV9SHap48Zr02w5bQoRCWFkXZcGIu1+uhzZiedCP5Dk6tFkODMz0ntwvCdKoBH2/vJuUgY5xv7abmgIJpKAlE7bDqsuqdAZLM/fn2fivzzs1Dn7g+flAA8OhCEix1TcO92AM64BmD+fj9UHJvBxWY2ZrOxetuH8bg+fzT8Qdh2whmq1gwskghd/Hz6ucQOgYaEm8488EaOg/ZIfp59NfpfrGe/g72+ZaE8nHloiW1rzbFPgoekndb4etkWU87Z4UqpNceFWI7EciPRa2lA7SLs7+YnhLS53L5uvJeKES3zYLEqDXfuJ6P3UgrWH1kAt1HmENxghN8/RyJmmgE0i7WR2G6CzEtG2PBKD+vGmsOuXwfqzQZIzjVCwko+971njMGjeynvhABGn/9KD3/1UaqDAPoniGHByHa6pj0IXZ+EIP61h0rcBTHQ0k1GI3pIukcAkscv0Z07d+jKlfN0RuYk9adfo1K1MhoneYqC7lykB7ZVlLa8jNzUy2jjrqv0x/ki2bpfooczwujHgzjKy1xAPy1DqXFQHB2S9aOujfG0NGsmneEF0sDSFOrvCKeBxji6NDqObvgE08nHCeh0jMaWi7EQtg6Dsm0QZouH4oBOPAapzMK3gBi46kTAdlMYEmpjsMSEn8v6IrDMronjOoXH3lChYyeZXflEPPOfpDD/M91N6KK6gkbyfv+SitBMo5gGMprzmfrqvhKLHQ41pP6LvWzM3WqYAfVr/4mxe6LSsNokDS/3p2NL8iJ8+ZIB2YcZHNcLGxqNC1cD8fhnEHabxGNcXjzObJ8B5k8cHmyIgvWYCEhMiYXB1FCc6g9FhWA4FG0VMCNfHDWuMqhwFkfpmT90uVwY/eVysBomgN8GUmgbJAqlJhFc05XGZ1sxDCyX4PC1XIY8nl6W4/B1xyxZDl83TlTmY2pFrLFWQfcfaTz/ogBPHUXcXqmA1JnKiL4ng6vr5bFlvCSObVVAyAElbF+niqduUli5WBWrhRUhs2wwXgYMhcEHWVziyWOfyRCO40wYboklInYcx3FJ5HE85wyPjymn2GIIP54vm2aP1V+tsdLICifSbbHYnR8HfjfS7Q/NpFbcRdtzmyj6ZAs5XX9O6VvaKE2znn7l19EE+XaqXtRIRlatpH/wC/lpvKc7/Hi12TgUr84GQTo1DM8TZyJCIQrpIRG4UBsKJb9ojOnl59EVoUjeG4ZKhxAc143E4ZQZKPII+RcL2bj4RDQALx2DcFQxECaLp2MnRWJlZBCGuwfjfnMwSmtnQKDsG30UruPGuvDiR1qd/4TKl7+iC07fKcb5BR2Xf08RdS/J98wrchX4SH7+78il4QP9v+sMCY85TM/y6bwDDWR//ybt+15HP248pnFHHlKZ1RvaPO4RmRjUUuvoEUhar4nBYzSRuEKBw/MDxxSxsGI4rn6SQ90pNWQHaqB+8DAUhKtjfusw3OtTQkbLc1rx/g0tiLhPBkPr6H3ZB/Kv+UJmZQ9piXsLrep/T4WhL2jS0A80JrKWdvW9otDOepryqoUGDX5BCq9b6e2iLso93UgHv7+nx+6/SLHyCy3f/4ZWPaknzZgGmpL+kYyEv1C9Uiu5PG6hrMW9NGT9ALW++04KVQJgf0/78Q+Ss+6gp7++UMw7IbjLddM+iS4yNfhNpWltpP5iEMJUReC5qJckpvZxGpj0p0F4ECuAX10DVPpKDBOm/qFkMyEMDRdCrkUfDasUgqdILWm9e0jLdpfS+2EvyGfNI9pZ0EyMyD2yuFRPn53qSQw3aem855QV+YAMtj8gy/sv6cUnAaR9FMGRnu/UHN1LixcLcTl+96R2Cjsmgqh0cax4+ofObxfB6osDlBvzh4at4Y97y2i6bx9Jg2Z60xy9sZS5J4GebfWm0V5W5DXgS+/9PKiiKIHqrGZRv5IXLTw3hTRyxtOolF1k43yC3oZtobIlG8h6yD4aFnqYbM9voB7XXaR2Mp8WxRwgY7VDNF1jL0XP2E6vFu2ic7eF6ajhF+aIxlVGzE2Yfk5rZsS9htPXwEbGPliWXjXL0o7tFYz9qQHGI+4z09PWxGS0iFHS0rNMlWQJY7G6j3k97BITnFnNBL7PZp4OvGLaBPczRuc3MIcsPzKeU08zuy7fZpidd5ns20e57zZ1VKRqniJ9mO1Eq03H0pQpDvT7rCYdrPQkt/vatHejMp1vHUV6e1Qp7bQF/XllTRIjT5BwQRE9GLqX6s6fp83tV8j26U1aUnCQFDoriFEopseXj9Prx5cobOFx2rfjNK3ddYHWTIxjdt2/w9w+VsDcrzrFsLqU+9fnTFHAcia/6QezLvI4s7utntld+oo5vaGA2XOhgpl27CTDcm6Wi7McXPfSa1JubqNzo54RjXtOi/I/0J2X92mTwFcyff2WNFe/onm2H6jv/jMaeZiHc+sJHnw+u1PFAgbCVnjQY4NKyTHoibNAujIwy9cWwaq2SMqyh/Aha9wYYQP2vojWjaWMPzzuvhwPCebuy9ZCQ+pU8qP7sUb05MZk2hjmQmt6rWh41kTq7rel9LYRENhmgJLzWghYqYHqckPMXTkSq1aqIeLMSDS26WDVRUMk/tZDb4s2ck/qQD9fC4EBK0h04Tr6k7iW9rzYRreL9lLO9e1k3ZZDTtX7qd90Lb1v20T7Pm+hqUZrySZ5C9ms3kRP+fxt2LUwPI0JRnzTLHz0mgYV31AkfAvHrP0B+N4Qzce+MxH3NAj3NMLROngW8qeGIe6iI144u8Es3hU5gz043OP9zhNN651h2jUFY0e7IGm+Jw4u94SbnytctnrgbYob5PyGYf4yZa5u4b5tKE5XDsEOMTWMmqWI4q3KsJRXQ6yFAlozlPF4uBIUzBRxbrYKJnTowl/XEg1rTSE9wRjHGDsws8xxLWQkNmVZIdXbBD37RyNPzwpXuk3Q0GeOrfImcAqajlvZM/HHYDIGLfXGqqN8rlcXiMaD3gh76IvLUcHYYTEVmVMC4LdyGuy7fLDazh/svNuZu+LJXgdkfh+LzekuaMoaj4FJ9mjMckSx/3g8V3XFqWhnpL4dh/bscQhI4cOpOl967mjH7XWRcwydlNYi5d8MTT7pRh8rR5Ffqys1OBlRSZ4V1Rk70OdzVmTr6EgTKlu5GOqdO0BsTeBF7ldqDnxJmcu66dbE94Qbb2ltXBeF5DaT/vPv5Mv7Sfnnm0khJxgpHTP4mDsGFbPjofcqCmfkg6AyEANbioa9yHQ0LwvHmzMhMEsORf7maFyTCUde1yQ6vsqBCrRDafpvN/rmyJCXtBEx52ZSVKk1jfAZTfnSk+kWY083+TFqltUkUvMcR2NbqihP8jTdNi+jN9IPKfL0BSqdeo3OdN6n+Y/LaH3OZcpYc5Ye771ERreu0ePYMhomVUmCm/7Q4hFiOKkvjuhH4og9K4/b18WQdUEIWC4D61RBbHCSQfAnCUQ7DML8JEk4zRyEJVG/uHPZnBKvMog7lz3vxt4uilWSwg25fjo5QQCveoWRVP6bLj4TwkF3IbD/z97DXL9Gaozt42osgglC+Hz7B/mbC+JZ12+yXdNEp7s7KX31N3qg3U5bvvVSQL8RruzXgjs0MN/YCG/LtTj+qB6oj0Mlhviab4iMGjU0zBsJVUVdCHzUQcIdQ4R8bqAl/m20MLmLbkd/ILa+03PtFUkc+UxGG9+Ru/w76nncQ528z/Rt7ReSC/tKkZPe0xr1ehqvc480n9yiOvM7tHl0MZffN3Q8IaMlZVSv9pJE5l0nyr5Fb+c9pIMTK+n1zRpam1dKzybdpPA5j6hH9AmHefrPVNELmfu0y+MJlU27RiGZj6jg0F1+rrpNdm2PqPLyHRouJgI216p+7qRJTt3/cu6H1f20JquT9Ph/36PRQZfn99K6jn6yKuykG+MHaGK3CjSPymD0CwUYL1PEuGfinHa6r1kFdwNloHlGAVKzpFB6UQZ1hQq4HCaHcWuGcJg1en0QIr4Fcth1goovh2UFxoYi0T0AeUMjcP2HP74snIn0g8FwwwxcWRiML6v4FCWDh62zHaEyjMHNDjuM/TQGCxrHYdEhG5jetceqRML8KHvIPCc8zGfwQomHDzNHg53D/WusYVxozc0hO39jumyhJ2CGaWPMcMHYBN6vjBG2zwJrtCxxLtwCvskO6Ai2h5ajK2wPOKN2PSBVaoOaXFckGxF6um2g5jUO5ZN5qLzrgC0p48FL4sd+K+BM11gYTuCPI9wZc8Y6Yv1pFyw8SijpdsWAwjh45Nrjws5xfP7PIPqGAz65jkfY59F4VWfJXePfa2PrCIPejoW3+WjYTzdHgZ0tjshaI6xtDLbxcfFufnzzn9dFVQoikM37zxzq3xfG9rQBEsn7RSkmA9T1eIC+3hSB2SdBzC/k46DIASqx6SUWv7NzH6stidGHRMHOPTvvxndkoVPQSx9fieJotyCqlAUhuFUcSWYiiDguChafxd2ppf6Xr+nLywaSe/SAw4cqh5vpp/ELunvrPVk11NB6+xck21hPs31eUb/YeyrIE6fv0x4z75P6GDYGTjgmTM2TZKjjmyJdnqxKJ6//ZALL65gZXv1MVlE380lakiITZbn6iPTqeyS//xFpLbpGY2TvkVrEJTp+pYKOyF+jy0eukanPM7qSUkkivreJht4m2w/XyHlbGaeru9XfpvU9T7kcz+b304aVtJTqycP7Ng0qraHMk4/Jqes2XW95RKnrHpDcu5UUsS+L1K9vI6u8XZQzZQt1DltB+m3bSK9mCy3pSiPV+RtpruQa8uhYQ0dnb6UKx/WcNlB3rZ8c/3yj3uwOrg5r/lwIj1/+oICQPtrkL4SsUx30+VsfLfrcTal1HSRZ3ktT+b/pseoy3Soto0GTnpDowDVarXCX5uvUUMyRu9ThWUUfBYrpoGg5tfyqoCjHKqp8eY8O5bdzseJvjGHjDcsN3of9poQpLbS8+iNZH3xHG+Qa6UhvC+1u+0K2Bm18HqAM693yGJsphVgVGY6DW15SwFoHOQwOlYLvTmWs2S6Bpm2yGPZeDrWzpTAiVR66gwrpnngV/dEpp47W09SsfZ96z16huYanSXNJKQk4FFNVwX0+v62gh6bXaGfRDSoUu0gGTCIC3swFy68cOpPRMzsFNQcWI/VuHMbsX4RlJqlQKJ2NrC0p0L45B78Kk3DCaz5XN/9bQ99dbY70R2OQkmcNg32meChgA+dnFlAdZY3Vq6zh/s0cP6dY8veiBXaHPaUNN0socH05Ods+Itsdl0h1TTWJvH9M4mq3qLuimloSL5Agw7/fXlX0s+QmdbXcpxP8NTzsw1vCvKdU9/ADffL9SBbJ32j0UP46PvyFjDSbSMb+NWXxuYr2ljqSEHpHh841cv6FBCaJmGNLyNxwM8k45pD7ltV07+wq0ti1icKOLqbmxQtp75ZllHgtk1IEcsikKIeP0eVQ5CAKNgf+zX27n8nBskMW8hcGw/CLDGr1hDH8oCSkvCTxaIgU3IsHI7BAnFTnDK
[truncated: 2,698,520 more chars]
