# Supplementary material for: Effects of myocardial sheetlet sliding on left ventricular function
Source: Biomech Model Mechanobiol. 2023 May 6;22(4):1313–32. doi: 10.1007/s10237-023-01721-6 (PMC10366046; doi:10.1007/s10237-023-01721-6)
Supplement: Supplementary file 1 — Supplementary file1 (ZIP 7202 kb) [file 10237_2023_1721_MOESM1_ESM.zip › sheelet_study_geometry/HCM-ED-myo_fiber.vtu]

<?xml version="1.0"?>
<VTKFile type="UnstructuredGrid" version="0.1" byte_order="LittleEndian" header_type="UInt32" compressor="vtkZLibDataCompressor">
  <UnstructuredGrid>
    <Piece NumberOfPoints="24836"                NumberOfCells="24836"               >
      <PointData>
      </PointData>
      <CellData>
        <DataArray type="Float32" Name="norm_dist_end" format="appended" RangeMin="0"                    RangeMax="1"                    offset="0"                   >
        </DataArray>
        <DataArray type="Float32" Name="norm_dist_epi" format="appended" RangeMin="0"                    RangeMax="1"                    offset="103144"              >
        </DataArray>
        <DataArray type="Float32" Name="norm_z_end" format="appended" RangeMin="0"                    RangeMax="1"                    offset="210664"              >
        </DataArray>
        <DataArray type="Float32" Name="norm_z_epi" format="appended" RangeMin="0.0024333635811"      RangeMax="1"                    offset="317944"              >
        </DataArray>
        <DataArray type="Float32" Name="eRR" NumberOfComponents="3" format="appended" RangeMin="0.99999995906"        RangeMax="1.0000000428"         offset="420184"              >
          <InformationKey name="L2_NORM_RANGE" location="vtkDataArray" length="2">
            <Value index="0">
              0.99999995906
            </Value>
            <Value index="1">
              1.0000000428
            </Value>
          </InformationKey>
        </DataArray>
        <DataArray type="Float32" Name="eCC" NumberOfComponents="3" format="appended" RangeMin="0.99999995862"        RangeMax="1.0000000404"         offset="747844"              >
          <InformationKey name="L2_NORM_RANGE" location="vtkDataArray" length="2">
            <Value index="0">
              0.99999995862
            </Value>
            <Value index="1">
              1.0000000404
            </Value>
          </InformationKey>
        </DataArray>
        <DataArray type="Float32" Name="eLL" NumberOfComponents="3" format="appended" RangeMin="0.99999995424"        RangeMax="1.0000000385"         offset="982920"              >
          <InformationKey name="L2_NORM_RANGE" location="vtkDataArray" length="2">
            <Value index="0">
              0.99999995424
            </Value>
            <Value index="1">
              1.0000000385
            </Value>
          </InformationKey>
        </DataArray>
        <DataArray type="Float32" Name="fiber_angle" format="appended" RangeMin="-51.400001526"        RangeMax="60"                   offset="1308736"             >
        </DataArray>
        <DataArray type="Float32" Name="fiber_radial_angle" format="appended" RangeMin="0"                    RangeMax="0"                    offset="1408600"             >
        </DataArray>
        <DataArray type="Float32" Name="fiber_radial_position" format="appended" RangeMin="0"                    RangeMax="0"                    offset="1408872"             >
        </DataArray>
        <DataArray type="Float32" Name="fiber_sheetlet_angle" format="appended" RangeMin="18"                   RangeMax="18"                   offset="1409144"             >
        </DataArray>
        <DataArray type="Float32" Name="fiber_sheetlet_position" format="appended" RangeMin="0"                    RangeMax="0"                    offset="1409444"             >
        </DataArray>
        <DataArray type="Float32" Name="fiber_shift_towards_endo" format="appended" RangeMin="0"                    RangeMax="0"                    offset="1409716"             >
        </DataArray>
        <DataArray type="Float32" Name="fiber_normDensity" format="appended" RangeMin="1"                    RangeMax="1"                    offset="1409988"             >
        </DataArray>
        <DataArray type="Float32" Name="fiber vectors" NumberOfComponents="3" format="appended" RangeMin="0.99999993597"        RangeMax="1.0000000659"         offset="1410288"             >
          <InformationKey name="L2_NORM_RANGE" location="vtkDataArray" length="2">
            <Value index="0">
              0.99999993597
            </Value>
            <Value index="1">
              1.0000000659
            </Value>
          </InformationKey>
        </DataArray>
        <DataArray type="Float32" Name="sheet vectors" NumberOfComponents="3" format="appended" RangeMin="0.99999992345"        RangeMax="1.0000000712"         offset="1737420"             >
          <InformationKey name="L2_NORM_RANGE" location="vtkDataArray" length="2">
            <Value index="0">
              0.99999992345
            </Value>
            <Value index="1">
              1.0000000712
            </Value>
          </InformationKey>
        </DataArray>
        <DataArray type="Float32" Name="sheet normal vectors" NumberOfComponents="3" format="appended" RangeMin="0.99999991663"        RangeMax="1.0000000888"         offset="2065240"             >
          <InformationKey name="L2_NORM_RANGE" location="vtkDataArray" length="2">
            <Value index="0">
              0.99999991663
            </Value>
            <Value index="1">
              1.0000000888
            </Value>
          </InformationKey>
        </DataArray>
      </CellData>
      <Points>
        <DataArray type="Float32" Name="Points" NumberOfComponents="3" format="appended" RangeMin="2.0832188838"         RangeMax="10.794640067"         offset="2390884"             >
          <InformationKey name="L2_NORM_RANGE" location="vtkDataArray" length="2">
            <Value index="0">
              2.0832188838
            </Value>
            <Value index="1">
              10.794640067
            </Value>
          </InformationKey>
        </DataArray>
      </Points>
      <Cells>
        <DataArray type="Int64" Name="connectivity" format="appended" RangeMin=""                     RangeMax=""                     offset="2724128"             />
        <DataArray type="Int64" Name="offsets" format="appended" RangeMin=""                     RangeMax=""                     offset="2774572"             />
        <DataArray type="UInt8" Name="types" format="appended" RangeMin=""                     RangeMax=""                     offset="2825028"             />
      </Cells>
    </Piece>
  </UnstructuredGrid>
  <AppendedData encoding="base64">
   _BAAAAACAAAAQBAAAcmIAALdjAAAbZAAAygMAAA==eJxsfHVY1FvXNjCkgYpdKDmgGKggML+9bhAMRCRmBrCLUJQYlHTGEUEJA7u722O3Hru7j91iB3Z9e48v5zvzft/1XHM9/sE6O1bd91pr/z6Z3iITk5HwWVARdoGWbo9LrWGb+Z6c1/Rl2/fFscdLk/AsS4POJX742dcXvYYVUtSL3uRYux86vvlIW1cMgJD/zOLxd2QsUvtocXeyFt5f5BjYuDkeUjjKWFd0d0/DoxiN4W/Lf9V3VMKO/RaIbGYJL7UOjfa3pN0uOkiNdEiKjcLFpnpY3ojGtKExqBrdG1MH/FnLa4oF/B+ZomXpDnYgPxON5lxgdoOqY79HJtbNs8TC84NQKTMYe+ZY41zIBmaxaQCuDTZDhw3PHXzyTXDPbCF7U/ONJO/6XBot20bBLA4ZzS6T1+ardDi5O9Xsk8oSOlXA6aq2fD0TE98BNd1216nnVmFcVWwvGiRNnJQixdj3wJkMjdShbiDdf9SJehflKWKWKugTv8+dN60wePB+Z3GfZ/dnuIn7bFC9gXRtrr3Uo68SDgU+0u4FTjTrQl1a7AmFY2hlOndwAKam/Tlfj0kyLO78m7TyzWzH/Uy8PneYVXhYFaePZ+JnDWvUnjEE41w64ZZpBbRa/8WgP4+9ZpjWY7089KAF9FoZ+g7WsI3Xc9jKPqlovjgV8yyAbncVWKDKo7//yaX/6qGn6i3l1v1IG23MUJytxY24miTbrUXzsVqckCJw4ccIbKkUhvG3wo3093DhF/rSyxJbrSywbK0WbHcjWn9Wi9OlWjzQKbHIRo/6jkp4T4swkksZYobDL3/Rz5fV8X6fFrObeFB4Jx2+39Ci+jY1htfRY8zJSByaFmUk1zDNEm3aW6C/dQXss9GB+TlRsJsO595pUdpdjZRaemzersTSiWojubSlVti/wgy3+tvgn0o6eNVwoKgqOkx5ocXCEyrss9OjyW4lLtmqjOTcxpljl48lTsMM5810WFHoTJ/vaFFcQYcno1VYzPepOaTGtddKI7lhEytA90mGRtdl0JIORQM9qJOVDqd/a3FBrUZdFz2OforCHdtoOLkPxM1zAw1yUgNTqLws0Vx/i63smIXXzjdY//0N0bMkC5Mr2WFeQgoqvuuMX7uqonTsC4MOp7YzR/HilfJ/3sqQZPObBrZPZuMOp7Ajt1NQs1sq4hcpkOTpi3G2Y2j72KE0oZGlYa1Ro8wNtl3jpCm+RJvgSaiWVY5OYWkfUrHDQ4OYlxImdgVCHAsoachoWjWwK2ZW6AC/hT64QkNx/Eoqns3PwrbCcETGatHtXk/sntURO0sGYlpZCGL6x+JGm8FYW1uG7mcs0LGHq+uJwY1cd0k7XTYe/kxPwjtIM/T+0o7AaBy7Ei5ds2lBH+1a06OvAxVn53qQT8NEdP6QaNhr8N/6P/qwSgT10SOM/6ZeCsOBOD0Obs6CensWPM/pcWR8Fpqejv83TpT/girFITSIy/joEevVHg2b6VFRl4EZBzKAg3rU+54Bjx+ZONA/00juanoWhu/Ro90uPV4PSYLDDj2yHmvR46UWVs/52iZct9UykD7TDw5Pkg0y12qmojQgAzO9R+AIjYDD096YkhqO32UDUS9lIApfZMIlIcdonaXPbHDyvAxBjWQoaa2D/4wm1P69FjJuq5dqqHHBUY+lP6LgmxKFpeY72eqr/dGmf0V8O1Eqt7GxhtvCTezIcRMWVvRVckvcTrtK43E34Db163WPNobE0omeI9h/1zteVAGb7CrBrJ4Z3nnr4PrSjUbe0mKJpw7We1Q40kiPv2pGo/5uYz9S1TDHwtMf6UqmDMlPtHgysSHdPqGFyzIt9phGYkQlPVanROJUDyVEzBX5IcMhHqWX3lPbt3tZyaQpLOVNMq6HhTGl/AEltPtCXT7Hkev+ttj14y31O/eEWi40xfGFJvj5to/zi/b35C9GtJT/4L5rYhcqzUsKk8KuREOhD5H00a3oRnwruvg1SbGqnxctfhjJQicmMGHTPTKd3EI3/eOq2prA2g876ffi9j2/STZf2JrLN/00QQulZaOnSLtXmfktjJwrVWtjZThbUvP/6w9O839RA9NctvZABjvUWQPLW6kw/ShhxyR/ZHUfTb1lhVSp13J61fglKz26lFIvm6DD70J6XDGbAq6+one195D/rlbkVk+irlG9aOEJHVU7sJayv6ymkon9IfRnyJmr/9j1yDe98cRDj1EN9BjvJaFFGz20Cekwq5wBX25/0eHpWDQ/GUPH/rExl51/5IJHJuLpID16x+sx/1IUvPi/713IwtiSbDzg/tDoWpaR/oQvZu83g/alFfre1KLVZ2eKr6VDdJkWvVzU6FFXj8AArn97NbZstzbILBtliQ1HN8g/bzWD7X0LdEvJZUfeZLKvezTY56nBkXmECzv98ZdbAf38VWy4A3Ev4j6idX+xWvtuSA967pfKWowli9ah0sme91jY+g/MbmUfNuUvT2p87Qyr/WI/S2tsgkvdzZF3fpjruUVy166PYuUvPEzh3iVEmjwxROrmF4NVuyKk6tbeNOZ8G7I5nKrIjGpFq6ZYwuaaKRJPd5a7tq7k2iG0u9ujkt/kwaIkx6hgaeecaDTp2Fkaf7oZxcGT5N2GKPZ19jLKf5stKuAn98FDe3mM9dOh5rnWFJmnQ2Pu5xOiYvCthR7DXKJwwaE7Zj0tYecSC1jyphvyDk5j/L4nnXfVXMxhtWfJFJkTSv329apN7Y9/9qsd8Jf0uPEeabp9Hb/rA7dK/11P3Glpscxwx41q6LBkrQv1bMzXe6bF8BoqjKmnx/RWavy+robMp4JB5r/+Xrf6b5pVYyyrezCPBeZoMCJDAzaF4c6JQHz7WUyNdUV0++pAUHr8n/WqWmJtX1NMS3/EPC9nAbeusrJT9tjVIAuf86rApWoKD/Sd8dfwGrg33tQgM/svGTLr3JMLndfrJMOEo1pW7DiSvXqZimndNPji7o8ZC4ARQwvJb+Vo6tW2Mp29mYyqd35T3rFpjhbLLfH+Wg3a36YCOzSwJqv7xhQ7wwbiwPrflBb0jbq8iiV53nZ2Zm0sbNPu0MN6cYZ1p6wcgCVFcfAbocXJrloUjGmCA93cMGd7CPJsQnGtQhrcLNIQvtiOCu7Voob7KzoLf3/HqsnLFA4UMCdbEXy8QHG7+ypa/DZXkfkinFXcGsTOFS3w2z0plPmOi/8XZ/03P6xkevRrqcfgW+3wwVuPrpSBqRMz8PqAHmVrM0A3uhjiy6qma1wHLZjtVx5fqqzb53f1zX6/Q1M+MDPXs35uydOlL+OmSEMDP/vGjC420vsOV0uUx5egp1psDnGj7hc5Vt6pxavpkfjFcUjoMDV6chsYd8AcIzeYYezTbKeXrW7J97y8Ig84wuNvlkqKOB0m3fg7BuHpEdKR7S3p8gtfGh4/VFHV1Is23RqErk3i/43zuplmeL7+DQs6moU57D6L7dwIHo2z0D+4KmQrk5H8JQTjvtSAuMtmHVMN9ibutOyiheGOF4yoyeycq7BeXS3wtmwQfviZ4MBiU0xekUpLh+82yiuTx1dEMx6rTSNNEHJPi/VrnMjhHy2+csyUfkSJqOo8jzZTwf6QMV4SeODBXHNUOmyKwDVaDOrSmOJXaDH6ghZ/DVYivoIelxZFYgmMceTnVzLsrGiBww9NEftai+jajen3bS2Of9PipbsKsmp6uDsokfjceL1JnWWo/0Jm2K8Xx479iz2o9Q8tpnEMm3NLDS2XC+seiarN1QY9iDXierVwE3ponH7ERejhub1KatwuWrr8MwYzkqKl0K2Mmtu3pdrKDIXrhjb0X75S/hPY5A3HxJXr63GlrB2mm+hRNTgDtdsNg7RVj6d3hxn9vVVPa1QOsUDDDFNU45izY2MnmsrjdoKFDuMPqRDI8e6F7jxed1KhNvdXA7bmuokfqXERtibs7H1ONpszciSLmZ2KridScTGGUOENsGDAGDrZL49cJ/2J8xYBNjhvvda1/G7a/ZXH9pTo2IIxqbjEY/25TAlT5wDax8VUvTif4mb9wZEvbWSGvDmi7W96UNscy5pns5GOGnYhXYO+R1OxN4Ch/UXCc1U+XX9ZSJ1L5WxP+2BsCLNAzasnnMr6mGB9gBNrGbxPik3aJm0c15nub+LcMm0lbXNcTWlHQ6nwhR373/oTuhN2VvWQFsubuFNP7kNrzmnx+XUkXCrqMYFj+QZfjO3FYps57pV+opwZpnjJ/a/u84aUzm3TbqYWczdynsPxSwOPSHSBMQ9wWVEZ2RmWuPRFBgW3LW/4UPobLa5v0cIjV4k87rfpyTGY29UYL33eVxnxwyshsLkM7god1jq1pt2cG9UJ1uFoRhRM3fR42TcGN6RoHE/5xmyeJhpi9ZBue51adTXD50Pf2c48GyalWLBe/qU0KyIB8ktv6G+8pTdZ/Uk5eRFrs60vIiKfUZ11vbF9vx6eJ/sh2ioWeWZa3O7HfXCpG9pccIZqQSg2VwxBWF4qQk00hjsXuhA6CP11Vq5/2sHNMdmJ3R+/xG/R58V+X3ZuYCUfV/l1tusrNbiVIC27dcx3nzxOql79NrHqB8jn3RHae6wP7Gv3xteW/RHnKoPqRjrO/m2DXvIPdOa9NwLSH1PrAl/078rQpYm54U727LbC+n0jXBslWKKutQwy+1FsmnYUi2ihQdwTDdLe+WPlGH8svDaWzH8UGOVplxoVMKuyKaY0/0lVbXVwV8upAY+fr/hvsYsSL7k/9CpRQ7dDhSchf/zBTWYN31U/XZ5HWGH2ChMMjMllU0bo2HZum5EHNXA5DHgP8cfl9mOp+cp8o/U6n7bC8Q7muHXcHAcddNhSJKdSax2qPedrRqtQ0lCPDf3VqOJkzFMFF9tsZwkRQ91+avE9SU7vuExTnt/9JqpQUFuPALUKZteN7Wy8e3W8q1QNr2wdcHq8DmnmYeS4VIfqv7R4PKYHxrflOap7DB515VzL7yed4phpwEMv+aJHahfhg1cfWODnhA5SnV5qqYUummPwYOn0dG/qN78lPZ82WLHtbEuj8wXbWGC+oxkiK8pg+5Xz9zwHiuZxuzXf6+S+Suh5vPYcp8LZLcbxU2AJkefdxsvw4AHnfs4OZPdKi6hrWuxeqMQ/gk8fUOJwJRUe5/zffFT+EznKP1SPknA9t/cu2BCgx8KCTISFZ+LHUT0G/srEhzXmBlw3JLWJ/NNXaxeB7wTWM1mglg4P6SZ9LYzBFO+u0ii31nTZw4tOfU1THDjgZ3S+7npLlNtZT36HxXWbUIXvWnSuz/3vjRrVG+ux5LUahVHGflvplAzvP5hhWOMvNJrzvRgXe2IbtJjC9Wd7KBJjK3NsPVSJyzzW1Lk7BPPOVsaHun/wi3NZPDZoU/DRRodngTr0eR+EC3mt8GRUNyQ5xUB+dSj8fDMw9vFYafr6edJPmxUui9+p/VRdTF33np0ujS+t4dfkWAO/hncbs95aF7/GJ28p5le+pGhcu53vsmpnFcc/b2Oi9pY7zQz7vcbbe7z/TTX2bGILQt9IG8xLpa3B26n5x1gEzLpKnZZdo6QzUTSwz0gm7vx48gdadrq/ARcUml5hAhc8+pGKHlPz2O9VFnAsfEuBM0fQzCIF1m/9TlHXLdC5bK8U6bKJle9V7LvDzq3So4wmiuNSQ8X2sCzmatmN7TzzWoq//FEa+qWmtCXSQxJ7EnsVe+xbdlteres3+e+6O9mutY6KyAhHxYbJHWl9hKvCwf2dtHxEmeTZJNhv2+s3Rnip7hZziHpFdw9z3P2gRYDMgSZwXhxuqUOFpios4nbmEaLCuarGflScaIJToR+p1V4TDDvGfe5rfapxVIvBs7WYdTQCHaw5f1oegdWXIw21su+fOa/5nd/4VMjZ+hsf/2p8p3YF1P6klJLlsdK7ad3w5kyMVG0z6OTfbWjVmRzFoL1+dH+uKeacrIAGgaGuPzsFyGvU3uo6dpItYiK7SL66FOnngW5o1jJeujyiC10096RvjbSK293a0EeLP/k2b4YlUvouki+dbgq735yTFeSyR0nDmOc6DRI4r5J9YbA+4I8glwKa8VexkV3P5vyhnAfcPq3F1mUelM1j4Gz+S+mixM+q3K47RuG8q7Hf+ve1xfHDDVA1oBJSqunQWhtE38J0MGmuQ/DAGExuwnl/y+54eTLaSK7FaVOYhr4n/9km2Mnxx/KABtTqkhaVJ2vRsHcEanF8FliR+8I64/VE7BVxuEEfc6xw0WG1rgld5XHGlvNNHws1NjfS484DNQ74GsdPwVNx8xfZjLBCRY4fG/Vzooqcpza6qsWNWmps4nG+ZG8ErF6p8GrpbyrfYxXZUfnLJqYQd7rm61AW1Tedjd2bisv3UnGtPqHjRYYwl9F0LTifZv08R5PmN6SB6tG0LYJzo+kaethhJ734eJeGvj5L2oBpNHdLfbLdnE915EW0/OgyCtp63OA/5b5eXkcRvvS9cxbW1rnDFp2qjp/JWTBvWhXRq4eg67IucM2sZHS+96YW+PuwGUb7WOEYj0uHHBzpup0OpTyWzicVJtXQI+SwEltaGsel1vHvKSnbBN+4HnT87puU1qeLXP93uW3H1VAijWPL5qMj4H7CGPcceGNtqGWLuvQ5mQ4Z5E79rXRIUOpw1jsanXgc/B0dhYO7jPVXMsUccautsdmex3mOOXfaNqUD17VQ8n9r0tUo5TxVtkuNq0nG/mex2cSQa2cfekPX1nEMUlSXanE+d+Ag53PVItDXTI9J4PbiaVxPtn0iw4F8M/h3NsV0njetJBcK5/gslNvLyHAVztTVo9hBjTSeQwU2ark8AemPTWF9dY48nGPyW25n2LL3P6T82iZsWLMbdKAwHjP8HlMXp8d062FPil46noka1rO1lTHnYTWXurEdXLI7b3M66mCBq5FKyel4tFRpeTeMVA2RVC8DqLQP0etOwxVnk9rQGeefBjtbM9oMDk7pDiK3nB1nhtf3NazFNy3THUnF+0QNaswEzg1maH2gkFaPyaddS8z+YInbltigt5NfTbNChZsm6HFYy/6JHsm2fkvFw8caeG/3R+Fw4GCvcXRRNsbI38O5/mZU/U4p/WRgHHc6XHMh9WGex/ZzLiCPxJAqeqycpkTL98Z6iCywwYG3JsjdbA7G7cv0lwc15PhlFLeX9S1VqNxAjzc1o7CiXRSE7Qt/EH6QIq1jc06kS2uqxrLQTjOpxcI4qWW97uTqdpDV9h/H7ApiaFXZbnbewspon4IDiHq04AGTeCxaOa4xnX7I9c5j96hkblucV43m/K/mg0gDdi/H8pPaVHB/v0qGu4EWaO6TztplZLE7C1Ix9Uwq4uYT3lSQMGRKPkWE5BmtV879BnBM+Iz70SofJ1rySItEjkOSJimRxOPEMh8V3Leo/l1P8FPNsZ1u9a0rIVdthocTs5ivJo+t2ZmKiEup+HswYXtdwkPVaKrgmU+idyP8RvRxksbmOXm0Puj6z9HvlO7iJ3W2CJI8MqMwdG2k1CmmBdXXe1DCtlhFv+PuZPNUBn2XigZutGLJadcjvhddRZwfWjFKKpkeJsk4HnCOj5deLvelcWf9qbtXjmLvodYk4pnIDUJOxLPyHBGyL1hqKw+REg9FI60wSvqg8qY0RSuapU1SlEzwpIHyUFy+EYJ3CW1QOlaDLSwD41tmw868C9K6alHVsTd2OkQirVkifrfujB7r+6PX6UQE1TZD84E2OJgy3tX66Hl5UIXFrp1iKqHW+ggpaGKC1PtbDL4k9JXyOgaQ/pwnFftmKFK/EN3e+Zt821tg/4PTrq59nrvaNNI5jK9shsbHAqX0RV0l95QYTPvcVXq/yYsWHmxFt+YmK/Z/N8afDSIrogxWSIu3xqO3Wkxt4kXtL2vhZa9DzSw1mtvrcfyAGjs8jfPRroYv6P32D1RkK0NgjBb2adVpxw0tzo3SYsFpzuO+jMAYh1AUnAvHOB/bP7WXYiv0y6jptmC5GQ6+MAVrPIYplw9j61dzbhutgbst4X5mADbLud9uLjaqn5X/ricORKdoPQ4qeb5z6IxaHfXoPzkTW/ZnIveEHjFfMuHy5ofhjGXVKsH5qcKl7fFGqOTgim8jRrLVdn8x99FDEZ8/FD9fdMXKNMIJzCKvL7OM7mVauBlsL5dRlbBfZLVXi3udG9F6zlEvTdLiV3E4BvP4mZQbgZ79jOP1vrKvFHDRDEJu1jYtFD4NSb6D43nugwsbKnGL8+KrdZR4Mj8C/627qV6bwnPLSva2+lH2zjkV4Yo41qvSO7psV0oeyxLIs4k3ds8so61Nv5LgqfcOfmFLyw7IBU8N2TlXLmLxgJ19FI8qdVMsmlJED1V9FK1bOrN/zrmyv7NG+63e6cwmVkvG1eN/6tefg8xRozPHEu1rktYyG37n77A1Ddqg6q8sBF6qh6ROaViT0RkNL9Q1/I2QE39v2rHAUcc5y8L61UhBVZhXRB1W+6AMjw4mIKLWD2pW/SfN3BFHC8/sYQKHl+fpPif+1MsbDo/D2a56VGqvR+d7QZwD6zlOyEBJ/0wc47xD4Z2JqFFx8Dv6R+8L9v+RE/XIPP6319vp0bhLeyg762Hnk4lh7TLRk8udsc3Em3WWGLdbBrpI8k6L+rs9G1zo0snmO93Mj5ZijgRJ8xdH492ACCm+Ryu64ulD8TOHKOxDWpPoZRr2lmaJ+yeHulSuw7FSqAxvfurZksNpjMZxrs75+j9BDE8a+mPFptH0YmERRbqYcZ5lDmnparmIFbuLb8tFjiieEiLVutheOvowCgOtuko9zrck+4etqPboBMX7q02oaJ8pPlWxxLwtdm5FM3zcIuzWuSQd+UW1bodK7XZ3ksZciIZ2mFLaMNCTaqxrQ03vJim8l3ga2aeo+Yj6sKgV29/nftvKmUZxbvT0hxZZnNN24vzWvKcKNlVUBq5ezt1/ltjLRV90edtv1L5Mz464aFhwv1TEjNbAOp6hpTdwqmcRNVfkkugFCLm3i80hegGqoaYQ/YBNa7RsVtwwNre2Bj4xGhw1JVSfCjj1KqSmccZ5s7zGLu7Kl/O4OR2daALnqZPq6nBnqxpjeH449k6JHueUqCcbBJ/Lg438SdRjYtV6uPXgnLRqOKr10uP9yiz8CuNY77Qet6QszF75p17edFgp1fc7IDe59IRc3WUYN7wvM+kay5a4peL88yT4z/dBnSc+WJaZQIu7jDTap9D50eNWBr1vPaPFpuuuNOOzFnPNdZDWqlGX3+eFOBVSvJUIDflNO+Mv0dsNI+XNb26UL++S5jqxYgX8mt5S6tasnTRHo0SX/bUk3/w69LFNdbr9sIPiavOmdKH2n9pJ303Wjrv6tnZjj2a6if77g+qJ0u1nI6Q203vgx+8wKXZ2B7r8F6NX2aMVQUNDaWJQInqNTzS6F3FPE/vqMW+QHmkVI2A3QI+ca1nA8CzsOatH4ZYseKtNDPijntTLLTN5mktkdCUXgVuLv3SWCnODpZiKMXhds480tpsP3RzvRQ0yUhRXZK2M7qVNoxf0zzYL+Bdxmx2mxdHg+mS5VouyFVr0ux2JDr9GIOlUGKo/CzPan1g71YRjnvWW2MHtc+k2Z1peQ4dEUx2q1I3C3xxHrnuuhHWyMV5y5pxa+MeRQFOU3tKi3U57yuD/P/O4FhXaRGIG5/3rr0Si8hMlrr1LgOabcX6oujwegT31OBTOc0RcR/RS6eE4PROPf2TiHreXCv9kGtULyrmDu3U9ih2lwa6+09jhH3Vg2sEEc4pmknQzEFdMZDieUwmJbVJRHFjrX10IvYiYeniIDjG9dWg6vSPePibOjXsgv0FPXKqRjjWaDFzwSDbI1d6cgHo87q4d+oqNXVqd/BRpYFOL2axm9bDLozKeKObS0a0dcfu4BcbKjfmKmNfQrKiC57PsMJpjqzrr3eiKmNfh6zocj0Es53EBfmq8/6CE4GzeqRXQt2maS7cf7+Q3ep+Tjztpgud3e0gvpa5SoUk3VCwZIG0e05Yel0jkkZChyEn1peG7Bhn2+t91YxumYHkfPU721nPbUmNVrB7uPbJxuCQLJ7mdqTKM+5sCT1gtlqH7VhN85Pz2+ghHGnJPiy+cQ5wu5Pi4ph6fPykxq7fKMO9k4JorbOGxZYBzOefscTCfTbNNZKtmaTC6UhpqP1Pg8osAzH42jkpeFhnZZzmW2NrEBqs4N82Z6EyzeGyZxGNM/UI1NtTR4+E8JSz/V51v/yEbeFevgAb9zXC8jQ5lTZvQoJdaHG+rQ7NoNY45cBsyi4ZDQBREDeWHWSxCnsnQw7edW9EWU2x03sFqLfoqxVQvk5LO76Xj4+LQueJtOpJ2i9rN60m3Z+ca1ctF3Sy3oiU2a3/TRhMdavd1pHN8vytsdLDPVuEH55u/PqnQY7oSJbM+Gs4oeLuom5bzuHd2Q1iHZ/HsgywFPvGp8NP7wTZHATqYS859hpJ3VRNDvBW56OvuJi6bV1d0blpshhsjQyQfCpcGshg8HdJFetmtDbnEtqJfN1IVLZ62McY9llYG7vd1oxn2VddhT5YrnfqqRWWOXyL7q3Clvh691WpYr1Qjd+8gKKpaw/7joD8xqWEiHj9IwILKPGZyLrBxlhce1lFg4sAoOKyNwoItw7Dawri/Mri+GRLacW776jv14Pjxw+dG9PQQ59Uci15ppeScWY/smiok1TPGWeWzE6fvWeGDnw4TOU/dXUuH+Te1kLh9neXxpfEGFd68jjL8t4WMWGfe1eUN0xtWQFulOWJ3p7GL8aOY0xSeH3I0iP/mDzab4V6zIjrnY8xz1qZaYEldE2T1N0Gl8/wu/uZ2fVaLRdO1qNsoAiesOA9fpERIJyVWJm0nTe9TJGZS1hXVRlKyPUbHjqZ5LRpAW/szqZomkOZMU5yedou67/5OJzrUR8acq0br+VhZoJyPxZZyvm/mSINfaOHHc1JKgQqB3F6c7VS4P16J3zN+k8CrQu9fsgucNi/p4xy+2ALT73SSxo5USYPaxKDOrTCpn8yL7DNb071ZqYqAIV4ksPWM6VZ4rkgx1JNF/1j0p5v21yDqzXB2ubsFxmTWxu9HY6nJhgBU/GaDi4dN4D/4T10/dLQJLoSGy8/UN8f2EdaoH5PBLr3KZb2HaDCsogZub/yhYYSZqWOo/sFCwyzdtjvz2KfduQ7Xbu2Sz122Xd43+zyTl9kq9C1qKuwLO5AmvLriXd0b0stNl6W4o55+M8Y+N6pHmr6wQNhbGdbPsoAr950ftZ3IjdtK0++cc/ZRwZvjiUlxasz4rASrZ2LwtzNOu12+elVzjBra1EX0EqrVCpaiGoZLFR2jUatdR6ldu5bUeJwHvZUPUqzv3ZpELVKsNX0h9/PHvxqLNUU9MicunVW/MJLNuK5BbWcNCrX+WGtPmH9/DI3aNNZIf/mvLTCzyAK7URntOSaru9aB6jXSYehTLfoPVOFIdT22t1DBdYBxXCpxMTfgC/uil3SW57zWRfVo31AtMnm+HSQLh4WlHlPKIrFDMq4vCT58WmaB5SN/UthBbiOyRjTkAL8X7rcVAzi2qqJHfYUS3XMiDeea8F0GgT3F+aq7zJeLMx76HSq1HRwtlTSIAXyUUsEuL+py3Yus36Yolnl7G51PN9cCpa6VsDHFBgt4fDh0zI3219chKEiHF3OjMY7no/Z3eRz9ZOy3ov/H7poYeoACt5r+bU9jOZ7YfZ37/LhILLLleWy9Es8nRsL39TeaG1URiau/yQVeqlfd0VXMLMpfBEp1koKldP8YjJo6QPKZ7Eu1ZvuQ7dtUBSKaG/NbHt/DtpigRpklTj3SInyFKy2200HJsfKHAjUcGujRuqEKzwLUhvOUn023aJ68kc4KgUpbWI4cyV755jMvbRqS4jWocD4AE6L8cXB+IS0dNtFovQ4mVoZa9vyaZoiqp+OxSU5Tr3DcxHGPmasKUXw9+EbBebfKkGsFpvjf+fanVo822ZzX/tUNXUfosdo2Bybvs7Hyqh4HzmUbZm5Fb1vM4H50vyA3uf6BSiwOs8wH36WWbe9Ll/IPEc4OQC47S1Wjr9Hri5EUU0vLRC9MrCFmFM/M3i8XNWxRv7YNTGdFnnpWf2MqHKamonkog1UBQ6/WedSiNI9Ef1jIiZmw8lkwi5VmuLY6nU00zWFxe1KRdCYVu98QLjYl6DbmU9uu+eTqkQAxeyZkP801+3cGrUXDLCxVHGFfbtfmvpAJ74XWqNExGVtGdkDVLca4Z06bP/XyNz41cf+NFg03+9OBidzOMnS4OrEHBjbXo1lBDB7Nisbba6awS5Gh7slSt78Kkt2ccu65/3j+kvQ1gqWf4z2la1fVaLSrszTLXU5z4luTbG1fxRtnNxK8L43j95yLDeSC/9no5K6CD7h4xEivGyoldctueFNngLSvFSh5kx+dPZWpuDXViy4P+sM7hC+V+5CITc9+ZzGX9yNYxtZUTLfVwPEVMOYCYZY0htR18/8f+5T6mkPUcjx5/gvo5kBeHN894Vwp+IgSbXmccNuuxN0MJUTPPO91FXQ6/9DFustXuf2MILldTSu8Ph8mnSjtJfU51g0xI9KkI62C6VR7BQ0P1iq+9TfG86s9a6LPrUqGekj7xTrMmtSFqlcbgfvteSz92Ivrnselvt1hO7KPkR7aNJBh4nczQ99jIt/n324OpPmohRvPST4LlXhgp8fC6iocu6jEniN/6q1u7SzxznqcY9IjU+w8/Ym6TxjBcs2SWW5eKvKZBq1XSCi8yHnjtAJ6cWEUteN3LmSDQ+PlHZYechGyQi5pQLC06C5JWXWicfRjZ6lhWTN629CTpn2IV4RomhqdT2DPu3nXacChUpq2VAtL80pU2k6LCa+HY+K+zpj8bAT6JYUiTm3MVxI/fKZJbawMfdjUDVqsee9AH3j8vf1ei5GtVVjMeceJSCXmeUQaeqeip/pfefXORDTkGPkhx8fFt7sij/PUtVOyUJCYhZkcJz9ZlAWnlR/p8+CvFBJXJC9q386lpuNf8iKOKf+JkKRr10KkxvWj0NvWX0q82JxmnpTT8b79FetHehidT9haOUeq9UWLMzsdScnxwRWOrxdxe5nG8bW5iQoBWSrseDIIpQkJBrmgalZw3miKle+fsg3bs/BE/g+7P6UxVrbOwshDVaFzTMHinZ3x2LaGgauXc/dBieZuiqsyPOz8jBZOTWLrtyax+vkpeE2peCv3QeuBEpKv59GUnmkk7kDcjZA9cuxP3eap0yDkc57qwzmEam0onnfTo4lrFmpqsmB5Ro+e0VmGuQ4RZ2etynAd7ztWfqDLeNefyabwKOwuvZwSIrX5HIOwKUOkW2mtqdKP9tTCMUPxyaOZ0b2snCCD6AfunmWFfy5oMbmrIz39oEU6z7cbOL6+w/FS2QwlmpwxzkeBziZ4dVsG+2AT2HC/o8aO5Mf55mZ+tx2GqzCBy6WXcvtOMZYTfSeBP8Vs12t3HQ7vcaEi7g+bOKbfy/PJonoch9RWo9IeNTSv/szp/Fvz+R9+W9NyOFuROIT1Umgw7UMq7vlLOGEP1Gg3msz7Gs9djPSR4cJlE6zezHHoNy3MFrmQk60OWr7nYyNUGMbXG3dViccvjftVYkan7KANfuiqwJLjD3lLF/onWIf9VXWwtIjCTo6TLTg/ci6NMszWCBmhD6EHoQMMqoTuk8ewdXvzWFMPDSruSkHPFQGQnZZw21NPYx6MIaE7kTtFzhS6K+G5WsjWXD5Y0u0Kk1ZO74bdHwdKW8/6UgbXn+WlHEVQbhuq8uwX7Tohw6xaTi5Trs+Wx76Pke/Yawn73M6SzKuHFGPaDXdeRErRnn4kG9aGfJMyFD/ifIzuZdZ7O4j6rohpUooOldcRTePcz/K+DlZTumOgQo/bi3th59MoA1Yx2DXfa/keLab+JO/zo1m1Ycls0+pULOqjwcsdEpq1bAe35EKSpRvzgPLeSvORMgPuYQN4HOR56S7/xXLM2YnH62UbOX5pb4zrxEyYmA8Tb2Z+cSyQUtueFnEs34X/N9YcV+I999tTw9TwGxNpmF3o6PKHhzf7n7ppE/NkVNXrsSpHz/NlDE5n6NH0cDb0b7MxgOOCLk+yDfWvKM5xpvQvbizqYLdSZhlqYf3HNZHuXPCQOtnyfbkESblznCiPOdFWm3CF0/HaBszvu+Yx8+x8T/4qeYv8w47l9o0f3WT3CkMUpdMDFAVlmeRbEqqwW1uDbepWj13fPMyvV2oNNn/Hn/pg4SNLhJUddf3oY2p4p5GpzmWx1dPZOyuOlXicd65G8NjsjwHrCmgHjaE4p/9bh/43/nIcdDZND5fRetzTdcNEjoEy/HNwa0s2/uLnu1WWbfT335tYQczaeFtyn7fXoU9Hd8q5q8WDKjqMeKfCPI4/K4m3K1FqpKz4Y9d3Tluh6eSrDmO4bPZKU+Tc17H6g4aztidTUfiXBkkdgb4nAPnaYjqzJp9EjV3UJFv2MIWotYtZG1F735tjxV5UtWbFbx/Ror7xOLz1Fc2p+ZJC/upNbe8vZmIuyMClOe4Uc0Hle22NNFZ/9Cg2e3MqLpprMKNaALplMFjUGkMWNYxxQbmNbQizRuPnWsy74kInHHSweK3FvtNqPOF+m7BWicWS2lCfFfPkgv/tOLZFLmo+Xr4yHEOU5PFYLSX26YagBb0l+/NEFZMZLWierWD7vai4QU8m+o27zpRI3vuZvLzfOMd9jKJjn1xFXtNaFJMey7pW7sKKr4Qz5wku0uK3e6SqUQkQfV+xz6UvZYb+r+g/vFVkIeHRBbY6vTHqts/C9Ye2mGyTjOITwbhUp4qR/sp1MKnIFGW1dWi925nSOR/oxfHEog9KfK7DcflLFb5FqtHi+hAImxFyIl9O6iYD61aLNv3Mwubkp8yztydsfmeh9fN62LdZg312XXDoSz2j9aIumEG8rVpb3QRT+Do9XZwoiOOYJM47zEcpkcH99omNCi4XlIZerZARfdsB8lX8f+ZoUbUy8veMZA+cxrCr5mlosZ9jmLqBqH2F0LxyAXXzHW+kv/L6Z1ifXzTrHy3e1Xag+TwvvXrJc9JYJY5wvCSt4Occp8SKKvH/T91b1AonQY+zQXqEzw/BnhAep3WZ0HfPRNkRPUY5ZMK9eqah33h4dLpBprzfmDJ3BJ5tHIGBi+Oge9wHtyumwNIxGS3W5+B09HCjdbrP+01iNkT0dNwvc46pcaBFPCYd5PEs/LAKffm9mOZy/lig/H/qn2KPgsPcVemQFqZDxVodEezGcM+jB/qpe2Ba5DA8HJvBscifOt8eZo7toze7vvv+jRZsNMe+jnns4s80tnmlBuPnpWLwIoakPgGoMDuPPgQU0+uAnxTc5yst/xRu6K94zegp975ghfZjgyR9q2ip+6AovEzxl+rNbUWel9ypRc9YRfbIFiR60mI9MZssZoWF/4t54ahnGpbfSsM+r+M2MkSD3x0YPAYzrBpVSH8lFpOoJ59yvUEHf/cyyA/s0dNQT16dp4VKpcXY/OY8rtRFFbMQ5G3pAtOEFAxTDDW6z66vTUCbTVD3rhnGcRwRY+1Ay29rMWMf/284KlGzKo/bByKx9JESo0/+sbOdN76Rj3mw/Mw+jiX+NsPq6als4185rOH7VBwMSEWeBUFjyZDvlUv5+aON65/8HhvVqoC798xwoYzjlv7ONJNj1iZNdXhwWY0B3I+GxqkxjdvcOtVsw5uZd2G2iN9fD5k9GsH7ySbq9kKGrCw7nI5LoE3rbRBw8zadcDlFLa1tcan4mtF64p1Uc2VlwzupVTzuXljkQQOeaPnedEhURCGwsR5Wa6OwdrIaYlZJyIi5pV0dr7uIXnGnNCu8/CeBKTdnsWtBXO+m/IyzCP0CFfhUXU8tJhdQ9+8D8Nzzz3u8fSv+5L9x9+Jh10qPKZ30SOrZERkRPM8uykRn7gdOR7nv/sgwnC944UG2vPt4Eufz/LaExPn6VSilxe78bpk3tf2nEdG7EfRqUyIFTtpPU/YfNTpftFWZ4W1V1vqXtDuTxwmr2rR2EOfvJziHuBcO/58j8CohAjW2dTXSu+j/LJFZYg3HerktdLjcwZ1uPtBC4rn+IlNhq70eZ9ZEQb5BDZE3n8SY43mdh64ib4q+vcibLdRqaawsTHIOiUFzZ6X0IrEtVbvvRa0ljeLSI+M6rahfC+4o6hq/eF4ou+dOuTV0KOVcYGWmGrkN9ejA88TvSlGG+XUDN+ppjXv2I+UChx6fJkP88yy2oMsw9livwZIdGox8zeDA41mr9GLyDy8iwR9EjdcI/3gMwnyO5Y901+OmXyi2cp4zgmWhe0YWAjme9+6UZZglEH8r5grGmsY434oyxcUKL2lK13z2zTWR3TuWgioaDUyfKDB3OpD0rZCOvNAane+8hyWGcT2o4mSoXF2H5h5yGszxdVceP8OUKuTV16NBFTXcZhvj3TN7P5BZ0Q/6wHNLlzla3M+sR/uPcZx1WAvvrEiUWOkxdkYEtvQ3rp+V9y3E3of56LBnmCvlOusQzHU4daUK5/h6if04rvhpPAcxMuEHpellSNhhgst8jZxvjcjpptZQX1q+Xonz3N/XDlIisoES297+qRd04X8vaqCi55+ziWOExdms+vd0duNYKkw4xjYJJFT5SKjjWkD3B+VTqely2n2tEU2494g8RjdG8tTn1HfgbJq+0gZTbM0xyt2L5i9cQTcz5pDywHwKv/CO+u46Y3Sfo8b9pnIOMe+KFrLnjWk85ypTuL0cnKlEOs9HK0uUCNAoDTFB+JHwn8pZVUjMxIr3Yz1U50hjkSAF9XvBNsw8zvJNurAnR8PIpGkZezJDRurjH0nUhp/Wfy2f3/aBvEv0dIezFSyg7iBJsueh0tMtUch4HyIF3/akqUea0QxdrOJYZlODnNhjr4NmEHI9l1lCyL1bn8wi7o5kw7qkYnOmBgt/AwvPSLgTWkTB83NJzE+UzwmIuxRvtsX8hHPzLJR9PcVcq9TClFZZeHSqMlbEJmFz1WDs8TauL5058ILCp5mjXcYPCp6rxZtbdWjzPI7lOZasOSMSn830mB0UgSGZYRA9O5H/RP9O5KNHV2UkZiPaWGdL+p9Z0qOgS9RRtYfMf/egombdqN+aFOZpWsj+f3i3Y/eBqKfW4zz/tV2kxg3uU/OkLGxyyYbdKT10DzIN891iPtFqxRa5eM/1xilfLt50BemDJdfvPaQEjuuuzuwpxY0EnavpTQUc120s86JxD78Z7rN45Q8q/V7XtXJVbiOVZZg7ZwhrdCmbNc1Mxem9qRh1gdAiRILUKp9kg0aRwGTlGPny+DIDfxjp/4O25nWX9ll3lJqvj0Hi1Z5Sm4w2NCRboh3WwxRamQ8JHYT+9cHwfl7oQNT5hR5+NON8KiWVedf6SA6ebyhnuZa+kR86fvtM+s0/jOxT+9zK0Me/18UKU6vp0D7ZnSZzvrqN22d4hBp1OJ5PfKaC7fAow1sQIXPvkxVaH9gpN0sxwxFnHttm5rMmiVnM86oGzVtrELiZMOdWAC4NKiCV0rg+//nrJxI+Ifwhf74WPQLrkMkRLXK3cd9VRGIU13tlp3Bse2ocJ9gdC0OvY+9TE1TnPLzWREf6m+O7p/V1GHtNha6cx+3sqUJ4FZVhNkTICCz+oGmhk5ifEHWU2ifTmHvwEHZpbQrmOadifG0fTOrKOHbNpaXN0o32KTirb57M8DboC8dnmTfltMFKh9nftWjvr4Yv5wErA1QoHGTMN0WP8pqsAv4+z+P8HS2qXXOiIXy/y910GPNehezaetyJ4ffKOevM0if04O93VP6GRbxnOfMjDgfqVcS5uRkY3qYm7oVWwcOAdiArGQr8gW83/fHx5y2al/iQdqoPUc6MnWzMh+Vsw/yjzM5rLbV8eEoa/2QH2dRaQfNURJUm76Ir652pxURj/i7mtUtaW2EEx+cy6OCsdKTvPH7e4xi0ax0VntTgvLiLCkucjOP8nVITg32LXuXti1o4BjegCmc5nt+qRejwSI5nuQ/NikAcjOs2IvZ6XDczxOJQfh/t6jtT+EN+Pzy3TP2qhJzjpaP3VYidojLE2fKYe2DeYMNbX8WYHhgW7A7HwVnY0PsHdTRpiqfz2mFBR1sMLorAvAftkXUlm616Wsg+tWzpvK1Vnl/N7eRasHYMW6cs9UPjn37J4+xo2gsTRcDEndLitpukOiV1/I5s/UsS3yAQehif9mdmqlwPbjxen+mlhU+6Jz61bYKg5V1ReiMCU49pUBY31PBWRfy9eLuyqf9999FVflGOnwwVBi1kzxqnsGcLNVhwPRWnbkhoVakjlPfzafi7Iroda4paHjKkxhS6HhrT3DWjwS7HT+MtcedyFyl1cLTk9isaeyhCev/Ei+batKYLdVIUW5e0NcTL8tg54paDi8DzAn/uCY5j1yvGsfZrUlFnXApOtlZwXOmHWR0HUxU/4zqKqEkNXWxrqEtFfuA5KK8ltXHVwUupQy/zGFhwf9c94ljpHtf7/+AX8YbL/Nod13IM+npZDnP1GsOWeaXBe4UGWW8D0EkFHBlRTK02TDBa72SxNUQd+uscK6zg61jXkFMujy9buO9WnabChQZ6/NKr0KBLNMR8t5ARs97nHcfIBQ8R8+LpAQOZs80wdupSKuhoCj5tY5jdVYGaA7U0f5Qxfxdvmc2X1jC8Z57L8fg0e1CLUTq4p+iwUdUDs7z0yKwZg8fdYozs0zxUZuhhRJlXxGrOTfskOdIndx3mPNXCcpYK1Xl86WfK8cg7Fb5+/GpYs06pJYaH13RymGKL1d6W+LAjh2VuLGCvhqaialAaGqW0Q6/6wGZZCVXievjS+0/sjetQCfZWcvfyflzKdy3zdU5ia/5JQZ+/U5GilhDkz6B0yKeqMTqj84nvsPTW1MfL8ZUxW6NDtUZtqbCXDhv+1sHzYk9ofPSAeQ/s6hVliOlCRsR3UZcSs1metjaY02MEGzwjly29pMGnU6mofNgfw7cAcafyadNu43i9yNzU0OcWfvue8/aqb+1pP+dXTXZq4fIpEsW2eszsFAlrDxXE+w4x9/tzRIibmN0tn/vtPb+P5GSrlArud8POZwnS4RQ/khoGUh97ncLsnUQizpbHXFEfFLXBLzIznO2lZ8v1yWyunwZnslOxco+EpW8JIemjaGHPAioZ96e2YVVkhdXhW9zK7+b1DS0b9WMS6ysNxSP3NGh0HWBaAvhYTaAnrtPpXsN4uO8/SbPtYg3y9c17GWYfL7lqcf34cBzc74Z0Kye8LmgPa9NOqKtNweQjGjzb/8twN6vqWCOqZKxcfLNE9ACvx+hYRpdEtupkCsfLGtxdp8C4WODp+zEUf0JL4t21yNFG/L8mxyFBeizvrMf3xED8DtQjMigTtqcycPCYHsrOxt/j6DCwMibnmuF+iDVOq3me/taEajTRodsbzo/uqGHrxLlBvhq9o2OQ9+s0E99WWX/FBJlzbhr2Kb6rUnG2GdujNGUevS/RbLd4fG38lHqffUYDxnWn2aemMTEzVl5DEXNrYmZtHsc9FUOyWElMBvPfo0Ezbi9XvQkbLxLmb8ynnY+M3+eUzySIPF0m0+GAnyut4fn9SS2O6UtUSOF4fj/nRqOWG+eH8jca+9NMEWWrwy7mRh14jJjLc9KWW0rMq6LHI86ru3dSGrCmwD0C7wyouV8+w+U4G2S5iUmT/KWjKxVSu7qTKM9vAp2ycaXbtdxIVrsNu1KlLRNvkIUu/ruueP8+gOsggHj+udsB9fm/7YMz0bQoEylcD8lumQgblgDNZpN/384LmduPEnDsmhaMny2hbitU82+GibsjMWVwJLpXScPzBcb1ifJvSwkdLqmsw6bsehR2Tot36VrOUyNwwFKP8FERGN/XGE+U19hF3/B1mQ41f4fRtw86fKypQ8HUHqgSrkfE4h5YH9UP4g6EXQdV3s9SGk93XR92hnVed4YNi6grDV7nIfWvN5Zy88dSxfWVaf8kGZX83YppipsbzUsda2QOMdve5fRnOsOxjo4cSbFKizY/tfjLRYnnHBfkhajxVvG/3le5WuGCvBpCblSD/rMWVxo2obM85h5rxvd8LAorHPRYf1eJdiOjIHrmP4YmGL73863iefnPH2YQOrxkZcpWdf0t3Rx1mma8i0dR1BM6LH9E99r1JZfrxUy8l/j3rXabCu7PZKfdxKzOyNKeUrV1EZJS1g3v28dJ8675UMw3RhOGZyiufWxFYibA4EMmVjjSIdlNvEdZt84ULGA4c1mSw9rvT4XePA2OEnC/FzCq0XiKlozzitDdyjYmBh9sXKJFpc6c33L90RYtng2NRALXX9HFcGTsjDB8u6d8Nqv8J2a0DvbXw7+nHi9ywrCrtx7Hs7NgPy8LM85yrjrXeJ5P9GTbV+XIrOFPmspz0LPFjShXzGJyXtzKXwkvzm87JSrRb74SovdgwGacQ5RzB9F/CFg8nO3Z0JPljkpB952p6DGhLcgFsLmcR6MfZBmdT/SSxEyfmOf72VaH+/2c6W4DHc7f57wfavTn+MzTR4XEFcZ4sLyXs2u3OfryvPB7e0OSce6wdp8WgdOUOFJJj8k9I1E40NhexPtwgSsExhiv0mEpeZBfHR3qm+rQ76MKz134nSyPRv9p0Zwbx0DgwfJvwJTjwZHDtSgcrUW9pjXg95RwqFcX1F4ZCq+QYRjVJRlf26+U3rzfINVwCHSdkK7y++LYvpHpoC2SrElLv7mn2vkty/Bhg2WSn5/+l2Jt9U+KgcmxvkmnPyr+u0/7Ndb/fnfLjuOBwlcetMBOB+1LLYoHqeHN8dLmZ2o8uhiFgQVD8PHUn3pyy//pH22/PhgPU/VoNoTHes7xLyTye3TKxkDKxsqLHFP4ZxvetJXjntsT3ziKWqvdBRu0zx3Mhg0czUrTNZjeLxUz5gXgbgMJw91GUb+GRfR5yjXaVnSZnb5wkOqVtCZxXuv1tyT5vG90NLVAivhtRc3SXjBHlwS2Zm06dR1Yjfb5N6KC45mG7zv995wLF2cheq8eVgf0aL4+GQP26THHW4dRPG6nvNDjvrMOa2VfScyhCw4++WoH+edLEfLiSd/pjiJAOlsnUFryVxSSx3eUdOnNqf6qZnS1Zbzi9/mmJPBROVYac0PuLOTF/ODFkcOk68P7S3dq9cCHfn2kIlLQ14wgChuQp7Cq2Jl2bGlADa8kG74jIGQSwqwh5oUbrnZmng4OrN5DGXLjBuGZwgTrd5ihg3UOOT89bBTPRO1NfEPi/EUbPOf6W3bDnWY21+EExzIRnI9JPC55VlNjUnE0Jj3eKfVOWCctHlbXSXzrJPVuvkvUuE3S3fVBfge6Mb+OOYHMZba339bNJtK0vabSrpZpvvVtrKQmiyrjZK1fNDynqvzvz55ym/Ro173NvlOYJlYya9tR6qCIhmd+oOQ5yIMGt25D7rMHKfo28qLHQ2KlWyl6SXx/YPz3yX4LFpnLw9yHSmHeZb4tK5r5feC5+rNTBb84962KbeM3KJQ7nXy/HVttZJ/l3yYS36kxe6bFpExnqsA53HieYzZsUWM599uGahUW3VTCd4C54e10wJlJjXxsPjiVv6G2/6WShq4JltYUxKA4qKtksr0VbX7Slnq9TVNU8m1DEdf+vDMV9cw7trYuPe9bGr5XMrokncX5ZrHpaznH4Ta6YiJhoAuh1plC6nE3j8TckpAT8yvim1ZLVplDfOPqx5VhbEVgDjs6PhWbR2iwvC5w8iBDR2URtX05yigumdiYY30zU4xr/4XuPNGizll7GrNJi0f3tNi/JRK7OP5sXqLElZmRGBXRGyKv/Fde5PybHLv35bjjc4sgJPC4EmWXicZSOurs4rnz1TAjufLv0IkcVXVyJpyGn2WBsTUxuFoWkqdXwql2g7H5YjBcT1garSMwocCHorduwn3GtrITvd7DsctlLV53jUQJz5u+ddUYE2Kc38u/dyjqkVOFTXZxojU8dva9oIX3iUis4LjnaQ6PG6VKA3b5/53vUDDHjqE8DhV1hI9Sj2lbM7FtVibW8Bh0aGwmZBf/1IXFdyCc2s5ptP+HCRa1sMD7U7lsVPBQdi5Sg6buGnzXMQRd9Od5p4BmPSogyeOP3v9878TEJK2HFexH/ST1Fz2rtS2XlfRKRYcZGtzc64/H1fxxp0kxHes4ioSvC7n/+q3w95s7CllkjQKWGKXBibw0uFbyh66sHczrTSLb9CJDP0zIibfTngO/O5e/ZV89O5eFOw9mi/tyOwvSwLeChJ+j/PFwdwE9eZ1ryAvi+0v/vRcxW3t7uB7RuXpUPtoNa/U8X3rkYKFtDppf5/dlnwPF/AqG97pijxZpb+XtZW9cYidaICNwgOR2sZs0YVo3fE0Ils5FedMGtS+tPJmj6P4FlHj9Tz3ZIM/lhIzoB5k45bGLPnrma6fBsEppKDH3R2BoACqOHU9WN4zf54jvdK1KN8fAvN+UxnWdd8Oe6p7Rwvwdx5MBSpzjdh1SX4Wy+pGGWVohI+bYDTO1SywNM7ZtpGz2KiuHzY5IxcUIDV5UAVQ3CO3+KaCU5cbfuRTflNDXtMCesaZIMed8f4Mz3bnLfchEh5a/lHjI44TCVo0aCzm/XfJHf6J/mF2xt1ycV+zTefkYNrVPOvt5PBV5uzWI1zNcmdcOXRqNpbuL8g18qryG8rWiKQSuE1j08OVM3Ox1jk07WAOezbNwOrsylMOTcLogGPJbFf6dfxH1xVYZ5+Uvin+QmPeO+j6W9Vw/lI09lIri2alIP8Fw6R0hbloe2SblU8ROmQHTXfh2VE59X7qWY7t298Kkd7N6SextN3xr2FtKsQ0gOPrS8zE6he9DHxJvOUJO/SbxDqh+iIU8o2Ent4tfX9Aqe410o2IrKXZqFGbxuL1kWWOKTwelZMQpdJ+bGvobYp+NlphCZtfErXx+cGMFDXNtms7MFqTi3edUzrEJ3xjDqqzRJM8zrr8In/g/bV13VFRX96XZC4oSOwICg4oFscG8ezYIiKIgMEMVsSB2ZQYQEGYcFUFs2GLvfpoYTewlscYYe43ls/fYW0TUxMbvnnFNVia/z7Vc+sfc9d67791z9zln7315fTD20fQwYltmKwqReKl/HSOU8bGo7WHC6qx4jPjW2hfA4pUwtMQB+/9rQEqIO6VKfL641ICjh7Q4KeNLo5kaOO7SgDl45r1vlT2Gh5d6MqZnPB86vr+oqx8lelVIx7zzOuwpUDD3gD+q6yfSd6szzbpWHsf9Lda1sgco61pXvNWJ4hpjxZrbOhztrsf1OoGw5f7tiUk06V84mfEgY0HmL+XJPK7JqRZEkUa41Dbi87B4FKlMqHtdC9ft1v0ci08bcz2qyr3r3it3ipfxPk+uCfvBGpnvmHCxuRYL7K3xJ9eiuc/FesMucu1E1WlM4RKTv5dzlPRrDH6uYsK56Rqcyo42axTN+ZttDbBGkcfyuMfvx4hDz4aIiF06rHLOwOiJajR7TVhzeRoNKy8gi46BNRPVCvy8WavBOo23UzNE2JBxYt09HZam6dG4TyCOrxDYMLWYdg0qJM5peB/hHEfZ3dp97aZvzLz7eRN91Z4FndU3DwygO3PbqndWqyTS5zuIKTWSApwjKgvO23k/ocEBXpy/W2oNy45GKCce9FC+O5yAUzv7KAlfd6JV+QHUZU+WelyEL7GfMOPp37OvNmNeF9fsuF53rF4fZVNlnbI7uDfqtu6trPs2mE5lKLTVY6J6/fddrd4fcw4t9fLpMw0IvNqU4vob8FuRAffmR6L127EItdVi89FI89rWrN4v7jisU3G+Gdqph4pzznUerdVd20C9JyueSqa1VD/V2Av7NBtxZW5cwK0X9lb4jGP88Bv2YL+SUzLX77bEjY6zzuoPGQfPaLC+jgnPK2uhm60xa3FYo8PaHI7ZLSec9OQYOiu5g3K+fbjS7rEWGU07K3Xjm9N0Jzc6dChJ3faON/Vbu0BZd/1HEVJrm7IxfKWKPVzmRc5S/hvZRr3Iw0t98WiM6Dg2X9yd8l5ZlF6uJK1sqwzo4axwHLTEXI6D7LHIcTDxToKiRQ9l3ZUExEQnKr32d6TDDQPoftho9S/Bfv+vXse1uv6tq+GGzHOKpjajOW2NsJfrffhFLd5/ZcITGy3OS/zJPgTszcGeHD51+5t7vufbJsJOqYmL27NhKLlPI3wboOoJBTVGvaGWA8NQuKoTOC+15Kis07doEs5sHShs7+jFih91GPBHOiITBVYXBSA8eCy1n1VAA97nmrksPJZ5xsw3nzYxney65KFRapnQvdagd8s8XL3dHEUjcvCDRwQqqHzw8xQHswalwvHG3r4OmW4WLcrYlGhl/AStMtU/AZlB4cq6pPZUoWc7GrJPp95Y1JFYN/vFW9PGhv0V2VuTsWvxSq0y+WCC8svBBMTvkXnA9wqd9pL4+Jssdd8mnenTWwdzj3JQzXGezdq7eD5YFeye2+ojOeXHKs6NuipFPgn4M7SX0uO0L/2+rzPt6a9T/xDcjrhWZqmdecTPUAUsrmSuSy13mio2DRgrDsg1e8yQAe9qgUgLCsHiFzPJ83UxtejwJU6wx43F24Z7JSd1o0Th+VyRQXoUHc5AymnCod0KDvWcTdXeFBHrnK4v+UTwfO3FeifmzbDmybaCRnHb1F85vj8B+l7dlIxW/uTQzY92Tc5Szxtj7du0tVPFv/sydtWMiPm9Ge28aUCyxJSL9mkxo54JM3xj8b6i/P8FG7B3YPL6XC/2Dt1zqJ4b99faJoUoRYUSyjrHI/CrXkr4gjbknepL/bsOUVdJs+Zts2f29PLPxF5Ard/KfeVXd7J/Z8C74wb47JCYU8bdoTL+pj3Smvl8Fm4P9yqf3PnKi7lk9jYaJWt9hHInNgHtvtEoXxf60axnAdR2sl595okvcT3Efbo1bmU/41cJJvwSY8LPcyMwJ9qESydyUO1NDsRxE5KDcvHPccx3Y1+4g6deiuNLcjEx44J4XO6G3tpc3J/jiH3+6Rit7Y6V7+uYOV3/1u0yZ6ql1oTbPU14ubgXbsl/b+7IgVt+LlZInBx+KwevfrYzz//Lh4e8FqZd8qp0to478z2avohWTD0GKGdcEtFkdpxSa55Cial+9LBbjrrNNbXVfHIfwfaCJ7rl1sEduTfHd+tI0YOMcPjdiBk7ktCinQm64CR4JcRj9Jgv+nfmTk+eXVNl0fyeWztOFNRIE7/46PGpvg7G0/74KTwQ3843UO+D1jjSzDOuXd3cz6n50IBByV7k62TEtx2M0AfGIV7GF59Iud/KGLrLsEzhWJh97Fev2LKEAI6FHAe/+qt1QHxIg4AWl11EnSBVQGzcZfWjsrvqp7Y9/FuVnVMvTrc33+OvmgJVePLcZpZ7zZ4UoIw0tlOUgDjUaN9VCc7wpErOrWlOebx65v6mxByZYYdswXN5y/alKmu/r3frmXbYkpio+N6KUlpvS0CuMUIJ3+NH+050piXts9TG1f7EWIWfzcLVYd7O/rF/UcDsLDE7eYxw/zodVbz0CDtPMO0VuFVjEm1Jy7Oal9EeDmaulN+DzzRIvocHr1zo3FEDLsq8sa7MF/+Q+LrqZA2ihAYWXMcclvkXqqosNdAxhwaL9TNzxIQpOgz/Kx2vogh7g9VYNjCPTm2dQNucVxHvK9Nj19OcC81hwh56b/iOTHJNnapVDR0qepJprUJZWwtIbDfRyD6X6Kcl5/6nroA1LQ5vDBi6wp2K7xuw664Bb6toMUyuv9K7GrgNs84bOTa5yT2TsYyvzDHD/2pL5XL/fMect9MaHHMyYcdEDXxexpm9b9nT45/+ipkvrgrXG5VF7Sg7ESmu0MGGg7F100M6V/ySPk/vT5cqzRf/ix/JvNyFQSa8CjUh8UpP6CNlnvIhB62yc5Bx2ISIkBw4eSygvUvm0G+pdnh42g8OW/2QOeUFhdSoiOoHOiNns44q3LbFXZnT92t0kJJsGuJN4z/NevvnKdbX4+ufHGDCD+z13Dcau4eY4PspFwWncnHrjAkzd+SiT8qXfIx9P1V163rxu+f3nl9jjLh+OVPcXabD1Ll6/PFfAbpGmPxsMg3tWkC7j3zpb948VhnfPUhVzXwkc9QKdlj/Il/kDsgQJbX0OPNQj8nPCYgG1tafRp2aFxHf07/vk/0SFst7Oz7IhMCoaCSlmWAn77Heo1xknTXhzINc8294/ix418JrHn84F5tv3BD5X3lidEYuFssYFnQmHX+598CKhs5mL7ioE7wmbGzsy/qr2HOt2Zxyqp7XS2nYL1q5MjwOjqNIScn0Jn/7VqQfMVA9Z4Q1DuEaGNdxbqd+pEz5vZz/5EIf9hlw55wBzU7FwJH7K301yCuNsXquYR3f/e03M2KRAX1XNKARVwzoPc2An/6MRrMKJhS3j8Kmbtbj+HqsQ2JdUU+ZZ2Z19qRUic9nS2x/OzIWXRqY4LRXi7Hx1t818/jsS+tjSzVnOFc2Yr+XoBsrjaj3kxHzW/RBujDBr30SnmYlmH9nGdO/bh3VsRg7sy5hTfzXol/v6SIkKgtXZe448WYX2N0NQf+tU2mdacX/mxe+T64PtpTrZ/kbFW32M2KQsxFH68VDuJgw550Wqbe1aG/3BRfkp5XThu6rvdhvptaAipi3KUf8eX2s6NlPjwsyh7jrHYiRKwhNu06kvDnFxPUyHsd7tWWPZg7M8vzRot7o/mLeax36jdZh4Al/7HgpMLvTBDruX2j2uORxMps1v/uHb8qJ+ezlylCRty5X9FXpcdJBh2dbCNsWqlGvsokOn7XeHyz+rZwjRck8zDnLgxwOGFDkaISvEoNxMu9f3CgB4z205to/j2Fd/+/bTrtbPIpu9RsnFlQuFoGr9ai5T4fAUYFwSgrE9OETyai37v+xHuivAgcMvf6ZNj8y4HmxK205a4Ai8XxWoQaNa5vwKFeDtr9p8M9zPyx/ucbl72/Ctc4mdOwShA4dTfjNlI3fU7Kh/sUEMS0bvuMdIY45YWhNvXen64o399JriopQ4scpTeYmKvXP9UZyfZPio+lKa5wjqV9ekTpgIxHzgZizz1x95gVZvFWuOkcqt89HKkdNCdiTGas8bteZLl9sT+E7M9ReL32JPQgKn3+5T+b3MLfH7EMg495vg0+Ij8Nqo8glF8N2yvl6NgJrqnaHQ59q5t/wOP79H6/vqVg7zWeyjFxbpvi8L1POfLebWr9Mw7LlV2lL+A3q0Kg3DT1gEqxB5muxJjk6bIZKJ+PSgUMfqU3XwaLuXok/f0xHRRc98tcTshurMSKqiNr8nk/cO+Vx3Eu1nNnCeUfJMIOoc7NQxJXqsLFFBnrV6oJ7dwVsKpfQ5c6FxPp6Hsf1lIneBlf2aeMcfnrtHBHxwzjRVK4hm+Hy2x4fCEcDode5Yqo7dCIxH4+1Gjb/+MPcvMCQOHXy5Dh1A+cplHU6Rt13XzNxrWoTscbVFFD8sKngejlfb3ObmuB6uWeKHbhevuTBNOGzQi/00MMxRI/QEAXnV4Vg+7FJNPTEJGLPD+YB8j7BPkoWHuCGrAxEexWKx0kNMedBLQwrWUJnaofBt2klRP9cFUeoupkP4lte4sm9wykp75oxD6bRoOHKgK/6KQHByTB5jFOyqoXR21+jKGxIsXro1S7E7489KNh7Qjld6m7x8Xzj7aVOfeqlLnCKoE6fVWr/ojeK/n6Z0iEpPODHXX8qGUVVzeeffLK/onI3zPB83GqhintIS/sNVGKWxSoNgxNRdaNWiffrQFPbq6lGYq5a/YzMXqZ8bsTAmxcE+4YmnLgu+Hq3H3dRMq6GKP5jp5H7V0spZUgL+tjKm5atjRRNnvkJx/WHBPenO644Kh5v+K9KPfim8PQ8Iwpiuir3F/ZUvr25mNI3LqGwgva0ZqUPqauGi//YdbXKw9n3lT1f2bst5I4B/s3dqHOZAR8WGrBkSgxGy/0hf638d66ME9+m4sLjNKt1y2cgzfM14bRiwuDzIdgm0dARhxwUbsuG40G5t6zKNuuV+Les+d2+/Zyq6vCX1PdnG5zvbBTfLEoTt2rrMaGtHi7nAvB4JlBacRx161VkXn98psY/r8fnLZUEmNBW7gcHDgUiXcaLi2NkjDBm47aME6dWZFv9/u5SO8T1toHXqXIaKePS3k6u5HPegCT2LnkXA0XGpZsHNTgrsRZjXcZW7G/KmPey23AVY+BQiVXd7SIV95YJmJEbqyw73o52av0oascodfStdsRzYNFdW/6yFhvd2fPYBBdDV0zpKuPayhyc7JWDyKMy9iblwIJDOgTYofOWY64WX79vKo8RR4dlihF19NA+l3F3l0CtS4RNYwuppdE6zlv8DueTDS55GOH2mzvlyn36ocSRD/I12Ctx5LofY9FujPV+y9fk6zMfLeG5AbVXe5CzHJPy0oCCalp8L8cN76nF8Jpa3Prui58c671Z580ab9valeGyeoKY93ywWJubgXX30vHbIDXGyNitTzZSfKy1Tp/3aObrMKfh54sG7PupCY2qaARrX0p0GhypbkKcSwyyn2hhiYPsy8B+Txauf9Cj/uLwrAkisrUOrI3sVi0IRyoGoHNpEXkfG2e+J75XvsfUp6Obv6xcxZvPQHp6I1kpexSpzPm+N/yGZykZe4IoeHZ3yvpvoXrxEGF1n9rtDrA83/jTMhem+nTwqQHPhhqg/TEKS21NuFMxGjUaacyeIcxhYj5C6OXDZh0m85f2u0UoBZoIxZCbCJd3WmVGeScatrwjZZ7IVv+6sSMxN47HHtq13ivk3gkPHsvjkqJSFDEkUqGFCTi3PE5p+XVHWriTyEeXqZ55xBrXsdf2sNOVYSy1g6aqEdv2taA9TyQ2a2lEzTOxaOsq8fK2ONSsEou+LSsh9nZds6/DX26XPHle+Hyo5tkDla/uJyvRtZPxbPcE5fjqHuRVEE1/TJuk9tFb57fMEb+fXsHME7dpKN9bWEsa8sCAgTJmDJI46XRjExwjYnFjqnWdln2QeP9lbm7RJQOyTzWlX18bcO+xAdfqaDG+lgmTB8TgZWstTl77cq4X450eP7p6sSaB9Qjvi0eJZ7dMYtsMHa630OOuXSAa7lfQ0mkSvVQVkEGuWc43WoS748ODFDypnmOuM3x9whl5T8Zg3oGWsPWOQZXjKThbuQVUmxOwOSUC7HXB17PMDc8Te2Bo7k0Rz7uki/ZRerT3y0QXD4EtbiFYljKPHpyfRBZ9MWs6RgYv8LJw/eucMYgpqiwR0V6PYdt02HNdQIYjJNaYSG0aTCL2OedxYeVVMKv0fvMn/g7IXFEJaf2miI3hY4WIZV2IDiVXgfATwQgJnEj7fp9Eybu/4DPGBZWNxapuZz6SbRV72LtnizrVB4uTaXpkndLhbS01PJsRjmdMpOQyaz0z11rZL5brrWvfGVCnkTv9R+Le1Z8M+MVLi8K6MnYmaTHupsaMwZmDwj5rge1meF571lnlqLeBS/o4JXFBD2VAfBJato5W+k3pQM36BdO8xHHqpRtCKSKyLviZetmta97jhsF7dEQDb/alUtZnKaW+PZTEWfFoFRmjeDq1JefBHWm+6wj1mGP+VjqwdjUccPzeDMFcNv8oHdy9UoV+4Z9U/vYUVWs7gHbs7IDZG57TlpHlFOxerCx/sEgJiihRbTmaGVA97XuvssbLlUX7qwc4NXALuFfJVUw71iSgSdQ19aCRp9QdbAL9D7Q8Y9VHZ0/UHvvswc9XvYkRs23cqKOMn6/kN7qtsgZLZD5dxSEWL27/6/yO9CpmThKfJdGk1AAR1IqiZJzYqjLCRYlFmsxz+i6PxeIC6/XA7y70YwXw+2uwx4DJ2U0oSsbdpR8MqPxIiwgZBw3nYrA7NhpV2/+k1K66W0ke5uS9LyEtYOeuCt4nFm9SzhYEBNg97xSgOhssylIR4PTaRjk23l4Z8Gyo/yjfD1bPZ6nrM3/jJ3kN7VIPuiT3vtYvDCjepcEhmQfcdo3F0hQtuFbAuTvX3iw1N64XpETosXNelhjm4ICtMyvhm2qFNKYTUDTVBmWL7cz8Wb5Wg+QaYA8QSwyd0bJQXA8dJJY+SEf9I3qM+TkAp+27oFfQVHLJGkuPmnzhZxllnDeUzVVZvOvnOGWK+QnjhTFDD3d7PZqMDcSebQI1PhZS+Jli4vPp2Js47/w+r7Stem/2JmZfYs3hOGX/2yhlvTEBAxeFKVvmtiPvPe3JZm2Gun5JZ+oU+AV/sn5vUPNNnnyWH5/jd7agUITpRohWW/T4c7MO/rYKQu4GoertAqowcQoNd/3yfOwhMLCuxpPXOvsCOI7NFyvOjxOHKukR8R8dAjICsY6AKbsLaG+nIsr3b4uQ0idkl/qamrqOwsxucTg5KB0LdR2gO5qLun3ao/XCV1Rze1dMf1MPSf27oXeD3lbfy8zmlcx1Dj6vbnI9I8Rud3ou123KVQNWrNJggdyn52i02FPT+jvjd2HhNleMMsKuuAWFyffvL8ceDdGip7sJo/Lj8HSYdT+OcyyL712zVCP+c5coSMb7HTJmdB+cgOOeJoRuiMP5RdY8au6NWnRgnnL9hLq70vtzBuiPGBD5UwzqSZy1pTwGTqet1xHn4Vwr4PrENXlvI33daK4cM+ehAYkTNLgh199wJy1y/K3HMSfBosPMl+t2wLc+1Eteb1sVI9plxOKy3I+WP47FsOnW88I+ntxD4J5E5k0Djt9sQjMl5tmxwYCNgTGoVsOE3GMx6C3z4uIBuRhxtfnfZ5fxOWZzqo9BeKkRqx8aQV8NxPvyNui9LhVuyamInpuJ8M955hrwv9fDEaeqOPn9PBF1qkCgWSZcZD62ZmoQ3lfphtwPJXQ9dx5xXsTjXNZXQqVFn/+O3+dbetFqiVlnRRjxu/wG4huZ8GZ+PDrJWD3zs9bsw8q/47lnH1bW/nF/8x3lim+/GyBW/qrDtDHpeFA7AFn9CCf351Kj1tb9W8v3wve+vL8RqoedqHGJEe9lHNwwNwELOpiwxjce79N7m/2deMw/+8W8JivNzxFDN4wX23vrsbq7HqV3A3H8B4KvWzFFLSr+e/9j3QTvf8zX5/3vYuxCcbzRbFF/oB4Lqmbh7k8hCGgUjJaflhKeTrO6T/ZCYp0i+yHV+sOAvhnuFCLxK2OR0qUaNJLr4fk1DS7st8a7rZ/Z4MpLO8y+bAsviVlmdmhOdNSAgxLjXTXEIkzuf88narDNpIHlvMhbPlynt7HJm2djXn8OKBCflo4WtECHIfP0uN1RwfygIKS8m0yhL637/eyjZPEjGy73hAV93OiDivvbBrQt04LqmPDQTYsB32vN+RvXQ2LeVEBq1YfNmHvPvm2Hdn9WHAb+oSz5uJvG/ZiG1ycvUp8jd8ihfl8qOmKyyuP4bEtHmcPxvUdLXG2ToKIR8ru+/cYA1yNa7JPfTGgf+Zw21uuBe9rsQc+6nvJaRnRcraKutw3oYWdE/notkpuYEP0qVm4y1uO4NsE+kuwpWbWpEePPt6BFnkbcjDfipW08Dsj4smtCAh6rtWaumuVMvX5t9qvYJ5E5Yeupl+JyPE7Jdk7E8A+Jytfhaup4sRO9t8tRb3a19j/jd+Ft+5b4XIx6MhZ5P3OnQ4cMKPtG4sjn0agl1+3WH2Lwarz1e+ecg/UCnHf4yueLznMnn5oyHvobMWKBFt7ye9kg38fIUVoz35vzNnNeJd+FkmsDzrGPLs6F3bvTosrTBhjfTf5/Xk2krhiFgYu7Y8QWRzO+5jHNZ9qD8fXFJTXN568meU8SNqapwq+WHjn39Hg1NwTFpYT1idPoR20x1a5qizMbK+Fdlw1mLRD3nyou+EQfQsOUc/PDlPDKCbhXKU5pne9Hzs7tKbb3SLWfSxvi75Fr1+Zvc+RKL0sN+/LnaEW5nKAccU3E1y4piscrUL8hflQUn6Pucc5az8z9GdYeHa9SGXvl2nEpaUaHGxuxuNyANu6x+PyVCUdnaND3rNa8Zjrl/kWOF4pVfD7l7mpzvHgNbvqhp7KmQS/FxjUeBw8FKY/qtqV3jj7UruFQ9aSEDsR9Feai9FfOqri/YuGk3D/rr3xXM0QJ2RSHXy8GK9ULWlPyhObk+iRF7aF4EfMzLFwN1htyHs6aQ3V6H+Xsrl7K7EmJmHZimBJo34mmJ4fSkb556iO3OhLnsvxsPK88nzyX/IxJnUeLV6OyxTu5T7fJ0+HGOYFB1eVGPW0Cub4rJH42HsfeRPyMHCv4mY+dGCVC8vJEoa8OKy/o8ONAgb0bFRw+MpFmHx1HXNPjWhHX+PaWXVNxrYjrNnuz3dTF293Va+52o0vt3NWlG0uVep1fKmQIDbg0yvq8F+ZFWuKSndw3F3fxoFoynpW8NeD62li0kvjswicNgkZpgJdf9gfmo7RRX1BN+76MqqMi8ssKxYsRmWJNfAaOCh2+vSIwpVcXpISMp/fFM4h70zyOvR0sng7cnx66ZJA4//ME0Zz06GKjR6RrENyrqxHwuJB29ppErI+b1cG6f8v6ki0JJpRoJG7s2x22USa4v8qB18cc/HTChMza1vxizuXYM4Zzu5LfDDhVzYUSthrwvcSgpzbEIJl9vhI0qDjYuo/AtQbOyzhH6yPnJamfD23wlXFtkhEt5iXAXeIQp7h4NGkYCz6Pmccwnmvfe75nnz8/EPu4fFMwWsQ+N4gnZTrc2p6OJmGEvfUEQnbm0/BhRcQ9Ge51md9Db1uzXwnXNft1zpXx5ZygHm541iwXc/wcYfIZhdOp3THTxgmfZh8z1908Dt8SO9pf+rvu9kdcjDInUas0XrCEDvRcQdpKnWhz1440KDxJTNGFi//1fFyv2CafL/hIW9o7QOKYCUZMP56I9S1NEtPJdbU9zuxXYXl/7M3B+jg+S6XdiTTRdG+GSFmsw4qydDjmCizbGYC++WPppnsBsXY2yc8ey1qXeLcZ9YfKYafGg8/1mjAjTvG9HKvEFiXgysNeSkp5BzpYI4BWPchQB3fvSJZ6D9+fpVbAdZStT0tEbbvRYqV9BroezcAuB0L17FB8+3Y2RfSdTnzGOK8JPnP8yqpD5jXB66GVuq76Fwdn9Z8jg0hjW0/tdeO+UtboutK4RaeAA12uKHwmm09BqbBwopkfzeeyLUpIUe++2FNt6nBBrIgKEyqbxqJKgqeoWKuW8mLVNOX122T85tPH6rvhs9nW1TOhtKbc74744kxFE0ymLKxplYW5O0xYn2zth8u8QT6vhHUhg+sY8WlQM6p/wYDhEiMcztZgt4yD7bxj0SFL+7efAO/P7Cdg4e8u9xwjolyyhVilwzy5jjSNBFy3EcI+FVL6QWucxZ4j9g6Vzb4jfmdl3tizOU2TmGC+xDK6PVo4y+tN9YnFuzJrvGs5n4vPqTjxSN5bqhe9CjLiaZkB/YLisFXu71u/08D/ibzX3IFgnXD30X1ht9eEz35fzqtr2FHipMYG1OvaHO1eucpvrQfiRveE61/pKIzSm+fOMp9+27/oGPpNT4KHjEHbP49FtRlt8Z3E8accsvB4VhZC5W/83lnrnSxz2Xu0DVJuGfCmkjvl3DAgUOL5gTW1Mn8yoWG5BuoZX/xtLD5Dlr/sx3ljkpzz8TKWhCVh6BgTNlfPwwzXPDheNmF2aJ5Vn3nNr68Fe2dxnvxXm6Pk2PgH5f2LGuSg7KWQQR9F7taldGdCD5rwxJae7hht9u75P2ycy+R4nGR8dViUW/c2MLSEii0qPaiIIiIxz143BhYiyAwhGBiAiQwNzjgoICp297G749jd3d11TOwuvr2HH+d75329rrnGP2ax97P2ivtea+3HyCgfL7foYMS/t7Is5KzX4fZmHX7bD8CtdTrs7KFB67YaNP5HB0WGBoO3HGAPau1ls5z3eOxyHB7ksivfY8OCY2xOibdCcvBVjPkZRQ5rGikKNCbsiYUR63ZZFbRsiwmbP/AxOTjcpdH1z9If357Ye7wXvjfrgxZxZvCKzEJuuC28J5vizn6C5/LvlNZQgTVKoEENa/3e0uIt+LeR0aOapujx7SfFNh3J0nulsKdfUvE+SI3lrSUMHRgMNriYUjYXkZCp+Gypag7tBxN8umSGEGsthk9yocAfGhg/0+DdfCW6VNdh+DoVrn9U6ddJnG2uX6vin1jzedXuEo2IlOq8iYXN1G7SZ9cgytsXRNvuZSrSfQIM1ntvUwWlds54WGqHiJZaeBkzGuupxej7WnyyjUe95jo8D49H9qxoJHcof741peboXc1BfjLSBBZjLHBhWy7rnj6EvbNIw0ITNVbqJJSVEuLaFVH8t3FUfZORXi7ysxn6Wj9zXWRqjLKZZRTxJ4ctdhnCLk5KRQbXy54UCWmnCcqOxTRu10iDfe4KMMfnAGOcgQnmfNPgy1EXGnxdgx+PNdi4W4m51XS4464CDikh5ZSvJ9bttKKBS8RiM3yZZ4I2M1OZg00O++tVKs62V+PgMkJOY4aVjYopybuI4pqsouZtXahkaiLdDBvLft7MktZU7sfqBedT8rkQqe8/UZS0+gKzWTSa5Xh1IL/ty9ijk6+Zq4epfr2nYQ74IavZyPiKOzrkOODL5TymxFTWpGUazlXLhOObdvg6Hvg8YQWtqjPB4PmcuxhhwQ5T7B/+nUYc0iBJ7UQJuzUYU0kLC50KJ6roMKOKCn+2dMX3TSbwV5oi6013+YuftT2me/l5TH5iAQyKlOJjekh9rbth4EGldPuTgrYVtKBxG7MUPR4EGaxXoROHFcbYJdPi3HsXCn7C1+V2lr9Eic/czs4Gq6AziYKucyW9jPaLTG9rGU7fyOqZDFsvjmCaiWnMwiQND9ukYlsVhn+uBWPwtBE058c4GrZrAC56pehlA2KNUKetKUqWOtCiyTmYcfIa+1CnCZZdy8GfQzXR3C8Vy193guuHqvhvvYx+Yq7XzcTzGjh28qDp5loMrKpFo9IojKmrg/aMCo3SVAZyr8b+orWpZsjpYwQ3LrdtoAuFcHvR8k+rUUrEVNVhdRclyoYrDeSO9rZB6Okymm1rjE9BWmQ3cqG9FzQ4dlmDadquWMjtLD8xGhbrVXBwNS/3hyITdOjbSa4NLaP1s8xgvjOfFSblssvFaljNTcXP24SwLYDN5AKSzR9jcA4JP3+Td38rzJ/3k+bxfb5/5Eyh2zRIqKFFTxMVXvB92mpV2DYk0mCfwpeEfQtbn/hbg8OtnCn5jAZp9zTw+RQJOwcdzvRWIXOiEuHvZLgywBgO7gvk7Ta8dA488VGe4m4M+xZdJfc+naQaa2Kwbmpnaefn5nTI14daXhqseFPWwmCf07caoUVbE+wO+k3nbnIbsXMiv1MaHLyjQYmzEp8q66DJV6IllEirZI0lIyoh9L21Z94lR7mLZqJ7vTRzXFEOkMJb9JYuPYjD1dRBUt/N7ah5bgcKiS5U1D/BSPIqoyWZ5nBtUd9d2NnwO87u9Uf+JsegttKk6I5So9kxuFM3Wrq5yI9imzen39GDFQssvajBDZl+jxmTrPGiyWx5/TWWaBFihrpdihjtGMle1Fcji9LQPj4Ye1hrOBtNJNuaxQbPt0pujaJTPKbP+02fvbSY0MWNPvEzf8ljTYdsJVrV0sHnUBTCpCicdiqPL5XGm6DvYz95hV5KSzPZw4g01mJtKmIc1bg0gqFJIOHchlF08HbB/8RdEXNF7IgM0WLWFxdyLNVgqb8WrxJV+M3970N/bmdaQ7s+dsICe3ZboHMjU8z8roHleDm5fNVgRX0tYqtGoyr3hx7nVHiWYCh3i9vAEKsyEnnF7gb//SlnqnJFg/RzGrQMVcLZTofo6ZFosdfQHxpOkiG2ny16NbbAt18aXNnQgoK4XgJ5zJh6Pga16ujwYlgUNrQ2XE/oRuiphYkMUz5osKyRG93l+4zjtvOnsQpmXJ99LVQI+6ZCsIcFQirXwuR4y0YD7NSe1juHeqpX2OP14hjpSJ0cacPb7nidNFpKk8fR4bcdaExqiaLaXjLQp3aeGTwmW+I42aDlJw0+m3tR9XZa2Fjxz3yuF2fu74dVSPwSbbDPjGwZzFaaQJUoQ+dXGox76ETBb3l+4XklLkOJJO5/+9cp8dXE8PnmtrCDmbMZFl2XYZWTFpZGbnTjtgYXeWyaMU2FfTV1uDstCulTlLCa6UiJrim4q88TRkaTu8nAutWgQdursMi0qqxTVRM8O56M5ORf9ND+J6lk/ahT8m7Wr95QCLn/XLfpjcGokqXD9SE8PufHYgr/tumdi5Tbudh4WYddE3Mx/9xXWuxhhvPRQXKfd+fl9b7KPTpamWFTYLAUOiRC2vwxGkvUXaQRq3wp3K0RVbuSrHDSNTPQ51+NP1HbmiZQtjJG3HgNFn+tQV783Mu47cyd1hXtTHQYeTECNd53NdhfRQx8Xs8E6y5pcHurEx3leeWbkRYlj5WoxfX5F7fvg40M7ezqPDukLbXAnT5W6Nxbi/il3vS1mRZuAVqsHBKFwY10WOLfDYGJsQZyflPNMHSxMYKfGKMFX6Pj1AY0k59dALezJJdI1OFxyX+wEr+/qsDqlPvtHmaK735VXDqdscCJdqbonpPGtnto2aBTqagzXY0js4H48QwbH42hphGFBnpRLLDGwBvG6F9QRvMaaLG8jyfd5Xn6zxsNgrgfPamtg/WbKPyOikLiCZNy36tqit1j78pnVv5JQ3vL4B2RzRpr1ezFi1Ss+DsVp1tJ8MkmeNsW0t2YIn0MFHK/v5jqY2FOk1/62GjaPZ/FPBjCtl9NxefdqegxWYIVgnHar5BmrSgki6LjNDDHm4rzqyEgvCPlXM1lxgO2Sit322Lc4s2StO83u92riJaabGSnNYvJfko/Sq7mRhPNjjC3Y/fZuc1vXFduXC6n95vkCbkXWNO2AYr1daG4mTSQKh3tpBjzpSpTTLZjQ84OCKrxwJqt9rvFCv6cYY/uTHF3LsgLapOf42I+/CzbYkKK/pX9Fd2sk2jD/eaKRsGWbP4CaxZxtXdQ/FIbtuuk7N+zm13D1f35/j9k//wP9asyjGWvH8zKnqSio7MaLZUS9rUA0o6PIifnImpoWYd2bHUk4UOfOkjyBg0U8kq+NWh+7fGKsu8Firtdl9G6pKmKFq87s6tVwlmbU8uChm5uz0Z27YnKMT31a0qOxjC68VH/zNuTs/HIcR9bWb8KtpzKQuX6MiSfGoCN10LQ7LGpgZ21cJRhzkhzWFlZYsNdDczs5bTUUYvjPE+nvo7GSUcd0taoMKKPCh525ef3dZsJeg/6Wz7pp4ledk5UJms3NYOdTlfDv4Ea0R8Z5lsSvi0bRZM3jyahhwqdRE8skX9ueFEu9nrMvr3k1TdAOvMsGkP+jpQkeRO6Y+xHS0KTFSU1PanRIlv9epua2sFizp9/7dXisBcZc7zTWKXFyQgtRrnrMKVvNxySR2HVtyj8E1+O51e5/6Lk8UHO404Z6W322VcNK76pZlt+peJ46VD8DmN4P4/QZdAwuneziBY1NYPskiVc/ec2sMqM8ZAzb3npS3OgtVJyrhkv6Rp0w/6EXtKY9wrq7BBEV8OyFQ0SA2moj5l+PSFbIbPNwgx7M0eytAIda+euhuVqNfpYBcPMvRVeLR1LoZaGeXrlBBl2z7bA9wJTePO8oolxpmofNfhgr8WhM0r4ctzzo3oUhq0zjC8Ckwgs2XFfGVnw/O7m4k7Tebzuz3PggkwlFnO/vdc/Cu/WRuHeSUvc97I24FV5M4zQbnZ3Kc5FKVVTdcOCXX2lMJlEU/cwsr6Zoyj18aUdHub6WJSUr3aXV6vm0e9DrDzTzRSFLbtJ9TOipKjK3TBeCpWaT/GjXt1a0tRjWYriKwo6uKL8HOqvKeeNocG/aOA5S6y9PZo9D9Sw5MZp6HEsFd3nAM5DWqH2xUJa1H3Cv3Li3A989ZG79zTBrj3GODVyHLvaOpM9mqbGea5TvxkMlrrWKDEqJhObsQb6rFhLcM4aJzTYXuBG4y5yrGujxU+OI45zfX5LVmHX50icqlFuW+L8xbmL89vb5Cf5/5XB5gdyrtMqFQ3aqRF+n2HLTYbc+cW0nkbQyl4xmP37PL1ITobbJmOs/PCMfV7biz2fnAIz83i2eP8WiikxQhuHOFq0sSl+T/xNrPdtKucb5bhO6OXDRxMI7jGmaQGrt17NqqalYtAaNbqlMKR3aQW3SWOp4xBD3ljrhTnaeMvw/fN3+sU5w/G+rlRlhwZePEd4WSm5rehQB1GY4a3C3Ffl8XqItynatZ8jHznSFPac51RZmsOaZuQz37pq5OaqwRoFQ/uKkFo6mlztikngzQrsedxsjbxir5f795RWD1JKIR3i4Po5SWr1SqKen1vTmHr5ipIEQx6+m9ub81Q7rG5pjg6uWlxr0pQSzbT4GKPFk8sxaOKhg1nPGEx4FYX27imod9UQF2zQDEV+rg7DC3SYaR6H/VodlK3zQN9z8fO6Dodq5mHguAdsxz8DMOiuDBc2F8vbVrHQn0XiF1N28bcVGzzrLi1/loT4qDfUO/olfcvoQwsbzmT/uU7/oybwuW2M438ZoZDjrCmd3GjEAw2evNbAuJEK3hzXle5SoWVfFbYHleuzggsIHxT+Z79gBBv1cwR7z/PtheFpMK3WChn7g+E7bTJ5XyukY3Flet0Yh32g7u2i5bTFCH/UZjijG8Aa7spiX/emInj2UNjWJViWKPBjUS7V9igkgVMrMKtr9RPyCn+vHTuajU9LZ5ZeaiyxUiPoJMflFAyr7qNoLRnGlwqsG/jmB70K06LPek+KWavBI46vxy2IRN8GOph3i0WeaxR+zDFCZLEVImNs3O9OeusSX1biUfWiFZoc7SyZPkmS8ovjULi/j7QkOIR+zgii87VGKM4bSbRmfiqatE8tx0v/V+uJWFyV5nXNRe77+yy+fksszctFnUJHePZNR4sWoehs7IjHC7+RqDElNdzo3iJ+pp4jifrSlRRIMtsQ6cvwaCw07iYFpjUnv/VNacOLfooVPeUGzzeJn4Go32yuVB0NOW7d6tGE3Edr4clz2vaoGIRzO3v5ivv9D0OcJc4ybZQ1ji7n+IXnFOMkdxrNeefr5loMuM3xNecB9h9VyH5hyFPF2VfIrg3k9jzeg1ZW0eIB56nDVCp843zlauNoDN8VhQ/bP+r3uqveK7qb8tDjjMwMVatboMnZCPY7LIUNbJeK8VOG4nCohCtr/bB0cTYdXZ5Pvb3L6xMFb+xRf2ZbuZBZnv+b+r0cwTrtGsh8qquRr01D3G8FrDYHo0+1SVTPaRTlzTTWrzn7aGW5ZefvcrGmkB29vqM01yFS2hIajT71g6SIvd7k+KwRJc3qq8jo2NRAnz0OmUBguqgTn6kSzycZi2tTxGyOey9oEBUcAbkZ91uuk6KISNQf85oOvrVEj7eB8q7tJ8oHDdrvdvDoL3o9u6W0dk8b6fv5KJy7GSsVF/jQFDSkXRv7KEYbG56fapspwrpUw/Gq1rj/Q4NZhXKy99aiZ6wWU0ZHI7OeDvv2qnBziSHPSVxtiS0c34y0lcHTRYv8n65UzHG5+RcNFi5W4m/OV1Zdi8LWVSrY9TbWywgOUcEdFrhwO/2RyxZ3ymUzeS6q66ZG77OEqX8IRzeNIptJhjjZetBb6nXACLUtZei4WYMjg+vSYM41k7Zp8PBRJJ5xvSRu5fyhtyF/EGtaXTfW7+HTOw0aqF3I+KkG+7i9lCQp0buaDrHb+He6CrrqZvrfDU5tJN86MslN7FXs07mXUkq8FSo9qx2LpQvCpJpOzekfKz+6tHGoYmJJc6rXIxNjqmTp14ux+ERXOQfU+Xei4tG5aHX2BbMsCEWUSx7eZMoROjQLdQ6Goks7t3/1IvYn1vy4xlS/h5ON0tlsYw1zN1HjskyNHj2B76sY/rYYRe+/FJFV4Ws6kfKRjF/dp0YdE1BvWCKeuQ7AyX6VMON6Nn7drAsLWRWo5reDl7kMHeq2Rr12IXja/JgeX29w+Evu9+yHa/bc23Jv3R2mvROs6PS9rUIxagB1mNdO4a+txmbfs2YzJ6cE2a6rahCvn6+1hZ8vj9l2VnjMMeDsr1401l2LT/zsk0dFwZFjQttN0bizKwaRTcpx66palqDkII/1V41Qgt/k/DufFdunsDE/U1FvhBqr1knwLAnGsOQxpNxqWL/eMO8bKe1kSNPJ8HifBuyNM93lfDqDY7QbJ1Rw4fm27iwlBocr9TlZyIj8bHr9nsfS51Y4dUGGA70y2Yqrhay6KecA19ToZ9Ua30II1f8poYjEUSTqwPo4EWCOxC1qz3PjTCBsbW7THNbwazrrcisVLjFqDL/DUHcDIaHVaPK1LqLWWb+oglf9tb2FZ/dl5ng61Awv62Uzh+QRbAfPKxGX1Nj0Hvg9hXDw7xIKi+d2fcgMDnnmaJryTp/bN9Z+LK993wQ0M1YKkUdIV87FwrVtN+nWM38KVgaQ8bcMhcd7f1q06RPZpd2jz7/v8Fizk4new6ukUyz29A662viB5J9zgI4c3UrdbCRacvgITfJVkO2sTrSg/U8SfLaP7IQ8OWCfPC9gsduS/twvikOkp3ujpce23TDsXoS05LyCJr/woZJTWYqMX34G59BkhQkGDbhOn6rYQBPBOfuY2hS4ifOW0mGovCYMS18MR6UFnTDW3hAnv/5gjAHPf9GhiDL6fVWDu7WcyPi8BgmnOMb2U8K8ig7r3JRQhynR3FwN538Mccj16qlYV6SDm06HfMfuyNdw3s6xx6xWeTC+oeO+kaf3vcxZQXpZ4XshH+Qk/C/0ZAbqFixkt0cGQfdKDgerM7ThQiys61dF6ru6BusMbPmVxnA765BmgSnrNBib6UwWtbWozPOYz2MV+nPc+mFqJPxcVKjSwkIvE9jXFAFWH129PpSR2xETnDUfwVynZTBFpBrKr6mo+o4hZUowzt0uotW/i8k/p9w+pwwwwu5KUz0ueJnr60VxNIj9qTmMbZ6aip2BHE94A1UtJDglFNOCyoZ1voCz5jjqZokft2VI4XuLS/SimTxun+c+0fATz7McLz0+HIXpOsP6kqjNa9t+I1Gf78mx6v2Q+rT4pgaVNvIzXBOJo7Y6hB6ORC2N4fnlJ/8i4YPC/y5t1UDXtB6dva/Bng0a5D6MxJlKOjzb1RUr3kWi8vIkTPZL1svt3F/eVzv7KxGRnXSIb6OD5Zt2uB2qw6aEbBwdlo3Vx3UICs82WG+1T3VMHGePXndssG28FvOSmpGvHedXbbRoHKjCyIY6LHvUDd24jwgcoMdos5d4CDwoMJqej00Ik75v6iT9CotF86xkacwnPxo8hmhvhFoxaLIPvQ2o/m/N7e2bs55iTRtnD8ieT2SpPmvYjYWZOO2ejqLCMJBvCN5On0krsZ6m1zLT1+hqRyZ5eO3IbShkxV4tLsdLjzf25UysG1osjZWGdAygLnESZV7PVdw+b4jLvfNlODjFBBvCLfGE5/T8xEa0yVyLGI599/WOQhrnjcHflUjZH2Wgl988lu0Ya4FxAXYY/48Gv4q8aTLPuwdraRGcEI11jjr0KYrC7i6GeVrUl1ZlmurrS9EttLhS5k6l/NyXfdUgfooS9hwvzWgZDVw1XE9wJVEHX+7/gw6+0OBNjgsFHeR29l2DwrtKyHnc3blRhbFBStjAXF/vvmm7wG3u4yruddyaeyw885m2fVVJA/1Jmtc5BjOKe0ojD/rSj+/+VLnjQMXNMV50tI0x1Bw7zt9a1bNfNaX7kDazPPIDZNg+N0xa2L6rNKNZLNYc6ybVXuNPPjf8KX54quJiomFdcckqUzRbaIzGY03wskyDb0Eu1Jnn9okcU85fq8Qent+fDlZht58Kq56NZk+/xEFmaomjrUI9RK5OOxvDBtd8KP2RH5CaXB9PjlF90ajBbsqRTpFv/TBa6BpkkP/idOaoyA+DuV3ubOJKXjc0+JtjC/V0JeJqcPs0joKtn6H/VWBPgSPL3mtgtbwefeK8cfg3DZ4v7oqlNjqMrcv32U2Jvrbl+WhnJTMk9mjqOe6gKW6bmWDlzzzWaEQek1algvzUeGYNRAcAs+KKad31Av2ziGcUz/bNJaTBl2bN3ETNbuzzY0Gf/7ocVMPegn48/ydo67wlUh/zedLoRJOgRQ9nSN/nWmDXEhNsTzri0fbxabcNuqpy69tGSBoaJ1216Cz5XY3Bvibh0i9zX/q7XhB9/DZEceStDymuyfBirAwDBpp6fr3cVZ/LWlY2wh6lUmpi3FlqmhqLORGhUvKJ5rTnsB8tbJem2Gvckvan/d/z3baAl+8hj1vHfpLQy44yLXMdNYSZj01F9YmpWJ8jYV5jgolVAZW8GEndH5rjxHQZx75+HnuO1nQW9jJyXBn1+hQjNZzYUdr9MAavmoZLrZU+dHi9L+2KSFFEu7Q0sJcv9uV/Q9hdMNd9syGu1MpBi44ct05vHoVj/PyGjFWi6QfOJXqU4xdRAxH8qMJvp1zSsn5OBaykgRraPal49xno/ZZwJ6qQzLOLaexAI3jKLOHT/6db8qB1HoGrfru/7GqB+O6hkrUsTqpZpxuM1D2lNfMlepETQOPdsxVQ+FKz5cm4b9nXwG4mtR2IbQE66Hx0uD25E5x4/MsKzoLV4CzU5DHWIz0b7eP6/1vX/6epTN8XED2CycU58Ha7wm74eWPG9Bx8G1oTY2sMxaLMjphkbNgXVb79QE9rm2LCN3OkrNDA9pELteex5d1zDaT8KARxveg4X71mrdLzqZUtOIfuvNRDcJwhJQWuwr5vlnlLlce3lcJ/K7HqpiTlt29CUy/VoiOVlIoGu9zJpsdyKnV6zV4cW0plnU0ofMoDafeEfdKJzgfor8gMyT7+E2uw1Zhc1g9mdy2iqP+Inwz4wUyXVsP4hg6Y/OFpw7E9v7pu7vOwYZH9H2pYvVDKWt5emrEvDjYbi6XVR1qQ8etY+v5thGK/EaP/5Efetzfp7XOJzBzbVraQbrWKlOpOjka2S4w0NzCQsqt70pmEREVWrcb09fBP9uSajKKmb5VbXpsr7+O/yOWO51nWONhf8bB3gCJPXkCLjNso5i+zYa831WF7biUEWYdaMdF3FboUPdi21os9RM2mQ6wNsmQaZvYwnx2rm4Z2BanY1y0YyUrAxKiAbJaPN7BP0WPuulOGJbWN0ITb5/nnTlSbx5flIr8fViK9qg71Rykx2VcFwVOFL+2uVcdT8FThS8KPNm/uIR2NCJHOzI/Bbdtw6YxlM/q91I++ZA1W1C31o3nR5fzW+C9L1HFw8Rg62ARHXv+hWiNGM2NZBtOOV2NRXTV05yUkt2qDi/dG0d2nhn1ms2m/adduU3yTmcCL48BjPerTdZ5Xrt7RoGyqEu84nqjH8YHzf/WZG/nJ0NbYFuN2y3DqlQa+B5xpEs9F/Vy1+DJJhRccZylWczx/2jB+mm0xgvAhUevdxtdp+9uNyJnz/uparHaIRiLPm972Kjw+pvqXdzjssNHzjua2pnre8XzXGFZTq2W2HdU40i4NRzoFw/xaG/QsmUjHD47+n7qNqNmEFdphO3Eu7NGIrKO18D3Nc+8HzmuddTheJwozTsfo62xCRtTcRt2Uu5nUMcGZBxYo3FPMJvvnMtXsNNTapMbuKkDzaa3R0ryEtH0mk1Foef366z5biN6DkZUpxoV8oxHfi5jPw6HM/lwq2v1WY5kVw+uk1li3fxzNelhIAnMILCIwyOqIrZ7m15M9eqrrQj69v7SqbLQ0Xx2HdanxkvnIttR0lj/1P5SvcGqvpJJEU/08wu+J9eW/h4d6Cn/YNMkIj0tipXp7Okpajzi0th8klTyW6NyyNlS1mU7x4b0hDxDcb9zaTyRy/pNbXBejGtBCmRZrZ2mw01gJ08o6RHtGovk6w/MTvdthiWUk+rcZPDeHL3amQp4Hh1/iHP6XEtv4ubsNUaK1pUo/Y6HP7dwHCj01TsLOMMAG+yap2bjbI9n0eDW2qVLRM7YV1nso8KrnSBrQbDQdGFveY3llZgXV+tHypy8s9fWiBi55LOXmaLZnsxrGPdMQldUGG3junB86hbYuGEtivcvfZBwrXpCL9cYHlsjFesWVwqXubROlsHsxUAX0k9a5+9OfPz60MiBFMepxAImZIzEzIWaQvuUWu1bMBnUwayO5REdKc5bHQlUWKt3o3ZIa/tWUxtsNVfSuaqhPEcc+HbJCXpAM2ZwTZaypRxM4Po/hftTjeiTq2+nwkAeLIVMN/WiLmfW/mDDfT4tJ2xqSD8eRl/mZPJuuQpSTDhsuRWHLPUM8KGQEhnwZaIqh/NzaFHvQHxMt1rfTIsA+GqUcDxb8icbGb4Y8oGSyHYZfNEFUawvsC9HisaMnzef8yIxzgZHRUUisr4OjSxTm3YrGpjtmmNTQAnlDFnk8e3hULnoXO+vIQI/DpayYSCn7VCzGcn5bnBVE1ho/mvw5XeF7vgUJXuO+wha+B3fKrw6ZKhfnIeZuWg6Jl9ataic93hOD6xbJ0pmzTanOIFDl8CGKngHNSdS4BfcfFlHdtUNCiFxwf8H7W7YKleYujpQ+28SiqF1bqaeFL50b15QufUxRNDjlp/ftCl8XHELwCVGP7PyzmEVYqlliVBq0D9TIHMgw0akNiq+X0IWREw3Or/CNGU4O+067YYumJziGuFafZlpqcX2tBv+YqbDPUofiExEIaavEV5aEKy8SDfR690kyZrXWoVG4DncGtUNkCOdE6mz098rGCM6PKvfNhuhRihr9f8YJ0af8XuLCzntUZQ7DZFgV3x8DM37QHk8juIenkZbtZ5Hu5fXyrdstIXw9gudC0TMuq5LP7Btq2LVaqVC5qPH0NkOHGsE4P2kUhbB8g+cTtQ1R5xA95O7cThQ/XKidhRarjnGMsFsJGccFZZeV2LvYkD9ETP//ckOMtKh634WemvH4eZzH7hVKXOX8YaiJCtrWUfo1RN0zyS7fXdRRFvg/kotaysHEGCl6dQ+ptUkchq8Il9pNDKJfSYHk/lWjOMX5nOZ1OQ+3Gm6Bbr/ey0W/0S+Q8+kteaym7VC24ogat6LVMH8nIbQxUK3qaCqpWWLwfIIDnjjiCHF+VRtpkXHFh6QmWtzdqsXJhnF4y/HWvo7dEPRFpT87Nc9D0/qWY7S2Non68+u7knNonpMCQn1QN6gpeq5TYnnPSNjHpuFAVDpE/qnIRdIsb/eYrdvl65sYY0PXeGlzPZUUp4lDmM8QqfufVhR+qw2NbTxSMcUjkEZElZ9fG2cLhM6f7xHrZIL7bczwwyifvT+VzbbXV4O2p2JQPqESYzherZBSNKOoa+Rzsqpugwf9OQY91RshK4YixqIfNinskNs5B9cfVcNsmQ/MNV1QPaoyWmjDkDKtDdauKPeH1OflfcMO539R3FkzuE0Zy+buyWN3/6hRejwVFgDCv/K8ea6QImzHE97a6fkf3D96NFVckQseKPLDliMZ0tzTPaSgafHQyftKV0wYfXDsRBd6FClCAtrRf/bRKz6NzyTBidtGRC0dNLuDYc/9Z8rpDLQak4HZf+vgeicDwo7Fb4XN/LO4jYuYZ5izUQbHSRrW0DaFtec+235KKmqvlmA+Flh9m3OHjyX/0x/L32Ci74/lN9UisNSNFBxjHeU8fHqIEp04nmhZNRqfuhna9fQIE7S6ZAL78D/U7rUGQzc5U3set/0550zyVeI8z2MansM8bij1+6zwPbFP8S322eZdb+mzcbQ0ams3TJscL9Ue7EfqY4E0ZccwRcgPULVP5fglfKsR7hu/lZ91+03ek0xw4peOHaBMFpSrRp9Zqdhfi5DiH4yb4wsorJ0hPts5jfOAfsY4/tQE5/hzfXvdgN7x/Ta6wrn82kjs5Hl6+iklSv9rzrEiZ04ZYYLqbbV49LQxhfI83VjSYsKmaOS48Vj1IQaXOOZ60Le8/tn1ehm9+ZrmEfLLDMZWMoztMJTZPcxhge1T4cjtc0IC4eJFCet+c7zbcQRdcTjKXvr01/d/h+VVlot5g+prn7Ln2z5JC/dXZjWuXiJN7WQsevee7vs8pD4jepPn1kmsy2CTf5/t8t3T8iOPjTFungnuPctj2bOz2BdvNZacT8XRXoTWhwhX1hSS5aZRBnqpyLXpi+1whOtidAt3UgXwZ+MY9MedaJzldvftXSSqj1VhRO3PetnuqneUNGqE6wdjMxQFWGBIp+4sOTqPFSWn4rxdKn6fI9SbFYAfA3X04MwI6jbnCBuflgiVnzl+VLog//3LBG1t97OYRSbsTzUjdmjOUbqiS0Kv5Ec0/N5DWuiQQGxriUGdQcxCz/5QVV8HG3JYA79qTWnnOw3Wp2sxOC4G23i+fVkUjUqHVQh4YYaBk41Q+myQh7CxmXceyUV/M47z4tuLoqWeE2LhuTRUsqrnS+HtWlJV53RFwkCJWvydALFPsd72/6vXiTjRgv/tdpxvDt4bjFmSDk2nZ2GLSxZW8t/Y3cnU61ychTiDR+HzXCZdaezxaL4JEr91kW63CpNyrsdiY0ZXadtwP/J+6kcdjNMVq1b5kciVYg0x4yZqaBflVRB6swoOH+rP/qwtYOGX06D6yn13bCtM36+A250SKvw9hQYeLa8XvD/AdZJ43WP/YSsIH6mcncGGaEey3E5q9FqmRviTYHTilNFJO5am7THsw849Zf0v9+jeTIuINm60rKUWkTxnX5ii1PeZi/ZGwrydYZ/SdWoZCewjcM91jlXj3nnRmd0atDTWIi8qGs/sdTg/WYWOX7rq9aLH86UyvHxYwyN3pTGO+RhjniqPXRqYxRbcTMWqp6kYEEE4XhW4LxVRQFkhCd0JWaHLNY/hIWSF3KVBYdKO052lsKqxMPaPkFhtX3pSzY9arxiqKN7Y3OD5xNzZnRMc/x4yw+VnGgT1cic/Oy2acow3NiMKFnU4HnRUYfZ5lT6fpD60xu3XAXKRVy63l3mK3LL/YU/JY2GYNFsRh7md+ksbtwVRwpJ2dPmaTtHYz7COIv5GXUsb2KuN8Npeiz+FzhR9VIPH9Tg27KvESB4HK62ORlrb/8Kt/uY4v8FCjyXPcpwUdNODwko1sOdytsejkOaow3y7aMyJVuFaZg4O9jGsDxefyEbZLh1m79Sh6rEh+Mi/N73QQMfj9p8XOvzgfhxSuXzOo+IZxV7FPlOSs9gZx8FsoKkaG9umYUmgBKOuhB0FE2jnvSJ9f2Xh4sr4rbLG7Izd7GKjWtRp3VmG7sco+oMZ21T1PF2W/6bEWXk0adg7OmqbSnP2x1DqFSNkxzfA2tlmKJucgPSAFPQvHox256tglSoXE480xvio5ti3LRpHRtfB8WthCHDorO9tiJ6H2Kv78XL/O3E1FduLdNCN1eHP4x6wGqdD3YN5yP8rD4G3dfCdmaeffZm8oB71jyqi3+nP2K6zE6Wxjt3Z6T2byalVvoSWcdRn3wlmv3oKi3/bj1oHXGGXmtSmsyt64lBZD/06jw+Wr9c/vjvSuc7nWelwL6w5innudR6UAeNZGVjJ8+2EjhkImmuBdv1t4RYzUS56VWtLl8u7vDHCh4CeUuSIztKeSd1Qc/YQ6fk//hTp0ZY8GwxT9Pge+F/z0KZosPgnibn0Wvy8V61qQHN2abD6kAb9J0eiNc9HzklKtBpgyDsCLMxQgXt6fdSg+g8n8v/Oz5vb+Mw2KkyuqkNnuRLPOqlQY99NSdSUOnsWu/29t0tQULGf3HL9HalLv35Bp7YkBAVNH8I08wYEaerWl9o0cZTmri4JrN2kliT6WmIt0eNSH9/pKew6dJ8MF5pHMcttmay/OgXuAalYu45hgpkvXtzV0Zin/Un8RsgKmSvG5g3dnincRcw+3kiSijf1kIatVeFoUQNp8iBnqptTi9Ivd1W43/CjVupYTHjwhNJLUvBCbYoP16uRqNu2T03FunFD2aIJB+licTXkV1aT235/9DlhhRPzHxvoM7q1DENXyNDqqCk2c+zR7UADUn/RAFy3f/2IxACuzw5uKhy6ZqhPwd/zg3+R4PBGnCseWFWHjs/WIH2LBqbrIuBooUOVXZEoDDH0W3avvGe595kRllpp0aSyOw3kPL6jgxZhf6tQyPGSbk8UTPmaYp5cyIjZ8ve5EXIxJ2Bb2RRFN4cxZU01e3RZjcBINepFMDTwAZYuKKakRSUk7lY9rpOovxcwtt0rueqNMXy2rmQdNB8kt8T30v7ueyhkYSKGnbtBEcfu0jbXOMqalc38n2Uycc+mZ/I6qf/09S4V92yytMUK5bWhCvPiuhTQtYDtzw1ljxeq2NVXblLKgaPS00q51PKfzST8Nka7kdnm2NOj7vulfc+W0OW+myXZbQe6pXlCCY0daGHmUlqVEUkfFA/ZTbmalseN1/fg/wo4yzxqv2Mz1s+XfvyznNIwVwqdWMp0vgeppqqUYUsJ5csCSfbgEpv14h96dOC9Hp+b1tzFViy/pJ95LXP6mx5X/iS5BJyg65MPkEIXSV8nnqd9oWH06lt7ErldzDD1ndDMQ+R2McMk8vuzz50kv25dpT5zYtB8cwdphX1z+mLtQ6m9BivybAzzg6gpeu01QfP13+j2GQ0GfnGmhA0aXOM+WPygK4qtdVC8VKJnn0hE3TLT+7uo7wo8UeHvGfdipOthYdLHPrHYb5sspa7zI3tnf/J+plYMbelPP7+W5/d2Rha4+OOYXKwp1ltqO5KNr53GPHdyrBSiRuEaCV7vg2HxtJgmdDac86jAuuteWuLtSQ0yElzJp4EW9TkGXVA9Cps436x2UwldkAov179l4gxGG19lYp8VZ0H3u0jvSyFdWL6CXs+YRg575FR9sifVTWjNZPZx7JSVpR4XHx7l7XF/1V96/BIdb4SD77tL9xQdpXoHYmFDkdL3Qc3p/VgF7S3JULRQ+dGeknIcIuY0vny3dF811RzLhsrwZHMuK/XNZ5us1Gi4UA2HiGDYfiX4xo+lVcGjaKKvxb+5z+KCg4vALy0drBH9cRgreFLIbB6qsWCjGivNWmNxR8Du4FiaIx+n70cLOXEe4vnEGYjZtYwFGvb1TypbtiYViS3UWGbKEJkDzAwrpodTDfvFov9+5v43ff992UUNtvztSDLOV8bM5DbQoytecX610DwSx1ooDeYARa0haZiNvvbwMJznsGQj+rtaC7wcnosixwZInJaGzTUjMGJAPb0O9M+nKaPo9MbuAotMPiXD9LxcNuvnMHYsRY33J1PR0I1jnl+cLh4ppJZlo0nICZ0KXQo5gV+FXKvrSmlQrkra/ykW7hdDpRouLSn8oR9Vq5ylkDSBJO4XBifY4dXp8c6iF+AaXNxQYPrc41OlPQGRkgzxUFKm5FC5OSGmO021LlRscGmln10Q+xQxuyJW+59oALvpfdk5zGNlNdNR7clQ9IroiLcv/XGrvpaGD5iuz7Fi1rFKUpLbtMQ2cjHrKOYcQ3I7KaxGd1FMmTycBhl3ULwcXZ29b1uDnSpIC9LF1mY+Hv0xYu8Agzgq5iWHqXRopdTB2KIzovj3Q7ccDH+djQ6ndJCdycZ/9oEieHxvvtcIov8wo24Onv46zw4crov5G7Nx5ag1dp8ejKVuHTF9q53+zpeQEXm2tFKwh4i/K8K4juemsIYmI9iX9al4wvFnQXIwVh2UMLh3EWX+KSDZx5/6O2Nbh9bzrO6yUX5o6HgPcVdj//u20sMpYVLBJc71ZiZINR80o7pZ/vTj7gBFkanh3JrQraexPX5p7bFDrsU//fzIxlaLDQlamNjF4qqnDkO8Y/Gmegz+vjeftVx4gom66bxl2+XZjq/09wPGfqivkJa7KGZ+DqNkj4aKFRd/Sc2PvJV0SSFBYdZPJcdepnA7+ZmM2xe7iN6a6MucDvtMYfdDJdvdgVJbjh9L/yikkxvcafp7LyppmqCo2rIx7XRLxt1r/fX7DDlUjntuDOyP8WE65HTVoeP4jvrz+HQxGyZbs3HyJMfKO7P1dyIflXLMcm15PXE3slKBr6e4K7m9VYRkaRchha6LwS+ESLadmtPT7U1J82iw4kKULz2ol4SwjR8prnp/fK9kjJnuJ9gA881sSXYq2nRPYUeGf6SbN79SnxfD6OUzBWp6GmFv628G+hS6FBxV6PMjaXHzMNEgzv9cqog5iFgMd9bh0dZomJRE6+uPQqbCJyru364akM18k2ewPg+H4uLrdCid2uH6aAlX686jUYEjaf5yc7D15shOme7+JGatPDRxjDxytBF274qRLrfpIg2/F4saeXHSzxQ/Wr6J0eyQTMXSmb56vLtFGYRr3z31eHfh4hw93s0yqgWjgjw829sMcoF9LPpggFUTNF0Sj18xXfS2L3xC74N3ZXrbFn71KT8HMUevsQF9GqDe2BwULamCHSZD0TK8E0Lkhn1KMSsuZr5F7WALxzstU52owzkN1nAsU72nEgur6LBzuhLXrij/R07MJwvZF980mPjDmRY91qBmZS0G7FIhrJoOa3arsGGrEsvO9MHH2oZ1WjFjd6qFDv7BOrQ+1QoLgvg6B7Lg2DkLGzmWnh2Vpc9dFTWbvMv7PDx6vfQQM2Xj/dtIJi2jpN0tYvHCt7M0qa4/vZvZlOw3DlVUSfAl79XfSPREK3Qq9NuOx8eG0QG4HPOMvjuOpDn9bXC+zlFKdzZG78+1oPj2jsTdwnJsXV57E3W4ZI4L0wfrWEPdaOZtokb8zjRczGqDHc7BiN48hT7pDOsh4m6XuD8m7mWZcQz4zsaJQvZqoH2ggXq1Elc4joxbocTbhV2xe3aJJLiGY3h/+XGnAUEt9zP53JOZUoc006DV5sZBnc5Zs7s2tkHFebsVu7BP0XB948AfvlsUzz6XUbj0Xn/PJmSUo/ud44/cxAxUYEkbKaFbG2kIi8aCx/7SxK5yKt3uSbJ1CYqCAd60bUXff+vlYsZKzKz1u3eFteSxT/H0PHMyq4XkNjkIm2mPuzFDcOZsBzRbWsng3Cpms4SsuK/77Y0T+f7RQPlcg9oPlBjO+cP55UrUeqhEDa//u0cUZILU2NEeFTW03iNz2NvnGWz6w1T41FGj+S8GSUMYnTmKenEOL3RXoUtxP07Mt05uYYFDI/uzebu1LNdNjS4bUiHfALilK3DrYQHNmG94DqPHGWFQXRPctf9N959oMLyGE9kd45z2mgadaylhwu367wVK9Gmq1M9YqX8kGdYpGvbHhE46dO2sQ2Zxe2SE6LAgPRsvhmbjEOeWuRuyIeLRr/Ty+SwRl0RdSsSm7MQc3Da/zMoy62DB3Bw0WVUZwV2HYk5oJ5QqKhusI2JMRb+jfjMt/j7hTMV8j5pEDZoERGIcxxMRE7qi0QEVxGziO4djbJO1j+fcN5qg6TXPyAWflr9oqbj0xV9xsk8CDbzno/jexoL5zzVnlav3DNrlbMUEB2+4/5S+hi04+Prws0zIWVkb4S8HYxZw5xC5p+0j+6pBlG11lxa2SicMzNDPwbf98JIieb4Rc/CLH0cyMQc/bnEqqlr3Y9fm10Sm0XYqWjaYJsUGwcn2AcX2s0LlVjb/PlsFlhCxN89vCjs+oZDhgBpXE1Jx73Qr9AxrjXWFBWTlVUK3z/f/d97tX/z6KxEH4nSw4vqXN+uAFV10WJ+RjQGl2XjC88rsv7NBmUmYOcMCLxVD9TIYNESfj9baabExSIuPh/zg7NwGK+fGYOiqaOz4nIm2x9JROToZVs8G6mWWvubYuosJxKxC9PAc7Dx2gT275IZNQ3KwaKUDktan4Hzzjrg9wf5/zq+i3zGnqxY91gVQ75saOA7Q4gXPZxs9dIg81g2LehrWvSvqPaIn0ee8BoN6e9EgzsEjXmvgXaLCJG6fRdWjsdhWiZMXklH/syHu6fRxIBJ4jj3FPzfqdsEGnndd++Yg5UY2lnHcs+9Otn6OTPxWzBiLOTJVNVOIObJDj4rYWm0Kq9Sd588taizcJmFHm9a4NmMsNf4+gsau/EXifujuHqtdxfsL/l5UWS745pyO7aR91SKkptNicPVMqDStQXPKkzWja3UGK1688aERlf5vPpnjeA9fG48nE8tIzMnNOK9hOx8NYv0rqzHZVo1zHhKqjgCueY2isPaGftux13equOddjcdP5SNHWrpdg+UfNfA3VYIq6WA6Ugk3W8O59JYXLZBZz1qPMabU0cJ2jycZmWtR10+LlJXRmNJAhxNTovEyVIXKfcz/7T2IGCr6zl43TJAQqWN1u2aypD5qNHmRiuv2hGVxwfAuKqLAGYbzDGJ+QsxOiDtzybc1UEV6UKdKWvzlpMWietEYVpefwQoVdCtVmFO137914YqPqAsfDtThUoCY628NtNHh460sbOCfhkd06LwoSz8LJn67bKQ5tqyu5CZm88RcXsJwDetzIYfVu5OKWRPVCLjOYXkm0OfyGCq5W0gXLpXPzXi2Nsd7y3EuQ55wTlBohmFjR7G8rcPYGsc0TIhXwzweCNjYGo5LRtNLmwkk4mVF7BR9p4q6xj9f0lngvr4sqUUqBhanIq1rEOrvZ9C6jyCf7fkk7obrayimlSDuhov5F3E/PPneONbaRMdqnklHjwQ1xrgHI/VGW0Q7jaZjJXP1uE7EJaEfET9FTV/guqMrUlDrkoodnfOKkna/oHVtwqjviqZI7P+e6p/5QGP2leeHCT9lnHcFeM5YaIwhR/9QT+dcFrA1jWVwXmxRSQ2bKQyeVwmrHEfRV6/C/+Fxa2XfSc/leLxtOdmRem3UIGyTBukbu2IV5+9YFokff0Xq71aIewTiDsPOuS88PjdsKb+1TIaixhGSUw+l5FYYi0kXlVKV+S0otbEvXb2Wplj6zJ+MT5RjLTEfK+Kg+9tfJHBoD49lLPz8KBbmnMaxvBorjhPMHoeg4+4xpLWbwO3IFE3PGEPUJ8Ra9rJj8teNeN7UdpVWnO4sjXwcg5byUOlrnC/V79KCqvVIUVwO+a/6NY9JYn0Ri7+WarB7tZK68jwtb6hFk/VR2FCPY/LGsYgqjUFkpXI7E88pnk8824AJnBvI01los2z2uYkaJW3V2J9HqL+RYfr+Yoo4O4rE7IuQG9+h/N68ZxMTiPmXFXNHscJG6eywhRopgWokbGeYZhmMhtWLqcu+UeTufp7ZrznKXqy/Ji/4eEIu5jz83+1lh682V0yt663YNL8nHU9oosgsNGGNYs3YrM5RQXOKZCw8I7m8X5zWV/9+DcF5xN85IWogIVmse5Myev6c84C+I0i3SULcuTJa7lFe8xK1MFEDE7mz4j1DP2fXVYw64q5YOiaUPmxyVMx59Ulqeuip1L19cNCLx68ks819UVRqOD/4y6QffnKfNeKfj52CMUuhQ6/hWciYngXZYf7/zCx8ggW2NbLCk63nXEqMY91mr8ryuBNtjD2+faXej7tIv8d0Q2tFd6nvbn8a11+ihyl5CmlNEFXkTXFuwl4qOItd2DzGOo9nOdXUOPNFjYJnwdjUNxiTJoyjh6vH/s+5C3sTf2NrBy0GRsSSV4EWt7tr8bJGPOa11GFHTHfkTY6DmF8SMuL9MWJ+6bOZpf78XP8uZgt65rP1tdU4pkxDnfBgHH/RGg/WT6R2KsM+UMW9XfEOmCWNtNje051uOGjhfEODaSdVMK+jw+K0KJwaEoWZi2awpaY72XtWRV6yYGaQ1OqrW9mozSxQMlNc9ZQp3OyJjJRVFKH9H0lHbS5Jjf3lQU6tj0qiLpWZ/5U1ku3WzxyaHD0gF3Upx8U9FR9fdlYMej2CGgfEKg7nODK3XU5sUdaIoMFXHdmO/eX1MzErUDEjIObBvPJGsT5nUlnwy1RUN0mDRTCD25zWSLMbT8lriuhp3gB0aVSOBzUvLRBx2ghi/fqrcpCw5wq7+8QJ3avmoNFEe4R0SkFSTEcehx0gZi//yjohZWyfIRc183553p6i/vkrvFPQlxodgvJGh7NrO6OCtD+spRfDraWE0mGBex9bSv/JV+5ZD/l3lvPIElcMvyNjI2tKNGPAK6rl50jXZM9p7JEl1KN2jME9qYrPi1Y8h6zWoXSTDoffDMBW/v1llAY3+2hw4B8dZAM1+twjsKCYY3i9V4cPdYairmkPONTXYtVdDUpWN4KsageMOhoF65hYDM3Nwpfrqfp78+IdJYo9fZ3Fvfmzc/bLxb15EyeV5DkxWjo2PQaj13SQ3rVoRj4Pm9M4DFY4WgXR+Ga56PMjR7+/iZvK6wVTbXKxk+Pon8e4H21LxfujOqRqtFhbpMWhUs7Fc7R6vCt6SOJujsC7oockcOuPa8HSxZWtpY+hs6lxx8m0r1kj6hfekIItFCxO196g7yveC3BioRE+9TLCr4ccU092pr2c2+7kz7nuohIzHXSgq0rUXKiE6RZfXOxrgmfnfPHSJhueFgMhah2x9aNwbWQeRsV4IO1BI7R62QV9XL2xekAv2Jf2xNep1/Wcc1X/Lmh/o7qecwq+2Vrywu1aH6i17Tiqa0LI+PiVHqVXxaUdnmhQ7R8SHKOCd1Tc5dLfJ2uVg0t3zrEgVgeyz9kYttUOU+NTEPWqPfbZVYFOUx6vx5f9odOh5+qun22GezWtsSs0k+UVFbAtI9UYtjoVToNaQeFGiD5UQFPTx1A90950Y/Qedqt0GNneWcpOz90oCQ7aaH0B9ZrcRHIN2Mg+DD7Lgrv5s3tKR6o0ZQfzj1tloM8huUb6e7Wi1nFU2IqrCz224vGF63SHlQrTOO8/O1YJm9MqFD+oQa16fqUKnxf+/0nhTCuetpKGrpOkLcZnyWZaEa1zkZPJ44Y0Zq0rG4kiFnSsvN5z/lB57BU8S2CFkys1iN2jQUOjJvj7ZWNse9UVVe5HwNchHfOOpRn4gfDbOSuN9b5ry/c30duZel/VIPupBvW8lHjNeSrrp8Kgc0r93xZr/qd89MhEhHP+N5/H9/1L2kLdTodnFtlIDOHcg9vsBplhH1XgT3G3+PJmU6QYaxHSzYuqcd650keL7y2jUKO+Dva3o/HFmMdBKp/HFHeTK+4kCzntijx2L2sEW3clFSPC02B/DeCwB9PbTKTi0kJyenKbCftcduQjUzU9Jz989i1Lf3OLrTTqIp351klqc3kJDd2znvb98KVKK/2of/VE1jhYxYQtChsVtpl5aQ2rM9GXRB/vbMoaii88I/3s7EXtLS0xOt6HtpzaS8cD06nmzZ8G517xrjwxr+99RINOHm7ka6TFJP7/wV4qrKqsQz2HSPQfbzj/Iu61inefiXutU2pp4f3Eg1I/a7CEx5oA22js5zjZNT4KP9cayok7/uJemLjz/6ZMgw5f3OnsPQ2OVtFibKEK/jyvXD4bhb0LVPr7BOJdC+IdCzYR8/Q5QrwzYeWgcCniQQ8pb3o3DHg2WHLPbEVVNyvI7lSe4vtOw/dniTlOMcOZvtACvhzHB810I7/qWrTmvON+2yjsrqVDv8tKFCVE4yO3q7QkS/SWLsg7LOrjKXL8JevXdLG0jdS6sq/U9O8oeC/uKnm4e9DF8760tVkvxYl7bgbriX6FYx8TSAmmMAngPHVxQ7Kz1iKG+1FwLxWeOulQ0zcK23bHGOilYkZc3CdJ57yjTWsXasLj2uXnGkz3VuEk979F15UwXqqE6JOIGY1qNbd5iD5JV4dPHmLdtbO6SYff9JNebe2GvNhwqa4ikCYkBlHE7mEKyyogMZMj1jpwxARvXQvlZ/eZwIz7++buOWyJIoctfqSG3etU7Csh2G8lDG9WRG9sxpGYORJzSGL+qOI9J3E/+6JG5Xvs0MZs9H5eFxa2uZjnm4I6L6tj6fJQBE+3hZjvUS7dz8QdWjHf89B0tVxwAcUtf0XTlS0UjpNjyN3JR2HqZMLi3stYR+v4oHFm5kz0fcX9I33eU5vq7yGJvm+odzaW3NnDDqd8omWjshFubYKs/GRc8mmPkzm/Dftj/NkqZPu+1WBDrAsF83hRg/PwA/OUeMv1qTymxLaoKAycd52JWSvV0XryxRm1XcWslXjmsCIo3s8NU1ybNJimNGyqgGTDNl62ZOo9iUEPjKqzsEnJLHB8rP79IRV6SRygxJKdO9icAVno6PSIOkVlo9eXRARfKKNX69vhvc1Hg31WzHiIuZlJplqcOepJV2to8eCBBmYBUXDieJ7dVWHYM8M6g3hPyoQG5ojzMoWZvxaZKY2o23cNXMy02DFbhY3czhK2RGOLZzTehVpAxGuPK49pb/0trCJev7y6lxbfeiAlfvhGVRptpE3XQ6mD9Q0K7hlEjRVxJN5N1OzFDibuw4p3FIn34oj394Rc8lJEk7PC634iDc5srrD0/SRZZvyWPo6MCGLLrFmpdYp+vdXX+qBFn0oQeULkDCpIw7k6I5jFt2oovPOKoueOoAldgdPVjdDZpxKEXMX7GYScLMBan2sijuTizMx3TFnqi6rHcnHkVj1s+pWGRmkReN3b0eD5nrslIP9tTzSzSkXp9CrI2J4NvxQv3NhmjVi0x47OVuhatxVME0P1NVLBWdYo/nFN+HRX/nDwU3ns6Tusu3trxcF2bRUOBf3pY3yg4nVCZaZ4aMMevBkQlFVQmbVMtda/u8fslOP/K+s746K6uq+RYkVsMfYCCAM2VFCRuWcvEEUFkTJDEayoiKIwg0qdcUSlWrDFlmjs2I1YYq/RWLBXrNiNvSs2/neP7+SXed5P8oHjudxzz65rre1SMuCMwqTh8y04WhreXUj1/CLxZJOfpF2rIM8vnWjrkhFKm8EedG27DcalVUXeLDvFlaMXFA122SuuWFXFrA99pbjQoZK0uy+OlcRIt4pA2aO7UONnGcrY1j60Y25Fo3ZWzqbtThlnKyj+zNri/PrLZ2q2K0KSArpJnUZEYKttqFRhsBvtWelBC2zjlR2mmueNJu0e3j9Y/kbuj1CQ3kOPv77IdmlROPrJ31mveyooO4SjYOZswTnSPxfeUFHjYoXnZAuUWi4R/S5clBZH3pcq/r6Brl8cgoFl56juzRPUbkgfWnNukDGPc25tXudj3G/tMAOaBRtw7k4PxPQxwLlQjsF+TUHJcQPC9pr7WxOvh3vwjz7oEHfWgaa81qG+/HNSkRp76sp+e5kKFivUOLz3Rx7OvCfmO5k4Anf+miPsbowT46OTUPpCK/t1geW9eqCkwjQq/FZA/62bmmJkjgvaN2+PdTNTsLFeHdgstMWypUr4ZVSFNtgfZVMDjZg43s9+rwWu2scrfk20gmWiJSxCJguvrmnC7qYGR+7I390dwgsnwqq2WfT1u3l9gn/fxE2uLufvTX51pNeyPxplqUeRf7hs0w04UKTC5z5qHHpawchBGJxc14VzznGBDVwah1ZD+K4gaei2IVKoe1/8cneU9Ps5Xzrgr6TTd1OUUzPaG7+XUwefEmPE+XthPUf+Xq7FeEuj7NpI356Hw3V1aynWpyFtWNiC3OoGKRXxbv/y9E1r+f9hnv4uQ3/R88xYkbJGg5CDGoxwIBTc84Rjw3Qapjbvo/cor2LUWGR9xVQ5RnJvoqAmZ3XQ9NAjU6hR2tiA7gsjMWuQyogdsnpTH94dCpwYF8TattxrrjIwUtr4KlvaW3kAlr6fKk0pHEz7rwTR3uUzlJ8G9zDbj/1g4o7XxDyptL91GJHejD5t1WHJVB1sNwajYSUDWrwNgfIP8z4X5+3s23tW+UIxp3WYsb0BPdoi57YaHR7JdqWPjRyHNArBvuOhyG5ZyVg7i3mywuHitHcKUw3N5V0fKaCmt3SyRV/YZwZIa3a3Jd0QDyofkKC8at+Z+M7wXeI7VLLsiOKY3xr78gY7xc2HdsoFUg3l5nwP8vtgo3wbe0pa2PiU9JdnKy+3kxekp63lOKS5Bc4sVRhxJcNiZzpxTWtPo55S1cM+0sQ6Efg+u6f0qX5b6nWiHS0+Eqc886gN3fPbadTSNcTuoURpg2AtXcb3tG6+jDbrl0uDcifQ8aLptHeVDdWw+Z36ONejsk11zfVG69uA8aafBnylqfI3OTnTmcJn6lBZjkM6blHhg5xXhWrDUONkqFE/kteI47XB+pHtM2sY64M3xuWIG20LxO7vGliVJ+HdDB/4NPLF/LVzaOy1LGJ+qIkrmr9stTG247iu35gw6eLN/lK9nEi8POcvnQ33oGyrDhTya5KydKQX5cakYtQ1V7BfYT04lyVFYurkRDocOhZN+s8TW4d2xalp3+j4n1spqGUoPNdZoqxVc3RdU041rb/Qxl4rnGe5VXLmvtrzm1bwON1TmugdLC0LiUBtRTdp0JR2VD+lLfWPH6l87GxuP/lvHOZna/ybC+Vc9mCuO3WU/XQffz06NJD9bHs53x4Vhff6yH9xlTtjL9Cq3knOrP3Duj8lbqGiUbc8EfFWi7tvE/BHL190bN8JLVskUrFyKv2XN8FaFOx/v806LnqUJ2Jxglb0Un2n50HfKSkxi/wCJYx0/0LuSV/NnpMxw4wfnp9nA+tiHYrrNaaV73SYKdtP15ZqHKtigOueYNy5a34fCpysERhQTv12V0HMRx0CHzenudX16HlRh+92aiTJeVWnRDUu1VSDa3Ns51kDl2t8rJnAdb6Swx+kuNOfpcKRJ+i5nHs9KC4l+1l36eaafuTXPNcs79j/1eLfXvMpOc5tcaMF7ZNj8npy7JsTrEaMHJ+NDFVhdLwas1cPAePdeF3/PT/qDB1Th+KbpwF6L/m5rLqiha8B3fYlw/JoMrwPG+CXnAz2YT1evqdk+x85IPOKDoQOhf9CHYbv0KHBEVcMu98O28eE4EKdYLyyGoNzP5nnm0Nn2OD3zdbo7F0dt2Q7nfuhNR0WepTI+eb8uHDcdDBguQjDbN8Io+/jPf7X/yXLvu9MqAHtmvTAie6yz5N9TGP/FIw7ZoDHihTjmfHvmjQTTHew58N0cXxKthDnNGizQovB1bzRrhtQJTGfVo4071uYvk1e962DHu/6OdD4YD3WyHf4iLsaH+T3uWieGnXbReBsUH/x9kM/o7bw0vthTl9k+3ZmZI5YEHZW+iP/nhSwcQ51WTsUI4JP0Ys2h8miWzil7SRROGsDeb4+QjcdNlLL/H1i5stNYsGjArGxfAnFlayVbt6eRp0KF9MHlQM5rvuNajStQVX8qhPzUZnrzRxv1i5kXBCf/5ysSKlsWm/pxbsItPqpl3TTpT2tpQ5UdCVBWZrakRj7wH8brzWt4e/F3i1ZrCzLEKku8jvZpMGxJ4SjnoSoT5Oo/HQ2Maebud7M8d7a941j1KJyWtKoFskxhfjDrUyqM+czfU6JxdLn9+jrkX9o4YFounphs/GdnGv9A/fL76RTxQrG91L3egpmeBwRfpe/0x8dUvB3tiUeTxiBYM9eaDfF2tiL5jXcZ2Hsyy8VK8HuoRUezh8nqr/LFLPttLDor8Wsv7wxy4aQm5dHNadmU+/ijzTk8D8U7//G6ZJrpkvhcjcX1mFVf+4sfRsbIP11QA2n39pKL947U4RHc2rSP1I5bqjrv3101orlPvrItx+J++jHv44QbxqkiG+bNajpm4gCK4GEI0pEhyaT690so34P13OD3h11Zv2ebdvOK1ifoXRSoBTt7y+16R2JR34R0vKQjrRxZicKTtco85u6E2vEsrZbmf0Vp09n2ylMGm8P942WCkv8pcD0vsj/e5CUs6Ej2SiJ/vycpvQfb64TzLaQ7aK+yTcKvJ0B1csalB+vQ+tZsl3aFQz14/HYFtwbz5UB+N/v2uSPAh7pMHmsi3zYOtSSczkn9x/1ieoWYbgYbm7PHgZYgc+dsVAP5PgxtY897Zb/XXJBh5p5KrSQ/ZiTnAf6TFdj69nTRgzauAcVwDx2E95mTaNy6enPVuKJ1Xl6Lt/rRrseU52J92nx4H609/E0MaNnOJzKt5O+0gA8+92Axt79jfnfilfpKNqfjoNvKyHiXBNMi/LGkL4+sHo3GoOj4tGoahw4n/7v804tjUWlcAO8exmwc3ZPZKoMWLA0BV2epqDPCQPGbkoxarnx7zLvyKTtzXrbXk8miGlfxonVi7W4RUlYHiDn7794Y9ncAjlHyCONxY9+wMf4MmLskuPq98S68Et1icLWLV5krdfg18OJsLusxIMiCcs662jhgkm0otaPdXb6KtA43FHw+yxY8J5OeU8SJ1aMFMoJGqwr1yBmvRwnF3ljmPyNNTxqrgNpOgdeN+iKDis8m9D033VgTY/IzBBkVjZg14dQRDQzx1EzTs7UV3u4W4e7MR1oyDcdVskx3nU3NU7VMCC4VLbbJ8Kx8PBL457cu+V4yaTl4vVxiHCPzhTZDTUI9dLiwXRv2AsvPPLIocUe5vxN5qKXTXxO+vmWKP1Lh2eDGlEz2S8hQ4fP20MwVn7OjqeD4TRYBcZCs0aDicvAOCTGSM+4aod2/a/Szw8H0RBlJXSss4cmd7lOW+Nt8FUcMtuvQF7zapk1LkRZ49YNHUKvOVDIJx1iLfRodkH+++Q858JXFewSzOtnrHnPmF/WwH8kx2SLy1vRXjkO2VdbD8jfo0czA1YcDsPd3ub1gh17K4I1Ubs1s8K3n/Ro382JBsu+tncFPQIaq3GtgQFLNofJtkkNt5o/8hwT1pFxj0EDv9NO5RQRMy1BDCjQwiFJi7UHJdTY1w3h1/LI7kUesQarsZZ13AqswWraU21IEbbXJwiXWlrE67U4meuNJzrCpcF5lFqQTSM9NLh8zFzPakatBOTqDGiaZsCJgiikyv+m307DJY90TLtsQOLztH/rrQdfWeDA+GktCmZbG+uSisNjRC+LyeJTGy2+u2pxKM8bq4sFNO45dMM3h9hemmznaHHXvvLRswrbk1Zo50/Swk9+UnjFMDQ76SkV7mtJp3Y4kN+8aKVe3crs/DgvinK3wumqNjgtx1aZe5vT/nIdys7p8PP+UCjkeOkvoUKVcPNzYB4t+3uOz445yGfd3p7ayOsD5ZirkWzvX8vrFjqpoWmq/v/Or62quvH83jeW86qVrSlMjpciVXpcrhmB7U4GZGyOgFQtzKgBztyCseN3tWCMB3MLGOcx8UQf6Xh2uKRL6Iv1sQOkHp+JHnl60uUlacpj3z3I1FdjTejZVxcqTHveq50qlmTmiCZjknBtgBY9rH0x/DphwB+51DRvxo91ATa4n3zNkftxzL3mfpzb4HDJeZWP1OpUBCJahUlHB7SnEltPenxgtHKQawdi226KrZtWUrjaiYoQty0wdVSB8HVJEzk9tFjRNwkdnxNUJ7tj+6ECOvjcvE/JGGrmcjG379RDHf7UOlFJZdk3PNHh1gsVUuV7dNRHjdQ25udQ+qGSkUPPeWC6ox41TylovXwPh3bWY0OsGl+bGNCsLBzT7quNZ2ysecrnvbjtdBfmePw5vjL0lxPFFJs0cfGNFnFdtah/hTCossDVLjm0csRU4ywLXsdzLcT9+S5PFtTGt2d1UFweJ9rMmSG2xCchzz4JLq+6Y9Y6JUafmEZZTWaY41unWhtnr0yrbondVfXwnOxIvV/JdqlUh/WLVBhX34CandU4NDDMqElj/DYbWENVrYXLpEofyXuhBYbeyxB/WY0UHxtpYR+gQeJ+JSZ1BlZ3zaTRM7OJ6+Oct7NuTJDlWtcjHsWNWevSbl+gNDoyWXLqFIVqN4ZKIUEBVDjWnUpP6JUVszsb/2/ek/fa1eOq08km3i6sC/cos7f0clOUNCEsEqHbI6X+4Z1odK9OND9bq3yz1pMYC8J4tyF19ysSm891NuHdlLpmyu5b3ZSFW8LpSRtXZUm2pXjw+K10xznAa8r9MqlL9x/n8DDSGlWa6e1N7yWjfbJQLRkjkppokUtajPpboJcXYYEmh9xSso0xlrFmOukqcYy1v9DSqHff9JafOGqbIOrOTsQm9wSssJXQuYI7Rt2IpYQGqWbnwNgX0/l1/qrD0oj2NCFXjxtD9VjkHoWM1gastgnDpUbmvMhbxZX+5SA5NtWjxiknqv9Gh3j5/Po3U0NqaEDvsWEIkXMIrmOYahqmmj73EYZ2Hi0Gv80WcaEaGEK0+LahK25ESajUNZduXckkxiTwOl+VHRiTkJZc0fhdz1kxQdS/Ey9cIrW4FJyEf7pIUA/3RssT02nFxRzKGppFxecOUfX+9bH89p/G/lFZ99VSdNA2mrDykBS6rzZNc7TBtUx76um9gxLXj6FHv70SnL8b/cMEK3D+zrOTOH/vWssgztbKEouWyDb3kwafV/qg5zBClVnZdHZEPvH5WeZ9pXkXqyr23y12tqrd0uXmznIqmREsLenXS/ozOwKJbn7SkPB2dLxbO7p+JV5551YHY9+COcbMLa5UuFWx4t1BRc1b5ZSfqJJq3ekmnTwbjsOHJMn3z5ZkUdGN3gbFKiWr9mbn12x5BWN/5+WGijh/U44nnjnQ92p63JN/nvZcjWeynXCfokLFSWqj5o7xzOXzoPOk4LW8rqPXcBFSmCpSW2sRTBrkFhHilnihR71MurY/mxivzxgWnrP0YXem/TL/ctIptoi4Dc+kVgEPpFvj/6SxO4diyM6LFGdzgTZ+jaSSM3FmeTFzuaJnWiG9yALVZf/+bUlzsivRoatsz540UKOm7B+2r1TBY7cKrEfGa07kVwbrkZn6R/Ots8Tnhyni41ENXr/Q4OViwpZ/fLCmIIumF0wmxrLyc/H9k3a3dbhyY5eRVxCgbqpsHuOiPH4gjIYOt1d6RL+X7p98KY2b28NrS/FXKeDxj/eSUmiD6C5dXRqFVkDe1gpImacXtjljRKcPGszop0XfcwL6A0Beei5NmZ5FrJ/EGLIGJ/5xYR0lE5asyusYyXd0H+lllyg8fTtMqu+opIepfvTTcYMSEzob8azcP+reOUBhFaL1utLkTwVzwe4dJGX5+a7KuJl9qfvTdspI3yrixWQrscFxsNeVMVXM3idjrpg7w9ywuvI7tMt3pDq3f8zT6L9FhZryuVdsoUZzB3N/a9TCleNejoEvyO//2WkXeirHStvr69GtXTjeyvfWxT4MhSo1ehusjFy8jm2XKvjcTZy8gftCpT6lQVKblEhcrREoTbjkTr0tO5J1WpJyzJJOVFT0w55tCrJBcJ1VCtM8lA2W6WJu/hihjNIiw1mLNvsEllgDB/Zl0612ucZYmp+LY/JWE4ud/AKjXDjeLZ5A0sOLQdISfQTSvVRSlb6dqGllNzo0P15ZMb3Nv/E8/228hnGcvG7RljRx52SKGOqgxbJRGlzPJQToCet6TyTHP2T/oEwEczDN6kyLE1BpovwO9AY83tMXBXKsdq1SOk46pKPWVQNeOKUb15y+/mMd9+K418gczssN0uCX9lw4pLujTmgaSk80xqEtSbAaG4hB0xoZ+5M7Sz7Tqg/BCu5Telr3MvYqFZGBUlC9QCn1cThyb3SVGg1oTSFn2lH+iuHK0qYexLk61zaMNY3RZ515/pz2fLoYvuC21/khJV5ZV6tTvdmnvYqdFkgeRb9JCltLr93vCyXuFWV0aYcdcQkYtUL2+80TUBybCKciOS5Yo8f+v/tgzc1AtLo/FKVLh2HSo2Qc+DsFw3dYYO0WG7QvCFVUmBvjzHVa5o9V9eslrT3USyp9HYGqR8KkF9GdqKpwp9qHEpQVj7Uj/q64NhGhfqHgMzTVKD6/GCDZNeolHSiKRMjmUGm+gzt1yfKid65jle8zOhJrBvK7ZA34st0tnUpeWhpxoz+vHiO+/5kmlFW1sHyiwbdvBM/LAm+7Z9GuAHMcLs+uu11qCZ7vdLiuHlNeKOjARTnu2aPDck0ovsvxxJL4MOw6H2bEBP0z5SmxjWdsUHTIBQVjhQpfdpFiN5L0ZkE4Rl3wlHxiHamHrjk10Icr7/q6EfsF3mtOV2ujf+AZSOwjFi5KFU1mZ4giSy3aB2qRvV1+zt0Ex/Icmns5ixhnxbp3Jm4y85QZZ9X9b5WyzqpgZUnJVJEzfqE41Kep6FjcVBxLipDSAnylO/mpmF/V71+OOHPDHy9OxeNZ43Fn2ngsWh2LN1/VeO44GjN9R8O2rpxHFGWA99med1EsX/yLxBxo9n2Mn3jT21cZoPdWjgmbJYpejhCuM2qK6c9rilXzHKSYhj0l/3d7peXHco2c1iRfa4WuaLvoVnOr5DTojnJ+3EVljdHrRC3vTNo3e514+sdWkbursWgxaYzEGjE/tGMsLHpEOzu33jqkxfp6VijeHCUNHBQhqQqjoFmnlVYou5Ouiw/NWpipDNrtSf/tM5vmVDBmv6HLLamTOCFdGDaZmoQOwdh3e6ln1lHSBAST38cOZnbQt4UFuObNfJINl3WY5OdAM2TfN/mzDk1HqHH2JwNePlXhfIzKaKt5Te1EK6PNfiXbC7bhlcJ1ovH7VHFVkwSvbxp0LSP8Ph3oOCWLvnqZx61cCzPxbAbK8ZK1Q1saW1MPmxg97GtE4oyLAcUXIlCrW5gxvvaOt0LviLn2HF+fCwxWcHwdUt5XSl4yWIquHYXcLsFSwjUv6ufgSftmjlcG5PsQY/yfD4g3s0uM/b8UbMD0UAOsRRBqyj/v2JIC9/RUND5uQOHiFDBflGcccMzK79M06+D3Fd2kwBU+0p5LYTg73lMSvZ3IQu1K1x8OUPYtak2sZcN77HtXRj1SHVuYNJuvDI4Tjuu0IspPA+9xGjQPEqgcoUSzwIm0apN5naF6fWsj35vniJXL+f7Et/a07JkO3eWc/OBINXzkc6hWIQxu183rWazdarrv06/pULuuI519qUPCPzpcS1aj/c8GdLmqQpScO7Kv4zXs90xcUc6PrtYdJwo8J4hq7bW4INv6p0HeaORMmFg1h0Licqh/5+p0w7YGtfcvVUz6+xeHDV0uK9he/5asVa7bOkH5ocES0tuPVWbU9RGxX5XiZK25Xro7EKa5ESZsM/tcfoZDl8eIGQmpomiLBr+/1uDDeMIU2Zc1G59FihrmfdF/9edl29jqmw5T79nTDTkvu/VAh78/qeEsv5dhO1R4MtA8j2O9BK5TcM3ihpwX1/7sRhP66rGsjx47cvpie1sDUjLC0aePeVx+9zdrsE6q7V8VcIf1/IPs6bCcP+ZX1KM0Xt6vjgF9q6mhWGUeFzDfmzU9WffHL0SPY3tb0DU5lugtx/MnwlX4ItvPvb+Go/yx+bpKy6wQtc3CmINsLdThS3Z1cniVgScZOhTqA2D1bDzauAYjMD8QrKlZeuiTkavN2poBO39TMH9l4pFhytyR0Upp1xQquD5AafWTk/h6QyGi2mV5vWrTUlSo9UPviXO3gJs6F9N++15MFNN/CRCt0hNgsNBiTIwHeu7zRuDWyXRuYzwNiltI/1RYRa2zmmMKfadREyzx5q9UKpbfkdvyEkpx7EbhAbaIG7WN7C+epRpzKyD5+Baz8zNxLba/qoALl3R486o5dbqnQ6b8bY9eo0KmHLe+Pi/bl+Uq48wwXlPvDznO9VzWwsQ7i3imEZucxonn2VqUyXnc7s8CC9wJl+Vvc0tinjEOMcUT6wdVAOcA/M0+/SkNxWNviRFXO2D/l1QErmmAozuSMPG+P/RBDcE9NO6tcU+Ndd1N/DiL4++kA2ssxeW7xTS4Viw6v35AN0JKqd+1aEr9MN3Mfpr0rJhjYl+ug+MgZ5pVT7ZlH3X45WwYOjc1YECGGi/2hxn1H3gN64GwDgjz0Vm3vtf1yeLQ1mSRPkKLkHQtDnQm1BnQFSEFeVTLIo9M/FTu3zE/leeaMj81ISZWnLkwRQw/r0HF41p4d+4GXPDC0sZT6EnGZOK5aD6p1ZBWbYDCJumVER/CPauK74IlYaGSfHb2xRDtcEm3jQgjBB25kaH0zfQgtkMmDjTXiB74bjZqUGxY3Fda7BUkTVkYgfvdukvH97Ylm6IOFD9olLJhZy8yzV3lmoGpVsBzMSYd0YojhyaJV7Fa7DuVhMw5PvimEfj57Cya7G7er3I+V8moC884wB72erxuqaCqz3VYJ8fYkb5qfGStla1huLY+DF3WPRDMAzPZJj7zX8bdFz91iZQ2OYVLE/esoXfBx2h/GFF+OdE0D70YcGKgYE1uY+531QrfrEoUpjkqV+yTRZtJk8WiGA1C5G9twxkfXAsghE/Po0A38/r1sypWxlm/PAfuwSM5f6jkRB1v6NBYttddT4ZhXAMDDi5TY9Uqc3vNeB0+k7LlFRFjo8fcZq60sLoe20iPPv0jUK+5HDsvDsdAF3M7wbPLOMZq2NMK12XbfqbInkqe6pBhqUfn9Wqcl+3Sz29UmDPjf+YHyM9pmle3Wb5316o1o+N/67DtsA7+6aFwrSHbT9k+tVGrjLNgeZ4h9wHyund1ynv8Yy7iJZWVeOhUSwy2tcDXysMxW74vXc++ppg6/eli9Dbh65ArsV3o93WlKDo2xuvk2j3iXePfJb+Km5Uzwk8q56XOFCmdRtGlnSvE6+4LRFm12iL9RoD0v++F3wnPBDTI/uvhxWY07YIOe+U71T1Njek1DbiVq8Ira5Wx58o8rO5WL5149g7PLuO5ZbXvjZB+t1FJfvl98XhGhLR8Sidqcgc0aWy6stM3Qa2/pvyrh3TU3gYDsy2M+Hvd+HQ06FomvHxDsa1pOhIft0T5lBRMignEP0ltcOJegWDdH9YhZP1B5hWEvsgX668/kuwX3pZaDl9EDr8ORa3gk1Rkf5a6vg2nsHmRgnFVnBOzvWZMlyk3XrogUOoR1Ufyz43EjrBwqWc/T1pr0ZHUC5OUMfPbE2Ox+Bl5Pa/jNYwHy789UdQLyxS277SwOabBvYPe6N3KB/OKJ1PkjqnE58c9Tm14dAs+P96Xz2/CgjHKi/MnK+02LqXPvScqvZf6iSczfIR91V+9IrQ+ZvaMdUa5luz+8DsFy9/LpBuNqWaRDhHndQhcHQqPagYMjlKhoX+ocaYy33meseyYXmqsD/J9Lxw/QaoUPkRqdyoaAwrCpXenJdqwvQf9Mixb2blFoNk9Kqpti+FBlY16v23s9KhS4E5DZX/bRKGHbkoYbJsZELc2HEOrmONieVZeYJaFMT5s01wPP1d72vFYB1c5J/9Jvgf3ZL8SFqFG02fm94G5iqyzwdoZZZX1aPTdkVRlOqTK68IHqI1zd079o4JbE/N4gjVxGd/HGrmOrnocinamGXIMktBKzvsd5HveyID4zHBMPK42+kj2newz+S6cmGpNfB8G7VpJDzaulvbf/SJcHU/T2tvlYqn/PDqx1Y+kVrfN6z3/b64Q++6T8n2PW+NEc5vp0VyOk2dPjkBmQwM85qhhWSsMvNfuK80oYc4T4r1y1mcb79/wPadoaOJU6fjqW2LM6FRadHW+mL9wPD3r34bG7/gkTPOdeHYHz1yy2W4NnsFU3XuwiJmVLL5W1yBBrUHTFoTg/V1g2z2TLk810JbcH3Hk4rqWOOKX4LJhQwVEj7NAZLdksfN0spixWoMT1zUYFEM41YbQrXIWNT08iRhDbYp5GEt9au9b4trbT7pU8WxlnBgdocXO9rLtTVBi2VxCSamBou/kGPdjjuOx/JMK3q/CvB1OvN/RR/7SyRJ/6UlhBFaV95eiZ3pQZjsPUu8dpRx01HzOAWuZdZVjbO41x7bUY8hXezom289QOdb2P6xCiBxHbl0bhsXvVcbYkXtHQxRrjL7P1ENqeyRUuvYxQoovi8Shk/5S1MhO1POpB9kvG6d8M9Fcr4t5rVyrYG5rn9k6DOnUlOZf0eHRVh1yboeiSmUD+tuEwHZeKPoP+BH3sOavSeuX79+urylixYfRIilWA/c0LQ7Pl5A7n3D7fi5NK84ku4vvyBSDbFk+sAVrJ/N8kkb9kkT/5WmiuKUGLe9pEFhEWDRLiZ2eWXRmqXnewTbeNFd2guxnf53elK6c0aH1XR2Snoagp50BV9VqPMpQQTn8llF3hHl8bFv+Dw757ct4nGy8BVSUXdc+DgyNjR0gOViYSMx99gVioIjCzFC2gqgYzCClzjCAgIpi62O3PraP3d352N2tmBjY/M8Zfnz/d773Yy2WrOV93af22fu69tnnTq9fJO836iJLtCNFQeNWiuc74+lhiZ8iaZY1cx5qz54XDAjwnV6ZmZllofx3eqEDmv1tgc9VK2DZUx3sp7rRlqZ65H/QoXRpJCxqGTBJpUaWsxotXu1iM+PiEPjUHANkp+SLOv0k9xMP2JKEr9LBXW+k89FnSPlPHNoNvUO/Nl+h4vlqulw1h6VmlbBujRMQftYMjWV75fo5Fni98T1bkW3GOlexZPbvblH7fwaiVddnNKfaM9o2tSctTFpg0k+f1hbICvxFno1kmHhbh7/WONOTtzqcOaTDvHdKBFUxoEcVFXrXUuNd0G9qnVBMF13z5Wb8597U965tL9kg/3aQVKtruNSoNBIe/v5S0oHG5D5dTmd1/RW3Zjej/2zvWZgjHr2tBDdPS3RP0+PQLi/qf02HHp30GDxajRRnA94HxKK9vxrta1kYMYubfCbbExflFc7KEBJTAT4lCWzUDz3bdlqLOpU16DUFOOOrQGEvA23ymmjSnkcfC3zrbY3tNlao+UoHNHGhs1902GCtx1hvNZ5XM/D/V+PpaRViGlpA88geVzrJvI7vWefZccVRj6zxVigKipDscmKkNX9i0L5GnNT5t4IQ7kcUm6bobRvwX+3t2WdubLPCWR1s3DzI6asOW1/oELpMjabVDRjcUYX4QDVaVrIzYl6ur4hRXXa4nXCxQt98M0T7jmN9T6SyLD8tJjdKRnUQLlxph8zgyTR34jiT9iqGWqFBmjkibpRS7VIdhm1zoX43dSi4pYPHFBWuOhoQPlGNEZdVODVLZnz+oVOWPC/cx/N+pUoevR5Zo1OxSho/KVZ68C4GVW9GSw77FVTrXgBFPU1VjBnfhj73NcOm7laocf20W1FmC3m44yq51WoLRHqGSovHdZNuPY3G4QVq6eKJtnRqYhu6ljBCoUhsSc7LzZG06yPRZZLLqjX2inD87Cn1s0TxrM5SeOdwKWpYFL509pcedGxCc580ofNJ8YoDtduYjO+h9JOe1bHE5e9F9GqrDi0S69ClgTp05nvKPTYC+ywNWBOgQpsz3dEz1QwXL9vB/K9dHjsTjnl+tJ3k+jXXCr0dukt+Z2Ikv5axWNU8XlK4BlLiQV/6fjRDkVrf36S968k22LPXEvZ3zPBXQz18ZXKqWayDzzcd1vVU45eTAR3MorDy30j8uCMzYo672+La8BnyooJftF5jhcN1sln1JalsfmUtrl3X4G0Ww3BuehHmeRSjyacvZ4ei2aQhRqzutQ0edrXBMCsrsj+WgXbtn7Pd9byw/2AGxo6ojktmGvg/7YqFn2rC/KqHcf/8kNVqPK2nbeMfTQ3uobeqwnL7Com9yZL8VvVD6xXjpBptu9Ej92Sqr1ukaHcwkcS7RXuinZSds+XCxkq7WlBgpAO7ttGcZZcU0Qi3QZheuYhaXXtLoz70p86vVrIBPzLQyDEd/zk/hS1GYfNuA3z2GaCYOwKddxlwn/uL7Y91OP3KgIo19Ph82QoyP3s0OOjgfn7eQfmP06/kdRxL6fHwKGljO7WU0jUWrofjpGuD/Ekxiqjv4gzFzSmtSKx1y+zKqBdqJb/Zz8PL967kVYlZw29PR2n4BbW0Y1IMbqnTpdW1FKSpo6B2NUYq4ju0opEF72j/ghlkubU16hW54nRUMe01zyBV77bocvcBtR00lKY6mmHH8Z30Bl/p3E9HHK77gr71+WVc+1m1rWB9Y5BnH209vCmsiHlm6Sw5fDaT1dcgFMl4kdcJYYEMf45MpqTVWeQ/KQG/Rg4ymZceNQajc4QBXyINaLC1EzrFGhBinoHKm9Ix86wBzx+mo6ipufFZxXUZSq5EyNtWMUPBtJ+kGpTB1jZPYl1GanC4mhav7kj4uJbgOySfqnbKMbHPF19K6fpjK7S1NkcTvs8TktzoEvfby2z12HJSjTM1Dbg0mceUSSpUGWCNNhYybOy8wlP46+Fp8z2b3rRAVX2sVOtMdyltdwzyI5SSulkbWrLfj5x7pijOOpnuh5OLzVDez5gr3G8+dqJ7O3RYw332vcVKPKhkQMQIFVxuKZFskKFy9z/0vssPT/PZAzw7Zbi5D3n5i1ZoOkkn/TtKHzxjcPQlpPBzTan9uFZ0/8IQxV89mpu01/KOubFN0d68Zzq8ym9I0Ud06M/HesmW+7CqBlR/pUJ4b5XJ/LdbU0oHPn+noMsWCLmkQ4U3znTvoQ7tuM+Iq6qCQ2UDqmUrMXWLCoN2mRkxor+in6KPR8JLqfLUkazINpn5rtRg604NXg1l+LWbIeh1DrVbMdakn53trDCtjQ2UDjKs/qHDFY0b/VWkQyq3/7y6kTjH18HQIhK7p6sg+/TTiC0Z+p1quP4jn/BSZoxtPd0GMUNKBruu0iAkUYM1YwgnaygQfSWb6vXLoQ6/rMps67wV9ki7PTYfK6EKx8yxQK5jVJTI4pM1WDVKg0mWCrxgwKjOOdTkVzbFeQ3Ek7oDTebHJyMeNdrxPjEDKlUIhpz/nX4tDfs+p6HNcQOqFvG/O3Tm/KOYjuWlGv190IHO1OWVnA1br8GAIUns85c5tNm/KV5WyKTvoX442qw6bD9coOk3y+y6xRJzFHV4KP/FeU9Kugz+b5LZtnepzLK+Fq0raeHtR9xmGBQ++dRqWr7JfIo5mRYrgyrIHFu5P8lIc6WNd7nP5bF6fowarjUMWPiXGm6TVcjeamnEKMfZoa7U26ttpBm69/1Dm8PyWYPKKez1bw3cmmkx/ybDhdpB0HQeR3418+mXRTxca/U3mZdDyngcbmLAgOYGBK4hzHQ3IOleKnbuSoXqgAG/PNNM53EGX4vTMiQtM4cvX3cbcqV6T3R4yePDdabGYR7fVYvVUE4ytc/5STJYJFnA77w1en/mcSzFler+0aE55yRV56rgxMdH8ZzzyCOxXvbdODdvis0x/XpHudgTYj9seZnEggcks+a+Gmx+p0G9dIa+JRJmDsyjex+zTOZTcArB7SrAGplKPZ52aErzuG3e4X3N/c35AB/nsYtR8NsSbTo+jhFcUHCT8Xz/fW7kRTub6BHPx5ppFYUaPP79HK9G6aNIdOoxGNdPjSiz0YWlpOd7Ykm9qvTVKwOHY6+w/jW8UXl1BhKVtdBvdhLaV+uMDfaVMbPpEGTvL4t/a/cbynjh40F4rDKgkPvQ1lld4Mf9qOXzdDy6n46mZ7itnk9Hd+mjcYxVLH/S3ZOP3d/ek2H6EDNEvh/Ihk1IY4obSWiwUAOLpoSnZwIQGDGWcr+NMZmXJimvaN5qcyNndu+hQ+VOtch/iw61D+vwrDQC035nonnDcJw5291kXgRHNrvy3MiTrxp0sP5Wk/Zy33I+mPuYyd1R70sm0i6GodeuCBOc6Kvo99mGZmi+U4f7irp0/Thf/wIdHDl/6WrNx2wXgaWTlSa48LMltHqyDI8WmKP+eh2UpxtQbb4fhpzSYSRUmF/BgMUeStxao/yv9kRbYwaWUoWDOsxp5kyN/+U+kPvrk4kqDOR+sKe5Cv33meIEj7+yxRK+Kku0ddBDauhKrfk+bM855UC+5yZzu7ZTRmJDgQovG5Tx8o1zrLC391q3+6+4v179i9K3prDmdYewKYUamLtoETpWgYzrDJUn5NOLlzl0omWZn5g2gf+7soZXpecyHM61wKa4kaxGvp4NLNbgmJMWtfcBx44yqO/l04SFeTR6dpm/ntrIBqOHL/XcfNcKU1/aQBGVwx5E5rAq3zWwb6rFk4J2WL6dsOduPh16m0cu+8tw88/Yo35wmKeYy71zbeDaJIcVP05nY+9rMGeDBk2yCRGnGTY9HEsTHPNM7MU/zhJVuZ+fX2SBSpZ6hO7yoN98HZ7wvXTsghrz6hrQ/UYkqrdQm8znMk8rVNLbocZuK/z7Tgc3+0bUic9rsEyPvUvUCK1tQM3nalS9EmmCy67zhVr0NMdmOwsoF+pw2b0Byc7w2Ldfh7MvlNDZGnA7JQJLnpvaWZ1tlqj8QobJztZoy7VG7FBXWv6Jrx/3SyUFalTm/uVLoRrPDqnQS/2Bho8yw7Nfu+UJ+dluQs8Vm1uhfmlbaXPNMCn5TiRa6NtLc7u0oPjfHrRnej9FwfXGJGyq3MYEpxAxV8Tb706cu6hT2aH9GvgO1eD5H4ZhFyTc8M6hsU1ySdjVX2SGnqUTPWc19fE8lFnoPnAt58yeUVL3kL5SGNdVd/VdJHWeL20+2JrWRKUpMm5IJutQT2mOCdvMcUNmj1WvdWiq8KDdrnrUvqBDgzdqnK1jwIaJKiRtjoTgreMHZBhxberLYGdni0m5SeQXPxp18ZOtmRWFh3tG85jhjT0NM5Cs64axDb1N5nOXpzWqnzFH7z7meF9FD6ssd2rCNdUpHuOrPFBhJl8/3eNInBpmuu6ivak/LXBqiRncuJ0EW7qSH9+HU97rMC5chdpcb87orMYKzkn+s5/lvzMqjMLbgwZEHjHgvJsG244acLabHtOgR/YbA7YP1GP3X2X7L2uTBSa+GOU26bAlEg5Y4KdLGrPclcYelWjQLk2L4wmEKemE85/G0+kMU7sOdjcz+k7fjO+Ud1GHJKf69HsTHxufz5FnInDNzoAx15TYVqCE74f9zMPjXzb20yn5qY5rXB4NeyaPOXuXNXrVSDH8RIBi/s1+pLRuqUiwtWd1hlqwhB2xAbdtrY2Y39NPsx1tbsjXKZ67DfI7II+/f5WNi2mruNUiUFG/0kBydfRRbFvmwPyG27JxjwYEPK5Tgd0dYIeu50roWqNsr28XW8hf137ieTDzO0mze0qyjEAp3TMKGYMl6V6EB3VUNKOiNQMUuYtbm4zvzEUZdtflPMtZhuY8zlb+6U5fbvDYx/fDr5Zq9Of2MjM4EqpYNTbpkjDjaiN8/ZaEZqcNcJKGo7HlCLz9V48fO/nar+yC2t9CkXm+PwzBcTjxNA2HvE11kciNiD106Bj3E3y/7uvfkBy4RrXg/KXiThXyOW+t9q8KL0aqEFeR+6GTVjz2nm44sHdzrzXP4+R3rPia6rtKAx50kQofRWNCQIRUv05r6nu/DW11HaEI3dTCZHz6rzIYujpg4kBLpPD9sG1nU/K102NzsB4L0qOh5/HdOz8Kj2Sm/mXsX9bwamaBzVPN0KCqHg5d3Kjkqg6Fb3Tw66FCAeet/3yORGiU+r9wX6xsjbhEGz1OHvaitZy73HLX4+a9SNzhvKClXRTuLjXFiXFWtTdHzaY8VvNYYqN3oSMfdPjB99KeqyqkOHJbP8/1e6YaW7ZY4dydbxTu0cRT5BhCdzX0VA+U4cCtKKlmaoRUu1oMYgrbSa0ONad51VrRyZVJihFf/EzmZfjxP7SohgW2jjfDxnM67L3sTAnXdYjgWuDnFRWu8PgX2VWF9T9M499szl3Lsa34s3bJDekM37+DuJZoyePmcr5+t8JUiOdcreaBW1LH0vEUrf+H7djfLSD18jpmu/Gu1O/SHYWt9Q1Fi2XH2L/nB1Hjq1vYRvVmlvmqCjuRki9ZbYlD3ts4Y3s3hlpg41weG0I3sT7n0mHQXGBTtldB6TP+dy173Pk0DG0PdsbP4XbGZwWm+wcZOm567TLCwxx+uWZIKdSz7bXS2PuqWsistTCPIEyPAObOzaeLE035tcCWt9mJx6N64R7Uk/uk83wtwsaqMaCWAWyTGtn9+Do41DBiZMW1EdhqikfoAa7rtGZoKF/AftbWsidLkmHmOBIbZzAcmN0ZLzfOIqcu003a+/3SDpYrqmPkEhvcrK9HE/cAqlpRj3mFejhuiMEKbwNiV8YidaEp/9TwuO632AGHj/+inlzTFq9xpucndPhQXY/x35VoV4Xb52oV+iSa2llhiCWO96+A0LOl9N5Mj0ttvanCAh0iS3S4syESE/n4bLpFQt1JBaFvOu1IMeKEzhF2J7SOX5XR2LXyAwtiIQh0Ho0Dzz0w9FsqpuSEwf2jp0l7Hw9ZwHrOb/paaI2pB3RIT3CjI9xuTp/WYUmqCsTtrG2uEvP+qPDvJhsjZquvNd6/OO5Zjt1hn83C9MlM9kmDnac0KDkoYVtuIN6F5NLiMXn0n/0s/y3akYoXfxuwbLUBTU8NQo21fJ9X1mGUpQ7SUwMaOeuQU0kDl+cjTHCtuH045BgweKwBCSt6ImkM13zuoxFXbzQcbnLt03W0yfOWYTJ0qFLbmHNaba7Hto/B9LpSJvpv0sPJsS+2tue8vSAGttN6wVCjTKd2cbDEl0Zt5W8am+P2Shm6t8hklb+lsxHvuR47q4HDFELFY8DhFbnkNNg0Hi3PdsD0bAs8CrVFrdZ61FvUmM7wddzBucy5B2rUcDbgUdMovGsWZdLPxZst4VzTHr6BFdGa66o4i+Y0pLseFevokdM3Gs25H/w1OhIz/UztrPcRC4S/t0VSfxmO8XVz3eFGLbmt/O3G7fOfSARxe5n5iseJ7SoEbHpj7OuriUXUM+KK3LOSNeqGyFC8pye79DCR+cxNwntJgy/rJTjNagvXlmkU459GrTZ+o58lVrj044R8Vs+N8tjS3IYGnQxLzYKliJKu0jOzaHS43l2idS1o76zm9Hf9wQrFW9N8+a7Z1niWZIUerWVw4vsn544LbSrmvJ7HlT7/cD7BeXnrODV22Jr6+VFc4wieLTi3I9dx481cKYVrv8B7Ogy+q0I0xyXu5vgfpjq15C2fjyfmmLTAAq6cP/bk8WHoRx0e3dRhBn92Io8P41+roFhruv92z5Sh2zALnHxmAcUD/mwnDxrB25M49k1XNcI4bkGIGp7tTXHNz5nj7YpSGmtTQgm8jd57ncmN85AJPCblflWiP9/vvzJVyJyrNMat8lgk8lnluMNDsph3mIYNstBg/nENMiow9PYIxDVtLt1NMtAr81X00TeP/pptg2FZFsb8YPGxDFrx2QoTj12ntpMkqjCiiCpuX0M/6u2ke7M/0I7GW0zWQdj0itlldv2cj2uUnxudeanDtds6fCpScf/E/edJFTo3NR3f8xhL+HewMvKZGjz+7bRwIdftOuzg8XbQDiWWcD6YX6LC9UZqjH1XuaytwooIufjE4+GrrzT6L3OUTh3Hmi0cwnaM0mJSUw26r1Ng48R2sOybRXetJ5j081RHS0w7I4PfKytU4Xbdc76c7Ljm6MH30sjCSOyuZ8CrFWr0uqlG8yoVjbmUOPka+bakBl4ilyLyKBV3DJbaJYRIQ+bH4szr3tKcvj5U0DKQ1CWjFVimIOdlZfmsNXJLPAveLJ8ywxJbnWQYaJ/CBiwZw45navCzL9djywkd7zL0Tx9Po07n0NqtVhjaUIb46iqPllOU8mfRf8tFLq5VeKTU+VxXyWVwDCSZUtK89aHjVXxoToVkRZJdaxLzIXK1Ikcr5sXJRt5IzM3Z61GS/CaT7jhHobV7kGQY7kVSrWb0vNcARUqzpsZ8suin6n0xiXyy1Q5LiHzyzik9GQtMZSM3a7he0uD7LYaLg/0waIWBbs42zfO5z7LA8WBzY7//5nY9pCbXQ9xPTON7auYpHi+5DjALUuOvdDW22i2Q9t5wpjUvxrMaO8lz3Pp89rn+YsntxwSF7dtxijsTdWygVSPK+aFi7VpHMv+xN6RYPZP+d1xJPG4OEVe68Ni8ydGV1nHdacf5UpUZKozidtaYa/Cgy2oM7rVTWpx2SrI4fkiu7mruGT/a2+txr4PS44z2AbenSAHN63VkjT+HBnzTWkpxcdaS88pk/7+qWkhC44u2hC4TekxosWlPbWD/ciSbNSyTXc/X4vMiLabfBkIvMlCFAjqtMrUzsSbCXvt7O2BbPT30XZvRTc4L7/fWw9IvCu1dDLjfJwZFR9SY/M0a5etwtkGgV2LbEgpJtsGO68ksuGoKq1SR2/XCEcheyjAtjqFCxySqfi+PzlWpZMQd5n5a7PflMmsMCrHHGMph9Vbr2OhZybDy0+LlImC8fRC2HM2npIhppnGFY9a9LcOl8vgw4bMLnfXWYzLXcR7r1Qjm85kzSo3ceWqjjy33uZY7Ve5dztng7ilLnBuoY761c9iSRlocW65FqEUQpg4EmqUX0FU/0/M4Z70NglWVsHiVBWwb6FGpuZxiuZ94oNAjcZIaf+ob0Cs7CquWRuJtn6Foscr0HKFK1CBc47HVrSPnm3O7IqaTAU+bp8NtejounjBgfd90ZEdawFxpBu3J3V6hCxd6Tmtj3+hBsBVamUdJDUdESIs2RmNI11Ap+VFLytC2JHXRMMVm77Ym/RT7tWIVS+RUlOHCNR26RTUkH97PGdy2r55TI5nz3dt3lQjxNY0PIs8T2IXHhyc/qPNRHVa/aEBvt3EeyTm29x7OqSsakFpHhdy2SuMzAvN9swVe/azjKWxMtJexP5VlW2WzVL7/1hRqkTwoELYdCM+vTKCPTXJJ2Ee5rcw9XkVevnfbzPCVFp7pIgXO4mul9ZUO725CsW/rU9SmGIX/7MYm4xN9FO2KPtzk4xs3oSF1P6zDC+53O0xU4RwfX7+3KgTfVKLLp0Scvli2DiveyJD6zBxHz79nA7QZOBBynZ0odkXAoAyMG1OFz1kSXlfvgsDBjujR1PJ/ci+yz/3lbjNKKbKdDVa0S2Muy8awN2c4J+Dc59BVBc40JrRQ5tGLT7mUPassjqX/zXnn+WnOnpdsjHmmSR8yWONTWaxJsBZWN7Q4URCI7ccIVx9PpKeHTO1MYENfyiDe1dZaj8EzXKk250puPGZHvlJBXcOAtV/UqNhf/T/99DL/SqKfgo+Kft6aomFBi7NYSHMtLJZr8DIuEJe9JdTsNZZSuV2LmO4TYAFNzHjPK/fOyoVeFdzA4kOYFOIfKi3IiIHyQ3cpsWkb2lLoQ8NztYr+20x1eHmuTujbGnzf9Za5UWNuZ2+5bszYqMZRzuvY7GikK1Xocs8aEbtloH5vPDcZqslzvXQNxXmsZnGslL2wj7ToQSyC7VVSg5MBZJXoR0XmekXf6jDVxQussDnJDp7TbDGAz8Xr6W5UzPehtqYef75HwprzuvsrVKjDOaVVUNn5u/9YGV7Kznn52VhxvSFD8p1M9n1mGktO0WI33/ObQgnDzAMxuyifftlNIOEf9jFLjNu0w0P4ie8+VV2Fr3i/KEqKKe0jeS6LxTNESseZRDVmtKV2TmMU37qZ5rPun7b9H208wlmP0nuulMf5z/ifOsw9yHUqX7+mnNPVjlUbc8ACI3LCv0OCjHY2cVol3J09gk0ekMv+XOWc504S9s8mVF8kwW+YnkrW5Jq09/HnDxJc+cFDC/yzX4fas50o+o4O1bmG/9JahahKBszne/1rV1NdLHJLYu1Efqk/5xBJha70kfOKVq91WFdTjS68n30uqBH51dRPBMy3geNoa+x/YYZ0Tz3crzUiS77up1z1mBYSiSg3rv+CohHPtZmouxAYMf+i7uJMgS1E3UV6ZjJzXzyGzUvU4sBuLTr0BEbNZpAmFlDQ4fEm4xNcxHuwHRYu+Ekb+LqvGO5Kx/l+/9dFDxcnNRx5PyclRyJvpMp4BiMw4kymS69Zbm2ciyiQc+XdpUms77gENq2nBtMLk5DQyB8T9Axdb2qJGXLoEtflRnt594P29GvtdezNH/r9xhEnV41ivafnsp8vknFwgoavXRCymgJ9w8eS/t0MErpU4Dyq2+P3FCe5yN2IvE26xST2vVYWWzecx7GvWhhyAjFmSXv8qlpIHZdNNRlfOfccMpnzu0ecf9xyIR3nB+bcX0dU4PqIx7GerdS4cF6FHs3W0AjzAzTX7xUtVPTApIcJeD1UhXceP2hE31Qcn3qbCudWQY0IHzwY9IDWPQTO92phsn6VX/6hXQetoGxmjR5XOFft4E4JlfR46qBH3eWRaMV5z78V1VjewJTvrqlta8QK3H4+9/n+nrSS+6eDF7nukKsxgvPPbUfVqP08EpOCB+LIiSd0pLQ3NjYzh/JdAXNoXZMGuyQhHr1Z3HUHrv/OkI3TUEp2b4U+Ti8osPIP+k+caPP8333K8nXNdDiRxDnTAAUWDayDGM8wfHboApeCJMgNySb9vL3DCmLNw45YYTHn84qKrjTssQ4/Oa+LrquGks/n8YZqZMxX4dBFGQpL/9CNE1fkHz49kZ8NvVBP5FHWrVVKveappO+yGJiN6ywV1GxJxbXa0JugJMWzg21I8LPOS46w2RsXSoKf7b8wWxL8zLNdW0Wjhs0Uuw5nsV6Po9iSbRYsYIcVi29RW3K2aC1tuTsEp0Z8opXnBhj72mDMQLxwG4InIs/wVIfJ59uil6ExPG9E4JcUAdgno9r9kVi+aJb0vniTVCe+o0fAOB95dZdgz+8dVkujPdwCMhJcAqbomrJ6CzwDVvzzTOE48bri08sQf8tzNxVibOVzIsYocuxizMOaadiRT2OY+oMGex5psbA/MKUqQ8zJibS3II8Ch5bxpec97fGi3ju50NKRp76Q28hUtvFif1anhwbd5mrx7Ik/iq0IOyIn0LC4bGqrKdtHRVZ26Nck2QN3/pBdpg0O1BzL0gr0bNUsLbqXaLBqO3CjWxD6WU6gmBMTSPgTgWP3rdB8xAe54GZmfP3Gsiy2NM/AZoRrEeesxfc6gdjvG4iK5/Ppnvt4Wt2m7Byo4+CK+NN1hWfkbSvsaVBEPz9ks6mdk1hC2Ah4+2phz/X7zyWBmBI3jm4MHkrtq2yTunzeLyUHW8o3dVkq/233t0fH3dulWfXbBcx4yAIGObVnrxqGBIxIsJJw3lwaGj7c/3R7M0mcnYpam3oBh+Wirqu85mZ6YT/p05FQabF3LF517S3dK/Al1xJG3w+kK+yb+5rs90lnzHC7miUGnrLAppM6rLdxozVcS8/h6z/cT40Ibp+6aBV2jlX9l10LmxZrKvKtW+s1pDi+90YIP8H1gwPnPUN3qLnmURp95QBbe5zt0N7jrUOg56MzIz3+DpNBuSJYenpBKZVsiMGa9b2lH24K6u/dhqaPHql4s6YliZyQaEvkh0QdUqCnDUQdUnrISnZxdw77vjYFK5KScSooCHN/hyI8eSrZfF1OIjcgcCJPMPVqE8/HCy0Q1dMMti1GM7+CFNbrogYV62sx6xHD30cIJd3zqdulXHrW6gR7fOgjqVYcZDca7JT/veoyW+tzm0UlBkg5su7S2MEL6C5mUnFgM9I8dqeTlzsws6qdmeBwK499YurmF+THTi2QL/g509X8TjHLz4tUFPdQK+Jv59GpxBhFzdyGbFdLVybvmRlwprsTE5pqg3oeifpKoa0863xgYi972Mgkx/xvigSz7exPyXxqX+8ce97gIos1cDtwyZP+Lz4/tX0iloYb0KCrAeaLu2GDkvu/f9Kx8nQ6zM4YMDMrA6/9y/jZJL9KSA2r41Vf6YAe283QoHU2u7Sac8L5GrBXWtQ8SNg9PRBZEyZSsHYsibk7Y2eLB2sWu9aXnLxSDrb02vDaFmfGh0otbPtJ1yvEYuPp3pJyMWhpWx86dCRNMdjWj05SWTwSHOmi7XrPekUyfD5ih+opY5lttSx2uXIy4r5pcJoC8TIyCI678ii9cyGdXx+PgBMJJuNbPmEgngYZUBDA44Fje6QGGiAVpyHnTBqaHTNgwpY0/Gc9yqxtZmjT3gIPa+9no+tnYOXtc8zrcHVcapGB3oMqYPPK4fhYvzO+Pa2Acnu5F8/5eL63p9DEYrzZPZOYI9OznlO1CKypReXFwKaXEqZUyKe+e0x1qjhfFufTQg+8LtbhzlE3KrhdVj+48IYKsZwPnlqqxtVOamOuTNjkuifwFOfTjWuukQv8o7wQqXWfcEmvjEH106HSUwcfmrKpFVW/o1E4ZrUmmwk2Rn3Zv7qjfG34Ni//uBpe9pOq4Oy5npLzx2QJa2NxbG+8FHrQj341aUfaIWMUjWYFkTgnLNnOedXQHfLfH/q692t+UL58DeeVlVWS9+wY6SNfv2+cX7s4+VJ2Ulu6fDRNse+4ab2pWDtRayzWL+S3Dn+5u9PfNfSox/l1hecqyHic7v8tEtecI+Hx/he996sBt8BxjdxfKDzevzvvVcHFE3eqK6X4IUska9s+mHcuX1rTOoW211DQknVTFf4vw6mFnQbrFmqM7Q1bUVavcS4hCcvzDDiZa8B1+164PcmA2vmjkTZxNEpvGdAMo43ni6JerUN+fY+9DjM8xXnOxabWGPYjVJK9jpGmTYhBIdcR7rfb0tz4lpT6J1mx9KEvTXu2W5qTXIHCpg5ia5qs86RbXVnUpC3Ss45Jiocb+ysWDctlCwY5kNfNtux7VgCzvrhVerhBIYm6hH17bZCSucdd93mWfOOBTE/nQdYwzOwuxVXpLSl+xqLLxljp0mJGLwb4U9TjMYrQpgEm7dnM+0MDh6hgPscfvTrasKIhg1B5uSfZPZhM/faWEA3azK5Ix8g/fhnpQ0tpXZ4FQuK6yEV7Lm6pLj0M1vAbECIpJ8VIiU4xGOUcLkVY+FPDCi1I+p2kiC8wrW8Vz/c9ZIY6tjLs5tx/7Vw36v9Fhz9cT++rqkZVbp9R91Wo9IdzrdSy+Bc+yxKZd108BJd3yvlN5ioDe5Kdwh56arHisQbvO0uoahMIJ/c8+vLD9BzIaZ0NNjevhMN/2yOO24vLQl8qCdKjbyM9Rh2Jxkm5Ad1+RuPCF9M8u9VWM7yOsMG8v80wiMeji2NcyfyBDhvs9ZixUw0Vj0crrqowoIIK1buUxVv301/IvNM41/p9LSFqg/4ZHM9o+CjWmOuV9AgNgncRdnkHwCo6mxyumeoVgS1pb1n2rvk6aJT16Mg/OoTyWNYhWQmlpQHudZVIHx6Oro3L/GfF2pYQa24/9D2J+WytG8bajR7M6t7QwH2xBh+rKjB6voTMgjQamp1LP2+lSRNnDKRbYQXsd+NJARNnLzHaWaO6sxWWHlsVQ9Oms4ldO1P7SjPYVfc8ti/2i3RK11ZKamn1P3PSQfbeI36qlfH84VnfUazS9zx20ToZL7hu/JXcDodfElyjxtH06EJjXYfAiRqPFZ8Py6vcLyWvQhlseg1h7RqNZP6HNOhZTQPXiQwR4Qp0vGCgYb/G0stFGbieWlYnUOl02f5bsiwDyUcNeMJ/ty5JQv0jBuxT6/ElSo/dbwyIVulN1m99LRkEx9K9sTHmhQcHu9PvunpozPWoyPmAI/cTP2qrET480viMwIw6aGHMu025aoYPyyzRNySTtV6exi4f1OKEvRbWIwmjXgKBMfk0pKVp3T3xuanzwAJ/tJxf3+d2Mt+FTlnocZXz6+Vcf691NKDxIRXcZ6rh3XIa+zdxHBPnvouXWspHbLkln/tiCht700Exb6iNon1OPWphY6Zo9OaAtObPIWn6XfeAlcrjkrbPWUrM8Ka/8h2xOzoU47KqwybvJDVd3wyj+nvjc28lKZVH6VPGCfr58ATN9nRCpa6WCNLG4NnXHibzo8jviZivmdgpM2BzeFPcNuP9+2skmr5Jhs8mA7a4jzR5/jzXw6+0lrBaZY0qXEf/m+dBlarrkcH3cPv3kXwuDSh+rMKkZmojhxMceVBhgMvegnvycq7cbWu4FH82QtoTF4PwRgMkz8tEL0a2oedvtIqJbdr8Vx6lXIdnch1+oMiJJtzUYckpHXzcVXjP9fuDg0pcaK2GYtB9Ju6PiLoLsX70cbPx/orT1lDF7O9M0WX9cOr2K0RRVKEaCxtek3WUpwQ4N6zGom3iMa9afFl+9//V5dWz7I0hdQ3IszYgZgHhkpMBOJKCzZ9TOdc0IHdFCqb5DIL2hykvqLIqAVu7GJDR2YAdfp0Qz/nP1+x0zBqXjq2nDFibmm7Ue2eeTGHSHG+PtNPHPIOzMlxPr5jJGjUyV7w7b6foOd+Jvs20VmSknpBmnjgoufdwD7BVHZVEDXzuOysUnS10ETXwdZQJnoJ/lixLl+a6j+bxpAeOy/pJapswcl1G9HRIjqL+qSDyPF9WvyRifHlsF9xA1zeV5U4czUbv0+CbjRb3PYH0UoZuyCeH2FwSNe+D5WF4NVGLKZsNkGVojXU6I3dlYvu2TNwsGYyDs2Jh0yMJgwuTsG3gKPh/H4MbH///eWlV0RIT8ZvG/jnHOXIG3PRXmKpaXXiEZKAkqTLqdU2CV5dQPM2qYjKPosZnbVtrY83Pj886PN/tTL1f6eDINfW1gEi48n303E+FiudMdYA4ixXnsvsmmmPqHx329nGnz9xfb+F7sNcXFXpz+3RPjMT6sWrc8yzzn8+byxCtficvr1vrXJTCTo81sD1JWliKMwEuNY86EqoXTiD5VtP8S7mmmlBJhntV9Dgy1JX6vtHh8XgdvPoqcbCGAe2SVZwLm55TivM/cYYXOM8MFXjMa5xbnz6e1SFhmQ51/onANHsDqnZSoqSL6r9w5mHFdKJHKVnx/dd5WQM6zWODz2wdPryNwMIKBjRppsTUXBWEfhDzvslxsVzoh8d3p3sI/TBS3lyx93ugIvtWAn240FqxwacCC71pxRZt7xNwfbG9yT2pDzd4e4ttsSDKAb5XdGjWohEVMz3ONdbD8U80WjY0YH+iGt9+meZDRF2JOAMWdSUXHuvwItWFNj3S4ZClHnXi1RjM16/zURVebjIdX8i/v0jUfYsa8K0XuObb6UafOC9Y5KBHfykS7TkvGJSjRp04U5zITYk8VVhuJew6wONmz2a0qYMeAxV6DNocA50H13+T1XgwJNIYL5Md7GGnl3uKuLl9+2W5iJ2Wg/ykHgofyT4sFh82d5Ry3njR6dMB1L5Fb8W9F640w/u3ce3nVjRHvy22ruXtWY9MYZP1E9nHQ1q83a1Fhd7t0aIpwWLcRJrQd6LxzHUL28XE3Yxev1Yy+za7pWDX8VLzC+PIbrG31G3hLtaq7mXWpaA1m3azHtlc38EiPDexo/urGce21coeLUsne4gcr9Awe09OYyWnctnPyJG4dkqLj/uCMKqwI6zMJ1F96zkkzkCN83LEyhjHyuPR3bcZrM64FGa9UgufJlqc/8zg0om4Js6n060LaJXvDxLjGXXQV/5bdktuNne55/FVMlR/ESztPK2WHipi8X39cImNDSa7o76U7pqheG/e3ESn+rz44RY77xjzNtxlJRfaS76FnaXXEQvJcvF0CvJoRrfbe1LHfGJOf0eY2JnIEYp8oZjbb/56tP7WhLbxfR/dWY+NvSIxy90AFY9fm/qZ8jNjbexsM3yLNkPmWx2cj8gpcjG3t1s6nP8RgeAqBnQYwHX/O7VRQwmMOGcUmtF7qgWEbryYMYbtWJPJ7L5oMea5BjO+Asu7ATb98mjl4kkm+13w3vPuv0ngqn3UIUjvRosa8P1wTofanmo8qmnA4VAVRo2ONJ6dGjndLAuIM9+sQb9InPseupzBhrgns8W1tcjn/KyDjmH/OUJm/ljqtyjfuAbC1oSNGddiipNcrI1l6/5SvgJSe48YPKncSdryuwldW+hPFbyGKz7WbEPbLl5giiq2xjMcofuF5v898gVbeF4tzR4RK7WttIwOvdhMg0+Dzg1U0PfYONbVLcxkHfxizFCX80/leDM8Oq7Dut9u5Mf9zPgnOqR+UsGymgHhLmqs81JB6WFhzNVIK9bKhyRaej1uMt7tSZeX9H6Dv0RV/aW3nA8c7sakSzNdaGdkM5oyO1Kx5Krzf90bfPvaGvub/aQOe3T4eM+N0g/q8ImvZYFeBa/KBlwer4ZvKyWG3W6En3YOKOk/jbyWbGEbg9yYqG/d2nInbZxQLL3p5YFhDePo8YNEqhh5j+58t6PDUVOJbSzTDxozS4QOnCAXYxTjm38zi/1+lca8HbTIWaZBw9EMebpANJ6QS6075P+f/RT3KXM4j7Q/4k5dv+vgUVOP0zMiYVHHgClf1XBYojKehy9+Pk/a4H9dLs7DKwxc7ynOw/OLmwTMvNUoIKePK5P/1TCg55+7igae9xQ1v3XzX7jkieLuywLp5vh9rKr9XmnnHiuvs/P/kfbOnSiFXGikmBchV6xoF8FSPo1h8778kZb8/Uu6cqi59Cmqpsk5ujg/LL87uD9LB7eimjT3qg5ZfE8kdlfiXmkmiqp1h9vICFi5lPmJ+W0qQWjitS1rYMqkyjjokMM6OE9llxdosWxPMppc6YAGsiBcS5tOUmgBPRh7k8yr2iL0ns7r7+XNveKKUhsd/NsCv7fWl6ya+El9U1Q4VNJesjzVhHa8r0P1EaaY+rsW5eRYYri3JTp2mmfkZ+JH1BoX/Bsl5a3qKuW6xeLYiXCp004fGvzCj+7I0hQVo0zzg+W1DOwB3/OcU1dJdqG/bujw1E6PyU5q9Odxxb+dGs1Wm8aH8ppm4Sfq8fmYG+tEXbmey+Gx96mrCq8qGvChjwo78pV4PbfM75bfyRPzKe5hNrw/gwXU689aVtegeJwWFnf9ofIIRu1RE+jgI4PJPZvyM8pTJTvYx6J0tLY+xz49rYTjK9MRdNkWC68ORaeVIVA+toeo+xWYawsqQdT9unQzg6j7PeAxgW12SGQzfLT4c5zzs7MKNNAGozvXHHNSTc9FzYusjDWO93lMemOrR4cfXtTYR4/xnC+9fxiFxc4GDM9V49cbUx4i6t2iLB2MOc35nFf3v9qEXs3nmJZ6bLoRgzDud9E3Ev2SoiFsStQiDTyb5KVycPcS6yc4jEtAdyklnaQhcVH4tjFUkjIbkaG+Dw3wiVck1jat6yo/4xr+1BxrKuvxW+VO8zkviOB6et3vsvsB1S+rMZupoW9QFm93J1yhD5uy5GGhpdRrrx0KDndlpz8nsVYaDbbUHYG5qyW8KWoN78FxNCY9m0Qt5RQPS0R0mmK0M1v9eLngFfvVPaSl0ztKrXZHY16uUvqib023F/lRb5/hCh6xacq0GazT+y8k6r5Fvbeo9S6ts5vNyveQ4ga0lWoocumJcg5ZObtTwuNa1OYSY+OVTkz06WHcL+pQ5OAh2npXkuxpbifDmbMxUnDbMOlQaRTc/rSTpl9uSjvPeNOf1EGKfTYBxntu4v6yeF7ccxP3ksU9t8cJ3aQto0OlcwuisXRlZ0l9tQW5XWhJLTTDFG7XW5KwMdHP7X/HoWlxKYna8ur7tjB0T0LHSwmsi/tLWubyg9quHEVJ6b4o/FpCzu+KyW3RH6r1jwwJWVqPIR0fuY32W+bufswCkc26S8/qRkitT0fj5Onu0vcKfpQ/tAVlvB2hiB3U0ogTd0HEXAqcn90nN4FT7egqOVwMk0amxWCFMlaaIvmR9UxfejYyWaFZ1YJEHd69yr9pwOsVriKv6DC2tfHuy/DMLtKPa0ppmmsMFp7vJA1hbajnvRa0tq5GsSfehwRGrPv4SWYQ2PzGNsaavuHdktmVKums2ywNWiZqgeOEDVkMJc/yqHO3sfR4gaVRu58e6uzZa12GZ7mG7/i7u5QUFirp+sXA4B0hlb5uQ/W/tqHUa1rFjDqtqUzvl+UKBFbcNxTvUrRKZ/XSktji7xo8jdTgyEsJJ5IJ/lezqeBIHj17ZWus2a0WbO01rO5zedNtce7iTCdnZi9pgkVn6cKGaNDSAVLxjwAyLGCU8HyYIiKliREnzoDUG8fLBa78LEi2Nlnybhoj/dzM99qWAZKipYLCrneiNbUzFUsiW5Dvi1RWUL8Xk9sd8Bw8a6Nr24NMvq5KPKsyuijgWOLVgLmdzGn9ncsBTrnzpX+HLpJ+rLANSJ+xQvqyvq8RN3NgsFx9vIFc4MW70vZcD+jX43nAvPW/mJvTpQCdYb50PHGOVLuOZcC8vMXSpgXf6OoQcyN36Z/Zwd3/1Ce5qMFu1CRIipsbIkU1ikYT61CpgUUr+pjiTf6xQxQPzzczYv437xHvutQxjTXPG8KUg7j/zNGg1kIFdrYgrPsnhzbY5NB/1u+qq1viWroMHYrllBM7CivpObu0oi10FqPwoH897NmXjAspoaiQ36DsGY4VGHEGKL4nINvtRj9mOTLNIUf25JctnBYNxlFPcwRdMcPgzwPp+J1jbGXKYfJe+43m2HdEwBI/rBncDSUzbtC6xl4Y27U1lH1mUqEyGJ6ONbHhVmVsS1bA4rYNmv5Kh8CINo0a11qLRwUZ+KPPxJK8TOhKBuK1gxrViocho+kwbDuegYPaMQjLK8sPrvH4RVZn6nuJ88BDBZZQ0QB2b20aO0caVOKas2IHwpT1fug7OZ92h5jebxRYkVMR73p2SIfAd86kHKPD0d86NDitRLo158l2ajTVdsfg4xbG+y6ttn+Vf9/b2KPy1fFy7zdmMLwIl/5NVUn7usXgtaKLFHS/FZX0a0NfI7UK30IfEveQRVsCL3ACc+u9BRKeZrBtPTJZ450abKihRepDhiGXCIun5dOKAfm0um80xPl7PfvBcN9sjquOx5mwPY9JI5BWqQt7c3Izjc36RIl9g2j126b4seMrGa7cND7/uuXgMpvhuDM1/5DA/mybgZnbzrHvjvWQUzMDjZQVMb94BFzvh6D/r4rG3ITghL+71zDmJqZMHWDMT3g7dsLKPmMw5Gss4ic1QEiFPoiSBSCxVzTG/hkM0SfRT9GG2A+JC24wsR8q5thLp2xrSqVjJVofPY3Gev5h+ufFrORQaxbc75skauxFH0XNfVqDEK/y7zOsWjOKHWszhD2pkoSuIVo0NShweb+EOivG0dXBKSRipsAIfyRiZzm29GiotGFAuHStYywCrveSGmT5US9NW0p5naKIq9yWLl0tW4fkhmYYmDDNQ9yPPffgG014qmUtag1hV1QazI7RoFGmAv0iGHosyqaU7GxjvanACbzACYy45622SWe1Ioew87W0SHTWoGN3BSb3IPSvm0WnB5ny3YONflK1Ugtj3YWO6+lkhRvV5Trg9b86tOykRnwlA87tViKpigp2L8p0jvhOyd/Lz3mWY6dYj2bN26ew0qdc42RpYGHFYPWWsHQv3+uKPBJ3yI167FMJ7Z7/yogT7b231LLYhums6B8NNtfToKsjg9JVQkPfLIq6n0+iHYEZzh67iPbKsc2yOkkJtzpIj6dHYfgJSFdqNaGKH5vSgGEDFWsTvUnEaNHePm7XncMS5O1qWxo5RquKI1mMYSRbFKzBrlcajF3KcHAug7V/HlWgbBLPCKzACB4i4ryI+atvtZdu5kRLx4qiEDG9vTTtdXO6m92Utu0ZpDjE46d4v1F3PLJH+TdVdp/7SnlhWWxKlxGsv68GwYVafF4lobprIKpPmEBXL5ju93KuJHB9uCZSuzrRhLU6/HVRhzbdlOjJeeuJzSocz1Di3SEL5J2xhJ9lZ/nxoFDPuu6tPDM2vqG1N8OkI29aS4NqcH52sLOU0lZOU7q1pHmOAxRfd3qRwIm2ZJa2ELhom88kcL+TDexP3V5McTYJa7ivs67sh0sJhJNvDHTEX0frHc2wcJW18T6lsO2n0evlQlf5Puws1R0RKtlOjUZQK7VktrUVVUlsRU9rDVPszmphxIn2oi6V5dnL9abltHRmqR3FBi/V4Pw5DU62JGTXJGxfn0sLp46lh0e+sVpbB5ng1o98y+bXsWTH8qyY/ZtH1LVjAtxyX9O2gpcUf7InLa8+34j5u3LC/7Qp7piKdw3vkIF5OZfY6i9O+FA3A8qZlXCgeDhWPe4M+x1VjHNp9Llye4i5XHLui3Fe7p/VsbROkezpyiRMOMbt5Xlb1A8GrC1zyTlktMn6CYyIYwJ3Jk+H6VurUbUuOvTaokOdZd3R70smfIvC8TUrDBNXOJLdX/VJG9XTXYxvW2yxm7hX3vPJKMU5vxzF6s3LaGb9CYo9/p3Zxq6d2Nj28wPu9wbb3aEGCazAiHMn8a/AhXfKVkyzHqeYM2MF1dicrdgzuxPrldKBFVRYEDD8XSf26kqxsa/69t9oS/1z8vL7VRsy45h952S20VYDm/oaMCVD2yX+OGKbRXPrGUzG93WBhREv3tXuDPcPw+tS+0k6OE7V4W2NcMy3MKCKlxIXJpje2y2/5z3k7h/6p0AH+dr65DpPh3k7ue7/V4k+ZgYscIvAQbtw4z2i8hrOknYbjbxO1A/GXu4u/RnWTmrSKRqDHUmq1aQxfT7oTScPJyiGVm9FAiPaetDU3mgvovZQ4L53GckuKNPZF+4DTx/RYgy36dgPEmo+L6AqNU33n9h73+fbQHxPZ8pjHSpXk9OuSnpc43rz1epISPUNKOG6ysIh0vgdHoHZs9wC4js85bjojSnMb1oW29FPixact9YeHgiHaoQFk8fT8MPjSXyrROAcCi0gvlXS1SCD+F7J2mgd2/V6NHMs1mDcbQ0muQN/jQbqfc6llavzSNQTCEzcEx+5j/dSeTn205swaXblblKNLjEIDQ6Xws61okWfuR5rp1FMiG5F4v66OBPodXKOp7jHLs4ExHnAsruR0qmsrlKpeQyKWodIqq4tqeXEVuTWJknxT09fEvmW8txL2J8L8tL8Lcx1hBtrM/C5ovnE54o3I2R091cyhbw5yHIqH2TjZtVnjp7bpPgGSRizZ4hpHvvmMFTrZUB7tQHxUyKRzf/e6ZOBwT0ysPKcAe5VRhmfKce5rf5CIm8j7PxQaTrW2l5g+Qea4tywDPxyqIZ0TRKCHENw9kk1fK1sDZtetsbvPUVU2+BxquCsXNxx7KSIlupNDJEudY3Bev/eUmFGK3rpReQUolW84f5QfENJtCWw5Rhxn7L7kDz2b00tm83j2NuDGpyVGK5VbodBqlxKt80jRzdr43yKWhRxJi7mVczxog69JKuESKmdVSwurukiTfVvQ4u7+VJeQZpi4fOA/zmXEfUsAityiuJde5O0bH2tXHbSTwuXUC2W/QiErhfDrPfjaOb0ccbaJYFzWmdrrGHq9/M3iZqm2rPy2Ry/EazeHg0We2gxdYIE/xFBWP8tn64vyCXxXDmmvf0yz5NW6+TFnyzgsT9E6h7TRer5PRq7NveSnGf4UN5eH/rwdYTiyX1vEt+OiGonw4wBBQ3F99am/3gh/57zllQ9G0mNj7eQUk+q8CS1g5RjI6f6v1zJLlSlqD2xLolvTYh+CrzACYz4VlvHzN6sNDyBfU/UYHLkCDisD8CIAX54MnworVuSTS09B0PkMUVtenlNushtFrlrcXrbKNZvuDl29bGDLd8/PVYBve6YQ1HPHImTHhqfs70+X141IcFd5EBF/tPzIlOMaSsp0p6PoL09/BWrajuwb1Xs2dD2/QOirSsx8U0O0Z7TlzJbE+2KPvh+0MHrmw4jknzwz0d/vLGOxDTfKPh9Hol6B0Yaz/qWVjbDIe1A7D5oQKuR8Tj/ayAW3dCh4w4d3Hu2hPukFpj5RQn1vypEP0xGI2mk8a6faEfc/XOPniI/X8/SWC/8rP1Y1q9WGutVX4sZTsn4PYYQ4hGE7R8LyT4/n8TzQi8I3ShwLS1HughsQN+BUuXUWCmsWw8Evw+X5t3zI1bKaKFPluJrcDsTfzaznaXxPp+42zdlvg5LnGtT+7462GTr0HpZGOSfM9E8rjtkM02/A5LpW0oCK3ANeBxL/d2AeozQYeAaHe796I4LPzLBQlW4ZdPd+MzDQnOjzxX3BtNrP5SLe4P7Giqk9JRAqenFSLS4FCh9tWxG3kPdqcasnoqqxe7/D5OFN3YyI1a0Kd71p6eGmR8Ywj6tSELEpyQUhvrB9aaEFl3GUrpTOok1mPPqOd3LPU3vZp9jlrX2GOvk+gcfoh4dbkmOu0/Qi1kbqeqiYDLzP0q1Djaht7lq2hTrS9tqLCNRUxsx/yhlt7DFau0wemq/hhatP0nL3jem6hctYNt9M00bMJ/qvLtCmRYFxm9siW9viW9u5Zgfo8ZdXHH77RjafvIKhSRfIed7fYkNb4mK/zykqe8ekWesFRbvXWK8iyfOgcQ3u8q/1SXOhtL2XqRLVXfRqi/V6ZSPO7m+a0cdbqloxs6F1PPpXBOc/7pnbMrrHcb8smbWSrJ8ppQWhRxm7VzvsnorAtkWfXPqMfQ2Wxp6zphHFs9+2rXKqVdiNa+gsMlycfb046/ggES3oIAkCmFZ1ToFPJtjKR2bZim9PJTs/9DBWlp2vqwuVtSiDPBd6no27Au12m+G2TcGsw71B7HZQzR4PzYJdpUVeMU1xJJvGfTuVPb/Wcci3hW0SIc9kxtQH84PZFd06Ourgq+DAYXBSjx/GIGn12X0wDbO+KxoT7R11+s8ex7wU+qt/SylnL9G6lfxmN/0DrUPvUtbZkdRj8JJTNQYCpxor7wt8a6Mh+kIrnmNXQl2Qatl6ZjU0QFz5g7DrGYhsGnmaGLX4kxAfKdK3P+b8JL3L8qZnI7pEHVUhyZjlNhQ2YCiYSqE9/tf90WHfqdy7I51OhQvr08v+F44cVOHdX8rUcHWgJZ7lBgTEGE8yzb6+cBXtO/NNbnwpUHHLRE8LYH1bqtl0UkaNC5Mwh1iaO3gh9Q9qbQm3XQ+93IOI/DiXcWXdcCnhjR5ig7L4nV4f6Qbgn5nQnMkHAvi1RDvL29L+Or8W3J34XvNAyTpfZCXNIHU2FXcRmIfalPvfi60w7ebIuWYOwlMeVsCY1GX63+O6/4xhenq9mWyfSOQuEaD1En+eOccgHZPx9HWY4kkvn0mcJWufjZ+A01VSWb8xljnM8NYtbBRzCdaw/UW139XCBYdAnA6OpvWXcoj8Vw5xnzNLPnW5X3dHf82R4JnN0l9vZP05mcUimoES8eXNiGn/6+tK4+raf3e6mZOaEaSIUWRUOjsdz1cKlKI5pQxuprn6dSRZJ4yz67MQ1xThsR1TRkyF5FZMl1DmTP8ztq+5374fH5/nP/2s9fa+7zDeta71rNXdCIdq1DFYoNuZD6gFljzbL5d3fYlsw/KemusGdXMpb8UtdhN2pHnA2WvPlLL8Z1p4hAbmtpynGJzmL2sk8Z+sn4LY1lHie+1CBHCZmmS2G0RjfvqvdMmnHB8tISkRpNpt99E2R7jNLkUzouwNpVVVqzIKE4Vl29Fo7omGte6AK/SBWY8y6aAysnEPjGWfWQ9K8Yyrlmqu/QuapBk3dYPzrtdpaz0rnSiTleKM49STJnanbgGgWsTuCbhoo+TzK1YIyznrq+Uru8hfYr3g+msoVJL927UIMeJvjePVeR0+4FjP1mDh3GrLnwgxt2oN0mY1MQLm7fR+MMqGuYN1ZzfuTdyr02kh3nZxDE46/z4jHhsybb4fIY1dRbUcpWaJg+VJp3xxXw7d+loXUdyz+5CupsiFJt62Ms4TSwvnzP/T4unk9U4EborWeQviEZav2iYbSS8fdkLF25NpFn1fu0zZU0e5mPMCUeq9xVHRXOaf0SJkSeV2LNxKAbWUWGB5IlwXU+Za8ox+f80fBjLuNCZycKuIER83K/+/xZG4f0hJyRnEUJ1U2nI2SziGivljYD/NDZY94Brr1Qbr0nLg55J8fnL6Na/Y+D68Ty1enOSSvW96O84X3HZNgiMY5usO8h4vlcT9yT4hhaI38NqaM/NRLx+9Y16fAnF9uEuqO6ujZ9xmt/I2QFw01XHup8ysNPeDlZqfmOWEYcN/8Zh6m4VFl6IQ4/EtjiytgE2zc+j7IBRMoZ1DxxNDZBunYzry/siJ+UrVeW4Y4ORLtqu6AHzbt4y/+L8Ks8h5nGcq2Uul1fgJNmUuEj+rXywPhPSy1e2ZP7EiqbVHq0ofdhRnn/smwbL9+H5d7ssRqzqHCYGPYuGflkUDh9RYP9ogZW66WTtmE3ct6fp4dOMmU9ZOpj2IlgKOu8lLV7gjyUXfaXl5EgWE4imFKQqbpxxkscY22M84xjDY2jGywxhsSpBtNkZjQOTYxCn5v3RlcCOlOnU4GEW2Rb+Lz8fXRusJ6Dl8Jtc6z+tKk1MR6qweB6NbR1jkFoLqB0O1Go2lYyjsmVNUtYqZY1SxnHPE2Pr5XpKoz2GSfaN/FFaOURadLwH+dRzpEaF8YpBer/2i3KvjMberEol8nQt6UaFEg6flOi4xgvbTVUI+ssL4/t7/aeLyn1WbEuDPW+WKva2UIqFf8Sg3udoNPEHYtRrRbrOFLpp9Gs90YdP74nzfZy7271dibP+5nTmshLx6n2zMPjHOeWMeUMRFjQUVwN+5Cf4jCPrUnx7DXZNg0RxZn2kaPAuGoH20Xh4QIKrMYFuTqSty7OJ60j+qylZu8pqVKKRNffvvps+VFqyNUiKpwBMzgmRvP7qQ/nBggb8q1IM2uJEB2bU/a8eRYPhft9Gz7LF5eYTRUmbGCxsE4v2PXsjrPvviO8yh0xrTSOu3WMc1/JV3j9pxfpEhccrSKssWliuChcOtyLx9LdoON93xLI6AiMVWfS8R9T/q2vEuAj1OvG9uwWFGCtRmqGE1lcP7HyUgdedvRDUYZBcK8h1Y6wRxfb6j3S2YpxTAEkRx3pKXzcMg/cIkpb0MqPMbZ1o40RvRal2S9LoS3HdGWPYJuMWPI8RG1wixfyISATXi0aNaw+EHRBYfmkyGY2N/MVPjYbLe61yWqoeLzulJnRf7ec9TyWMMgdg0vMMuHoNweGiwTh468f75D7vsLCj7TS4swvGiUqbPmJ8lyhkd4tGK0N7dH3jBM/PKnrfZwL1bDkBSnWMtLxPMAb8rULN42BY152ARXvV4/OQEuemOyEzyhKhR4chd/8wtFkXDce58bh74h0x7mLWMWrXfKSM53sduVAfBt8TYfrAAqPi66G0bX9EjtGB2+5esOjqjKjcecR1CfrtlhL3lXBcybUKNrZ7aPZnb8l2V6F4pF8u0q71FhF1FJRl/Eh06V4mbpeG4vIYbbSZ/aM3hH082G48Cr4qMb5KiZkjuqNmag/cOOGFXSu8UOtcHL7mx8Hi0S2xKOGR+DdyrxX3sIT7F7aNe3lTOKx0VvzRuq8i/FM8vbg5UHHU21CsGGAoHpSFO41+ZCDYJ/aVfdT0vBwqniuF6lYo+i2oUFhvzhFBY1ZQq3GFwrlboWhfBuEzxkeKiDRHwlIn5E03weARo3HdKBpP+yQia6kFevumwn6ROy59F7gfOwoe3naYoPRGbks/bI7YT1yLy1g+g1L1cCPuQzN9ot4D/bTEYfvW5KlljMm7HOj0o3v0wWM9LRpmTcxNmLMwV2mdleq0PvmkqJNRLHYnDpI6LXCRToWvJsecFTTzqD09beBAn++4igZhgwT7pfHR8rQ6vgweg6ISdbzSOx1XAtLx+Js7TvW3x+0Pw3HTZzhs3sTiRFySjOHzrUZBpjKmhOJk3KucVrjuk4rt+sBv950xb9tIHJpsh5WNfdBgrA/4WfgZ+dn4XI3P1LjX7vR4AymiQE9q0n2H2J5wir5WPBOv7KvFYas0EX4/Vjp/+R9inMYm288em01rb7aFbfFb2nZlPPUvMEPisVJ6Hv6JTFxbYLbjLRqSq0/9qp5R7sOhIjCprbXXvvHiraI1/RZpKy25SNKkhHM0Xbcf7SppT74hLejewdqifFCm4D4Jy+/59EJ/g/hjzXKnYKN1grG6o7Wlyms60mgDe7rlkkiKgscirNtT0cHCRGx+dENijPaYauq5vxbS6wajlUUk5vX3gVl5HeQ2T8Tg0EpaZWOLfsv7YcXCb6S0csG6Qkf0mu2HoXp+P+o8en+h9CptsM/7TibiiV6+SK58SHkViSjZ8ZHue4zHPEMXHPf/QO/03Yj7LTS+avo7xtyZTZndPaQ/V/0tima7Uc5+pRi5ypl2rdOigWG54mecWe8gaPo0omz/pUSFeky4BFDUsAIqS6iPYX7zaOp4W1g4G4LzdOt1DgrWoeZ8ndTnQzvO2RV5tFOs+b2dYlRoX6q3w1rR4U6VFJL7r7Sl2MUpZUO1xOdo7a89pC7Ro/BhqwpP2o3ExFfB2KCrxJNzaejl1A4vv7ZHvutAtA72QHmbaLyYFi1j+CwuybU+GKs5k9t7pSnuVSfBuaIpas/phUFPPTG1S1Nc8HaH9p/95DPDrv3akNfB+cRnccHj8yQ+jzv4cRstnqKS2m4fTsfcqsWuBwvFoJ1jqW/+IzHRUI9eD6yLtF5d4DnzO7GPB0IjwT07vzc3xLttyRi0oycK+jsic/FwjPA1R7HhAMyc5gHufWBb3Cc8770XAmrGyO9zsfsTqtMvFp3WTKPDCxtCe4Qldjw+Rk+re6GoZ3OsXR0J22wLtGsdDsuDKhxbFYYBEyeg8bR02KnS4XjCBU8a98PDI8MhlQRjyMMENN+QAIRF4JkiSh4viUd+1JfzveyVXNOoQuOPvjiQqMLbsymwXJ2Cm9dU6J6ZAqvjRyly4TMa0KOGDM1HyPa4Xr9++7oodE5CUPEHatewLdYq+8G1vhZOWbniWqATODfA2j/luo2Ja9CqrhsS16T59tOS+i2tL41onCv6ndpPcdfviDGRN0W9tSEi9HyMxBpB/Hwz6Rs13hskPyf7+flOE4QfTUZfB3uMzOqIVzu8ccPdBHfz+6vjIjewLdZ/mXPvEbEt1oFhe8c23SL3gKWS16gKcapbDBnZrhTXlmRR5552NDOjNnGvQ091vJ3zaqdwaTvFad2z1SLmSqoQ0y2kphF60orpfvTaLoX0L30R7+fVJf0WrYTkX19wD50wOEaXBgeJpa0Pt2dM+J6/RcNxBtKOombSmozpJKL603k/bTqwq0akv6+WSrM6i8/KLXK+hzUPu7+pC02+Z9oFfaxcf5PSnVypYG1j/OlzmFyLbtPzjw0Q0PqorCvN9qrfD5f7+Ngu+1DLLxLL6w4Rb/Se0eBOhRQy3IVG37DFE5dy2pn9jljDjON5DRfQxPNbOqWjrGU6grd54+wgM9AhX9yx9EPu1SiUnUxGeZRK2uTQmpijcF8Iv6fBHeIk7RdzFB8SpimWKt1E5+bdafczL3Fusb9IG/pEOrbHUGLewO/zdpsdMn9oVSdQthkfqIWy1fHwNnpBNv41tCuvG0zmXqGbNV2wt5M93n0tp1UTHtJB7+N0g8ZA72gQFmweA6cR9ZCVk4h7yxvBRqGDLgcIRz9W0fp7vdDQHfK74xwa585srh0S3MNwSLlaGv9tIW1sMkNKOHlZHNiaRvi+RfT8MJY6vTMmq31nBd+b7bGdoMMqDEgYIet0byYl9HyUuF3RAamDWsP/qzvezx+Ifd+j0GJfjHwN/xf8LrX/16fxqctoUBcV/uqognJFHxztrsJSu0TsX5sIqGOjGPU6/trglNCLvUP2ezeLXQ3srXeuPiWejzsront0ksZ/dpAMT8+nJf9MI/MYU3qyxJi8o2yFuYsk+Pl4zPBY0fbaKFwbt6DFg3Ik57C1tOr9JulQty/C6Xkl1cqrT+LkGup8wZOqW14VpnfD0bLkRx3Lbn1djB9cDx3qNSfrd8k4XVkjBrrbo6d9Cjx2mWHCkxisbzoI6T4tsKZnsZimVSKYT3Hv9dv+kpVyd75oZOyo8IrsoDC45UdfKvsq/MtqidVl9UX0lmFOq9Z9kdq9HYd9b0xkHc8RZ1TweBUp9863nJEOvbB0TDrfDY9Pu+NOh+FQLArCqQ5JcPwSh5/91PxYE/ROhAr1UlSYl+CHjrEqWN9PQUp6Ck6o16U9f6VgXdE0Gmq5W5RZxRD7zH3+3C9unLyQVBNJGvjiksioe0hssXUQ54xb0hW3A+JU37NC6/ldYj/L9tVFxwEj//NzyVdd5C9NRkmhCYY0dcD9fzwR90kfxbvcsbRNP3BPMusJbAyYTdyTzPa4L/lg/k7a5hEg5V++Kwo+HRF3Hw8Qj0/2oqK4G2JuSIXg7028GayHitQfeX3vgxOw/0YY9EU6/hycjjF9euNJGwmGlf6Qxvsj2yQBlosS5OvGHW2OavtInFTHWRu/h8s6BNey0mE5OR3GjyWkjnTF4hXDIU4HQUQnomH7BNSf/IIYF1WuLT+fBrfJsjGePk1GpUcb6L7vDNWgoZi93wBb9w7EPB9X/OwnfxeD+6/52xXNu8ci7tosUX67KTqn6GJC1GKKVDljUWkdmCyrD55rPEZ57nm/9XPiMcrj817pRUX0un2Kxa6zxb9OI6kseYlwHrNavN6sK2zM3CTOM7wZ3x2Bdg1ROnqM3N+zVyRiYHdzqHqnwkZyR+YwIHTJCMw5aosrHwbj/owfaxdjeW15tkclYxkXsDgdzoXpMMwIxL7pXbH51ihUHR2JQoc4DH+QImvr22ZVidSwv4n1Jnl9Y339pLQ6aHBhmfTXeUfa2+GimDMsS9QczSb7eqa0+rkT8RrIGF5DeS3UYN83m04x89ZLKWmXxODG9fDqkCklz80h6ZQvnXDJFT+vu5pcD2Mb9YxFucNUcda8E4KKSuiset6/NeyH0J1vqEu2EXgdC515nRL2H6dXC/zkc53QwOHobPeFpvomoDLlPWVfboSvwyTsuvOAGoX0gGVVN1mHg7Hfj43Aw2MqMJZxrsVp2O2SBn9XYxyqaYF7Q/sgXc8FdzdFYNqGSIzcvFTi9ZP7wbgPTLN+JnmtUGgFrVcov04UTkt70L47aeKmZ6w4oF0prXjtKrlaRsoaIj/PW9YBUbmo8N1NHa9dGIY7kgrklISSlkmYflKFTgYp+AVXX0fWHmHdEdPgZGxselXkptsg+msSog318Ol9BLa0HoBXxUZyzyD3GrYMSgDXhjDPiS32FY4V0WhRGCsWdz5HEwd0xfoTOdT1szOm1zLAiz/vEvMq7k9cVauFzFm+bkqQeVWiswVSdNKgd2Uw6q8djHXOap7YqgcuGPqhooE/fu5v1NhiLjJxdCPMPbtdWjLvu9BuPImSAraIrIa5tOLUcHK0aitzL8bx9R/bOLdKLkkRWn/slayrZygqkuYrUhZMFds+t6RZLuPEy/hgkdDziHRvs4v08/PxuwmIjJfjLFc1r7rUIx0Lmpjhuzrmd9jvj21L1fupeo8eZxwtx5Ecm69JXUbcQ8sxPcfzqJpIa7cNl9YVVYqGA7MJFSuEma47GdBjkaw8KH7mHcxVymsZEPOV4hNbaOTtUqnWmalkuLua2hsPoDVZJ6lY4U0VZ0zoZ96h+TFfeVSdAduKDLg3sUSfDxnYlRmLp9djsThPhczwWLmHnXmVBssY7mOfWaLE7hVKnChwRtEMPQxWDkYPPU+kfo9A2JJEObZmHPuq8ZH5mFaUDiw71xZbtOugts4CmrrGh87Nf0/1OvuQt+cy4vuzr/JZ3pof+zRzlk6PMlBcmgGn5W1hoPbZ9VoMTmfHqmMN9VqiXoPW7npLvE9zPMJxCMcJrLOQ1qYxGv+bCIO9+vAP1MWklcCkR1/paiigo+YPPpNCZOzeN6Ox5qgKjGXcnDVKdNyiRKv8zljXxwZatTzR4ugQaDeLhdnfsTLmz9wm+OrVAIytah4l3yv8jhFuL0+G9atmWFdph6YvB2OcjhE23fBAz3muv/zvzB+YkzF/0HEtoc9Do9CtYRKt6/iAmkfpw+r+fHqR1wYuU43AfdfMbbh2l/uuo+9OtuTx4vb9Q6+eJgZOp553FEl19J08m9xTDHErVAyvse2VpTys+JlXJVbnicvtLYl53H0qJP92WqI8vpA2PKuHdt8yaPLwJ9R7TQQ1NCRasnaxYGyh+R4xc/USJ8Yy7s4nc6lPqLnU4tAkOnV3OlW1aEI7SpvSvCpr0T/GUHAvMc9Bzdzlecz8vdzYDgfafKAIqwlksM4OZ3TuUMHi2pha0Aav65X/wsfYJo8ZHi9HcJyS7ZuI8R/rY3RIbUxqtZJWntVC5tkxFJkVRjw+O7lG/zKumcd5TFdhymQVErSHw2KWCofTUzFobirO3FQhNzYVMytmSq2fR9Ow3RtE7htvp5CeOwRrDZkW7lFk5hUq3BRzxesNo6hJ75Xi/YmF4rVeA9Gpo6tk1WKCHL9osHwf1rfp3SCL1id0lAym/y3a6OSLRJvOou1XEzpgu018u5MnX2//eR3x/s62GiU3JrZ3QlpLK76tl1pm1Yi5W29Tm+jatHnrchrYwI1K3pbKcRLHLqxtxDEQxwl8rwy6TEW7zlCeyo6q459TYOhaCszMpcmVN8gUK+nnOItxjGHfd+4pIOuSnZQQb0yhZ/TIYoaCmo4AZVXNIbuLc2Uf2Z4mFtHYc6/bEJuyL9PT6xJdiPtEcxpsIn2PM+STV0Nm2/YR1zBr+u01P+7B/+e4Cu/+UWF6bBSs1PvbNPd0FA5Jx4MXKhT5p4PrqPOnXxOanA/nf7iOeoNjU0T1NsP8w760uHMfGr5mCWnfnUsfdj6ncoO3VPrJWq65dr1hhO85I1GvVZzc39/+ihnmeqfhtwt+qHZ1AxL+QMP+CgT7+MLvTNAv9jQ5qcHz70m7Dj2g5b2yJL1Qbeo/q1xotRgj8orHUr+3dehsnD7xs3Ht9s/Px8/cTM3JT6m5QtnNSJxVrx/uduq4uV06jj9X4bR6/ed3wH5y3ox1CDR+TirIQGFhBiyqxiOyPnOZKHhdiUJXnVSsKkvDz/Xl7OedBhHEfua2rQ/risZiw8Y+1OVre2zZH0BLXnym0332UUVGd7k2QPNNr8YWozFPHa/fmBCKaSkmeKeViiENLaGoHoqz14OxJdoa44z88ez1ADnPwByeMZxnYA7P/P2GVTri1Gt9mMnvuHnAGou+DUOgqQ/SAmLQYHMCftYJ5pwB1xhwDuHOpPuk7Z0nvTpei5bGHKE2U56LT8mryTN+GD1T1JP91GgLs022z36W9NZHxbZkxP3eEvqPO+Bcjgc27dNDt77uKHjjglsXQ8H9orNjQ+DlUAeaflHl62h8v5siOn7WwpDXb8l2bybZHZfw8MkXOl6mLdfanGtfJsdomtiMa3CcehvhhkMSbp8xQrcbX+lEMLC1TAumvYAJ913BnH9r+QEx23sbcbzD+lYce3mGXaIV3aIkk79PiIn9HojNQweIv3cPpPY+2jSh/Xu5d5rtca++pkef87TPO1hL2qU20sC8RVS8P4TuLjOgjx30yay+qRjQTwjOL6y60Og/Tsb8jHnVgWUSntdJRelWB5ica4XpWkNxTtke/p+9YbMrAPmeWnIdEufpOT/PuXn+PlDfpQZo1SIZ3z3McK2wNRLU67LrBV04t3DF2Sv9ceDxH3g6/lf9Jf7WULW3Cr08VUh/NBBPBqrwvDAJjy4koVg9hi1NksH1+su+XiQNljFXu/ijkZYSKTZKGHRshKrfukK5uj9CTrhielEsHvWIkK9jX20NR8nfMWJf2c8+95UIuqBEp3+6I3i9DdKWD8NGby9UbInBoctx8jlCqHc28TNqelM5Pz/T+Cx1HrpTCllVLdq/K6B9yU/EoV4r6dFQL/Iu+iA4P6fJ1R3ZpIJG22/z1DQMb6hE9Hg7PL5rCuUnDzQ2GohE7QiM8IoF69twns9oe4Wsb6PJ8z3NdxSmWyegR6A7LTr5jN6bN0NKtgUF+L6kDjN2Eu/Rmlxkbnyztozne30teajoU/5W4b/oL5EozSWfeSfFrY5HRdKyHuL0oXTp5/4Hfp8a/cEMAyWuFKYh01/NY0JtIQz7ov4+Z+wNiMXtvuG/9JNoeld4rbjyZwJ+v7ld9A1xxuJZNqgoKCfxNQhdPNXxSZc24PiWc4R3J68Q+V2znOxfbxKsvRwOXemvZFNpZ9JgMmoaT2vWa9E7m4+id3Vzsb1VbRnDmiGt17QAY3sOHkB8r04r99DtJTVSy+zV9OmBKczN02jG8X/J1mcyZTTsKGM0miMmGfH/xcm1/xiEdGUqToxoiP7hHvDKGobs812R03gcNjzzws/2OI/JWMZ9PKeLQDX36FejhUt3nfHJxRObDQ1RNGEYet+Ufsl/8rOdnaVD/HznL22lgztuSX0mLaLed+7Rx/K+FNe2iDydPGmLjTWxX5pY/szfP+JP5h1fclUIU8fEdzaGwm6DCg2FElM+psHokQoDLJWoCB8r7f89ksqH7haza+Y7dZxxRM675RXsVGQlFSiSGiaK9ZPjqTp5udivWCQcrxqKASn20oT7q2R+q8HyfbguturcInoa7yZlfTajuQ55wsw8UOzt7kSB6/eIXVH35euZ43Lejm1p8nwL9JeR9gIvyWTuXyJ8ZhSlrp0hPhb9Ttfm14jJ7wrEz3ya+Tjfh33Yn2SOiYWlZH0mlUYcMacVfnEUsXQVPep6hvpH3vuFT7NNDfbFv9tJceIGbWxgQZ+et4JHwFly8N1Ml4qe0qC5Svo5P8/zkONf1to0aX6dyvrupqqNOdTRwp7ePU6kq1ZTSSH9SZmqvXL8wmsur4Wcx9KsvfuW7qG7n49Ivgua0Js5ldQ2Vp/ur99CIduDqG6tZ4LnDM8l+f/b9+P/43Wp5dUMXHqfgSs9LVH6PAOJm2Kx6GIMMraoYNc6Fj/XAXItpmlesFyPGTJSH6MLEjG2hRFMdtTFhLTeSLxYQ4c9FPim5uM/95VznO2/rZK4t2hEzlu6UNwB48f0weKcjdTG1hRRJ2vBdPgzatzIGjsGFwvPoU/o5b188ZtnjBPXHbJG3/wD/aRBdq7SgikL6I9B09T8qD0tOtGaAl51FW45zuLn98J7BO8X6uiWVOeraCM1Rzej8RRm2xTNayrJu+AcrT3cFPfOlsj1iZrcNecaNN/rGTvEAO2cU2Dg2g39ajtAJ98P2X0tEP7SAyUlg/BznaNGa5T3v6duEymwZJnUpKpC3B93g8oUWjTLYzLV8uhCl+psE2xPUxvJ9jR6o1Xv6qOZSRJKplijeslnMv7aB3/WqoW3jxT4vtoNXBvJZ8WVF7qBayP5zJnrI21DHHBy/30aOCKMPj6tg5mqQuoR+Z4eJxvhn9LHxLWJfN2XphvEEb8Qp0bl6wX3wO85d1xRMfmYwjJik2gxaQQtNV8rUHudKKnVQHidCZF4D+GzXz7zNRscasW989w3T3tMnHr2MXa6t8ZIeNc3cqrds1gR+aVI8a6J6KVvcFHBMQ7XVXKNpKY2knU5Oo7oovjY0FIR3tJfBIZkimP7Pkq+Vd+konVdpfHLDWUfuXaTaz/ZV42mh+eo+fS49VSptZcWGcbNJ4q8IJp8SKPGVw1Jz+SSWLQ4hlrqjCI+f3+1e7fg52M/p5ctoX0eadLMNVdF/Pe59EBRILqE/kFvcprQmQ5HBZ+Zczz4TDcJzuo4XBMPDjXOgH+rDORFCgxcNQbOn8bh9dJx+HIxFd+TE2BuEgw+Dyg8PQLd1PNIcx6w8m0aYmPT8HqhESYvaomB83/Hq4sueFIYiXOjIvHQ5aA8v1XjDhPv8Y3eBcrzb91jbTjejcfhk/cotcVrqt7RDQ9sr5No64DsW93lnL6BwW2aZl5Mzm9yBZ/n8LlMp1ebyC3ritQj/gBVxW8gqzO9qLP+MTo2tBONvS8RX8NYxhwyy3CaUr1RcI5+W669NDHeUWraJIeKvkwkx/0taffC5tQ3sL3omqOQ1wn2k+MBXic0foq/U/EoMA2+ZfWx7Y4hFDt6I/2xhDWV4bDvGg72kc9z+N1ozpzYh4mtc+lgRKG0JWkXLVk3h5abtyH363n0fGQLijjY/ZdzILn+Xv1++fzh1Jc0XCxOQ/8SS1h0NcKRhv3wYp4zbpRF4sODaDl/rRukjrEH6/2X22WtzZfeF+jgkTPS/RJjWmtfRkmnGpO2Yjs9cxpH/wTWo6TAVnJeWJOL1uSv7S474MH5FOxa3QnGAzsgssYTbl/a4LyWD44Z+Mr7smaP5v1Pk3dblqnmKtszsHLUSFjXG4UODyPhtzQCRZmp+CsrFewT+8n+sXYrfyu5YM4RKX5tI+lDgY609PBR8ZvJZjIouSnmBt4Re4K8RPeFMyTODXDOgHMFC0yOy/EE5916d8qnsm83pT/261NwpB6S9tlSUr0DpGc6iT7VeSf+bRD5//L+nZlqXpmg5pyGATCZpIKwTIVfg1RYXVdBb2cKGNcn+ANtLf2hE8xn04y7apyOS2eVWPjhd+iMtURKw6EofjkMmb1i4LssAaFTw8HvNK5nJLqoY2B+p/w+dx5MR7cN6Vi8uy9sJw5A4boRSLYeiWZ1kpDumyh/C5r3B/5OLH8TXKM78uFgNIacjxfxZk5IX7KalKmz6NM4gsv7Yjry2VjeRzR7iiZnw3FBx/q1oVN+QTId4k1js9Q8/rsOPf58jK6nxVGmI4hxvMdrcvS8T/P+Puxja1wWH2lC4hrKn90ZK/Xe0vE5dZD/qBnM5jyka2UDZT8137Jlf9n3WXX6Y8BfKVBEeCIs5BYVbXFHs8vt8SnVFSljQ+R7s022xfEL+8p+/h8JgrSxeJxNj403FXYchy9u3m531tvUSLTElLbWC7m/3+dbMy+bdHGrtU47nayOeyXaTCxcliPUljYl0guul7hW53i5rNIYjrdR0c7ykssKRSyiLTtm59rpnP0Bz+d5PjLDUlSltTOv2l0YEhqQT8pmRE9U41TMAYicTBBDN6FqSETZmDl1lBmR3rAWdhaBCFmwgGKUrUitl2KO/BF8nVUQ3WpBcO4ULvVUwtfvMUwWzaVeuTGN9mr4XYfFuCpt4XUvKvC9qwm3aatDxeg09k1G4MHoIGx7gxF6WIqpqAIUdldwndfDzALuP5ax1G3fsbXRXdhdHMicXqvn+uKnXGrlwT/0kMHB3BSf1k7xt43fxMVWMSXq/conPJldVLGGi9a9ge2IY43dQezEnjs425eBgqCPEH1Mhkw3L56Xn8R1X3Qu3TdZcS5/5SzpvAS+WM0M5WIsbH+G9gFzDOdlYyTMD+et23iWmYCaV3ZAfvI35ETU8cacM9xQ2cKfVtZANNnNLmfVISD0Av4sdIaLQxP6yQk9zTJMNh+kEpkLJTSEk0AQS5nZESRPCKJtm5Uk/FhJXmJPei9gP40lK0gqUNCuNZHUYx9Ojt8oZrlq//84Ha/bal+mpAEbJQ3bulP3P/40c1hO0XMCqP6noxRgd4R8M2pmG8PKa7Dq3nX+qrUoSYWHA9fZL++nghtq4LNqDdzD1AiKt8Ffby3H/317jwuox/QQZrbqw3LHl9T55DzPFy6hce0WKjrXgA8e7qTcnVZ02d+Ekoc0rPJCCjap+/nzijwr60ddfJ7pDWa48Lmk8+CwpH91CTdKT8a6kp958GdVvEW4nsMzlt1IP8nOpn6OP4qLeb21wiWE/cAzGsNYinepZK7DNYll7dfcKf8Qjvil8vtNaXyDoxlPat7ATlju4enTtzEdOsjPHHC1uzI+yCeL9vKqb5ez39tsmeM1BnNtJrLdxDB4IELSfC++7PFL9tLtCovfHw+VtpyfCtvukmJew/UUpSyup0myO1YrSe9S8QL7KLh/dZUbRar5kioLPpWrYEuF+xCSfRpRlQK6HVcNbe0kdN2bntTC+FgDyjrsISqcwJBRDvqEhUiI7cY5afIsI98RD8nrxqRjNL56pOM2NryA8J1OSELXQhg4hIGlaljHlyBLfwQX7+bPcvcTb/L5K9JmnZ0jkdA1mJ7uwy1XDbxXz0P9ohVAhxucffxR0J+DVttM3Ovwor9NRORvMI6xgPX0iXoQcjtvukMbSaX3Ln3xzJ2Gjmqw9bglWc1YUHm4mFa2utC/gGzA3g==BAAAAACAAAAQBAAApGgAAOpnAAChZgAAsQMAAA==eJxsvGdUVE3TBQoqYELFhBEkzQxIDiJzuqtABElKzipKjjKIEgcGEAVExJxzzmLOGTPmHDGjAiJKTt7p8fKux+9e1joLf9B2n6ruql21dx+FPyoYeXmoYPGlryAnl4Vj9H9AaqkiTqpPwEHbEvDx8yU0NyGSxr2fD4pQBA+vcjjazgGr7Rvp5O4K6H35AzWalK/l0u8ulY9+Q5u1Iom2QyBZ2rcEjC9shdndEIy6T4CQ6Cm0NCGa/uko4Fst3McbFHpb52XxF1iUVQeB23/DrcN6ZOx9T9RfPIaomYwlzjN4MNfAi/u6dhTsMVGDi1sVIejjJ/qs7Bl/+Ys6yLJsg5cfIrHmiBJdVxaGrw1ewABzZbqj9BfIpR+id7UCIP/GD5g3OBpfxX+gHoJW2fstbuyAbX9i0D0vBYv3pyDt0Mazg55Su2+DMGzHQHQNdcS+LSI0i6+EyLcfZWM6n+qKt/DCX4ynbcS4ed4A0BGK8aCVK964NhGrmzLx+2B3VJDas9jh5z/jmD2PFmdg0dwMXJppCh9HZqDKEF9cU+iPd60leHLfZJz37T0NiflEi3RPCZzeNMHBADlUWRuF+Z/kaZfwCKy2egtjE7tShac14DxhLb0fFQQObZVQsasrzvZq5e2a2yKbMyK9DuSVmsHpmwhne4gwWyGN8t7MptfqssHVJh9KvAE39UfcOUtFW076U7sjR+vhEyXERAXcUNUKK9ZPJ/N3BGAAupP55lPIq94cuK3M5ozu2EJZEYG8xkOycc7WQu2FB7tiv/G/YfnPenj01IuYqPjhRi8X0r7AjiR3N4WYoCRuebIZ8PdaQY3SZ34Xdz3dMXf28bT4rbChQA4VeM+hyNaN+Nd74Z9KAyLIdiRH+bpQmhvBVTwxh4ZdOtAs8eIdifzKL+qmL7g6/DesnF0PXE0lrFlESYKJL+6vtiBBC2zJ5GV6kL8oijPTMIH4c7oQ/MKKN+D2dwFb6/ATPyG7pAUchNWw+CYhv0/7YrIeIYbD7UjOC32osonjfAeYwLFSI0gpHqZtc+ONbFxJRQMsWPgbIrJaoacLkqdvfNB4nAMpnEJJ9FcDODclghP+EsCW8cbA/j696QI/n7vHH1r+HRQGNMEl1yboO92YvP3shR0GQKp7W5Nzu/SAVxHAfdfWhoJSLag8fp7qZZ+iFnMatfOvt4Pf8t8wTBSKtT0bSfCrUKTZpVAw8Ad59eUVDLmSS59yXqAw/y30FvbEzD1l6s/SGmV+d1FrAsd0OdwzPAFPdE3A1yrZ9MSMNGp+Lh/464vgdBPB/iNt8fPF36DkEStobWmQjXsR0wb93P6AJifC4p4J+OmGiKabx1FX/jx4F5wNL2cQvOVIcfIUe9j4JAIWXFgI+/q70KytM2l3rSqi94bCgspwsjazNwxcPR3G5Jyh+wzcAKpfU0v/HXT3/WZwDqv75zzsHNkNz34RY5cOMWrUasLus2KcT73QlvNERVUJ3nnuhXTwQVoStouqxukIyl5lCnu5zNI5f+0gPXBpFDf40Cju0CFreAXDuMt530jQoG9EgdgKAyb8IHs23KQsTjyaUSbo4blEs8XvluDd+me08jDHPYuZwCXoxcDuDx6cn9EQuujLAKrUNVkYMakfRSpHvz/qQXt8TtFRNVmiMz+ur8ZEu1rC9cwTKosLhQtXLaOZ54uFA7fYkwnfxpNfpQetlt1DElOhRgfdmw/Nd/Np66au2gVbMmn0++G08cgnbs/6d5w4pBscowBKfiepUd5ZmjlBnk4ffoSw/aL21Y9faJHCP2lYBTFTmyDlUjO4jzAjxgHeuHWGLQn8Q8ixfaPhruEUboayNqjZ8iC2PBJLnL7RVdw3mU2rq2ugdW8UzvqdjMfNUrDKSRsNDt+gKkEq6PqgLw6stkezYSIscj4lcHO5KOidc1xTVPUd1r2sgPbbrbDP1pQ0lnpjXbkDGbfSjJT3NYBjwmmczW4tWDJAFwr4Dbyeby21T518quX3rBFKhkpjfr9mSAq1J9fX+uGV/InkwnEf0rfZEmbmJHL+NmPg0SJTYDGX5QfXuru09wpFbLaJxLtFcViQm0+79kpEn6o+WPa2Kxrk2OOR7EWwNVsJXVf1xk0X2iD+fMc/+6WH9OyevC1Gp8tiLN0zCro+FOOoaE90Cpful/4SXLHTA689mImt8xLwv+P25ibgtTUSXFwswbsd03DwEgm+bk/DRyHp6FMuwZiR6fh2ZS3sfjRRwNva+L/z8KNEDt+Ux+PnpSK87RlDd+BM2jFoHqidyoBSD4ruHRymPdDHD+nBuGCdAY7y7YApWRwqnbPB8oE9sHudBorcPTGp2Q1j9zjgqiJrTN6oi1fm6OGC9ErK/Pc11lIwVmWPcKP7L/4fm24weJgn1yczhPuyLA9GPHDmrPN16UsjdZpRlCcsaNGjDT0LacS2Qjry6EBB8bEiofOLMRqn2/fSiKGDOdGWoVz+IW04eWsw17v0M9nU5y7plWwt1BjxmSiqBuosX/xEp65ffx47i8rZLaDE/wlKAkdiftkH88KFxPb7OFIUPRr8todzv1sMoTJ3NKxc9AMM3a4Ljrf8ktml/7IW+ETrYNDDeOyWLcIY41A64lMsTSrNgbNDMmBXDMGcLKHMBswuzB7eP6Owr2kqDlVIQ8VIIZpLfRhRF4Jj5k9HicJMfLXUE0fYheP6LpE44sIfCHBq/Mfvujva4Z7U1+cfiHHtYHUYdEqMrRke+Pa2B5K+EgyW7oEDz39BtXvbP+P6jJXDXjvFuPOlGIct1oCPT8X4ZoEX8ks8cecACbrt98BLF0fqOqQF6HbLW8xbXVcJitIzmJr7Et75mRCutycuH61OVJrGk+vb1WCLghtnHM2HsymqoNx1Bu7oHy+b58dZiez3C2mejRBL0KpQgosEATgiV4KNGWnYrJaGTS8keMorDZkty6beFpyy/anBbGrwvUlmY4MmIXm2zAflvlmStkY7MuiAEaxIDeN2W4wGhXUCaCmuhPGqFwT/Pe+JSXIYt34GnsuLxzuBkVRnVSSd+yIXCp6LoGu2EEU2HA5xPEWVfcpoL+0V/ONvf8NuaIeJCSH4OPUzSdEOQ9XIy3A4sk36ju/gSWYe7frIBzZ2fwb4qQ1C3Fdq397QJJuP+bwsvhlWmonwYGs8Wpok0H3h0VTDTwIPL2aBzTUOP46mqHt4MhZrFNCmfnIymzQc+QVdbwXg0cnJOGt3Et7TaAOrnHN0o0AOr7/pgvtL7XFt3yhcu/olbb7WD78JntHLBZd44Wc+0O+HH9G1CdNI7sRY8uvXHsh0OQhLNdyh7oUzLPIIomn7g2isbyC+nRDwz3nvesgXwxQlGP8zE5d4jEb1tkx0rJ2JB48mIlciwU+8RDTfcFuGs4ZOOyHL8XV/bsryw2S/cdz9Da6c58JZsLa3I8cfPoKeahhM1zqmCM8YD6Kxpon/iy8lhyX/iy+7N0mwu/TJL5qO1askWOySjquk8WXIewk+2ZuOtQuO8Vl82ezWjV98+Dd0xpdPhvZkQLU3hkQ5k+LD7mTSNgu4LR/H3THUg8XSPfBN3ADym1v+2deS2Q2gdkCM9y6KcX3bCBh9Wox9H3pir7nuuKa3BM9e8EDRsEN08f679HvMkpEsziveawGtnsGYZFlBJj4PQcuYSzCrpZXQuHL4dGE+dVBzg4o+T4HZ0qIonbL9xuZSDagDZuPBu5LwgnIy2oXUQ4ZfCe0x/w9knm6DEU9tsXBRJM73eiFwOLKN/2RDL8GrT19hx6EW6Aj8A+bVE8jAQb54KdmRXLZxIIbfjcF6Tyw3wcEI8n8bw67kvbzwnpv5LC4xPECuNcDX5DbQMvImX6p8MZ3nQ65scCbobgppa2ZzR1IsYJY8B7vqr/Bbdbz5Ndl9ef21m2Dh13pIHtsG9eHjiV6LL9pkOZBvE22Iq58RNLfN4ALSzSDAxxjil20TXJPvr7tgY6VGeXQz3NJtArbe14dtSeQbL8Tf1mTXSy8ydKEAns+ZwZWuGAMXJ4yW+YHN8X/9kHtQjE1bxHio+whwkv7ev8QNZ431wP09JGj52AP/W69MD6jiMzzCsEllvyTO/Hcot09/FhRESTil+OG08C1H0/OWC4vkTemLr0f4R0bf5N1NfcH7PaEGPkfVw9UB7fA4nZIflr6oPNyRkB1A7tTqQ/HZKO7cMmm8fm0IDzc2Adtrmmf+xkK219g+c48UYXVNPM4LSKIjYxLplElzoFIjC4zvEhzuCnjkzQ9gNmnIqJaN67RNU4E0zvNFOGhFMr1tGkqD++XBixtZMK5IiA2nKY65Iz3fGZZagqpm2TibUDkk9xthcJwIn1eLsHJLJJVbk0jniufC7MAcKHxCcVkBhzHZs7H/twDYPO2vTVWt/8Dn27PxhHIaLndJw8eTJ2Jj5C/6+tpo3P5DD0MWuqDDgyRU/3hJk+015ke2RuY7ts96E1fie8wbv+5yJzqDXIjOeHOIfDWLu37VCBarj4UettG8gsnt2pX97/EbljZAv8Ju2PtBG/RRsCdpc/3waLADEbX6k0VWVjDPMJFb7GoJD7oYwfWGJr5lcKDA8c9SwfFDn6DPgN8Q2KcJ7BJsiNlPd9ymOZ5U3vQgk1pN4Ig4jjOwV4PFV/VA/3h/ftcTyvzfpqMF/XM+gVmPCkjb2gxPLUzIIEtP5C22IwNPG5Av2jx41+HLTRKrwfreWqB0eBqevL6LsljN7LI2pBWy86ZhaUQy9t6djA+CeqFl4lUaO7g7jnqnhKXTJ+DxOzEYMqmFPn/aCzc5K8DPxVlC8YFa6nC1nPKCJORRfgTZfvwArJpyHEpyHMH0gSf0vp1MjVrjKbM588V/97XazdlodUCCudLnUvdoVNgrwRMSMS6aJsZuFRKcHiPG5CQVDE5Sx1ClkdjnvRwUbFUCi5Qf1PJIM5RGa9LQzCrwiFXEsGFLYJqdMq6tXQAkZC5E7G2EZU17+Pn5f2vjyya/4V5NM1ifjce4knis7BlHD66eTscKxTD1cwYYDxRihzxB5eod/Gk5fXXfdDESHH9WCXc/tcOJSHnsIibkuJ4PtqY4k/vjnUlKlBnsHxDFLbisC8pqBmAe2Qx9QxfyDzXXyOYbPbkWbpd0wO/H8agqEGHhskT66mUIPZ6cBQLXTBg8RYjf9lJUax/CNyncwLdyrRPERvyEhJmN4DCjAdKLLcnSkT544Sol29LtyMRNhrBaFMzZztaDK4l8Wf0Xb3tB88DF2ZqsFlv78jewGKp23Jpka/vgXls74ldvR4ZcMADn1EiuY48hNG3UB699p3UXhZTqevAitL7sewHqX96Azodz0LFgBPkILriscTAxS7cmsZ9UYNNMBy5thRrMKO0DW4PlMfr8n3/ikpewDko/i3HBHjHa9tKEsS/EODHAAyOfe2L0QAl6lHni+JNFOmytpZPn68RV10Pp6VaY/K0ZNp61ISYbfdHz+wTilGhHTmWYwuOsWI7eM4Bb+ibQvua09u+VY3X6180fxbAEy/OHPjfBjAkTyPfjvjj/zHiSr+dEBmWYQK5OHOfTagy1ZUbwVHBUlo9S/szTonHWGrK8JM1RlhdNuXEJRtyMc67Q7AZcy1wl2r+1J92iEirMHSpHh+5q+P/gOob1cndL32mNGEe+Hgm862Ist/DE20c9UFFZir1c3XHIRGM+22eWa2/ruMj/hs591hxpTdanemM6tSELDazIN2sBPKoK4mbbCeDddj1wDP8qq92d+i7R/BrVBCOHtMC1mq54ZoM92ZPkhweMvUjQKzty87c5zJ49k8sxM4XD0lhjrbSaXgv+BFHGz+jccRv476beoPOG5dITOZQMVjQic8fEwtSmNRBZNxQmzlSHovXjaGDsCPp4UzoW9k+XvVfurb94Yr5jOl57Ka1Vnkuwz6/ZuPmpBGPtM/GzfyaW/5bgm5BMVNKIkvXe2h//xQbfFeUwc1cULp2bgq9OpKBOoDYu8HlOg44MxMkGA3G7ixMOqIuX4YJ1Dor4ZM03ynDBvaAwZLjgoomIzi6Kxy776qDmjBLW+Fvjg6p80NXpgp6udTC1Xxr6nIn631rZusd4pGGBtwSvBEtQIV2EG+Jn4pKCFJzinoJquzLw2KQM2ZrYWv/rv4uvI9FzigQPSh+v4ZPwgL80viSlYK/JKXjsjgTnZ6VgzXnCFx4J4xepxwjurmwA1q9w2dkIAd1tifEFX8yebEsqYoC88DQC76A4zu2RIVw5awRf5jzlr9h9kN9D57Z2ld4fGOavgOvmdkB3rUnkkLw/1qVNIqPD/Mnaz2Oh/FQyJx9pBT77zWW9sp79/u1P2N2vBEGJGIPjxUh2DYUb66S/B7jhnXseaKogwR1u7gjX2uBm9Pd/xn1//QFO3BVjr3Fi7N00BKRFATq/c8Gy8574rqsEC755oGpdjSxWtNz/W1edetgGr+VbQOVePGqeEmGdfhgt+BZLW/rmwvtWaSyMI3hspxCt5mhrsTrgZuMhwW1p/dBZB+y84UKWPvXC+9OdSaa/M7G9awpfu8Rzs97z4EKoGSwpHKAd2dxda8zLb9rZ+BESkq5BeUYFaG/jyO93k3C+vD4ZmWVOXk9Vg8EzvDmkqjDp8SjZGl90D9BBk+s6WyLaIOuFIkpud8A5FUeyosYPxWbO5JA4kBTmCeHqt9lc/UNL2ORsAsz+C+MW8jtjL4vDN2wawXHFGLJ8mjcunm9DpreNI6MqR4P1xGlc/iwBSEMurO9Ypp1lf4DHG2yuy+rU6UvksLprLdhkOJKTfF/UyhASXooTWbttNMyYFMVd7mEFn5z1ocCA1RtycmyNzJ78Pe3AbBp2UYStu0Xozp9FS38lUI8bc2BmYC74x1Ec+IqiufwQnLzKD128KS6d3A6Ba2xx4WQt7KnQD6/nD8FxQRb4or8/pu6gOCuWw/0jDHDq9uGy88PO+n/7KOwsbd3UQL6TUDwX+RyCR/0izbvLwW7/GnozeiIcVakA1mcNHmHAN+Cr8ke01UN2Ugs0LKwFvUnWpDjZF4c7ceSY3QRSoGAE1vEx3JMfxmBKR0PD0t489n4FJ/rzvpQpIl/5D/S61QEnpgWS4wr+uOG2C9F1mERiDpjB2aIkzr7SCqa8GguLzo8VxJV8FewK3s7PHPVD1stmfemJvZGElHjjGj6QqbzR5Lq2FlifDOK6beJB40AT6LvpAM/5Z7Bg/msT3ofnDTBm7w9Yc7kZivOAeBBvPH7PkbjsBcLpSbGOahhXr6oLexwMYe4yK77JGiXZWutXd8hyrZlad6Tzvcjy9f5YkDaNlLi6kk+nOCjcmMGdl7eEzRxCeV89wfhTBfywqUd4n8yaIKOhBbJi2kG0xpp0lPhgVYwD2VE1jnQ5bwh6ZuHcs9TRYHXeQIaNxHcv08EWf/0+XYrJPwWEY8yQFMzvSEb7qAHYcuo2PRasjAEzlLHHdQec7TwDWQ/LaMenf85t4tl6OHZYmks2ifF+xFA4MEmMlbmuqBjphie6SbDokweuiZNH19N3+Xvr/sZdlltCvrTA+/cinGIsQv1difSzWxR9fi8LQgRzIXwjh3vPUlxwsgXsfpby4+z+nnfPYbVQ5dgBp6X1tEJ9PB72EtGyzdMpXysDarpng/oDK1TtILh0Jk/nSPEmQXjXk4JpGj/gWHIX1KTNsM94PBk73wePfZ9EFhi4kbBgS1i/VMQF7TYBtNSHNy1/+NkbhvKVg2/yJtdWQaZaB3SsaoCHIo5kXfTC/U2ULAmaRBypEQz9HcLZ7eJDeD0P2N5n54Gdg5l+0fhSIMb68wn44pUZSqLEOCvVEVtPR2B78gwkbx2l2DESF8BUZDVAVegtwRHV+wJWA7B+NKsDHgc6k6evfVFVeQK51NeWNNuZQhe5eO6HoxHsTzaXYXeG6RmWZ3YZvq8JbFKkNeY+Ea5LEaF2lyR6gZdILa7kgMb3PHA6TtEvADCMKusqXnkrqwE7az/h53b4aGdNnpr4os4ze5Ki40QmnjaB10uiuNiRRjDVyEA2H6tTWX3K5rtVUwEdXq3wK0mELxbHo0/YLNp0aybNEsyBxWVzoFgaF9IrqIy7+b98ztIRXTBaNQMra8TorsWDScfE+EPXC63eeaHTcAl+LfLGGpMm6Brx7Z9xLM4/3CnGHZfE2NA4FCLCxWi3wh2nlLnibWleUenriSyedeaGzofFMyUplgt5JEb/X6Pg7XYxXon2QK0ET5zTX4KT13nitGBnKFnlBmrGK2GmTQQt1R5BPX+8ICdqXGFNSCy5lKwEaqmWkLjsAFUw9gVB0Xequn43TX3QCluNqv+ZT+RaAQ6nxHhhuhjnDx4B0zLFqH7AFUct8MRr0vr2k40bqmjJ4cLZ/9bFFZ9a4eNPMaZdFWOArRpolkpx6FIP9HP1xBAVCfa75ImKt6fwDxes401RtxBcD/wGqlm1MMKsBkZetyWBxzxw6w8ncm7mWLJXXQ92P5jOvW0SgLqVFvQ8sopnsX8Qn6/orqmV0BOVtBXxx4dmENREkVStQPy+2JHYuASR3DtjIWPlHK4i1Rk+XiLwdeFHeKC9grf4+18fXjrcAmJBGzRx8bj2mAh1vMNojznR9MDHOZA5Kg14VRyO3iH8p392vvsmHTr/D99291m68oSASwF9riHNFxZ/G8u9eKFIr3brRpva/YV5aXI0Ll9elo9UX1fI5lsSfxG+njsCGj/jcW97FM7aP4FuOzWBKruNh4PD5sDwaWb4pasZmuv1FGxWE/PZ2CdTW6F5uQKmPpfD0efdiIOBH6547E80CwNJj8cUFi7L4Ca1WEFxmik0anfnrfeu4O065yzYrNAVMwJbgI3b6+9Bag/5oXGDO3Eym0AkBWYQpj2L27PODKJzreC/fTc/rTZI+xaNOTQCK0syqPO+BHyQqoQrknrhscH2uH7vUth6RAF50V2R1anbKqb9g+tYLJ4wSoK/eRI0GiONe9J/t5+djV2Wzsbx5yQYdnQ25iQW00mnCih7P5WkRngW8weWHAjAAuNy0qwTinuurYQG+o6k+d8Cy9RA6q3jA9emlMn+ho1jf8/mUpLWLENOBeKI3slYnZaED9Kb4N3XS/R5nTxGJcnjy8X26BIeiQyHd2JyvbkBwvRnoYIh/Me0ysSEq/gt5J5mxkKMB3C+Yf1or2c9qMPnUKHvut7UrfoRNbl7k07dYsm/cTlL+DR2Fo/1I9UzgKvmU05yLxrW7LPgXmf2pjee96KjFocLzQf0pRrbfsHX/KZ/zsPk9C5YvVmaS6rEWDBbA0SnxciL8sTC3+4YOUCCVgaeyLhMxnEyblN2hu41wuHQZtCQE+HxRyLkkwiqUR9PXZKkNXS+BPbxKBYacTj5WCu4vPy3X85yxOEHYjz5VYzfRNrwQVoffbvtiWMneGL6EAmOd/LGHzltMPDd73/GOa2XwwU3xDjgjRi/nhoFhtJc+Hi7J5557IEa0vhiutJTtqdZX7iP8ntt1vNh/WHWK449OYEE/vbBeeV2xO6aNVHfoA+TTkZytcWG8PqKkaxWZzU8q93ZXIwXNfjUBc9K329btQgTK1Np7p4I+tNsLmxemg1r3TmMCkZkXMD3iLc8jdN/eUq/oe3A+AA7CxHukOJkm3kzaKY4ms5qmwMvnmXBjAccRt8hsnWynMl67Z09dmarI4fsyVBDX1y3bjw5udaK5Al0YWdqFPdprDEsv2wMxhUnKJ26md7J28+PMVvBT5h4SsD6MffX6nF3nmlzQecRfGs0uWPvvxMnuQaiM2micEFoEyk70AYDBL143+16yWyZtaI3Ht3fDBOaEnDUmQS8OTuDztm9iGZfWQgPzBaCqqY9HnyByHy+57iS1vx4MwHz+ewZP2V+v7DEhTx29EGTYeOI4gsgfV114e6XSO5cpCHY8cwgIEAOt7kM/uf8vftaCdtoBjo3inGZlSl03Z6Bv9764xVT6TmxkqCzuTdOvf+3d/LfcYx/L/EV45RuYjTeqQJyF8UY4T8Jby91w971mWi01QVzXu2nqsv30oSJeRp6j8drWnqVqTM7DRSpc5uCB3OWDzlI/jGCu9XvMxm66iep72cnbJ/xjSz1/gMMf/x3PoZb1R6LsUWay7Y8VIddc8S4/ps7FqzzwPn9JNhL4okuHiE6Lv1O8NIXr+SFi3qiy5I6yKpugw2Xg0mxgT+Gd3iRr118SPp8c9B9k8U5P7SGI0HWULc4m+8fVcqfc3s0j82t8acR8rb+gvbFE4jvQx9c+VRIpm9HcnUtHz5iODfR2xjKJxjCvWcH+MKCMTLcevJJC7DzkZzSDtevOpCD7n6Y/cGBqL2cSJ4ZWULvqJmcw25zKIswBvuEi3SW/g2ZnmWz7YcRlbue6sy5d4tOPqfFFREjriUyGK5uGc29Wq9Ij5nI0aZMF+H0oC70v/2CztqhIcMfr72IoN884zBF8S60J/4B0zNmqLJUBD4dzRDfswICT4lpZcoj6PQF8wuLqbV3tUn/aAHx2jkd1M1z4NKXAfCzqC+UHTakEz8PocmrF8rGTYi4TMuSG2G+ezC+GRyIIS6Tacr+GXhv220o2vEZlD+Y4FfBdLCbUQffSyrgovcP3jWdZN1lO5J0mV5D/dA70C97CSVqTiTtsTeema9HhCkCIi4fAdHrpnEdg6W43NgYWM22TL3yH79/je6ArEXSmpj1a9qHQ2mCGD3VPFDptRuuluKJD1vdUV//sGyt5s1ygr4P/GR58NPAPHrdfxR33EKDUxigB5d9hnOf1zwmaUo/SP9n44XFFrWky3IFjRtDpuiql/rrMjzx60wTuCzvgPIcjjhN80WFzxOI2jgHcv+1Ccy9F83paBvD2rmGwPROslqz5INsrZ0157GIeFQNSsAZYeH0kGUQfWiUDwfdUuBIoRWe7MHhoPBWGXZhmKITSyzfUw3PvJ3I+1c+uH+1Fbm8djxZXq4LpW4R3Ox8E/i+UV9WT59f/ZafanCDn5NSBctfVMINrhWU75qSrrO98e3n8aRLH1MycaseRFhN5errtCCjlQeshzLqazmNMvqbW36saIPo1khsNE3BsKAUvKmqgWdXP6KBaSq44ZoKljx3wG1lUqxxRiTjt1yfhglY36zj62/YYSOHpY+QtET4oqeLE9FaQUnecEOAbjFcd219WLrDBKzMFJDVcaxuZ/N11nEPIAHFixMw7F0ezV6XShfIF8LnXgXwXg3RUmCLy8r/yDjN//p9T2ULtEvzkdIFMQb3VAeXu2Kc+80DG8M9kddXgubXPLD3ejOecvkQwds39/hPftXKar8+61pgST+OPJjugz5FNuQ4mUBOJxnCTr1QLn+PHrwN0oXmAYdpYXkNDPAtobs2z9BhepEnXy9SWEVIk8iabCxbBtzdArg8hQeZrjqgfNycBm5HyuZjdhmo2IOne7MVTNOboW+PLmi325F07eKHzoquJLHeluw3NwOheTw3fI8ROK8wk/nP7ehpmYaiUzsRCT9hjK0JeS2tU+3chSRniCPpxzeGKabhXJatAdiN15b932wsm4fZZPDVSlji3whOj0XIOxKPT+4k0W6ekTRqsBjm3s6FflEcrgoBnPYkUzC4S4nm/LpMwS61ejhd9gdUOOnT7kyqXH2xOtSF3PENIOvncHB7TAr3O90Enr41BX1HbbzuNgyZJmVH1X3ga12BcxMpXt10HcbN6oajLexRPWwXDDumgp6aXTB+5k2wOzwQl96dyWf1mOSOnm5xbT101mNKO+1IjMQXBTp2ZKnJODL+gwHwz8Vw8SeMIOOGCciZyyHDq//1+/QzdTDvtRg79otxsqE6LJLmFcEFDxyr6YnhUr//3OaBDFs/fPgT9o+aR1k/mfHHjJ92fhNFe9mI0M+pHur6PYAsZSH62KZCZa8qmJLUARLdZliwdRA/rP6vRiT8RiMs7lIDmWtEaH85HkcIo+h1h3gaZCsGtblz4Oh1gr83cDItne742H/y5uOfYdg7QYIPoiXYPGUSlsRK0NgyFaMCUnHhIwlu3ZuCxi8/8IPn1QhmO9znt+vWQbB6E2wrq4O845TIC32xS4MtGWdhQ3xzDCH1VhR3OkoPtmgYQ97tP7Lz9t/5GJew65UYC6Xn4VGyFjR9EKOoxhObXnvh88ES9BJ4IutF1jv80Xp8/m9fg83J+pG7doukMSIeFyYF05Xn4+hb5UzYeXkOmBQTvMAT4uWjB7UchTd1Hbo66DZr1sGDqjqYn/UZyn5Yk5ZlvrjYaiyZrGVPUqcagjIXy2nZGEFkoiF8m26r08hp80u++Op8ONoowxcJZ3rgzLKJ5MgUf1zbL4RM1vQhU34hvG9J5Y4amMMoZQ781sbyn+55wpuc0VPA6uGopnrYj/JoFutKtNEP+213JV4WE8iTVlMY+EXErRhgBmsGjwH2Xp+6/xsn2DvKS/Gn5xYxXi1SB/UjYpy62AOrCzywnxQX+M70wH05PN2ixcv4vd8u0lW6XgdGhytgw6hqgFU2pO9db/TuZ0WG1BgSrwUa8DRxGleVI4BP0ljPeL+FGcU6K0YEyPi/uTYdMg5wtRS3yrn5occbL2LxwJEE3LMAp6AErs3eBHzOWsCn/C54w+Pf+p1pFj2l9a3LSzHqd6jBAWkem7nWHdNeuGM/6b4uifFCrQW9Bbvj2mT5i8X34JUd8EL1F9jdsSf6Pj4o9uWITqUdMXunC/rlIZxZoREENenJ3qfz3WT8mEItpPp/hD818Xg5JR73Ez+qtzqKvryQAje2Z8LGEg4PXLXE1y5Hefc1yvkfXzXwZv+plfWySx+3giTaitia+KDqWieSsBBJQ4QR7NwdwikM50PCAANguZZhCrn/92d0ziANlm+FXbtyvmWKXBoMhaTD8txFvfOk+cIlkj1VR1ijdI0wzS3jtpkGV2aXgYo4SRKBVaNS0L4hBVdSNey18D21fj8EU7wGop2zM64FkUxPwHrYTKMoyystv2T963t7RVjRW4ROP2bRhnNJdGvYXPhVmwse4YCRvUDGD8/er6/VqQljWrDGgy3guV06LkiEB61m0TG6iXT+qByYvGsO2Oyk+Pk5xTsbrlGmPUsM+SQYcK0FOjVoWgFtpNAvAvuNvw+vU3vQZRd+QND1ImrcHgblK79AcG6l7oPMg7q+P8t1bq342y/XXPgEtimNJ1aPXPHhveFEMV6T7DqrAgtXunPOH0fCjFUaMMqtDd5oNP+zX3Lm98AD0vN+wyoDt24TwJAnYlxj4YP+PE/0UpdgaYM3srpv+Ld/8RKrB1w3ijFfeg72wnBYlyhGNzM3DPV0R/PuEry5xgP99NuBxaTOs9QZm+RF0jjRT4Q7d82iOwfH07M6WVA3OQeOvifo85vigeXP+e6LHv9vf+ZjI7BezqsjjqRkty9uMnUikfPsyavvUox7M5abriXFTdqmwDjzFs13//azntTCWWls988XY+6HIaA0RoyuRyZikaE7nugqwXERnsjseckkWnflgw0a+9Y9gXETvsj6IS9mqJI1r1ywOKmRu55nSPoJukPuA1NOO2Mw3PgjDyPqfmlm5a7XyFinqrPyejO8694CbM+8X+tI7h/zxV1bx5FmCzsySmIC5SPjuOxDRvDxqDHkz2oBgUqtzsH0vzUuz7INtq7uhsNURfhcPQEbryfTi/xYuubQPPgZIK0bLQj2XAkoltqcjf3v+7FxM6VnPbtbBqpv0AJdae3SnOOFuSc9sfdQCe7X8saeAwI1mc7YbcFSXYY9+50fgJPUeuGRlz6ko2MyltrFE6FhDrmg4A2Pjhdy6U5OELdnHMTNSdfZYq6i+e26j46zYjd8u6JWxsOqansR7zm+aHVlInnsYEv+mBjB3CkzubdHTaFwoiUwHo9xqoxLXfVkvrbVkQ5eoMUeWvlBg1MdOZx7UTAeasWaXML8ajLo4C+yf4Od0OlKJfkxWgEVnLr+k49qDJvgVJ8M3HxfjFlL+XD9jxjDnb0wQNkHN46U4ONyL5T7zw/ba5010oYWG1Lk7ouWe+3ICScHIv5mDGejo7maP0bQrmYItrdK6OmLpfTL+6NaqW9q4eT6NtgrH4IaPb+RrmdCEZ6fh26FzUQ+9S2oVs2jKUO9wfLDM1mtzubqxJKFnk1Q/LIXHucl4HbtBNQrn0OHq4jpqJJiWGOUBzcHAL6KtEVmA2YbZpMT1dOEP7MVdG++O05nidW5Y9dHcQcnOQJ/MI+7L2wloW9qieFXZ2HxwHrCdB0szv7XLoqa7VC+XIwlUuxqrDUCjkwUo6OWJ7ZnTcK30nrlylEvLPG2E7Q3cPxlie8FJR+agPGBhWU/YWGBMwmM9UVDRVtyXNOe2A81hADNGM54kwn43jaGJw83aXhvmM/vmpbITz3xB3jjm6A07g8co07kZ7IvxtU6EJ1HNuRrf0NpfonhRgcYQ5q1KTDevOHgBQHT8TLeieFPpu2akWtB7i3ywRvrx5H1nk6kT4ER5E0N485tHg0P++rCSJ1fwOrbzp5PZ3270VWEPlYJaOwUS/deE1HrzDyYcTkbGqZS7HAluM+qgL9VZ5EsTsgVN0OQTwfsXVUHNr425OJKH/RNJuTnKCfysZshzF4Qxt3dbgyxLgJI2r9Jlw2pCgnQZRqdIWlVoNTtPYhhLGk44oOxBQZE5z5HKir5oDwhnKsuNIGEQG2ZtobpbZg/On0wx6ACjhnEo1N+PPrQOLrTKIcuCk6F1oh5UGBmjecWEmS+Y7nz//ov0l2Mgy+Jcfr2oaA7WYotFrjjR6n/DBQkeLDcA5sL5XBB7L84ZFHuL2iTxmj9pWLc1DIc3I+KcU+iO/754IFLpX7P/uKOpRaEf3Rhsu6jmb107wx7Cay/y2Jai7E2OeflhsfXjCcx55XIpyODQH3VeG7BrB4wYrq2DKsw/NK5VrbGDgt5bLaLxwtDEvCN12xarRBNBQvnwURMhqobHErsAJmepK3fBgHjWDq5lW1/mkBHintMdvriTa3xxLr7eJKgaQwGJ2O5WCsT8P9qCO3LHsl816kJY/owdmdmRhYS7TQ/vKw6jtTusyGeb4xhlXI091hfDwZXWADTLlx/spBWzmjjebsECuO+T9M59LaYvq6R47r7KnB8yUh4YdaDW5d2naj8vEQuzeYJC8dcIaz/5Z3+b/5jvbC73hl4yiUD314zg8gaMY4a6osbjX2xwUiCjcoBMsy/2inkn7gknhOKyeYSjAIJvu0yDhNMJYjHkjAsIAkfXZZgy8kkLF3YACVPhwtqx/zlSgYtbJfd03B/Eo+3Dojwd1Y8DTSKpSfezAFXswyYpEtw2zuCLz8tlPWhXx6P59fNEfNvNz7SZDhoo4kyp3W8XpjVfRjcje/KCWtPkITQm6QMdISS0Euko/sSzal95/BtI1bye+6pBaa1Wfa7HTTcxxLBAW8M13Agq5UI6S7Uh8XB07iHe3VAfpceaB1qgpKDl3Vsw//yD7+lY/scbIOvGiKc4SjCxZMTaV5jKOUnZIN1XBZU7xbi0D1U1mNnPclNjn97dkxrw3rvXvnJWJuZjGfylLGtpYyq6fRA0/oeWO3pgC+2xiDTBbE1Pl3xFy91rlX5tQinHIzH8Guz6JfD8XTbqXSYOGAutNcR7KinaH0iR9YvYHutc49tmVYDg1LsyOr5PnivyJKczxxPut8RwIBh4Vz4JBNIUh4NrD/L9OT/9d+KomaQ3ynGmF1SbJAzDObMleZNZzfM2OaGDxQlaLLIAy1hpoxvXJL9V1fSyTfu/52JNu2ZqD47APeeTMDRmIg7f83E61EZmD4kDSWuVynjfYVPtvJP8pqA8b+Mf5DPaSKJV8Jw/8AL8H1yI3Ef+wHijhTTZy/8wP/ue1ixZBfffJ+ugPmi0wdvqtrgYxchMXvggzu3TCDXBXYk3cQYBD0iOFNXfVA9qgeFsJqyPTPP7gqP5cu3Ls1wKCoALzm+I3r9Q3C97Xr4qvaOrB19C9RLQ6nSMVdI7XMLNhkc1Dm5lfDXrTzG95rSAuxu1c7nf2Dc2glk9xhfVD3oSG59ciQ/G03gQUEsF/7cCOLOGMu4WsbfMt6W2WV/SSNsKf8Moq/xmMvF447DQbS/8ixauzoRHnrnQFQqQc8QK2S8b87ZCYL/9j/970vxtb8j6XbaFyNWOZOzpePJ6IcmYM7Fcf1DTEC7zASu59yT9b0v9D8nW+uTQQGjWK9QI96aSzXluEvz3OGXrTl30qg7HeTXk9oaRgrfVijTmXf6UMY3ntzKp+PiZ/I6+cbIG4c47d47uQtVD2mfaDlQ3ZxHH9YspDrCPSRLcTmZdCdfx+huBf9kr3N8TxM5ZNoQxuk8q3ciO7b64vWVNmRD3/Hk/A99WL8xlmttNYGVH03+6X+yfcrWyGoYckOPbNTSJ092hkD8wbmQ7TIAMvb0h71PhfSxjSrN7PsNlMxv6BTk/uVKlHK64JV1DdB9ZTxq3Rfhk1lhdAw/ieqdywXnnDSQlquoWC7EHkHyGOj2L15aNuUnPKoW45itYlwVwAPrDum+9vNE80Jv3DZcgh/UvZBx0p3aZDaGnX+mF05/L8WfVSJcPiqMqptHUfmZc2GX7lzYd57DXbeEyPrJa2MHYJNcd2D95GlL+gDrJ4sGBZGP36PJ94YtcO3iHbjS6An1BhOh9XouveTgQsv5O3mPri3nr7RzFYRqdcCc1R1wx0aKY984kO/nfDFzhQOBADdyKMkMLCrjOY9Wc4iPM4bG6AY4/tFAR2tpF9m7hee0gFZmCyxvEGG9lwiN3opo+cd02lI3B9R/zwUIQzxPKSqMq+a77lsq2BwyX8DsePlRJdhCC9y7PY54Vvjgb39bEmFhQVL2CaBmXQRnEa0H+x6YwO4nprI7M+rTPoJ59i1QcbwEnxfw0FVXipn7voIinj2u3VIFQf1VcHjcMNxU8xFWCgfK8Kfbju+8h19Hy+5JbfX/LLsndch7LFnwzAvHRtiT4RtNiW9/PiicC+I+uOrApGO6wLRKTL/EdEsy3POhGeKH14J7TgLeniXC+YdjqG6FhIrLcgBSC6ALZ41fxxA013lH94vO0+JFbbwluSXC1rpt/I2tN+jc6oncsVhLbtLCYHhYYMjt/axAp1cq08ezIoQ7TfpR9n6NeyNwv4cVsver6GKI7P3upfXCs/taIVfkgTN7+OEhW2u087TDqZaj0HLTCCxp+M77tagbf/UxBx3vtr93q0p39UALlWCiCwH4eVkYES2cSG5mEHgflM1NnCaEQ3w7OHFBSzC6Ywuf9W4Y/3O66Tfs0f4Ft9XNibM0H7k5TiADDyE52d0IOOfp3F03HQiz1QWWN80m/csbsry5d48Yf10RY8IjNYiX1p12Oh54Ns8DS/tI8PY1DwzI6ylgvQ3mD9a/ZrUj62tMz7IkV/K88XS5kJyaa0ema+jB98xgruKuALqW8WX69U4tO5uL4dD4x00QkCDCMWdEeFg+kt6dHUrltHLhvDSeRVwV4jtfDln9wHq8Bb77tYvD9uq8VuyqHbz2OB0YPIqbyulwSwc6wyhnTc7FrYmcMa8lRb+chK7NDYRpCZi+gOkK2HwTPNphZUsPNEyKx0VTErD9YjYdVBNJO8zy4cbDLLiVw2Hfq9Z49EeQYEDZLIHR+Usa03b8hiEqzeBn0QzbCUfqzX3QbPs4klA1npQeNoQacShXfGU0BK3UhfPKhwXDNnfRzXsSqjtUQxElZ+Rx6IE2+KbvT7oH+6N9v0mka/Ukoqc+Bl6LUrgnm63AZLYQmA6Cjf0vb8HW3uujCXkQ7IMl5WPI27gJ5OAUAzhjHMr5pxlCYY+/urz+vqt0HNJO61iXyeMI+WYwKe6AmluTSLC8H/pbOhK9SjsSZWcCx43iOTd/Uzix0AyWq7XBoTEb+JHyfzEa4/yV13bA0zARum4SYVxOIlWwjqPyaXPgw6AcqIsl2Pc2xV5/9FGlpx+eKlbG3fXn4eaxnnj/tik+OlAFLz80wqZjHnjISB+XjjdFn43G6KeqhPc1h+LiZboabK1OLwUaF6zksLOG2LXKiUiu+mLZZCdiutaONKwzAdPCOC7okgm0C01lMYGdI3Z+2jUmyzSx7P7YQ+8h+D1EjM+XBuP3qnBskuIC+z4uuCltOioNC8InwxWQ9Yb/u69Dv9dDhbS+9bshxlB9HRgjrXMP5Hvi2oVemCON1300vWXjikKLBPbpf2t/h2O/gI1TGZSAgz/F47mx6fRWbiS9KJcFF0PngYo/h6+NUXZviekE0HCPNrMlu7PN9BPzuBZyKSscj75/BPv2N5OxkZ+g7OUyOuZcIOQtqYD6dZMEsQOdBaNTTvCGqffEoCcNUF4qjweq/UjpDX+0WupHuvEdyN6tFmDUI4NbXS0ED81xwDg7lv8Yfyfb1z2DkGkjyoeLsecIMS6cMhhfP9FAlHPEDUcd0UkhAV/+mfEP3h3/8gaf5d8bBufooc963FIjPU47XRdM+KM4j9gmcsXxFck/6Sk0fi4vu8fF9In/tafsTtdLMQ5YJLWnFNetLxJjhbobLkjzkOG6xzkeKFzYBX8+zBac2SsvG/O5vBHaPjWD/ZgEvBssQseiFDpeaxZtn5wDW6Ly4MMXipLbIMPFnRi587lYLo+10jr8zUcx2k8YCTsWiDFRWottf++Gjb0kqPHHHZkPXvIVZffnmQ9Yn5/5YdyoDKrYLMLPsxQwPqI7Bj+1RuWcQnjTpRva7JDH41FHNdn+XNy4YFSP0T+B8fjW4bXQvoYj8du8cc3wsWTlEjty4bQerKqYxvlN1YebA3jA7oLIb/XnW/f/u9Y2jVZIOl4Dn2LjcUqqtO5YF0zV78TStNU5sLQoBQY7E/TxEeIqNRGfnYkue7fxFeZ0Q3Ym2HlQDPIjujX+2O/iJPI0yIMc628J4zMzuFuJCPzpY+HKKjmeu+EznqNpBX+ebZ2M65hn3AFm6TakJdAX37s6Em9FK/Jksz40HIrmhhcZwqXLRjJtSOrGTToMi3fqJ1gfJeiR9KxzCRi2OoeOPp5BP98vhrfBc0GDh7jy6DgMs73BZxzQ/k/hAlazFjc3Absb1POyE9Hs4YNOA4GsHGpDqjr0oMv1cG5qsyGU+xtCr2+VgkdPXsvyA+MoPZsqIWtqE8wLdyCkpy8qhtmQ1KcW5IuFPjjmRXJ56/Rgk5YxmBf2xmJ1Jey8w8Lusywfep9Kbn2DXmaDac+VT8Am9D3MbkqC3Npm+JWZDaqLxKCQrYKHnfqgtrcaqtyJxGKNGNTTj8Dkz7r4ZVMqnl6ghW2z9PFFtBu2HNdE58c+WPfKXYYntGIM+ctzrflMr/1hVS10leJzOzQmljG+KJB3JH3ybci1DUbgOSyGe1pmCDMTRsvirvl7U34/654CO/0OYPubcZXXHZzJiWo/LMxwIdu2eZCy/mMgPyeJ67nGCmK6mMlibr3dJ80D3xbJYu9O1xZZLH4Ua0OMmn2wu/4Esu/MOHJgqDEMexHBVaTog+iwgSzOdsbcJpWtlN31HVChAkPi9sP5tb/I7vvymPhnN4Tnz4bLoo/g9dIKCmdHwm7pGev1ccbfvH7+772CeL149CmUoChbgp8mB+JAiQQzzdLQdkYavn4hQY+0NGTfIGB+WBPzmBpOO8Hv9EP1MSeyfUEkWTRoPQxctBd+httB4KqxcH5eCC3d5EjZXRV2h4XdXWFzQZMc9i5shvJfMVirnIBzasNo/6SZNMplHljeCwHfYorjlDi0H9MOj3b+G68HfvoF+8vE6LFFjMFKo0DhjBjHz/PA1dQTK/pJcICqhyxedsbOTjzP8Gfo3gQcdzABDzvPpjYb59C4VQWg0rcQhhnaYXMwyPxuX6vPG13/XYf1pIad+SDrSwWPtiX9yj1xeOIY8sp0NCn6oQ5BrdO4PjMEkJchAPnoemDYk93hYvN1YtDN3iIMtIrHo9sn0y0LpJgeUiDeNxs2XBRixK6xuPvnI/5B+SBemLYCP+b7D2B9aOUbP8HbZwzpEPrgY/WxRM3TkVzYawCHDEM4JTlDWHRPE5i+u1PrLeM7pHUI04t/S0/AGRdE6HZlJu17N5sOWJILZcEF0PrZGg+dp8juMs89tkb32sshWuwuc9OJp7L7zP2keDxwrBuOnaVOLlhoE7K/P/hHOHHae9QhbpUa9HF8q6uTraJ1ViNPtymsWcZheDd+g+gnjmRXqC9m51gQ26H25OtaA5hZHc2ltxjB5bH60E2hKzZGfhTcN/jbfzn/4gPsW/IbEqS1w4Me8Wh2KYW2nA+kubZJYHczG3iZY7FF6odc6b5lfNyYxL99sE4+ztFYhGcNEnCHXjbt0ZJItbzzIEUyF3xrKLbtlmLm7ZkCk1XqGgPXu/HZd1jsRt4EwadPELdai5CxHli/XkAsHvclcKI31C2cwHWrGQBDCniymM58z+I7m49ps9Z/rAb7YSIccCceL1wNptusE+mdGjH0XJkFE9dQ5GsKMeXkXn6Cg5JgvG137QsN7TKem53b+XMcSZutH7rcdyAFx9xJHN8cApISuE1vxsB7VyNg9zv+/3S/edlivC7F1V9Sh8CUaWLsG+qOh8a64ocuErx4xQ1ZnO2MuWwM6w32bWoFrZ4iVBySgEKfWGockkIPzZsHJ9VyIPAqYIk7wQ9f3gGzya/qv/mo0zbTTUUouhiHckIXen76FMr1DIf291kQ2jYWi6rMsaPfPRqzaRiaxZTTEe59dVbU9AKmfZzonETaPs0jGVkHQLX2FDi9i4K3rUHAqefS9ztCaO9NclhZbMY/cPcvnmffLGEc4Ew9EVoFJuCJPdmUT+Oo7bZ8+DYmG4rmEdxxx1p275rl6C1b14wyUvXU/HzSUcPY+wJd+5njxgVYcAO8ZoKjPOHenu5Fh7gOoL8apgkfBPSib8Ns+CeDFwn0BH782Uaf4XVbC0BkDXQv0iPxNt7YmGZBNumOJzfmCkDx12Tue5UuzNuiBsbTwpF9W2W7V8f/1sm+qxL0NBlLvyfjd7fBaHTmLp0T3xsfrOqFFZMdscg+DplmjGnJWA+lU7N27fAvcE0XYfIaEbZxodRsYiL1WjIHNgbkgMlOituKhNhtwlxtlqeZNqFTk8DydEcXJG4JPmi0fBIJsReSN5cNYMmiUE7hDh+awkxg7pUmHuPS2V2Nzjsa2cPaYW40IYt/euPqGY6k91BHYlpkDG+CRVy8tK5e8dZUhjUZ7mF4h61zYms4ml2IwjPtYpyikoFBiZZ4/oPU1xk+6NjijYvOz8KuxbOQ3UFmvli9OE+TfR+FnQ12/z15vQX3+rwNV5EVClM+W3CCGb2oR5wSxfHBwpGpyjR/SilVW90B7O585535gS8uUq0+TmRbySRicmctvJVsh/MqFnDUfQyE9wyiofL2NDi6hfeifi2ffWOq89tSzIcBKwlZNt0fffVdyKk5weR4dw7GYCp3scEKbmcYys4s4w1Zr72zx854w9WlXQgn54Ji+a5ka46QfNyvAoG1Rty5JBVY4lRPmQ3YvvZTi5TZpadPOPo6hePpNRnoNDED780U4gUqxIxlk3HR8CBsfDQL/VVny3i82W2PeayOm3mxEZi2/eXQbniwtw2ZLvLFgEPepO2wNcEoM3g1KIarf6AH2M8M9urc4W0t/6wzyKCAJzlSC0ElbyB64mvgRo0jhSneOL+3NjFfaE72fNQGV/+pnGO2MTR06ADjzEdOK6Xsez+yPKbYAsyHc2qSsVAhBZeeH4pOiTfo2ce9Ua1KGR1qJmDrthmy+9mdd7U7H6bVCZBiY5dTYjz8azh8jRbj0FvuGJ3thrk9JDh/nCcyTQDTCjCNABvD7qPs2NYGVc4ivCvNZcd6zaJ9TwbRs3nZgOOlj8gKH7+nyHxn/+i2TOfBfHdoxR/ZGfxpOZlkxPmjdz8XEvvTg0wzHgNBq1O5V8cI6A6zAvbtHqbN+tp+lM++4dOp0WqkI7m1F7Q4j4Hj4JmdBtd+7SdxmFxF5LbaCXOjq2TfxVG1myzA4QY8xskmlzeDTYI8DhxuT+xV/XBn+UQSkTGBWP4xhY234rn3PqaQNs8EGPcgOFQq6KwhWO3A+IfXdiLsZjETWyrn0IjoWdT54yKYeywbWgcBBl23Qf82RT2m6dO30tJlXBLT9DE9X5mcKcmv8EHNG2NJVeEEUtplNIRuiOCIuhH4BuuCsCBPxq8wTqeTyynMb4DhXx2I3BI/NLzw/7T1nWFRJc/XKOaEEQOiosIMOae53VUiSFIUhiwmRFGQMEiGgSGKOcfFnHPOCSNm18Sac84gKgoq/1vjzr74e94P9+GD03bf293VVdXnnOrHGgb6sq8brcFUSBT2T3OAh0NtYKrWsx7kTxBPnPjh5FeQj3H9ngkLLg/AaRXOTDiALNPEDD50GCz4jjaA9I0GUCPrBuQPkgaMRvuF/MHK7uHsx5Jh7NKGmzDFOg8+TRwIa4Z7wdYBAv9UPI1fOZKBUTkZ6nXy9F+e6f4hGfjlugp9/lbh/LQkrL2iwvra2Xi7XTYeqFDhmPbZWDgwRUK6W2qu8IYP/+luxR6yZ0tPBeDQEIG9eOTGboaawIFzIwT7oVJI2N0bjp8q5kHLV3De0lma0SdMRvfT7rIVfGtXHaHx9XZClLMN5Fp0ED4uust+2Nxiu8LtZTcqbzKys8R10/g9lGu9O/QdvPNIwAp5PMavGMtXvUjnayalg2tpEZx8CzgoQcCGDu3xXNxo7LKgGzp39Ud635ld0jF2R33MOJWJZlrD8OCskbh1WgKWze2L79aE4RXLEJyaqs1J3+nGMq9eNFatezMk3za9ZSv9CmWyp5myGdMn8xrnfFnvUBs2b7iMzS5c7Xz1jAMzydZW69LU3X+CY31sU6PEJZVKTOKGcP6xEleMDMAD8wLw787i+d48UO0faXwlzUP4wZ/mSmyTosRJq9tBWp4Sh1n5Yd8nA9H5ezZClg9euxaCHYIncdIRoDbW4R+B8MLD9iTj+/fJeMn5G3y7vptbTqyF1dOr4UOWC+pFjMFbmacMS6LWS0lPgnJvpCExYvA7mFRozxZMCsR3oXZszzQvdtjBDOSnhglwyBQOlRnAdasMPD0344+895JxGXjjsgo3iutkyNlEDL2mQuufWdjsexbeL1fhvadZuOnIMyj+/CfezSCqPgpxSuwtxu+v2vaCjxVK3P08AA0r5Ripq0LpfjkOEP/dpb7yN15m7+/1GWarxPTHKsx6qMLj4lmdel+FW+Zl4/Pl2XjqixjHbMxGz1l3pcRHIF0djTYR6dSMre3Huj4JwugjLuzyYsbczY0hYvAYYeomC8ieZQXTnatAw53WPMShbrJZjDtuKzHgsT58KFViH7k/+jeSY+uWKjxSIcfg9r95ppTPpDZe/JNar6TJOgVGKxW4xiGZD1g1lu98kAdWe/IheZGA/q0BCbd0fswhKeFXqN2BzV+BNK6W71RgaZgCV/RK5efaj+W7LuZCTEYBDA0S8PkkQLITpJG4e+o5w3ofqmDN6p8gu6+N2Z7uLGNACOYO82edz3gwbXN7uNEvQfA6aQ2bFtvD1wONgM4V0pMbZNXBsGnU6x505nPDaOHWslFC7z7xsGThYGHJnVb8Bzfj+65Mkb03seZ122l06OiMaviwEV9sFYkZjmUw79pPZnj9BWx4vYbb7gmB3bGf1Of02KVlRhqfkPxDulv/rJKxwywY4075Mp3r3szjlAPcUYwTuhabwourFrAywM+YfOy6eoeUj2xU7MXemQWjtWg7O63vz4zu2kFKqEKIaG8Dh0OsgHwX9Thr8nuqfZh/36+EOQiLt9gIdrfD4e4ZM2Hf2gZ83ahGPNU/VHbBtTGvDvugHivpQNA85Db6BUeWf4G80ngce0GBra5H88DYWN60QSFU7FXCg1SGu1uK/nWUFrYp8+xNeifqs9arAiqgHmZqKZCfi8fWkgy+fEokn98kC6L3q2DWGxl2vQdIe/3+hXXSuvuW9vvzV3GYoh+PgxdF84STwXzM3ypoYZEEv8Y7Yno/QX0fRhxqjW6Fhsu+6WI8HvJJwCdf0vnAXeP49LdF0OxzFrTqyXBaE1SfC6S/ZDoh3HBeQK5ap4GwtR16NRBUfj9ll192gjP+WkLT1IPsl+lR9ta9u2y3/WE2+eQbIL5u3f3g+PAzfBqvxH0LlVi6oTOMuCP6FtFynLvRD+0bqvB1PV80HfQDnHZESqi9pg3dBy0vjsfEFgocdy+On3Qazk+/V8HX8xmQKXNG5RyGhEeneXioO0BKOl1b21fBANDC8FX92TKvELx0YACrOurKRlfbgKd1gnB9tiXYzHT8F0urpUU4duqv1f5Paowtj1FgQogCw19k8NtPornJo1wI8cmDh20ZnjVDnI/hhvnxYyRzL22RkKZEvbIvUPTqB5g/A2Z7IwhHNfFkPa4gc2lsBa30xwi6Z0xhu8oc6P+fZbJQSveH1B+9L42TmcZj440KtFck8sseo7h9vULYNDEZBitk2GYbV8dTlEP5cuu9QatXP4H8OvJFj+yqz/u1j8R/Mv6BW87VbGyL5zDacC7/+1Eo7PB4o8a/kOYM5Repv8kH6yHhveflxGGX0woMOpPIw4JTuG5sAYR2zQMfe8D0cxyHTvsGGp9O85BvpzqmxIWTlNgKO8HEIiWOOjwIFfv8MF2MN23O+CFxOQZ3+dNed9RuhoWCEq86ZmHCVkPoKdrtBf8E49qevji5iwoN6geq7zcIP3jywO94WoMfDPyowIFbFHhXJ4VX5Cj40qf50KJA/DauHGMBkDRxXq/sK9XsCdof5Ps4mZqzdqsCUHdbP3ZSIrDWNcbQ9GOYkGDeEwaONIS6+DONVoLF068g9/Vmr+KC0UfiwlxCXdnjV2bQzm6cMKfEGk51tAbC4JFPT/cqNE7y6cmff/cyAT+K8XRBWRFfUTqeF32bADeVUyHjDMd/dF3VvFbCSNL9FrUjDVDitc4vV6CkuwI3fkngmRHj+OztKvhlXAimXRgeFv1kwi4RXp/8QvIHyRck/FJkOGMHBgRilsKMFe8XWOOAnrAhPUTYOsMMckwNgLhmpK1SV6eNsB6zjzBW5BqMQ6Ld2fQVA9iXCBswaR4tbA2xhGUVptCsdppRi5NzjRQ7m/SkXDTdcxHfcPY2V2ZWE4IT38tZvos3m//BDhZjirD/rDVc6C1TcxSpbdrP5+r3o7bUzm+EAu0SEtA+LIk/WTOMd6iaCAc658GWOc7YXwuQeAzEnSDOBLUjrgbxNFxuKrDqUzyOOJ3A7ddG8VlTsiHmaAEYHxRw1QCujkvpHKm7zgh3nzlQPN89VDhpkAdGD1JhvxmpOGlvKmadU6FlZipS3K7JMWgeOpcenFXi6CtKDHveFQzE9f2mixw7hvuhW3MVLt/sj6QnTP503XbqfN0UJd5HJepWtAXPOeJf3UHo89QX91VlY1nAQLVtoXx54sZNhoQ51OTLt9wLY4qmIZi0cQzb238YS1reD3q9LhDeVluCcN9NvbdTmo/94/0o5rzrp8KrfcSnpzcmBoh+zPlU3P49FcNEH7zt8VQkvZJc6/W9H+vmSMjGm/b7BqRXcqKFF/uwMBjTWnqz2u+iHTxhBUGBMYL3PUtw2Wut5uIQR6duf2RDp5tkoflNJTqFmUFe9ywUNgbi0EPBKDNU4e4zgXhElonjno3F7OG/fTvScJmSnIk7fFV4N1SFidfHo76nAjeYpmF+gzTM5Fl4bWOW2s5qbK7mITuYuViJ2teVGLyoKxz6S4lmvnIclO6H+5upsLWlP1Jeg74p5e0oJ0W5Olj1GraeNWHd9IPR9q4t4ygw/41mYNcoSgj9YQl7bhiodQhIm4M0OZYMq+J057uH6cGPoqewc2V7fsKpJUqXXIL3UROg2rMhBsaPhKqDM4HiUk2MSmPUcBJO7k7A8scKrE1O4p+UOXy0TyEc+DQZLOL7YKQj4NFdjxhhWVqWRUgJZ0x48/vd3PBIyT62JDEcXWysYOXcg8wHNsMKx6bcJ7Y/VO1YBzlvvoKGg6J5KO8z4aASv25R4o3O3aH6HyUGvpZjbYw/9tVRYcAwORJvljipdduR75ohtvkkftNv5V1BJ1eJD274os9eOYaK63r9Nz9s3PYraO4oNY/bazEu3qjEuS9F/9qnO7w6ocTYqf7occUPl4r9dYj3R8qVUQ6NcmfUZuq5cnVeavOSOCzrrMA3q6K4wjaEh19XQWx1HOya6IixEwTcPO870B2JRuNGc1dSKdrOs+MV+LxTDF+ywJ/3i8iDlIkTYOltB8wsZEg8p9nW9f5Yn8R5erdLiZiuxFta+nDigRJX7fbDWnN/ce+osDj8/93LED/ur5mV/93LTETO3jYKRke5J2sYJWOLGprDQcVYodTZFHSfWcKToF9A2oF1+6P7tQUfRNtQLwtnbOoF604q8X3nAHRY548HO6rwqFGgWjN7uLyxNNfprpQ0s2U5WkhaQOFJfdmrgcFoin2Zb18fNkhiDb3PRAthI20gbpiZGs+nwfZoHsKSae0W44dzSlSu7wZjdiixuJs/3nPzw9RWKhxQ6I+UD6mYf5L/qNohIS1jafR0CekZX20lEdZyc6F2vResi7EQ5vbV5oHbtLhry2BZ4Y0qVrcd4d1IF86z0UjcGfmObUsYjZZah2FD0hfmcOsRtLGZwM23DoajzW4BYboIK0V8XcJ0aTBT2WWmgrKHreA60wWWiH/1Zzfgr4rLmYUqVDakeX2un10N9P3rvh/hPTz3K/GaGKeeLNCD/WvE97zjiyYSf9zXRIV2Tf0w58w74/UfSozvRl8wpHuEX8G7IV7nNpz3cGVvYuV4YJwRa1/biJ0w7AC/ynwE/KQLY5b1hI4t3wJxfQk7rd5D/3J+X7yJR+m2BHxpG8vtFNm8ccRU6FqWDbp3+qB8KUPCGT+7b2PMJnaSEM6Y9BboPmc2c2cvxwZhWaLA3OfbMPhlBKM3RAl+Zywg56EldGmRqbaF1NfJc7/jTbKDfW+ocNtt8Uxqm4JW/6jQf1A26sqy0bdShZ0GZ+P5Ht9BM8b/9rs41icdxDjYIQvbdJSAlbgP41cF4dGMANSSqrBr6xAkjIx58p86ZqsfVsMi0WbmH1aiu6U+NDsvrs/W/tjmkh9eEPfD4/l+SL5K3pQZUg1Wh3A7y/to4729CnSMVmD5sHyuWBbLE0PzoF5hAbRJZzgn0gV/aK2VRLNR0iPxjSW6+6rUWKmXU7UwItJV9CdCcOoFH7bpvAfbJsaLhq0ThJt3reF4M1sgv06DYdH4S5QDXZ+fgF8miPs9OJVvsMvh+sPyYULaJLgt9tV5LaDRFwv1uSILNME7QZuhzyMDzHcxxfrinop88BoSjwbhozJfdDcC3NG2D3r5tcdVO3SRuCuzY69I6vIKiNPy7Whf9iI4GJ8scWeT/TyY0S1L6Dk/WnBOsoLMYAs4+reHNHGtp4Sw92SbjopnJvkyByq92dbj/thHy4vxPE+2+rQVPHWIFYzfW8Mg195q7VvS9Kirr2izchRajE/F2jupGBreDp8bn+FrJS1wgdAEcxd7YMPusVgXH0ljJX0AwuX2HgNCpI5MWPrXAEieYS0E9dfipkuacG3HSJndoea86r0trrB2wOFOYj8jF8L3RQuh9GATTHteCa+ypsPK6674FX+AjhjT+47vhgNqL8CECm01335ekzV8z0eFmm8/5e16Nd8+yU5fyPTXFSbnyeCoW0fhUegjNnfQC5ab10dWaf6aebj+BJp70v1U21xx7mnepfEKHH9CnL82KdxrXSTvLi+AQq88ONRUwAtDACcrPkPnzSUS15jfZ9Iji3Lw+lwDHVwUePu2ArtWxfE2+eH8fe88yBuaC5srnXHUW4Y0JhonjY+0EgL0Dqv1ElxGdxTaOHQW6pXIQFjbRbg8/AXr8fMJ62QNMgOjp4x+Q9+P/F6aCw2u+a3lS+btNgqbX98Dg3dUsHOiDftcmMv1kvzh+PkyIC24kC4N/jhX4h20sJN45uWIZ+4SXyPRLmah9Gkg2pQE4Fw90a/p7Y/r2n5Sz9vqTfcklAOjPE7ry/VwwFNvNqVPCDq6+LISj/4s+YIdLChXCIocG+jsYAdnIw9LSW+G9EMvjGrwn95MxahQ9mpBKOqu8WLOr4cwPX0nmHgvQ3hsjgD3HeBLyhwj4h9daW2g7o94SMQramfuyZ7uCMKh61zZlGLGck+ZQOjRSGFfc3NottIC5NedpJn7DkjbftklJRxftd5lKH5VBhurOfPd64tbJnZk8oNt2JrA5qL/0Fewt+wI/mbd1L/TtKFvEje4BoiX0Dw5FucGxOHBGhkfeiKRfypMgqrUGPA1kqHpMUuk3GB12TRJ3XFSfjDI3ostrB+EB9vZsnlrZezJ8l5gfTJc2GtgBinZZrCw5jts7/RF4urzO3YkvZnHQiVUFSjQuq0CXWui+DF5Ek8dogKjkjyouMfRda+gzpcR9kVzVmswMO7rFbjtVQIuLlVwrY1p3ClqKsztUQCOzwD1Irha4/LjvVzJ7fDG6v5aNNRS61xaxSRgSLICO02O5bBLxaV/5cGCixOhmvfBJQsY+nyyNKLcfl39VoqRusSYsZonQdisZBCb3o0xpuMIxaoxwuxZ3aEm1lKd+yd+P/H6qT+NRtGzynh8/ysOqw+N5tLuSbzWPRv2LsgG5/Mc+56RIT+xr3ffM+2lNTd1JMQH0vn2FS7M0sId1/ux0/eDcfb1/ky3wpVZv7GGsGdxwsiuNoCHrKBu3Q+6GyVdaspxdT7jLsgMPQSjqgyYed5LeFe/Ez/epgs3bpsqM2Ed+dKfj6Ao9s6ffmRhJbj/zMTNi5S4cl9rWKatRPtxA3FBxgBsXpmNNgG+amy+RlNF81Css+GMEnecUuIjrW5gLfqU7pV+OPm8HL1aqtCxwF+tQXBrziNOOB/C9xC2h3QIVgzU4o3mRGJTk/tgZfmDmc16BUMXLuSxZWHwvd9r9W+oHf1effZd/KyuyXJkcBpahqRhZ9OeOGPCFW69vS2uG9wGbZ298LW2Qs1BJm4ycZKpXQ/Lcui+pB4umZKAlkkKTGR5fF33ON5sQx60OzMJzt9k+LmRC6rvTsXYQ1O7hWIPijuCnRUIbvG4/o6C6wQO5aeOpoIgKwCtH044V1xnxK8nO0H5FGpHOm0Uw7+crsAg0RfpcDmRN/CN4tu/ZcGTxvlwe76AKRc4Eh7vf/WQCJt32FiFqeKT+EWGNuYq7HIqGeWWKeh0TIVF9VLU+fJl7u69ly7/Pc69rjVA+XKziDj8+Vw835vE8OYl43hKahHsTIoFIz2G/bswtY4S4QDpnCAdJQ0OULonhDuExaOl9wW4Y/MALuy3xpP7I2Dp8QoYpnoDiXkv1XiQuuMkHMxYuRLXqpTYubIV3PuVib34QDxxuT9afszGSK9BSPP3/9PxvCnGjB3EZ/ihAVg/RIWX/dPwhjifUZdUaCJLw66Vb9T1T+q2ozuk7DglFm1Q4sLKLuAmxjwmu+R438YP1zVWYYWbr1o3lOpG2I0arW4zL3KUur+Qz0qc/06JT48548cka3w1OhBzPwdiSodEhONJuNR7DNL99Pe3kep2nW1HYZheJO59IfZ1SYmbW9ug13prtHgoxwU3A3DI8ET8Z1kits0Z2mtz+UUJ6b+S7itpvpJ2W8ttHmznnmBs86kvs80NZTPL7GHiZIXQYZg9mG40B6p7NHTHFR5960wPqn+UM+KNlGogLY4aKJjbuAoRO2Ng1IA+wvRdOnzbvvY86FSirORqB058pSNJelIN5zfTuwn2Vf2CRDNxna1NQN0ncfxOVQw/HTYZzB/kQNEPxCG3mHr/UU2NEd8+SPfKn0lb//TtTvWW3ib0E5Ku9BV+vlKCwywPYdPITry/WSdekZskc6zswOedKZNYfFkjGTT1em92qhr8vWohtrMWHnrWj7X5FIyf7fqzqVHerEtPO9h5Mk6YXG4FJ0Rfi3xd8q3qzh/5wM1FX7VKtBVp/t2hm2gnQnz88ZqJP3q3UaGZpz/SNyDeNY1v06g7UuJfExdb+7iDkFBiIhTpREKXFGdh2buG3EW7Od9UOkzmG9SMkx9Cun7zp/zOL2l0/VJE/8X/nAL7nIvjB00SuGpKATzyy4P1fTiOO85w4ckREtKqrKt3eDWvFkLPO7D9/YPx1Qov5uruwSJb20Bz12ghRN8YnPQsoDTtVc/wfVckmj6pf8KjPd3gxn78E4R7MjyYQurGvly1BPuAaCHosgUEllqC6+Yn8GzPXGPie6tjo8lN8df9j6DcFI+S3ATMSg7hW57k8GE2k0DvawY8W98HA8scca9bhPFEl7FqbiSd0YTXIUxD7QxvNmtWCC4eBez6AhdWym3grlOisG6CIxgFmQHZQcL4ky6D2j/7F+uvfJyAZ7bEYy+9LO7FY/nDa5kw/tMUeDaBYUwxqsdEY607f1QDaeJUJQ4R7fxenzbgbyHup5mDML7YB/0/Z+PtNb64XUtuTO+Xo5tvEDLvK2je78DwASy5PBTDdPqxjwWj2fZuHHpGZAtZzwS4OMcWSDOEMEx1+yP8UvoFJe4U10ybbl2g92YldtWSo2GIHO2bqlAnQI6EjaO2/9uuZIISh5cqsUmxPuSK8eaXwXLsIvfFmS3EuKqVP3q+NTV0cFnee8jxpF6ktW0W8QEa6lWD4TjO/H0DsatfP7atjT07e1IKiVeGC2BpCGfvmoLLhgoIxn/+xE/sKweJaJdixG9z+KAOGLzJxMu6Pui4rD++KM/GPb381BjxrG5XpItCZhoSRtyhxxc1Trx5jjPrZBGI70e7szbrPFhUTzPwtIkQTl0wgSlXjOHL2gxDyituWepsSDpIdP4SNre4mzdb2SIEq1q5MruifmzedksYo4oX7iY7gLubGKfO1lZzEsjfoTESJ4H4CIqOCVivvgIPNUjlII/l6Z9VcDF3ArxJYdg0BrCJuGcp3tg87hC0HdUAwqx1OOUZbo+9Abu2n2BlyvVQM9wR7txsACM+bIIIQR94oTeQ1sXosBXGmm9D34k0MOavisOrzRPw8I9ofujiAJ61rxCc0uNhxxU7bKnLkPjFhPEnTge102D9dWwVWHREgRaHYnjogSQ+0b0AjrXNBf/vHKMSGZLO+d/7Sw0T6v3WCDObWgV6JeVQuSsOA/XEGHdzNL+ZnMSfeufAzWsKePCQ44qWDD0nvVOf0xq/YMjCevjr/Xd4tESBOCMBhVVRvESayNs/mAR7D+RDcSnHaw0ZUq6V2nnqOPemXCvpxVK+9XmHvkxID0b3jl6sYn4f9m2UJWzLGCdcnGsBtYVWah+cMCh118sT/VrRLmfisqtKTF+pCx6HlDh2iRyrJIPQpzYbQ+cOxNERN4He6Y+86bxf4G+uRKfrSlx80ADO7FViao0/CpFyfNhOhSun+f3BAyt+XgVF2nFIWLb4Hxl86aUE9NyljTkNOuPPRA+cN3Mu7JM2RYmXFn44mokXpL/zGq1O/s5rdGqciVfuqfDgTRXm1Sbj9FsqHOGVjYajs1HrswrXh2fjnY3V6rjDpDU3Ik3U6PxvQO/X6YgTu1cSjFk7vdgqbVdmdd8WDkbECnc/moKH0gqG/VgpoboRhBcnzCJhkqiWxP40V7ZjWwD+Mu3HeDsHNlHHFK79FSkU5BnDnArjP+5zaO5SGn8Gmr/S775s2MoQbBPjwW52cmGPh5tB4c5EQWevHehukMEIhwzcJvmdu95Y+vv9emZm4PCrKmx4TYW/TiSi5IoK7X5k4feKLAyvUOGSptmYpTddQjqCdfP6hN+418aFbboVhAHe3mxEkht71MEaHsvGCDlKU5hSaAGUK6DYnXJvmpwb5Qv0TcbxeXsVaFol7uEH5WCewbHlrFz48uoXdDpbrcbPku287PE736qxodMHx+PK4gTseCGHp0+P4DqqyXCuPBVChsvw+8g+aH2qBkizvu+/dl6jXX/zsgLf34hH01tj+cNL8Xxq42yYNL8AqutxDFsoINWnI23iuuuMdIlfrlai4WElBjTtBvMfK3HuYH/8ekWOIaI/n3HPD2ernqtr+RF/j9pQLT+q4zdhUDz+cBJ97PujeP6jJD79ZxGUp6RBjQ7gzyMyNCn5DqQNQBoC6v7EvU66AN09FTj1eTzuzo/njheSeRfHbNiSlwtCT0CDZ6JtmrYMHkxohqqBjbB57XRect8IVpwr4Je7zQOdTy/YzX4LIMq2MZ4zHQ0v21+BhRnDYM5f7aAwTSmpTahvZKHKlTzaXAGU56B6dTv0ZczaLxg3N/BiaWO9WE6yNQSPjRZ277CAVqdN1XNAmGbdbduNaS402Obpv0yZ1rBA7Gnhwh5ae7EH7ywgfPdQwbutEQQE9ASYtbcn6d5t8kszphhLo3tn6ShhwR6+eDzemS1o25fdHdkNdB0GC+/cDWHnXH3IqOys5oFp7kY1PLBLe71YfFUwJrn0Z1d6DWTnutjDg1dxgkM9O9h3xgo0+QnKG1AcTrkCyk84N/Via3YF4+0uA5mlnjtb8lWMG3vFCoF7LcGoiy1EFbXrTTzMbuMXSgmToOFhuq5wYpJ/ArBfTH9WPZszB0cT8JRGCIWhUgg+bwyk31mq97d0z5D7UtLxpDsEupNwj/BkPhND8I2eG8uVB7C+Px3A8st4weCOHcyPs4QfWyuZtP9m0NQuozpmy2MfsMmx2ky7YyPWbuBD3lxrORhvecKruj3nFRvd+TGH5YxywPR+dffD+DtvYYxJLAZNiMfmF314j2FDeezVdOh4azi45Tnh7JN2SHHRMZ12klMbyuHHTi18fFlfOmhpkaR5chC279ifXS42YxWNZGzt+lGC2XIDMCyygmMNzYB0WKm/zv/ivYn7R/ebbZQKjCxLwHd7EvkK2wJud28KdMJ8aHnFBStfcfX9A+Ww664XGrvNQglzaCTH7uld2fR6rsxrgz48H+MtjHPuBV36tFXrO2m0dKg/Tc3ImRMUaHs+Hre6RfPS0eO4Y5ISxq3OgzEfBby1U1Cff5qaH9SO8Pp0/vUri8Giw7GYdTSKFwYhT+kUC7pzEiG6njWOmOyMpIX0fvkMyU2X6RLSQiKeIukhfa1xZWMjgrHrNjf2XfRFHCdaw8ln0YLPTCvYqWUO8Y5p6nVWHhkmWSP5BYN6VMPdgT8gYq8HW7wzEIvKfRgMGsAWtjCB4QfGCT7vrMGmno26/oLLvK4S17W/7UTL67/U+6/HwnjssVaBnZUpPGNRJHeZXQRrv2eAXwMBhzYBLMptakJ6ZM1dGkpIR0mjRxZg6MD+Wh+MdvUcmHmRK3OxNIOdx2OEyDRLSBloro7fKB8ypMNvfSnC3pNuW89mafhImYY76/XE+uwaL+rcAeVddbDW2RMnaiuQalqmlVhKts/TUde2fCzGcDT2jeOAaZkEYQdDN9Z0Yl+W89QMvriMEt5NNoGnv0yBdAdJg970wyJDutMmDXri9RgcE9gn3SBc/MGD2cciayc3h7mrRgqHZFLovM8UliQZ9yb9yJcJ1YaUmyAdSdKUzOVOrEf/QExY5MCWNzFhrt96ietsqNDpiz4Mbm0JhFXT1NTTPIQJa3hSibdEm220UQ/aLlRimLkf7mwmx59NVHgjVY5RDdINu404a2hxcaQRzUVMbQOkuhhDZX3ZV7dgvDp9IHvSN4jN8XSCtR/HC/Ze9sC+mQPFHAXNnLtrOALEF6C440ilwGLCg1E3mbFFJdZs0FJzmHYzWvA0N4MB7hZAeG+K20yuDzOguSjSqQWKsb9NeMd6GETiB+OL8PjjV/bz+hN482MyV8wOBWnxI7V/7V421Wjbw9/+YHDpEyD/+ksXcb3MjMMrP+L47LPhnK2PhfIueWB63RlXlwn44O1PGLn8z/uVn7b18NUTJa4Qz6+bD7rDo3VKtDfwx0PVclzTVoWJTgHq9ajJXWseymE33K/EZYuV+FypBxOKlLhP2xdfGfrjevF7xl6Qo+Pqtd0tWp6Weox9IqX7GeIexbz7CCd83Vl612Ccc9mJ8c59mFuqKfSuHyU8PmYNBUfN1HvmmeufugC0B70uKXGROIe/VL3g9Tclllb7Y/0fAfhCV4UPNsiR7lU0WBTNQ3cshztl4emPSvwIhrChXIl8eABGLQtEXQMVVimC1PgMDVZD8xDn0HWyEjscV+KBx53hWoASrVCO99cPxOUNVdjKU46/uVVaWvRdNd+S3jFjswLbLBLP6px43mJoGncfXAC2L/Ph8QFARQOO9G5kK0ibiNqRraB3dm2XgENCFLjzpZK/3TOez3AohAnLJ4D+Yo77xHiTcnqUK/rfPNGkYSr0HqrC4DM+eEn8mxOdJv44DVdcVuGkgjQkO0bjfBM/RUK4SI1dSijxYqEfg7DFYTc2aUhfNmuIMRy9NkbY3sQKfrrbQK7BEzBY5fofHuXghob4KrcSElzi0fqcOM7CwTy/l5LvHFAAN4+nwNWhiPmCeLZY18MepWclGm0HwhnT/bTz/AR8sS4ek/Rj+LOaeH4uOxMOv5wEEc059g5han5chn8pd691NSSMpOnNXCPil+QMlAjHEswEVc5gkNdaCg/ea/FFXIs/6uonW331J6MYzratdU/3QR97UCxHmjEU22Uu7s9aZoVgtbE/exbgzc672cOqVeOFB4tt4GWEA+xMOm1E8dj6rEh1roHiMorRdq33Ym9eBmDcXFvWrE83FrJOH6wfDBb2r+sJ0xaYAtVj1tRmpve7ql0fSceldJ3os1orcPgOBW/hl8dLE/Kh8EohWLZ1wQvnmVprhu66aC5Ic4b0Siiv+bPyG8tcORrzo45ARl4Nu7vwMTRdPJ2fUwyGx7/uwvJLkeq8G2s86o+822oxtvlrqxI/7bLG5bct0RTkGBAnx8Fh47EqJBEpx0B91X0/yle0mOPFLC/7Y4mvhCWM6c4ulXWCoMAAofXpXvBFagikVzG5ePN/80f8OKql4rMqAS1uKNDAO4XXD8vhj3UK4fTMySAN74Oz4gCJO+uz6M84jup6nVgj2on1StzyQh/CjynROEeOM5R+2Fn0k7fFyvF3DkVLSxMXa2pJT+4Zhw+3KfDz6eF8SaY/n/o1H65JomFLgQOG+oo2rXacek/87344PU6FNdFiPLZ6ENaOVWHHq2nYo3s62osxzBv7dHVNtr+2hf+HiSZ8NNVlWyfaAxNbFfqmj8avkxPxF6agamMyHivJwtd/ZaJt7xZweEBzIJ0i62MtJa7tFhhRbTb/oLFCRKsEITlhMThapwu6TZz4NkPOg/+ZLQu0l3HihBx5cMBIU6OE6pUQL2SYkcBcjIKxVbUYH63xYC9720ChW5TgNNwULCwt1BxWwu+quXHiODX43bWxCtRbKq61e8l83dd4HnauEI4tyIMhYrziuZQjaY6Q5sXb4IkS0hypqfqo1h0xqOzPKjYH4qfFoo91x5X1bWUOj99ECdd8TMHQzAqMVzxSx+9163NRnQqLS/2YzpggvJ5vyYacFs/3aiMw8Rkl2IZag16wFELgHiee8F2T+uBUUyhrbPW7Xt3o9PHs4/M0dj1xCxTrH4W0r36w1mQg/HDI4Xuqojl9O/qe9B03/TVP9mbzZkn2+Q7gfm+MsHdNjvD68VJ4FRQn2OxCrnjswO8kz5NdnNqHB9euNWpuqS2lb6r5lt4daqFY6sm0s4PFGNKTtbRyZwmllrC4eJywQNsK2p/8rW9DXH3SpCItznnoLyE9ziHu5TL/4p8yuye60HdBI+F21FFm+eEQqzndXVbis4/VvWceVxSu1s6iOLnBKz3ssSADXQqG4K9wA3RKHIFuRtbo2d0HhxcOR/ms3py0e/4PpBZHp3icbHwFVNRf0DahYmMHooTALt21v3tnRJRU6RQVpXMXUEBYWELF7u5uBbv+YiF2Nwa2IkpI97d3fXk/Pd/nOXv0eBjuvTN3Zp5nZu7GfjfV3qO/XjBWmKhTpKVKifIugZvzRsHQrDP0ketuQcmKSBJZGU+sDt63taueQVaWReDnoEiUk8vC2Zclsr/1DCJwpocEf02Q4KhsF/TxkaDNyxTM6UjBO7clWPw0BY+79MWU5P74n2g4KpkoQd8PcmCZWkHXu9YB91aFKk//Anve1oNTVg78NFDEkUcWwAH/bLj6pBxGJa7nj3CuBrYWedgAjxQVcPB5IfZQScCjK0S0zj2WnkzLg/G+mfDRmeAtHYpC+0uaJ5x9tJzK9bU3ldRA1xHNMDSwFp7HU/Jhsh/uS7AjN9CB2M03hRXHojklF0PYbWIAbB2re79la3V+2Jonl4mx5ZQYNziqwskNYlRM8cDp7h6o0VOCu2o8MPNEsJpCfp3u8pAiXbWvb0H740VArY/QEWNGTl1yR9FbS/JrZHdicnMg7P84kQu+PAC0t2qDubBcupac3EGtP2vGB7bA719VsCtUhLf5CaiQPY3KPxfSY3J5oKCVA0+CKD7JtcUXW9phnH13raDBtTK5S/VtIGchhyNEInxumIDVv5PpNf9YOl8zD1SjcsBvMsHzOwHtbr7lFzwfwS+ZdJy3eGkNDF7aBhFZLbDplR3JneSH/bVdyAJ5R4L9TSE1LIZbHmkMCg0mkKfcAQmKazXYumy96RdqYWBxMyyuFyFKRNjPIYFa5cbQzJM50P/AXDgcTfBeJEWvKH2siffDkZsccPzpeFyvJca6wgT8XYpY/F2MEfNc8MSPMCwtj8ePtRNxuHMMFoXPwAsnGmB/xSVdq9BXsvXa/U6CUPkVXPEU4ZD1cWi4JYjqnDCiyx1DYcDnLJhrY4CHfttg61Yl7ZxFy/i/8px5hSEdULS0HraPUcRd09zI3k9++InnQc6MpOSLohGMsonn9p8zhh4mttB3czOsDGj4x+7vrKrA67QYdy0UY/LzEdBcIMZbCh44sNQT3XpIsMzRA5ntXgVHajDddOqk5FgrhPZHssTeDxWrHIhYx4HIJ5qCf69o7n6rEXSp1wfFiDI4XHWX13Vgo2zN4kpFrDRthNvXhdj9hQhXlE6j1VfS6do3cyF8txhuWyKeyLFFA4PjNGXDUmrRJMdf7tYBd1Ma4O2Qyfjjzi9yTycMVW/vAX/9L6RL2kMoPSymkRO94fyIEmD6YHZfsVVOm+ml2uq3TDfTVCeQ2XG+eCsQyKIwjvi58kEhJZTrdd8AAq2N4EZ9Iy/4WSb/49QjvIXn5XH/qDroz3XAMOsJxCvMD/ONXMg5dRfS/tUUZh+I43yvm0HXLmag/7CP7izvXH7/G495s8g3CFSRw/uf26CbvSmZMcsPXz50Jel9XUl+DwGIgmM4hWgd+OxoCK/O1cDzwat4h2qbZXoZGyiHu+/XQul3Ia6PEuHjnAia5JZMeznlQPiGLEizBsw05XDupGRe5pDNPGYPdwV53GX8C46ZKqDy8AlkXJ4feh/xJD0iBWRevTE8GxLH3etlBEbOVqD3ZKrMdp2+xO43u+vOm8eQZfl+6PB1AhGHOBHO2AIMf8dy91ONwOCqKcxQawR/g7Z/7ovWqTYwuSDGlOdi3OulAcfuiXHlWC9UPuGFRgMl2PWyJ9pHrOPtzNfk+cht0n6+th3Wp7TArhnymLPYmQS3+uG7xInk4gMn8nS2OczuLeT6tZsCT9EcRpSVw/nW7/+sd31EDRwLFKNxuhjPiwcB9ZT6k9ckPPlhIno1ZGLTEnf8GCWH5wbV/CNXDfI4rFK6xxIx+m/SgBX7xLhwnSdGJ3nhAek+X7V54xW3RllcGl76QyZbdKAC1s2qA+orxMb9QkzsH0+3DQuiX1ZmgnKPFKiS2ODsmQTnex3hyW/tzf8tFvDyC8qhIboeVprK462rFmTKT1/8pOBKNl23I+81zeC/wghO0MCHu331IbqwA5heyr78sXunXjR2iPB3iQjPkVl0rSCeBrXOgb1LcmH4foLqA6Qhdm+Fbk3JR10Wf1ncZTGXxY4Zh4xI4Fg/rDo7jnQZaka8I40gVyGaswqS3jOp7b2y7vBWNx7k2R9ax5sVXwXz51dBxKEG0NtoRwpVfTHNeiwZ72tDdp7mQXJFKLew2ABmiI1kOrHN1RqdefCu2oRRjeCcLocsr2xodSa+S6T2a3EhXiETCO+JGbx8l8DtO2gJZr1MweHZYp2ixmV80bfn/PzSRnC3/gJ2B6ph4NUxpNdTTww1dSVvTJGcuKIOi7+FcVP66cHYOiM4Wract7/mmHanbpie1rc0wfzJ9sSvzhcPdh9LVh1wJj3djaGsOYKb9dEY7o4yAMmJakguffCP3dWOvYeZO8S4Rk2M4+16w63/0lEr2RmViyaiWlkmXnB3xyuXR+rueEc1J02v4CvdqIUTbysgKecbZP4eS+zbvfG/NCPS4yIlDxdpA69iKhdYbQDxOlow8O5MftQJJ96v7ct4w/o3QUN+M/hbNoGq4Xiy5YYfjjIZR5YpOJINRmZQuiGOU3Q2BZ1aY/DYul7Xpe8U3Z3KHpq3136Chot1UOjeCDefWZP2Dl8s7+FM7rsC2X/EEPTGRnJLD+uC5WlTgBJ/LPm8lDoc/xOz301ogmNRgbjgczK+fpmMca9b4NblK3TCXXnsl6qA+h0OOHRVJH4elEeZ3Br04g3RvKU9b/w1nUWwgd6o6MFN1B3A3WsdCb3jB3BJ754Q55VFpBeaCk53v0+ODeuCF47X/aPPuF91MLxDjK6FYrQ11QLbYjFuH+yFP5N90GCYFAO998KyG77ap3cYaOjueK9l8qMrzn7UAoEZbbDgQBAZNjYQayxcSdBlZ7LyiC28PZfBNZ4jcICzAetNd7T7jenJZ7GwMwaaFrXAXm9XcuuxH76470AariB5lmACfb/HcTlRRtDibQ4s/814ZavD7ptf8UcYcaYKnAS/oO8RHinz9UbBVXPSWG9Kgp31oGKVD5ekMQJGxoyCF3df8NpWP+F9N12vueZVLWheaIUs61Zo/43EaIQ/Oqs4kk/HnElUsjU4fRVy2m5m0EfdAPLudICtWy1/wZw/doiNqIKExAZIeynCNYYinBCQRKccDacpd7PA5csc2N+Xw7IXFFfcXcNbobeeb3MsnLfw2g/Qd2uFCSCHQ4bbEL9vPviouwdJGjOOqEj9aJJqOPfCkQ+99+uBlbAZTizbzp9Q8me9UykKqEmboG2hCA2/izB6egJduWYmjRbnwdb+uRDVRHGAN5XFwN+V7/hKA+plcuPK5GWxUVIrxBaNBFyxO5GeHTOTOrydB28VJaDyhaLFYYpiqopfp3vj7/bnYHZ4Ih6YIcKzQWlYMP8z/IxOQ1unYBzoTvFQRxRuvGKE4tcO+LXZFydJIpAoheLf9+VpVRj+5yjBz2Mk6BI+HjlLCa57mIw/h6TgkusS7PBIQddzoWgSHC77+WlX/uBrdA/HNjsJVjlJMDrDAdUnSrAtPQWH+KbgohsSPG+ZgotjGyFy6zMdZjsm03u7HDYtksMfk0Q43DIBlQsSaEJ5HF0dkAdz12aD42aCIiHF+owAfPzY/5990qRAvPclE3s3ZuIAP0M0f5WJ1DQJP/VNwhFHpPlhThLWn+sGl3d1g/Jl5rz5N6R5cFA32ZkXzulBQ0kkFlx9C4+8B9L315rgxuFjdMyeSNhuWw+O3GP+rYZjfNXa35rrbjTBnebf8OtXJYxf7USQ+GLVcxsSMElA7CZpwS+rEM7a0xBaZxnByU81kDVni8aA1X/yw/vuzTLZvQdFePe0CN2vRdLVveOp9/A5UFyRC12OEDy7l5PpoVMn//uR7vXKJzEmjcrAR8FaoCPF9aanvXHBJU88KfXbkc0+eOjiZ9jm4KC1dfsnaD0uh25b83jLlrfqwANvfIEuxK5Oj1y7p0/2zg7kzieoQGOwPkwdyQdLp3KY6/Ser/9LXrbW9+h22Z3NMRFh5EcR3rIQ0ZsrsqhS6FxQK84BQ2077D+Q4sXtddA8ueKfffL0fkPDcSn+XCXlGzkjICNHjFsVPdAw3QOPd5dIzyflH1vqYFteknanLJNZU1UHTseEeEtJhBsOxdG508JoaokEymPSYdERAZakE2x5ocy75SjPL/AZzy/42AiL7laBcmM9rJ5pTzQO+qEKZ09WKhLSdNcEzt2N5Ybv14eBLqYwwHPJaJbDqhqH8RkmYVjytbocmrVbkJQzvnhZxZkM+CrlELpmMHZqODc/SA/GTNAF+9gKsN9b/s/5+jxph01LpHjphBgL8lVgSIIYDTvc8fVyd+QpSXCuuRcuO14ji0V/yw050wA6m8RoclCMhwtHQN8nYpy5yRP3R3mirRSXv+sp5WMFP8D5Q7F20YEqmezrUnk0CKmAhZ/jcQYR4VrnKdRgYxJ1upMFYtc0SFpHMf+RjUzuqL8Nn9mdyZ22b4HF81phnzAenxwS4etj4bT/rji65skc+KCYDBckBDuaBFg8q6uWld12LbZm51qMc6Y2TyQDSn2xzxZX0l5CyIAiAzhiE8tpBBvBUF0L2FQrhx8UK7WY/TvtpxGlgH2kdzo8SIRPfqTTQVtj6Ay7ObBxwhwYZ0rwQDBicLYmWMgPw/OXi+jZLa1wSD4ETbsmYqFoEd3ulojG6jroVdYOxunOeGnrdlCwkcfpbgOQ8Y353ANeJ64bOawZGPdQ3ijEUV9EWPoulU5wDqNuo+eCZXEaVJwR4ORbgA2Rn/iLLFN5ZTvH8h8a/oa0XU3QpasiDrfjSF+eH15t8SDDLR2Jx2tzWNk1mtugqA/7xhvDbX4zFKxR5uvs+hOvW5rr4YOU51yaJcK0aiHenRBPZ0VG0j5+ElDSzQGnBRxWpBIZ3uzcY+eH7XXKPDF6SH2i4t0Q0A+V3oHr7nhgrBte78jEt988MLTbWW22V/eT5/mLpPet8NVHOLyyBlSMrMkiC2+8tReIkaIeERWog/yTAO5Xnibc8uDDjWdL6WC/BbTGTJ9fHt+qs3PFYe15KnPoCUk37neXJsHOL0Ph+xgFbu+pM4S8vExyB6kLrihdJEkVIWh/u4Dqj//D42a/rZbZYmNBCo4OTsHb5v3x7tWb1OtZd3z4tCdeneGId1XisCp8Mu97TCjv2ePtGsazmmGbcyskXm6HindjyeRfUj8qdSTtxeNIm58x7HgUwbkMMgR+khGsWtgi88FOLsB8kPkf3BXisstC/O2eROUG+tPK/HQwVsiAb5bWWLaa4hZPORlXzXrVTabL3A3t0EW1DhQjE3DKammuVp9J2yxz6ddbuVBVNh9y1tlhzU+KDKd2YlYm1+nvbbXx+OKmCGdjHH0UJqSL4+bARCUJtDwieDCY4OCSw/ywyTt0GebtxLqf5yug51wDEvHUB+1/eJO5jjbkwVxLKNkczJVtGgVDE/Wh1+12CKr++Y/dX0/5CeV3xSiS2rv9w2BQmCXGF/mT0C7QA++3ZeJdacxw0U6mlkvSKav5dNZ6Yv0mY/rdZ+SRfCg6X1sF6YcekrsNxZBxz5maGXtBRNsNWJqviKzG9Pd6rL40XiED75aLkddFB5qksSYxxAuTBnnjkBES9OX7YtgPY77nExv+mUuj+e+/lwOr32z6/gzu1FkTL2kueVY/kvQ67UR0DmhC6LEAzs/dAD4NUoX17if5bS3TtA43i3nMlqo1PyD5eCNEWbiQrL3SOLF1DGkbZ06mrNSC07/CuCJzA9AKtIAlXQz4TKbT9p2yNatNSW6QL7at4Ui7oxMZdNQIWpVCuSPuPOg+RBeUtLohr5uH5uiEnrKzRTXWwZtn1WBYk4jqIxJw6oZ0uikml6ZF5oH/3tXgN3QsbjmMCLvKYJlFT+1mzfcy3TCZIyiPJ64KcbJ3AlYcjqdNPH/q2nU+vLbOgAd11vi7kmDvR62yNf/WJ5N1eCXG42fEaPFIB+YNzcDD7t5o6+CDkaoS3GXojUtCl/DnhTtqHp64iO+Q3gwM0z0b0RV1qDMJWReA5YcCiO0tV3KkHWDAqzTu52QL+HnRChIu9MBM9X/zptoWeVyvnYF9qsU44jIfNmwW46htXjiiwAfdRkpwK/rKfEGj8JJu2e1juv5r6iEs5AUklpSDtZMdKRnli9ZiC7Lluy45+1YbchfO4JR6GMJmkTb03BbF8z/jxnOtmsG3OlQBG682QevnJvg9y5qoy/uh6TsHsjpzLMmeZQrvnCO5oD18MA4whE+0DYqCFmp3cgjGHYrOt4BHsAh9Y0S4fm0S9SuMoxCWAyUKOTByH8HmMxTnLdios/yFHf/izBH8dJfuOFbSDg8qm+BanBd5oBWAg8ImkMy9niR9pgVkDU/jYowoHEgXyNZafe8Iz6LLMB5b85dHq2wP/a/Zk7MhfrjrkgNZ5O5EHoeZwe2tMdxOPVNIMzMC+Wd1sp/7W59sn7nSmLv2oRhD1qvB3FtibE7xwryLnujWT4KqU7xQ30iPxnwbRTecctL2ae2KPv2aQD1xIg6qvE/8i2fghxoP8Dl1gYwedAx8eg2nG1rcISTpjGwttk+2P7bW8P31sj143RPhVxTh/rdC+vyqkDraZ0Ofw3NAu5VgXheKLRd74GanbpjVsx8eP91Gh/Ge0lvvT1OhVRlsnKdAe0y4Cb+b3sLxhWGwv6YJ3q9MgYXfomGXbcT/4uvOj4ooFLVQgkqcBBO2jsdQWwkank3GIZ4pGFQkQeNnydjjS6q2S1Yh/8mvHXzjvZ9h7YYW2PLpF0y8oU9Urnpj3BYr0nTVgYR/1YWaT4HcHU4blg/SgMl7aqDHxlW8o/crZefb490OXLA8Br0XYne1BExyFFG9igiav3seTH2SAfYTOHyhLcUiPfJ4O0aJZfWsA8cUMeCTlEvLN4GJoztJmOOH+7tLc4OmPdn2xgDmvY3m1m4zBY+rZrKczPI0y89svbNGPyFmaiN0keJk1zAhHi8U0i2bZ1BhSQr0n5kLdb0F6H9PGq+XtkFnTZjJhXxtBnbXumWIcMllEepMTqSfl0RTRcc5cGdHDriXcvgtjWJpkTxu8F+u3cmrnE79Biv1OtBYKsJRT4SYrTWTyr+eQbeoZkHXkhzYriXAgMcU5cS18KrXv3Wpe3bNsGuL9I5dEmN+kSpUbhRjz26eaFLugd17SfCMoica7+uKTcX9sGt2f+x/L1LWexh9Ihy9N47GHe2p+OWaGo7aoo0/Wt3RaOtIVDX3wLaAiWgapICMz/693jmjOvhcJsbue6T48eYImPefGIf29sDNc73QUoojP2V54sXG9/wnib109fpRnb3HmsHVdRAOffMNOt7HkA1bAnD/MS8SPy2HXPJyhtuGi7gneT7w8oo5TLTT4w3wW6/doNVdR1elFe4uksdtfnJYkOVCbjX5YQFOIB8iJhIbvjmUNsVzE+PMgd42g8+bhbTp/nwaP4vP47J28lq2K2ot2JlJd+2tFZS9luPklyrDiCxFbkuvi6Tq7hni3KwmCLQ4SZjvDX6wEJgs8z2hoi8y/3OPMadbKmPQuXkhKOgWQErLcBx3URV+XnsN6mo3QXWzse6r7oHaN8P/498J7YIVH6WyI6ohbpM32brTDz0Kbcng/5wITTIAx/WxnFWBJeinGMO7ddUg3OCmttT2D6770U0Oz6Y0g06pEAul2NXvTTR9sFBE36rNAafTGTB8AEV9eYKf7RXRuPCKxmuDDplc8N4aYPUilQkJmCXlqm+LkmlcaCxdsisb3lbnQZUbwWMpgE7Zu3isBr1YxUp7edhvSD5dCb2dGmHebidy8Ks3GgfaEb3e48gUYwPItI3gZlXx4bC8EbDaPPOhZ/WNGqw2f+WtIrL6/Ey+I5kf749L1jkTtzYv8svLEv4TJHJPflvAVmUzcEo7r818cGXcQ96Yu/LIfJD537I7nkT9pD9e6+1EfvfzJiPTLGCixUwuZJAthFELyH1wm6Z5FVOufi5v+NIsQQ/5Izprhj+ks49acjd2E67UMRSuallw1bU96GH77nSw73TB5N696LpHWzXm9LRVY3Www5ufwcev72Gs41f4b6UqCfjqhVwSIY1WxsRrhDGEZ/pyMbOGwaZiVRkOYPjqH7wkxWc3pTHa5pkY+94cBbwZYnyX44l7prhjfl8J7tnkhZpLn8GMOeW6rObGZNia3y+eADnFeHy8IRrFv7Wp966J9NcvZ+huHgPdLS3Q4D0fX9yvk9Xo/l6P7fXkcjESKX973HcECKU+vOeXB8aVuaNuNwn2uPunT9IQ0V0r6MrM0bs7GiGjpBl2BlfC4BuuZHu4D77wAhLwYyxRmq0Hs5eGcx0qJuCkoAtbG87rPNJaqxPATdPuJo1lK35Uwfeln+B4kAPJnuqNpyZbk0sPbElHpg7keIZwqT90YfB1HWD1Jbbm3NW2svrS0UENsvpS9A8z0ivLFy/OcSYnh4wlK0+bwquqUG6fNg8UD/Ghz6+9PIbP0hsvyXozrA5u+FkBny0bT65P98Ntx9yIz2I78nuBCcS/iuZGUkN4MdgcvmfXAKt3/62XguFdUeOwGDWVMnDlPU34OFeM25S9MFveE88MluDCt96YktoGI7X/7TfKLWuCFVL7fTwvxv1UDb6sF6NgsCfW9vDEHGUJLpbeh3P2VRo9Is/yb0dc4J87XA/bL7XCwfJm2Np1DBmb4IctsU7ETdWFLJxoCsvsY7iYCUYwUNcYen2KxxitQdDS8CcfsVytm5uI4xtS8XL7bIwaZIvqfl9ojEgTiz6oYNLZCVg8ZSbS/87LeoZu5+/zJsjXQGd++B5KyEoLP2yudSaSx/aEHjSFTXuiuNgmfbirbwzPDz7TYTiSYdBO7MlwJM2yJ5lr/bH8qgcRvbcj02baQnBQEvd8hTEM3GAGgi9tUn/qo7v0+5+7ViauB+faFnBwF+EvPxGOj51FVQ/HUvMf2eCzLBtOehLUGwSys7Az/q1PVrNbvFmCJmslyJGpuHixBFU+peE9tXSMKJVgjVM69rlZBYvPNv9jh5/O7TB2rRg/PBCj/iF1cL4mRjvwwlWpHqg0QILKc7xwkZf0fvxo/EdudWkHHJPipRapnD2OgsLHYvw60Qv7L/PEc30kuELiidkqbeC/KZa3zOlPfWKVqgIyvXRRF+FWXgLunZZCD/RNobv65sGt/bkgSQfkFgE6098gfPrvepds5dB4uxivSTH24NnqMEa6T5NDXug2yAvz+0swJsUTBQusdFxK+Br3Z7/SGfS+RvY72L1TrLIjJ7X8cKcxR87GjSWHLfWh1DaKc3luCmOtDaDfuBpgfstqIGytTr99oSnC2k1CdFKKp0Y2M6naoCwAjRwY8IxixjiCP/WkOmiq/Gef+kHVsEyqi9p10viwbgQQKZdf89Idiz94YEl3qX1MvVB8/yrtfe4blfufP7f37uTnvD5C9VwdOcXsSdyasz4gee/LbWscQaNxOD31KFuw4V53etPwoqyuP67kJs9iexOwvgDrEXzqU0nS0sPQffUumDTxF+mn/giOu+bRNN1AKG19Lct/98/y+KPPb+X7ze+GVncb4HPf3yDW8iUZjn44scKWKBaNJwM6dGHf9Siu6zxL2PfUGBifOra245/zsfstP07KG39JbdHTBDb0zkD1o944+U4A1hpIMHWFL6Y9MsCP6TOk99EQL8dOw/iWVFzYKw03v1LD00Zi3DpzOjaunIajLBOwR6ELPlkWjMPOBmPjmefw9fCrf9aDRjn0K03H8A9iPNB1MGRdTcdn9z1R7roz9m3NxIeX3PH/x4/ON9bAFMMMbDotxlUXtCF5lxg3HPPAnc0+uE1FintsfTA7Lxgde077x48+B4bjZScpf3KUoH0sYDuR4F7LFPzgnYy3bkjQLSZF1nft7MF21mxEbt/glhTLl34S4h77qXT7nRSqtCETTAOyoUMC2GxgiwtrM/lMLuTqIj7rMU9Z0gjn73bAg1o7cve6Hz5uciZpQ6T5vcYEBEviuPnfTOE/U2NgPJX50t/7ZH5kuUCMF39I89F8Dbgl9Yd7bV54Za0nLhgowXNzPPGmZxlY3Tus03blj25G81pg6wI5fFsZL9WbCI35EbR2fDyVnz4PQpsTYf1ygv37cHjkczjfOGKXbK/tlvK4aH49KDe2gMopL7I00h+nLXQmR247kW4FpnBIOZFbnG4BYlcrmJpXwu/ZsUTnbXID//CaJkht+wLf5zfCnD7jSc0yP1RVHUv686wJ7z9DsBkayw30k+L5xwYgFzxflseqkhbx6ja0A/MhVut9sdKZ5F/2xXUF1uRnnoAEHOOB2aZwzvGaMSR/NpDxjo72BbySZV9l59v0pUHGO3bdjJeeTYTWwhh6ZdVkWvk0E77tE4GHwAZHbuOQ1SfOl1TzWP2G4QpWswlr+AiuniYkKNkHl2boEU/ziaS/BR96T5jKfVytDwcfqcvqbJ01N7Ze250WiIQqEHYXYl6sCK9G+1JJRShd+CYbrPJnwRexAK9Mskb56DpYLPdZfUDOZ5mcfEUDCKQY7eEYIf6ST5BypCS6WT+Ynv45F9xCk0F3uy1aLKMyzMGwyN92Hz/yFhyaIkbFs+m42HYI0JVilJROwtrhnpjenok2Rq5YZtEAbB7hb7mt79rhoRSz9JPGz17hQ+GalxhH3nDHJUPc8KGcBHNzPf/UC3bZ6+Su3MRj3O/8ga7Icv4XB2diN8ofewxD8vVpAFFpMoeOFiG3b6o1CFwNgfVuC4bV8Qy7b9dmvVv7iXLI+rf1mi4kdp0fftlqT6KDXUlEXxPQdo3lRK5m0PjOWDZjMUShQJP5ANsju2e5ht+g9qsIl+4W4gmHaHrgZBrN25oGe44vgIUPAe984zDrRz1E9e/g69X+kslZGVTI5gbeTRHh48/xaPs0lNapBdLDOomwQ5o7zUqscG+BANl6k/v+m1fYeo+lvlMZLcY789RBTSiN11aeOCbLC29I84raDSmus5DDzpmgzg+bgymvEeM+aXzZEDYSFB+KcWGEJ1oN88bqfhKMvOCJ3ofP6+Y/cdSae2qjLotjw9J+Qu9FTaAzYyIZvcYf16o6kqAfTmThTgsY8zGBSws2A9fjlrBbfgyPYcEueSt0NtSWQycmrNtmRjav9MGiJCBOrs4kZL8hfD44jbM/xQezuVoQf0VZQ2FNVw2GJ5kMw5AGixvAWguJ8VRfDBuDZJW3EVG/xoPrA0K52q5aACNNoI3kqjXtcpL5+483H0FxSjP4pVdD1nIjcqNRut56W3IGnEjjHj1YtnE6tyJFH5at0YKtDrXw/nD1P3pZcrsJki6LcadUL6Ofq0KFlN9OneGB7ds9sWdvCZrf9UTGa04f+/yPHJu7cZXe5YAvUp7aWwM+hIhxSW9vtNV2x2NSHPI9wQtZjZtx/7/lGO9vkebb5FNS/HJXDb5WiJEvxS/3VL2xt9R+qUs8Zb7NfL6TQzA+weqR6+SEmF4pwgMHAqlZ43Q6VH8uFGckAR0kwPVgg1dP5o9ek7RHc0XQGu0mzVoYMVYRF2Z9AdPaiWSyiz9OLqHE9LY3ifpuDIZjU7ivbwn8qDCDCf3u0ynHHtKs4B/8gdFvNZv9b/MHvbpMJZGUu//MhFvmHg7WRwXclJ/daa5tH1rXPF3Q5UEPynqUrEb/d5xgfcoxL2bhqrfJ+KpHE5zUvEjvXFfAvKMdYB1rj+7DIjHoVAuEK57lr1v+J84Ha1QA6xlfbhOikIpwR2ImvVgSRy2d5sD7vRJYf4bglA+IrFdsfLKI31nbYHUO1kPuFiWlOXZ+mGkE5LTPJHJnoCmsao3iFAtMoO8sXZgek6DN5GIHufKnPfu/ci8+I+Gc/PD5PCCjzSeR6hmmkKkfzY2tN4a+9XrA1mB1z7/tx2opUTvF6CfNZU31Q2HGFTEaB3mg3V4P7KEowaVSPqfEq4IjW221fyn+uWus37h2SRPc9pbmMOUEXHkqhM5YGU1r1eZB9IFsqK/nkJspwLzsHnrvKu7q+lWVajMOmJBcDMx+M9ItyaeFXtjzmAW5cHMAee0/FNr7+XLdX6mACs8AmO1GSfPQtE+fKbPd+y0vKLOf9TcfsrfQmSyL2gK3Fu2APBdTiJxrBX0lgVRxtwtl+aczF3V+9uxug3PSe70gX4zr+w4BzlWMUVluGNvDDQ+0ZGLQaalveLeA3GwTftrFP+dzu9QCdql18KFDiB650lg4KJ4OXzyT6nfkwI+5c2FzHcVbVwi+fN4LK599AzujShAfraZvrudQp+uldNv8T/BJVE88Bc/hfuMW+KbsAM99SsGklws4H02AAwUf4VtCs7a68R9cHrRe6nthtXDhSDxaSXWqNyCY6mUn0d/Z2VCkKYJH6yn6z7bFbI2P/w//Y/nhlwHDIGIcmt8fZiSJ0VWKyYpSJ+K4ukysTJj0Tx/dzWSw9vTAn7yDW2/RwtJorjY/gus3IAOKqlK4bw7mtDzGmnrcWyl4Ss0ou8fFIx7wO+8Mm2e4s7UR2q1EaKiWgGtaptPlr5PpvUPzoKY8C/RXAnp2E8j6Y7JcNlhem+Vq+R3Nsv6YgroFOV7ki3zTcST//lhypMwMeKfDOf4ZHpiu1wMLvZ78LT7fdHbqZYx+NrUFMiY3w+yXcji7YhzZvcoPJ8dPJEaJTiTCzByemcRy/aQ5LGKbCbB9dvpe54ftE1PF2LhPjN8Mh8P5FWJs3u2JoUs90LGLBIXy7vhq6G84ENfKm7HuT27ZGCePu0ubwVxOhIMOizA0NpK+m51Mc+/ngpOmBAbaApYEcZhsXKtl1Oc6vzj1u+aS543gYNUGiRbNENl7HLnaxR+7FY0jEXUuxGmCJaQ6Crmjz0xgkoURzIhu1rnPP8RnubMzZ75pbYbzzUYkr5sPjj5iTzTqTMgNW214mjeZC7BWh/MFPOh3X16GDfwGycnOlqxUC+2/miClV4LUviKMW5xOydKZ9DPkwrSgeaArD5g2GXHelAg8IiqkrP/L5Ni8QYZLCHoEpmK32mSctWYIalncoAVKStgvQhn3b3PE9LI4DJXi1N+l+zTY2Zhcik0rfC9uhhwPEUatFeHOfnH0adckmjImF9LTc2DIQYrifQT1635or1w0UIvl3M5cq3LhI6g8cCHvjvuiWrkpmSvFoMMWa8FGswhOg1jA4ReGgEldsXpvzujHz5Rk+1RtrYP6pdUQwCXixkARHsmbTfsMlNCuM3LgxoOlYKc9BpcPRzwVG4EbY55S/zV/arxK3ZrBf1Qklj9LwYL2FNxmNhJD5e9Sj7t98Uo/ZRzW4oipC+Lx9LgQ3SJLwhtQd4LPZqHvqZTI6mAXtdxIjcAb3zyyJ0sHjSYeazWhm+t0zu+7NjypMYAVhrVg+PZfHML6m4wXz94jxvnFI0H4SIyFNl4YG++JpdJ8G/nFHUMmNVO2T6PgM7yqFVkCgymf+SxOHLwznVt+bhLn0TMD3kbYcwOODKEPn46kgQVZgtGoSZnOmS3+Xo8UNcOoImmsvi3GUTtVwfC8GL2kuf3UPE/skK63do0nsly5q/SLNptxYzLTCt5C9MQ38DQpAYMXClH5jie9tDCYfnw+G55lzYeK/gKEbCs0nNUKgXk9+SMz//h7TupPYD6y7KwIPQuEmOAfQwceDKNF8WKI6zEHRFcEeFqDYOEDRz7jHGvmjOHdiv4Bndyj/bs5Maj0xZu+ZmR1+URSeNIU5jyK4H71sIQf30ZBZSHhMeyz7EQIT2glhwz7MNzj7eJKyq5545A+HmTWcSTDDupAxHARd+2sIbzVsZHdxZ5x53kDtP6cr29+KyRtboPT0rvitUGEauGJNGVPAjWelgsJJdmwfDrF0Cwq0x2T/VufTM5DqstHd6X87bQaaF0S4zFbKfY874kBUhz5zssLV9pvlPEj00VbeWzuzCm+HlhvQb+XAzHd74t7EwlxtUDyylAPRjaFceOXGMPmKwbA8okG/Xe+gOWW2XOknOGWGDf1HwrPp4pxtacH8v0moa6UB5xK9MRR22/xSg428yuXpuiw33G78ht8HNkBVV0IubzVD7MPTiLWeTZkpsgM1mXEck/8tMG2wkrGidXGXuUdv3+bt3F5DczYXiXDkvvuUnLM2RfPHR5Hgv6zIXc+8eH1khBuyXUerNtjBBPHV5MfT3rQhXHKGk+3OY8+HXVSc3GKIu0tv1BQcm+xIO7BCpqkslhwZ9V4YvN+LHk5sMA2S34sSSltArbXzjOyvbJ9LpDawBwSMOKckMqdmkzPL86Djim5oFVog7v7UVl/5fL5d6DkWw5xKyJxQl0A+rmE44dHqvh6ewruTx6GQ2Ll8VuAHdpcVcJlrfY4vJ8Lqvu1Q3/nK3Dgbi30ELXQMLKUXinaRGdNfwMvo5+RD8n74av3Juipqw2pFbfh024n0DzhBqy3wXoerNeRGxsiaN5yVj1rVyJ9u6JWcEOhXKAk6g6Df30TrH+zj/Tsd5hcUx0oWDv8CGGzL0Hr/XGCD8Ws/iG4MjsdrUEak3boYENbOooSndHiezgWHoxD3SIHbEwNw8UnA/BOcFcp3egOX/kjdcRJqYId9h9Vg1f2BSrV+ZDQZM4+dBPcS43m6ifa0gqJFZ1esFKgGsHRxbeqYJbxv3X20NHtoJonxpZ7YlS+OBw2O4vRoZsnxtZPwg/SPHYg2wMfB17lHTytNFp5+1GdIwUNUG2kgGwu/du5cWTtYH/cHuBBknzcyIzzlpBRKOQyI8ygNdAMVt1P5DHcc3OgNn9ZdR104h51vj1Jv+KHRsftiK66A9lTbQRP4+O4BzPMIfSpESibzZbVlNj+PO7+mR9crjIbvxVL8MkNCR7WScAN1yW4Mi8DXZdl4KIKCU7YJv236yDs7HExGXavo3Mb4cnhRMzfLcKLMxfTMxliemD3HPhcuwHmdR+DW4vHI/sZJvu3XljM9lHOQIEUtw6eZAhl2RmouscPmz4EoKGRBBsWeGKLYBScW9YHI3YvosaqDaB4O1BWt13SkkotlRKwwEYNp1Y9h/cX7PFM9nLghD9B1bQvFvT7yK/MVtaxeNlN1ye9CUYfawTJrHoQeTmRH8r+eDNkLDEuGEfmDLaADWuF3Pt4Y2jYbQKMty/IH8cTpqZqM/5+uVQeGYevljiT5T4BOHVpAHEa7UWqXSkM+JzKXRhqCZVlVnBtvZzO9GpfHea/8+z/9CznmbTD4HWU1F3wxXXaLuSRIUfu6xhCfXo4p9BXF6qExrJ58s7Zchl+udoEX0obIHKsSKpzEb67MoMmvYmmxdPmwrUt2XDUhOBEY4HsbVUZ/wVl8+9Mzn90K6SVReOo2FR8MTMVtz/SwJK2x/Ta+oH4UrU/DkxxxtnzRLhkh0j2zub66jSZDTrf2XStzpTaVYI4KgBfrRFiqFMS/j6ViB6xGdj2aDYqXbTDL4t1kPmtT1UUtmkE4fCuaajR2wg/xKYh9piMq670Qb7lZDS5bojPZ7hizssQ7HnaHo942sp68D/9w/F163RcNCAdcxcbYBeddBw6aQbahathhs8MDNYRoPolD5TbHYYWi3rjMjUlGT5XvxiJ+ofCZDOv2ZVaOHtaKlZ+GoGDzqihabArdrUZhv2PTMDr8pOQ5fY/M0z/5nf+U2mslubZlLUaYP1WjEPEXmh/0Qt3DJTgB+m/P72u15nl3aIzOXu8Oqsp7p/bDN/2K2LArQkkLMcPf/K8Sa6LB/mcYQP6s2dxg/xMYF6yFfi51v5//X2eFE/ckuYky5mj4JaUh+9e7Yn/WXvi8L4SDDWT8vh+tSBbs+MPX2FrsvUmFAox4p0Ic+NmUvPtMbRh/zyYxIlB3IfguVcURz5r4lnv3qvGMG8n1t2nVwF0zkTyieeH58xtyOyz9mT+AX0Icovijm4ygS5DjGF0zxkyGzyYFvanZ/E/tsiV4hAnuQxcb2CAC09aYks/X7zw2gfbXyVhv2mJGPuzUoaL/z6fl3MH2C4WY//XYlzaoQrdz4hRIcwLx430wJm9JFhz0BPzvrfCWpyuzeY0mMzRl7/htHoTPA4VYU6TEH+FCmlMWxg9dSkTvvXPgfDHAjxUSvDj+mqYbXhTlvs68cuaV+VwZ4wIRSFCtK+cTkfVh9LgshS4GJsNs7cJ0PynrawfvW68G5/Zo9MGbHZtuJTn9K8SYcH4WfT0uVh6pn4uBClng2UAQWUrQNZ/36W9nBefEMZn/XeV5Yp/+u9rXYnXY380k0wkJSMDif9CATQNSuEyv1jDdwPzf+YAWa3BvMc3YLWHT4rPierXabjm+To4qfmQ1BdfgYPnfKntDoQ2g+syHezrPZ2/1+7PHWVY5F10I/hFitBBesY9A6NofXASzT+TDWO75cD8LRTDsjhkckynf9uBye0qEKPKUTEqGqrChYdiTEvxxMN5nljVQ4LV2z2QvS/Mxk//yDFMXzQ9HUdK7VarOBCU9KW5Kd0LTX44YXlDJnqfcZPNLrB5hs6YzWL1SuFlyC9OwG6psTg4axINKc2iuYWBoKG3HJzPjkE7V0tZjmWzjn+vx+Yc8ywlmGoqwU2Tx2CHtQQT9iXjsU3JOO2a9P+jkzHtfiFtGnicpj98oOmkbKu1wO+IFpuXdJirz/0sNODaP7nBr4MGXFlIC1GxkadaH3wFz1GR/t0Hmi6N75vntgPrP5gvaSUhcuGYlXoT9Ou70ICZP0B75wYqipsMz9d+lL35YvmW5Vm2RxZ/j4c2wbghCXihVIgb+82iF3Yk0PrpmZAvngcubhSvywFKuin8T+/i/56PvdWw/SnGk1I8WHtKC7ZnSHnqDS+cremJmkMkWAre+Pmtme4J/nldtk+m2/y2D6DU5QMMHGBFivdK7fUfIdxTHmm8oQZn9fw4Vwc1cN4/GnTHxWJT+b9zSOx9QJ/pEgycIsGNOROwxFeCScNT8V12Ku69L8GjL1Lxpl0DxI/o+u/8UkBXzJXekUHDM7D6Ix+69MvAvqt9cZMUpz9Uk6DYzAetS4rpMOdzlB+9lOf7I1lQ2H27tv2B/6hOkhlXlmfEvb4dACGXDLji9wr086UudOAbf0GfsC6UvYlU7qHwz3rsrWRToRhvSvH4UxcNkCsXY0acFyoN8MZR0ri7WM8L2/s9oCW8bmjic4n2/d4GE1uktrsUhbfmplKikoBbx3TDQQO74P6udmhoMh8e53fAjneKyHTpUG2gs1b/rC7TJeOoTJ9B9iakp5s7Bn+xJ8vPcMR3hBocy57KpRpoQ/MTbVn9kb2/7fSJzve3YQtEqGIehxW1WbTezI6eyowAr4p5MOS3KdJPgMXHf0Pern/770GV0vy+Q4zVxWLsPk8Vhq0Vo91uT1y3yh3P95TgUBUvGd7d5L8IvHsfleHdxkPlhOHdgR0PQGF7PjGbsxVC3Ayh5EolNfy1B+yT+kP/7Q7A7j7zCeYLbGaY3W3mVykfKokPLwyNuCsQ+F8FqTv7Bsb+yKN613wh+dhrYDPiAUnBvNx143lsVpzNfLPawTivseT3Jz9sj5tAzHycyeE8M/AMjudUDpjCvsNS3CP9+a8fTo5+NyNXJsfmk5ns7et2JCjbD98NdSR6zRwJGmIIe4/HcF79DcHB0BSebSyjUSYvaO+c05pV2V1101+E8tmM3RtLV673LeQan6fC0enjuajagXQMjKCZOFsQu1eFstzVWbPp/LCZMs0aMfIPiXGgoRqYPBCjqq0ndlHxRncpNmnleWHZQUVZT7RTp0y/U6Tx8ajXMhjq3RtzqwHvGn2D9YkjUeViG8Dg+/ApVwnZ20L25rCz9sbqcGZSXGjbQ4QjquJx+FshnRTtTQu1EkF9tgSe7bXCbpcJGg9007Ffcp73KMmSx952sfdj7F3WYfAiRa1++PyoOzn43pEQX1PwNBBy62eYgr3YFsx2pcu4Blvr7PU/+LqEL8ZP7yRYWCrBEV4pePGNBHstyMTs3EwcXyfB9RsysXdXOXw1XekfP2IzUE+qxbjxtxhde/IgUT0DN+v7YtfHPugl9dttYd7oc/WjrF4e/fKGOpuxYjNrFqFhuLNVGvsUw/Fy3QPQXtVAwh+9BxW7NfT+zSDYduY7sJ9nMYnNaHXOZjHZPUYuZGyRH05IGkPsy8eTrRITSMmJ466HmsKOdBN4sq8JWO1s7aI/+LOzhlaSIsKEYyI89TWB1gXF081Kc2C+Ui6Q6wQfSTk80x3TKdMlk2Pzre/WVsPTlAR00BJh5Nk4qt5rFj2+IwvODl8AA5UBLY8RXLtyP0+/YoM2w+bVX9tB91YLDEiVR62bDmR6sx/GiCeRZWNcyOOt5jC2PZ7jzzWF2WPNgc1YzTS4SU3NRTr6L7J12Ixl+elCuifBkovKN+f0P06HwkUCTqe4OxXK96CajcECYfeulMWjkcFFtO7lLw0Wl1hdisUmDY8aor0tDBUG3YFxi3+SvUfegULyXLrukS9ozy8FUUCNLut3dMaYzn7HskZz8niJH7pNdSHt28OJi5o1aM1M4QqLbSGgwwDYbGIOjfgzR/s/35fA+PRQZwn2cJLgpG+OqDlJgpcXpeDEtSmYflOCn+NSZBw8ZruKrIbNOHhP33CZXGV5BxRXpODnFaPwV7E6itM9cFx6f1xvbI+iL2Nlc/Dv5vXEc8VqsvcnxY+kWM9vMpIXs+i0SwnoU/QQrku0cNvzcfh+0iIQNSmjm/UvKM34Bqw+2Bk/O+uDHufikBcvxF6tITT/92y68GEqLLidDAcpYEuUAPWyz8nm3Rw67LVZDa1z3m3yGG3uQb2AC8dpcNzflNM41Z3G6MpTtQR/QezaLrSP7136+HEVHFGfR+nCDl6vvaspy0et3oR89DIlw9NWQ0Z6EkxfoQHjA7Vh/m51emGTPZW4Xadnb+ynrQ3HeGd1GmFTSAuwWQVLyyqi+y0MTQNPwy/n3+TS0ZfwePFCWmQxGVw/vpfZj/U7rErKZGfs7HekbdAnB556YP4+ZzLinDaZ7KQBr9wCuHNfh4F4rp6s9+B0Yjfv73oP60ms4U0ge755o7G2A/lUPo44PDGEx8J47tcBHqTdModTs6/QgX4FMtwjeLaL973tJK8gbD8N3m7AGVgZcNuXO8J3dyPu4KYaoj5bgY6N8RGoWChQ1jM4d/b5aDZjLON/LxqAzZHttxei9rAEdMU0+vROKL28eh6oVSfDmpMCjFFEvHBIHtn70L/jC+ObJV/FeESap8fna8A9KUYYkeqFmh1e+EWapx3mSPP09xpwex7GZzhelttt5JDNySmZi/CpXQJmNcXTKh0hDTmeB2/asmBNGcGANwTVi2/K3nlvmdiTN9ldETvfeX8QeJGYG/5YNcSTiIfYE+1Kc9h9ZSZX2WAKiXc4qAg5IePSTH71lCoYcr1c9r0LaZNtSdtDH/wuARJ4zow4TdUG+/hg7uNJbQh4aAQfuBqgL4HHeg+y81nI4T63ZijpKcKKgyLc8SqK2sQlUI/3uRC3JhOiKMXPJzlceHoYj72PY3MUbH6CzU6wN3NeOs4kJsYXtxpSYvLSmqQv4MGKOaFcz+mG0G2qIZjHlMrqwixOjG8s5XXWhT8TB26wkSMXtGcmDLtCuNvuA+gQnwG0dbJQICgfTNksGJvNO938R59sNo/N5anYiLA5UYRGkEjndYugyz1ywGNwNrgN4VCwgmJw4E9ofraEl5/+hx/pWLfCoPpaOGYkxLPjROhnOZWOcIymtc7ZoIGzIPEoh4uabJDFy87YyeQ66xorL4tQtSgB954T0/AFKVR1yiK4nj0HxsYhRu5GZG/DV+9N1vVpKPvf+Rf2Ptw8NB7fKItwFdhT8+Yo+jZKAnZbY+FZJYcjBWYyXMfiEtMPi5+sps9w3esrC+m744m4xawnTtTshYPzJyB3bDvcc1XC6g3dsCKnVVYD/dz9T134aWEruGyRwx9xIrz4VITFkTPpIjch/fZ6DuT75MDhaoJzyigy/jbHPYsXujSKx3icXqYiMi63xM2FnHjtj+bfvciuw17EAmyh0XcW1yXGEoZlWcreVrB3BH/7g+vJRvCU+sLi42JMrBwJ56Uc67+Xnqhl6YW6faS4rpsntglLIL40VofNx8ry2Hx5ZDjUYnIMDtERokH5FPpFTUiPiXLgR1IkBGlyeKXRBuPKGmBnxL88jnewDXqe/1O/bkpQh5AnYhyr64WpPz1xV38JLor3wsim7qMZ1h1+epsui0lsfRaLvXLGEY/BrvhfzBgy4bQlmeCoC2KPGdxYDzU45KIOQWVNMn2yc3aezehTPSy9J8KWxSI8pB5Hvc/E0JyeuXBt2xywUifov4Egm30ZcfQT72v8n7nt/D0twOZfFhkI0V8q+yhXSFWjYimukNrhrQRiZxF8tZ3g5BHhuNUl4h/80mQXiXoTpfnKQ4Kr/Z1wm6cEz71IwYyDKXjktgT33kjB+VOKZP3ikJjPlH2/BuM87Pdk7Yqh+zeJ0DNKDhf36oJukxAVt8yDJ8Pk8NTxNlnNq/N7hjo/bNY/PFSCXKAE142ciJNCJLjLPxUrH6VixQMJftieiq+FH+nLVe9lvDG4sYLfq6ycr/69lN7s4sglyjlxFk8z4UPEOK6HyjBatH8ILa5JEgw4OIwOzaqGNQf/5X+Onm1gmiS9K0Vi7P1yOAxcJkZef098+8UdV3SVoKmPBzJbMfsxu8n0+T+cZWpyLKb6xmPG2XjKrQqW8k0xcAmZcPasLS47KEBmb3bPHmXmy+zO7hv7HX2fGJIv5c7YzVKNWNziE//dA+FMiDOnuaMvqJwfDGx+qfthkSb7/hi23tDaSpn9SA/p3awVomZYPN1+LZCuv5YJX/xnwnK+Db71IcjeD7Hvfvn73S77DhhXP0viud8XB/fkyPkGZ1LwygDONYVxsy314KWTHtzTj8PY0j92MD35B7+o50dhUZoEX4glaC12xyPxUuz7MxU3Cmej2XOJFLPMRlaXqlae/i/ebZ2OUzUkONhcgnd6IN7kSXCmTTJOrZ2F4y9J8IBZMi7PqoXBoXe0O2cF2IwAmwe7YCJEQY0IWycn0NPvptEayVwQrpsFN1JtcaIexef8k3TFkfs0tWPe6B76VTAtqh3Y+uPe/CAzI8PQwaoQZp5sI0c+vIfXR5bQyJ2B8PD9S2Czl67/zf5nn6z+GXtPgs3ST6pSEq6U3uUhTzOwy/MMtKuSYMKbjH/4ivPFcf87y5ly9izYXE1B9WZ3tHTtied/++Pg9l54YaQRHrB1+eed1JZeeZrsfUf0hxEUdh4U7NTZLPixoICqr9ss2DB2KrntHEHmddyydZeEEZZ7GBZkcwyO/DmCRH4eXVvZC3jpNuTFGify4+BBqD0zDb6X8eHVrlHQL2oY3ZOVSNm7efYdJX+fj72bz8oX47U9Yvy+XwM834qx6LcXnnT0wstsPjLDA70qXpHCE+9J49Wh/IKPmwVqSgm87XHvyPqR0wUjB4cK7m2fSX9zkQLlz+rk++pR5HTNCttNNzQIw7ush8Te5jC8y3pIDLfubhXjlDoxKgWaY/Rka3yU5IO8wz642G0m9pyfhH2ehfBnHTEYbWqzgM++F0BY2A5Dx3RAU5YjObXJD/e6O5OiFU7E9ZwJzI+M5bofMoHdElNo2rAeptm0gNmM9TDZVJkWFudTVuvYPk8fbPbkkxr3E6CKB6HZdxyQc7vAP0ABil27QFerQTIbBk1xgAS3pzLOyfhmet4+WFnTDac12eLtllxw6NYFybDXMHnpUaiq642MYzDewfhG51su9p5s4G0pB9MKx0Vz78CdfDnac91HCB+9hB72DIa5H9+CvFITTPNU4guy/thi991aGP+wHMYdEqHHMiG+eBpB3fxn0UyvNFhwJheejQK0duCwqdARv8RH4sIudpgZGoOa6WnIOGg5H/CCcwa2NkbhDM9wjF04E3uU++OlX5F47mk0Ptg4k1e7IlvWG+X16ZC9q2W1jidLncjIFD/UyKPEzNmZqL0yBqfYGO7+U1N49MQA3jkG4nv3Lv/r88z/FY/5YVSjGF36ZCBPMhybLSn6WPvimDwftL4+C/v5C9H0/i1ZvWde2Qf65ayzBuNZDCsU3vMhyj/cyZGOPbBKbz/oe9hAYS6BW3cnUcFaL5m/mtjuGb2iYbE689u7R1tlvnv2P0qCTvrh1X0uxHunA1niZg5XBsZxfYRG4FNsAux3szXZWqoeytpTd1rz3H89oUsKLLlBIeO4bglxcHqpLbcwW5meONCLjpocLuh1XZkeO79fZ/21YF79qt46DH+yt8UBG+shYzeS/P/T1VfHRbV9b2MAAnaDiiIxQw4hIWfvtUBBARGBoVQUVEB6BlABHRgFC7uwu+vaeQ3slus1r4nXwouKioWF71nH33w/+v4x/7HZ55wdq57nWf9F4KcvvZjxfDfWwcoeelYNEU7NtQJZrT38XfQDaJyOm6wbNzlSjVZ/q1CxN5vXGg7kj5VjYefKceAx2AtZCUdNcQLS/kyb9PMuDDAYiq6rE/D7WQ12uq7BwW2d8NwqOYbVU+L30nDcvC0Lvx/KRtqLtEdpb+6ckIrdOyqlOt7iADu8vyQfj7+MwJzXr8F8kxI3mFngDJeeeH98PPrsL5L38fG2Is08nVYe4fUT3oewzI9R6PwOmdG9EBYWooBdUSph2m5PiL/gKPFaf5T5WdF+IV4raZ8RrzXpbnf2vlcUtlrbg4VEe7EuF2VwxSdByJlrB62CHSVu/+79cTabrvWVOP7ECyPO/4yGPiyzKAq3BQewzTMEduuVIxidTxT2npND0wmOkqYCaS38ei+RZkLYCQ1qJ2uw/WZTGBqswf2r+6GmVRh6iPa26O9wdCzaav3XgTPWhOckHCdhODuUvQEPN3E/34kSfQdvNlPRkxW9tINZfsMF9S5neFFgA6bivuro9jsfYcEXIwx8o8EytwLsIbOF3IMa3DcqChs3VuJfXcTY/FwUGuiXSWfo6KIHMqpXnBO+wmT8BNN/uLCIBZG4RMNZ19RA9qPICVabxQnr3OzBvoUFmOjtlW16c01GWHEdRpz4JNwykKlU0XhjT28WdtGfbfFXgLdnmjB6lTN8U7kA1UkIo/Hrc9K8yxaJMVy6BsMdTGG5+I267wzDpUlh6N9QtL1CKBImZ2hHR9m4UT9rOklFX+Dj7hpwH63GXho13rkxhJtiFp/wvAgeLSiC48M5loh3HGGOCIdE+CPSOSGNk27WD/l3noDP3jXkoDgH5nEPWJdhM/hF++ugSgyDsTeeAOF7Rpn87p9RLGAToMWYPqIN6RCED0NEf+FBLlYdy0V+XosbVuRKdV/iH+UIO7tS3Zd4SFT3De3QhKcnJOPyc/q4udSQD33xFUK+neQHvIbBkp718EX0ZBmNMclbL6N3040dLPNj11Oi8cV2zjK/+LEf01ygunmasOeZMzhssoOcxokS1urX56R3HuND9TotXrjrhzdDtchYLp7OzsXZZ7RYs30Ufp2YhZ0udgLSD6Hv8m95J3nqAFe49DwZ45JM+d3XTXHYFmPeqO8V/rCdHir9EmFSvgGax5+zJrwwYT10GA/Czfx7F9j08kg8GOTNWpzrzV51tgfFw6GC8VQHaD1UDikN8629dyfKfEs7ykgn5emxdxC84ROcBFc2LCESj2/yZdP3A+u8yBFSQ+MEras1uA6SgUXyW6D7+lWbpihfmvK/+9qkjQXaf87DyxPF2LxKhq2N++K9L61QnRyG7lmBkjbRnUe/rx/p9zgptXhisBbdJ/fCqaJvnzw4D+Nb52HFRS1ujczFxRtncppvR9B/fKHwH5CdIJvR+VI0X39PJfp8N+FoC2OMdEV8GjsO0q7/gJRl/wGNI30Gv3Zlchr3ZeYLydZ8HHmWGbwaggOsF8IRfpblBp0SfdxQHuMJYMvO/vZ+p/6p4z98G8LndC2XXb8HZZMb8vmWG6DfvCpYVX8YzEp6BUfmjIGatHApR0oxy2/nKCkB73JxbwpiDFHhj2t7afHt51H40iUXx5/W4vlPo3Be5xeg0+7R/QhTe3iOBquMC3B9pTn4PNVgQpsodPUNx7i2WiyrDMfgOe+hXZPf8Z/K2hdgs1C8UzI12LyVKSwaocHAVqG4Ym0YthbP7bM9/XD21RrQaWfpfoZF9bH9Kg1eq9ag3cCucHm/Bo/JInD2zXB811qL72KVOGb2ApuOXVZJGj467R6aX38rsEnWUbjuoSv7r6kvqzfVGozWDhXuZTtDK08ZlE/PkGKkxvN/ajTM/lQHa3+kYWL/fBTu52GBsy3K+//Lwxq0w5GzzbDb8GB8WpMlxXGXl5/hpJf4/sd5eeW46xJuO7PaTlj2UCEcyYuHimUuwqLp+nxcXwMuWxzjvdmuIc/I/mFNtfdfeT1Ugx/Yqwd71icaXZf1ZK/yezAvD0cI90sVGo50gXpqR8gffweIG0C8J3pOHUcgYXgG4mo1mgYM4Hoth3DHnPEw6vZQaK3tjg71vH7Lm+p8ZPILlpUtg8CnBnzNldvw8eIzOHx4Mow0egHeR6PA7FKghInLWR8gOzrhZx7lQpfP8M3iKzwcqcJ7aWrsoMjmOx5ncRtWBJZ7iuGPZI5FYznWW9Nf4iSXnr4no7/XcZPPH/Zj3U2j8V6xN/svAVn3GzYw4mWy8KObC7Q/5QQa+TeJg/Drup8d+B+0Oy6ueZYGD7p2gFGi/Vto0g9DHcOwUyMtdlqllPaLWWdj/P/3y8g6DZ7pU4BNAqwgrq+4T1X9MfJ2FL5w1qKHdYTE0/+wNESuG0v/h3j6DeXZaLJbjbOTR/KqqhzueKgYHnvNgNx8XyyPBCSNDNJYJJubVe8lkMYi6SuarXZju72i8EhtH2Zo5cTqjBTwvPMwoWp+J/izwFXCDn3pUP47v9/sDoxfrsEx58agyX1DUC4cg53m98bmxsF48EEhFslCkHhS/fc1lZPdJTt4ztIQiSd1zSKEJVnEYJcT4ez7rVh2pTeHts/yBLWbF7RCF2h8cp6UV9xVstSG4nay7bFj6uO84cEsdk5/dDBQMqO7w1hSNwDDXaOF3bMEMLrdDd5tfgu63JnuRzk0hRjzl/3Q4PX0DvD1bw22DYtAC/Gcr2qhxSme4Uhnhs7Sb+PuJaNplhZPqrUYcT8cjcUY+dy8fOywQIyLb4j2b0g+2q7/Dh3LfucNUk5rdoUG34s+9pedlrBDjMdO5Edg5mUlerfTYuOJETgj1lLS0j1+yQKzY1IlLV3C91S9dsKWT0bjlUOIS9d7Ydj8wZhX4IzpHgOw/rwB6LKws0WXEIWksUh8KcKbjr9SDx/FIlsRF4WTNw9kld/9maObC/Q3Thf2e9vB6WvdJP3ILWF5tpMyfuY1ln9/KOUH/Vqo0MosE5Wt1fxms1DudDgf6ubkwJ7N7nimJZf4oTqu6K9+ndtmDZaIft2ax53ggOj3BleFY2etEhObaDEgMQy/bXvH5H22AtkV0oP7uiUF75v74bVr3jy2dQYqMkaBWfd62GGtNZ6J8oTZm75A041lEGevh7UFv9enbfxq4ew9DdYd1WDewa6Q8FqD8vvitxwagaVttNhrlBLp3aZ8mmTrceC0Nb2jR06l9M5x883ZlU5KPJPtzRakOzKPJTLI7RsieAa3BadG5kC4StL+WRvcVpqLtH9I96f+/WwsuJWJ8y7E8zfxk7nP7WyYv2wufPDwQ7NH3fFX3gRpUZD9XXk5CS/pj+Vt/1Nj7E09NPpHD3sHcByZOAn6JNXHyjP18HD1ENuABgG2Osww4Yf/fvkequuCWZMvMXj+Zg+2cWAPNjBaAY89RwkDm3EoHOEs5QYzOw2w3vEs2vrRnk8wYIAeBpS8hFmyHuzV6WgcupixuldBzPiUAmxmZAiynk6w5bACKDdH9zxp4NL7kWYC5fn+DczD6bZ5+McFMywVY6/pi5rh631NseRGAH76mon/th0roxozzTvOoA50teYj03qzT6IfXdS8J/P0DmSPjzjB22VpwoB9rtA33AmSDj3ihHc7UXLcJtt/knd5jr1VDNzjDg16C0Kxv2D7Lhfq3WPC6Q6t+d0Vrbh7Xbb30iXtOdmw2Eb62O99OW/+PbQz8Yrqpd7nwzL6M79nYax85FZw91wOchdv2LMDwfB4P/5612BO9YDtZtstSXfSs+I9nFz6EeZon0LRZG82+EQEymY6s9slvdjKQTawsOsgIdvIHna/FW2w+E1oji0JdyTbR9wlsn/VJQqhqYuj4Dt1GLh7eAt7qwy432ATvthusPfJw/qc1ozOnk4zQXcGl4SpcZKTCt1eZnPbI4m84KoWVuWOA805b9x2QcCWC8xs2ziW2Eh7VLc3xXEXfdzYyeRoTHtoz25HInvhrIBrRmnC9FWOsAUtoYF9NrpZNQbSFqb5jMX7bX1LFSoL8nHz4zy8u9Edvbbd4RejTdEoxRz1VEGY3HoE/uFhiwmGnXB2tRwPOSVj0/qp2KRBJtqOVaD7ptHYonl3TNzqjPXTolG12QU1XrFYuC1W4nQT1/vX80frX7VMg+cui/6OQxfYfleD5/cqMUqtRLl4f55bFY6EfaA9oxtLY2i/NF2mxiQfNY7Ny+C1RiO5yq4IRs4ohmsNAMcuZEicbuJ6E8db8rFcRL/g4EB0vJ6LxR55+HFvfXTzucQVRk2xficTvN0sECecTpG+yeFgE6hrNKcrfZN5775L32VTSH2e2X843p+nh4Y3GvPsmi9wtHY3P2E+EFb991GqRVN9muosNN+NmrfwxK0WstersfC4Ci+1VfFaRSr/85UG7r4vBiYIWHuQ4R3ThhhibvLbvUQ6rO26FKDDVQ3WfHOAmf4FOKFHFFbVROMamRYfr4+U6uikGUtasVJe36AhUh3dLT4Lh8xQo/zhCF5QOYE/qp0AViMnQ0paD3zRlEv6PZTP/XU+0md4e16Dt26K9+1f5vBktQYXbAnH0oHhOLGZFgd7KZE0YnXabrof5YYbBmpwkXhPX2prBo80Glw+LxwxKxT1DbSYER+KdLe084+V6+5Cuhd9s+rh4LbjmX3DWMzqlMiajRzIBrTj8ODGVMH+SAj0aa6EGQUzrcke0f6mfa2zR36OvVjFo0iUq0PYg0OcpbspwD1aJZT/sIcda11hRsYM2QGTI7IFzkU23ZI/A607YaGOT+zJhm6NRmF2T/ayXR924q4LdLuXLqTPdIGvZxyhyjpJwqC1df9pk3R4G0vDPJxdnosmdW1xvniua1ab4MejTXBRZQA+75GJZfdtIHOsFRo/MgSt7Jj3jB/GQPHf+Ber2H6jjayw/RsIH3QKLpcWwojFo+Fp3Cz+3mEdd9heximeJqyO0n6Uzdf3a2Urvp7jl2tthZHHPISOOwfBmkIHIfWZPk8PrscDzkV5/9lIn5OWG2m86XT9SNub9LYPPlJh75VqnNgmidu0jOUHk4vh9JYC2N7NC992FdDixyf4oyJBrh/0k/tZba+PpAvv0SgLm/XNwn2eI7nd43H8sXIyeCyeCO1rfNDNDfDgvU8w4/I266f6r/53jrq76eOzBSrcHZmFfb7l8nB9NWcbJkOVRwGUi3vs3VJAl8WGNjTu13WgcS3kQezWzhic3TGGfToRxlZ+6Q5TC3MFM+tusLbI86c9qki30eHkdHW1ZQZhLGC4EuM3+LD5bUNYqY8C7riqhWOFXrD7uhW4mTdC0nCh2i09p07LZdqxLFx8XYUrogv5gwHpPO1UARydMBWmJTLc+RTx4/YyeQev/VYuqfvlxEUvBiM0+OsLvD4bwk7L+qPHgd4sznkIa2fVHRZPzRXszzJIH+MKhIUmjQYdl4FwSISRfhjyCJL/boWjz/RG75K3kPjRAmFYS1wg/wD1/zXHV43y5FXDH9iUzr5h/SiqDiz+/AgDgj7B4nMBLD0wGs+/8GUzniEr2u0AoW6pwu7GznC2t5Okde/0YZ3s1vyYLqR5T5hf0sCPPuPPTPUicVuoN5sfKjD9Chv452K8kPVWDvmX7GDfkWWyIypD2amxH21mja8B0kTNO/4Zrh/zZu+3ReFeWSD7thXZ1RkKOGWdJBR2t4WK246wuuIpRM5dKtNhHQn32P+KHpYszES7dllobTycP7mfzLdqJsJJwwy40VLAz40EJA1Wmot0hmmcbk6TyWpc8USFha8yeZRtMr9+rwDsDYqhTT8B/Q4wHHhQw0MOlvCLn651zeo7SdJiKsqZyV/nNhC6PjIQbh5rI+4FA+Fw81MsNfEgq75g7e0YfoJRvnXKPRebQvOf6/7on49Aecnyk2r8pFXhmC4ZvH18Bv/8TwHsSBoPAUkMWw5m0n2puzv/F7+n1MItgwI0f6LB9c/s4XrHAowKjcTLYdGYYqXFf+0iscD8ijzQtVKmWlkho7io76LPkFD1AaYG92Arr0SjorkPOzquD1vfwB2UtzOEt43c4O4GOzDx1ZeRj0Y65sSjJXtP/lmLEE92YHc0rhrRg91z6MFKfzjAg6YZwvwUBcBEhbR+oeurbDptyJHWb03/p9L6HT/hxXbfjMDLdj3ZW1t7tv6wJTwKHCC09raAFtfsJQ1w4hb8+n6E87gpxitP12mwZS8zSJyowUzfUDzzNgzjxPs65Fi4VFejuUgTWrd+NOfVQjVeaqZC9/IY3r9lKn9cnQNugUXw9wYBsw55SuNIo+HX+ageN2a9Bod/1qDyYhdQbtFgyEYlXvgWhthSixtHKpHudp1vTWOeTHgHE3zrQNUyEzUZaiyZlMaPJA7gC6yLYO/VZFhn7oVdjBiG/rlYlmvYujPxughDTVwu4vZdCe7F5qyJwvLznO0b5c9K/Jyh3eRUoarWCToH2YN6V6OufWsUNhSP+7R8I3HoKQ6cZeHJDjeOwno3Ath3G1fWN9EJQhsOFSZ2sIJLGQ7SGtO603rTcxLHY3b917CwfhZuUKmx7Go8L76dxv8KKwKf1xOg9TCGjhe7S70sqL8F9bWQYpxLd0Df5h9ooM7C0a8y8IJff55ZOYjHYzLc2zgZzpt1R3jridtK/5HpmVjL82aaWe2o/Cj1Xql88hVcwjirMY/Ghy97Muc3vVm/EhdwnzpcOGGpgC9j7SRNGtKpIX0amg81DVF7sQ4u+KrxVFwWTvbJ5J/6juEW4ybD11njYOtgxMD9DCk/TnH7r+tHWpeNRL9guY24T2TtYFa6Bh0c+uLNrkp0r6/FQvNw6X/TnL+OI124WtGn8ynVoN5mc5CJPl5KajiuywjH/KZa7HkjTMKC6PBuuh/V/8bHazE4VIttlUF4NUqLc27l4sH4PPS4rMV7znk4Q7R19F3cQn6+n+67PF+qxq+n1fhEnsm17dK5PGs8ZE4tht29GSafYpKP1epilbz50VY/fc8dXyS9e/M5Oditcxb2H17MpwydwQ88mwRzvi+CpwG9cO1nX3xt+FRG63csstqGsC+69XOo8WHtNyuxqqITe3XOhk11aQfOE5RC3H/2sGVWZ9ix/YQ1cY/kO0/Jeya9AR0HyS3Xix2eFoXNRvdkMU97s6lFCrA9lShccbKDw8b2Uh5Dl9PQ5fSpjjDFIQvnWahw9O3RvN3zVN4kYCQEBE2Cbw8EbNEakTAJ/b8Z2OX3/5kratrqnbSvM1+o8LVvFhYWpPLdNQO4Ytok2DG0EF4s9sJtbRge6cvRbIE5PvP/Cxo3TJHqR1eOjMbwGGu8XpWP6aED8dmBD1CyIhrvVVjik9Y9cdjLIVL8rtNoo/modxLF7y+bqvHMIBXafUzk93LU3Cw5H9TuxfBtH8P2F72l9dMe+j1v2sJSD48c0eD0Oxrs+tQCelSKd0aVEsurxTigtRj3ByilugVxjH8dV9tcD3vs0qDmpQavHbaCD40LUBEeiWMhAneYatGlTImUIyJbMvqdqfzkwW9SfcdibQ1opgaws37ROFaPs+hJAexSoAOsbpUquF5zgf/eOUqaOzSW1oPmorE0btC0LJw6Uow7vDJ4/Q4a/mZxETiXTYHYEYitVjIkvD5hWKQ+S+K47WI83WJJCpYuzsMNN0Rf0scKB3e7w0PWtMHggrZ4/Vgg1s/Jwp0ey2WrI8Js0WmzFXG5gu7XQpMldXDwmz87fisaiw4HskkqfxazUAFfX4txeIoLKFq5AOmRUf0oreond15XP8qIU+GscWqcOyuHf2yexS1PFIF7/zxw8OLY/QBHwrLSc/36PYlXsHWIFpdHa7F8ZhAuGqxFm8g8XDUuD83KtbjYNA9TFLUw8aqxvNXOnzybiwO/Q/X8b1Bio8aZZ9W4dKmaG3im8pBB48FAOxYOnxDwkDgn6SfpMGS6H50nNkKDfc5o0L+9eH6SNejtGYZnh4Sgp54W33QOl/CsuvrR1pM/cSXEBQNfLTpyLa5fEoht+mnxYlou7jybi/vPavFkci6m5xraLP8WIbOZGysjzBVxZ4gbtmG0PyvoFI0xQgALPRbIprm6QPCbVOG5SgFFuQqoaBssJ7/1RGyONWnNkt9LPrDv1EDmfykSrScgG3a1O3sDMihokijEjbGHhJ1OkFzvM+i4eP+rc4nraLhXg9pjot2zNIfjFzW40liJGWXhOKmJGMdFh+PSxe+B+qGsiv9pO3X9UG7EqTFa/J6Rsam838IMvqF4PBz7OA5WintsdqUg+dL0XL/OR/7ud/0C3CrON9aoK7TdrcGjKeFYyyNwuHiOCldFSGPoHXU6uoTjpHFnEtTYo1i0Ebcz+L/u+TyoughS9Ithy23A6g0MCX9LHMzSiHHWZumWsk57Wss/Gk/liTVfvR3+qS8MaWwKj9QNhJ0Ny9jS9YfY6kOdvYUehxiNmWlRwu0nDrGmWhzVGonD6X76HrsVOhQPmyyCBUduMJ/UM/DkZAR/rwgC36fngOqTlnN/z9dRPW/FBQ2uEb+jxWArmPFeg/nPI0SbqsSB7cV7ojYcKVan3Mav426Hq9FtlujfzNViRUks7luoxaseYzDTbAwWVGgx/NhopFqR0fQV4PvnND5Zvt/b5McMvur8eH59VCtWd6gNa/CvHwwsCYD1D/7h399c5RcmteDfixtwl5l1sGXh730jiD/2XLzLPvyjwXFeXeDlRg3qi+tw1FmJ0EKLPy4rkfaVLjfxvzqQGCP5jdfgvLsa/NGtEwji3hngqcRdg8PwpokWG6wKlzQDX90ZJyMNeBrTr8sXCTeqFW3fWHENA2NVvCIuixs2LIJZSvEMDuJoeYdhixsBVqQ5kzKplRX1rusJX4D6O1nM9GaDGkZh8ytBrGFlKMvhHmBXf7gwNswO2u+VS5igxt6/1xEIK+TbvgB7iXvNe6E17BL9ZLVNNFY/jMZiWy02UkQg2YVtx0Z2vTX65x6lHkhkI2xGqbG8lxofX1fxtw5p/N0c8TlLiiBTj+He1lzSuCPdOx03mXjKhLPq7qDFAQotnk7IRMWOdGzdYRTyVqPQfbUGr9Zo8MmaarbixnBJF1fHDW9k+ZIZT9snKJsdFNoeusC7N3aA+Q/n8xGPS3ne4Pssbl0Jo3nOZyaiifInV4NsH+EndjMtFqO4N/ZmoP6QLPz+cRTK3o7CVSMLcH6FBgc3H43blwgSj5LG7bBNwcK40ejDC1ERXYiD56TipzjEydNT8XFKCsZ0G4XvXDSSRgxpx/z6PTdd+QzdRV9JK77L3qFtILy7BtvtDMFVO/vhxW+F6PB32G91ZhpDvSMIs1/WNB/bbsvHdpdFO656ys/oW2DskY5o9aoPTrsyAj2aJ8qOv1nQtcHoHFn+/h9AOW/ik5yOCGJxmdH4YUkA04/zZZMGOkFX5zTBP9QZDo5wle5q63EtLO9b/NyjXUK/Ad3hK73VuE2txuKaGB7joOZjmhTBiUdjIdGbY9EjT2xtYGRDPBvSQKNcmI5n4/Tch2lzI9D8scD2FsqY5mRnmOccLZTv6AJ/vraT/Gut7e/ngfzrBgs1WJivwbn72oFZmQYTAsMw5VMYZtbTYsayfkgY/9JG63hEh8NywvpfmO1lK2H/7RRCWZajUG3SE+LeKISiUw35koNvWNHsgd6z2xhw4ovqehzofsQXzXylQZUYrzTbJAd98wJ8uzUK9bZEoqmFFlOvRSBp2ZBW86r/09DSaTY/zs/CkKdqTFw8hhtszeNlQybAm7ASyBLvT8eNKOmzUy+xKSo3eeVfn4D4htRHLPCYL+tcHI1Tbvmxv6u92dcIJzh5NE249tUe/Oc6A2m30nmvUk2VkXar7rxnxAayw97R2KmxH8tb688WWDmB118pQscVzrAoVSHZOrJ/Os4ocUUpPlq9TY3VtSoMfZ3Ob1zN4MpjhXBhdzGUjWZ4q4/ov+yKxfMs9rfvQvd1iei3L6grRP13CqwQ76KN1Tno7TMCP+3R4vN6I6S+EWRzddhmsrn0DPNOqLFdvhorTo3gJs/UvFX9YnhRNB7e+nDMqOU4uGWsjGztr/rzdDcG7/VhnSZFo6GRJ5s+uRd70tEBht9JE9LNXSBGjHPGLTeVUX4iNm+XFeklUJ6CchavznmxMfUi8N0KW6aJdmDm/5rC48AwwbKlDZw7Yw5Jxquk2kP9LWtl7MxHIJ3U57nf4O/evsxsq+gX9OvF5g8CVhTqBEl30oVlVxWQMNwR7OQxsl7XLtrUDv1PRnxv0vQk3Z8J2+zZjCtRqD0fyF6+7M1urnWFzvrDBePZ1tAw1gFCp821Ne76yOZc+0G2NYdqIbi0DigG+bdlFPNdHos7v45jy/SHsGFG4TCxrkToMxDh4s1AIE3NtZXxv60D8Ve8zbRYaqXFR1290Urck8e2jUTnopGYfESLFoNGYt3910DzUewm3bv/N598tQo39MrBzU7TeNtaFTcTFsADgwK4s45jcGt/vHLRFU1+OOCmD0fh0EM9lP34AqfKfTFF/EYpTq2w66cQjEyphEuB1vimtB0+vvYN/DvYYFaAofyD/5OuxLnQcS1Kzb+B29QgdvJkNCa69mabKvxY8AAXaKXNENgeZ/hT7QI/Ndb19K6u+Bk/6Hhnwls1rvtDjQ6zh/Oc5ul8ivF4KF9YDKXi3rQJECQ/hPyJlu+ndNkE34FiANqzi4feZ8NdEtCp32LoMPkhS/rjEizJieC1GRGgP+QiUA2NamtUU6P5dPy4A/3zMOFGLpbOMMWPI/7iiYZNsOWtZphiFIguFplI70W6jL/qWRHHZJOnD/s0PArndvBmOz17sG1H5LDq3BBhSksnCNKzlfQfKmQbbEgPhOYjPjrp1i9IUOGeeWrsn5zC/xuQzLWzxBh10iiI9hKwVisg8cV0Wnk0jvqaEj/19qIsnDghEyffzuarVcN4XVcVjOs/BbZneaPJCY7UF62w2e/+NdWsnA+LvoToB343MwXvoRpcFR6KO9aFomVDLW6vCJd4zzoOtO5HGhQTFmmw7UkNXi+1gJdVGpwRGoFapRJXttKid3aY1HeVav66nIGuL8bGx2rcMEn0wWan8E5WSv7tj3wwMJ8AHxZ4IDwTsMfZ1vKlf7ex/OxvLt8z6A2QLjzhACO2eTI/9yhcesSP8VJkq2qcoKfRMGGOoy0sCLaFRUHDkHhguruJ1rxv1jDsuEKDKRs0WGZhjxNvdcBZqaFo7hOK+x3UOKBBNpImN+l0/+xTORZ1fVQeL1PjYpUKFTfzec3i4bzP8Tzok1wMN8R16P8ckPYm+UwNCjwt5S8/S71+qQ/cnwa9GD8ahVtrApjRZ2/25aocukxNEr6NcISURBfQjzKS+tUZdjtnTXgdWpOmB2pgyQZgZgcicf4ixm6EO7OzU7pC5fM4IX6SNUwcrICA2XflNa7/yHW9y8jHuqT6DJ4l/ix4bjRuNvJnEUOQWfVzhD5O6cIGT2fYccRFOkOkQbg39r6cnlPXr66sVW9mzGPwfJMQtqtlP3a7rQcMvaUW0ta7Qp/trlIvWOpnSHUA+i6vnWqlvognL+Ti6leib1X5AywPnOWe4nmpaGeI8kMBOCEiBauPjkG6F0b4pGFTMR7bkJqM7Q3H4LtlhahMKcRXVzJwaI0fnk5Owx630tGnYhTOuKJB6v1Hz0rfh74LfRPqCTigix87YxyD1zv2YZea+7CXZk7QIFsllNxzAZ+XblLNlXhYv+5P6ls2IkaDVeK+rrxpCodXif7SoHA8aBiKU/W1uHtsKCLX46SHRP04cg5/gB7v6iT8/QjnHezIrXg0e+cB4baHmaViM7T1MeTvRgaBo9k6mNQgE0n3h3QIaS7iFXiszkTL43moaJCPacEu+MbmLq+NNkPZ63bo3DMIp47KRsJV6WJi3Y9i40XnNbhAjG9vPegEm9ZrsPq56MuL8V+SGP9VLlIiYbEIn0XjdWMID9ZsrQoH3VChX1k836LN4SNqNXAlfAzsWcTx+pruSOtHNc5f56P1G95YjN0/FuJnuQKTvhbiy9IcfPssB8fs0uKL5znopB0nS2UJ8jInPxnpjFIuuXKaHrZx6M0qzsWQLgoLThXXYrA7uF0aIYyZ7wqLbnlIPZXpzP86H513k29jcGO2BvFicyCeQM9LoRjZMgTd3xVizb5g6Rzdv7hBXnliiHzpnUpwGfJa0vv9YwRj0FGJ/yb1YuVeHqz5VVvo9T5eiIuyBtUdS6AeP9PWtJFt+lhrQ73yEj/USf7h1veebNveaGxy1Z892BvItovnoLZjhrB1tROU9HOWNEdIX2PLIbXEVSSdDdLOuHGcs3y9aHTZ4starA5kGyY6QXBQsnAxxhn8ptpLWrhd+Z/ysb222ZAmLuH7SCO323531iwlCp8v6cWWWrmzN6MUYDUgQYj4Yg1fbjtINpJsJ9lMOguX7w2WzsOVro5Y8udo3Fgcj+nV7dGkYTxuH9ANy8NDcJFZAu7QC5f8gl/7CpHt9p3uz9aXRuEwMy9WlStje15ZQFVhouC83RE+H7IHmquFeF7O7zWW5lLZqaT5LlmY4oSlY7DSLgHXPPHFl0/ScUB/H5ywMQLfPI9H6rVk1DPVhnp30Np9nPsRqAfTjxdZeGe+GqGLlnc9OJqf3l8MceOmwehB4pJ29MHF1XVgomggP3X9Z25j/dpvENTmB/y5RI2t56rx86iRfEDPbI5CMSStLYYHYzhmmQMShvpok11y8nlonKmFAVLuDfPUYgyVhXYlqTzriYbHWZbA4atFcMHQB8ObMWk+4jj+us9oviHXf9aZY+ItoN5kDW66G44P34VjT9EeJZcrJb017OBo03zAIivSMtOIPjbVmhckubPKsdFY1cSfzXjhy27VOEPh9jRBEWkLk2ydgXxHXe1I96Ma0os9GrRYqcFIs47wtzhvamI4Op0Ox8HGWvRbEYbEZ9332NF6ypKtEq+VchXEbU12GMiGZ8dgtWkQCzgTzh6P6wZPP+YK06sEuLrGHXr3/A50BnWav3QG6fx1G6vG+V2y8O7CfH49PZmPLp8Ib8qLYPZ0AQ+aIn4u1ZfOko7XStrJ1J8E7qjxQqIafZUFPPFyFk9cUgRn7kyGNcM4tt+O2D+wl4z6yg53D5bRHa/rK1uzwo/1j41BK+Ng9nhEb+Yd7gV792cJK7aKfm9zVzB1S/hNd+T/AdyeMcp4nGR8BVRVTdQ2iIpgtwIWAvfSKeA9M3sTkqLSoKiIUoLABSSEC5cSE7u7we5CxXwtDAxsUbEwUBCk4z9z+fiXfB9rnfW+y3Weu/fM7Jn97JgjJ5eGTyuCsNZaisUTpKj42B67OUhx/7oEnDg5AafdkuLbrglIFg4RXKp7Lyze1l34+lMZ7DveAIPffAXJc3vSouqD0U/MyKoSW9IlURtSWkK5h8cNoDXdEF6VhqL/x080zaIJ5HhZxlM7IVEMxEKXRBRtSkSVpyoYlVJK/Z37YSfBIOz80hlvXorCyt4BuPLwA+o/u0WG6/qwAUYrz8QvtQnYWMA/3frj+5TH9Ovknngqvic+UXXCHjFz8GJsrfBUv1JhVGKi5rqNjXDlnTyeOlwPomlOZNNAXzRZMI5I7k8iG+zM4HRBFLepwBRydhmCkr88frnXFZms9mfNtApYVyfBogIJ+ikIQVU1BQNdvTBB1Rszh0vReZMn5v26rF31qlR75dS1muaBLwE1SuHCyVoQzVEnRY+8sCDXmezQNiD+gwzgz5IZnM0AVfilYgjzHjWC9s73Gkbfu8hklc2uA/Gkr5CzIhp9R4rxRuAsmtBLSh0/pMGcFYvgrdAK94eL8FjXZ6Pl+L+VYhfhGdtG6DOuCtZW/IXIfDtidNoHLXNsyBlPIFV2hnBwaASnvtAAIl8YwaTLjTCKfod/xyf/uxrq8iVYt5UfXxc1OBgrwSNybljxww1zlaT4LcUNmZzakG4aR3wtZfKWZjfJZH4iEwic9cagRBti3d+ePI3XhytPwrmALyYgbjGArR/LQelzoqbhvk8ymbEX/4JNVQsMHBqFm3aLsTVhDh0VMo2+SM+E28fmgnWJJZqJCLKx7Tn4RnBS947W59l/4b/+zeAzQA5rxlqRz6t8ULnMiYi3OpHI68awR3cOd/WxPjifMYKop3XA3v93fE70D1gck+CDjRLMGKcGO3ZI8FIfN8x3dEM1ZSl+eOuOg61aYeeMjrjaow0Q8kSCpf9JcNuckZBzWIIuE92xF//+xr5SjN7rgdfPN8Ht0Yod7GUh1kLeSwm+5u0ld6IWvFBJQUcDL1RR9MIVqlIsqndHWHlGXSVimUZBRqFwRUAnNL9XC4MVlPFsFw8yd+9kfLwkmOwvtyfizSIIGpfM+Q00BcPnVuA8sBVmTPnZQc8BNdXw5LoEn2+R4HBOFayjJBhdOwk1+7jze0yKH8+5oV3FDUF3udMCNq8eKpWwZGEN/HRqAYtXFsQEvXFWki2598eaeK00gAqFAO5XiwAirgqhh2MdlE4/LIg/81smc3G+POYN/wu330Rh614xTuwaRU+uiqFaLVkgUEwHXynFp7cIeu/YSTdsO0nPzD6lrqRbAVbBlbC3YDpeT/1KEi1m4fLbR2F2tzLSoP4cqv5IqVqUC/w35DG0+JwCtn/+HV/YhDfg+yoJt9UlIz5ooCXXkjE5xgVvx9tit+upaOhqh+y3mTwmh2GYjV2Z44+HnBOw/+cEtOqsjCs/3aQWicoYMlAJSzMd8LlNOBacfE9i7veiPYtnCeuuDRbaRMVoefx6SeZtWypauHaBSMt8CS2MXC5aunAcOeDuQHqdPj722UURGTylGhqW/+igZ2y8HDruk+DfIxI0eaACjWIJdt/nhscDXDGAXwflqR7I1npb8/sOuE/zq2DwZwnePCRBwf1hcFhdgoNEbrhnrBv+6CHF3EgPvJnfDXcam2P9xg1QqJ0Pm592xZWt1jjFbjW87tsHTbTs8MOLVtAcpoHK7ztjaLcXsCOmB2YVyaPxhhGjnj9os227YXdA+OkT1CwX458xEfgMU+mk7lNpYFkABEnnQ/o2S7xzENFsWyEdNuMGHdOYqW442EP974vyUUZel2njGQNOs7sOt9Q0AHLOaXHVz1rJwN5dqNoRN9HOSnmqva8ZUlSXCZZ41MnkrXnXCpxFJ1wyT4xdekbj9MJE+u1JJNV3zIZhBzIgqJBg4htA+0m/R07vnSn4/SZd0KOLHHqKqmFNVTNo/XUiAg0ffDveiYQ9p8Tygx6A+Wzu0g19sH5oDB+4KtjQWN9hPnMnNUCPTRJ8cUWCQpVhkH9Ggger3XFDkRvu7S7FCfx+YPuA6Vn+Kl0Qc6UF2vX8oz2eeDn44kFHd3JirTPJSRsDlSOjuQv2JpCy2QzU5Oth3gu5Dvv93hJ5pKUSHPpVghg4AqbJpeDPe55oON0DjQdJcYq2JwYumy3be2XhgYLtTk3AZDJ56RvtiX2JDxqFTSInvjqRC29MIdwykjvmZwRXFpuA0vHBgrxL44Ve2xYL/HXlcGcXBUzxawDlI+NJc2dffHfbgYQZ8mdGvin8Vy3m8hvHQMEYYzBe3gL9fDZoMn3bddzuI4etN8UY/U6Miw/F0btZc6m+cD50W5oF7xYDvtMHHHcuR3OXWV91w/6TtCLK/0LJukqY+q0ear2sSeFoHzRXsSN3d4nIz7W6UG06m1MAXVA7bQzSrp0wZIyLoIuzgmxOfhvUyXzb3ZxoPJcoxrxrSTTJbx492i0TYp4uAq9BiH8eAsYrVkNewkGt8UHVMj1zh3XGsoQmyKZidHGLxmsvE+mmoERaVrMIjLPSYdxrwB/yiJ8vPqPfhM+pl9xmzVNmL7UexOpq+MIbavuDcs7pNtyth7Ew6yXlluT1o46n+tD1BuGibxP70n7fpsCklq54breAsvNevGIChqfHocPYOBqmFI1d55vi9qW5cFNihb1Dl0PynufQtGAIvp7YBM+tlwl2XG7jL0rHGmBI33ogj8Q4cKcYr2IkLVKLoruXZ4LDlSyY+ZlgyFmCk53sBbY5+YJsu+tabE5KXOphSkozjFk9jsycyfOlp45EY60NWbvVAL6/DeOW7NSHmFvG0LKhBt42tAqmVrad9au9WmFykRw6m0dhr8tinDlKTJ/oR9A7E7PgzpZkcPQj+Kma4Miyd7TcvpbKjagWnnH/JDScuHC0fNhbugg8uetbXbn0wxmwOtyPU9ZWp2vnalDLyZki2xXDaJnxBvUbaTVaoduKtda+rIalc+pA/UITjI2xJqliH3Qc60AG3LQm+7oZQi6Ecycz9OHcA2NwcZ+lufa/N4LYfY6CuyProWlUI6wI+gMPy2xINT++iHlWxOeUHbm02RhefwjjlKJ4/zJTF3RSFWR7QlulbT7ZnmD7IU4+Gt+8FKNSjoRWDYimd/vOB5u+2WA+gWK/BYjnz7XxniflO4WMUzBuV5ZeBTNn6JIFvzwxdaOIuCs5kEolPVix0o+ruKgBIyxGgXNagZDhGC9kGMYFGTfpuc2eZP71wsn9xpCaYGvS7bsAXnwP4Pq90YcuiUK4rX+JTjy/iE68v1DTw1gOFfk9MeS8H0780EBurwlCKN4Nw1q+Ez2/R9Dikkl/n/GDfd8/wMzNZ2h9/xP0TVcFjd2HskR5OyM1i8uu0MxhetzNGAPOrNUL9t7S4W5sl6fVfTvROW4+orVCBfoyQBGvVqxXr0vpJNtHWuPq4LVeK3TfGY2z14tRxz6dWhjE0+bcTLAIWwwzfPh9K2+NqpZnNYzG7h3dX9hd67tdd7x3pAkYZ+6SMJsQgyn4LtqDKOZPIhFylhBpkc7ZSxFeFFkB48gMIzx+Q8g4ctq6HjKe3Kg8g7RaT0Gurwd51COKNNy0hiUx8zmdAkdYOXwsKB1aIDur23VleocVtIKtmTtRip6M0Ysnkr+x08gZnr/4nJrHFb7kIPm/MbD85CzBmtgPwpvZtwW+Kp3xWGkdwM0maKnzJIdyfFGlwZHc/DyBmHcyBbOgWC5rtgVs8x0jOwf1u+3QZHKZPJmsCXJYR1zJJjNfjBzjQox5jl3qaQKdNou5NQ2mkNxrDPyadVKLrfvx/DwtxuMnb6qBVZNrIcqEksoEHxSdHEeUDa1I+E1jqIkO50rO6oBLMX9+3uA5tZWycM+DtnPJTq8FLhyUxzunxDgtMhqHCBLoj98RNKx+IfT2yIJ5FwguXQIYu6UZgqaf1Hr7s82uP5nWQUpNA/x3R4zbBWI8/VJML/aPpI8WpMG8xCzwXkmQM6bY80kLSMPWa74/1MZfttlXw3uDChh7OgrH8U9jpJhOxwga9zQO8tdkwG4eN1KJYsH8Fmiu4QR3wto4PZvLJfcqYEt+FD5KF+PjwTFUohVHDzRnwPSILNjfG5DEU9zyaODok2f9taI2ThqxbGwtlKyvhLvCBpjZBKR8pTcWX3EkogUiUnlDD/SDg7jru4RwDA3hUewYwbhXtwXT+00VXDjxFz53KYfnOdWALuNIwiUv1DCgRNsQycAUfVA6HcLlhujBpZNCkPufv6r1lpoY2wV3ODXDtp+NsO6gLyk844va0glk5xJXUjzDDMKyErj1eiJID7KEnBHhwsTLhgKw2SR4sL4GPhjz/P5KFcw1sSc6QT5oNdiWdP9tTTSf6sPnijBO97Y+zGkygsfFiijo2dqBF6g1/YXOGim4t1CClquE0P2XBKeUe2BumjdGjJDidGcvZDbFbK19/zGfy/xtn17ReOGAGJtHz6XrXeZR0048352VDWvLAOE7RWZXjzI6yjM/+AuCciX4LkOC97qqgdIznocMd8cBfTxwPx9Xqd91RbWRO2W8IPuxsrDQrxl+rWsCj7ofIPa2I2OOe+MpNwtSNs+F5EzSg61mwZzLI2OwE2kD461NR6qIA/dYuP5WPZSX/4a3w8dh73knybANM9Bvvyb03pNHAqx3w4myRmLeyx7qC3ZDk9w+wbBhuzR3unYWLD9RBS/Dm8DBthk8b3Ck9Z03+p92IuU97cjlTCP4EB7C9Y4XwjsXAzC2XCS8G3JBmLJlsCaT975bA0QVtMCEWkfyO9UH64xdibbaOPLxkgnIlUVwZ14aQPR50w56jlCMFpTNsRDuiCghupppog2H40XG11OosUG0SH+CHjmnakSO/t08NneVFskpagCouyeU39kgm9NvkhoYk9kA77eKMW2NGKvSxfTj5lAaZ5IJpX0yQSWbwy22FKMsEgWGBVdHmfcJEsw72yo7Oz/ZKmBuyXgSWOeL9+Q8SWuyCzF9ZgnNOvFcvwNmYFQ8BuqtQ9FPNbgDr1sbHIiDvaUospPiyzsO2DBRikn+CTjxZQKuuiPFmO0JMsyO+x1xZoFBmOskxYcoxXkX7bHcWYrFdgmoPy8BHW9JcSbw/xWVw6uhnTvgdljxeq6U4MgWCWoEC2B6rxRcdNAbDY97ovcwKY4Y4oHDy3wFlw3GCdbZn9IMn14HOXfrIfFqPajPtSLkqjfmd3Imyu+sSW9LQ+i5PZg7VqkDpzYZQLZKFn3lfQjcLNOol4ufqP+IdfR4yXJ6qXMPskS+HykP94KdI1yhz5pKqvzpM8092Zc29O9JF28+JNAXDBYsOttPi+VG2B5Kj2+AUMkEsvKrD45ptidxl23Ig9HG8HNeJHf+uhEEGZmA6HMzLBZXd4zDqxuhxwM+Bn/K74d5I2HQBQmeH+uBobfd8S0fT+s/9cDz158Kuh0Sqx+quCfo0r8OFEK+wTezWvgy0470f+yJk05QcrG/IVk+Sh36ZvpxDl81QVKhC663i9RVj3wUzBrcImgo+gNH9zbCtpIWuHOOIyn6Pjj9mjPZ92YcGbXeBM7HzeZAXwhP9xnIcEwe24MMN7j6twy3XhPIsodeuHatHXlzx5zsWCiErRoBHHktgBWJ+hBwtki2b+WTbgnYOEt+NMOT3HrIVLUiBTt8cPVDWxKS7kQGHzaCPUvmcIfuGoGBogFs2VQNKqsUOqy775h62LhHgnr5Etx1dgQU/pVgdW9PnJzsgVP6SHHPNTd8kXxDs7uhglDpgJ3Qeasc3njaCJt+tUD4Uxfi1t0X04OdyZUfDmTgMSMo0hNzBx6YwMSBZvBuVrGAYZiuTwuaoB2bVOVAUj/6YM59RzJt33gCPiagMS2S23TbBMSbjKG3yTyclsahV8VsdLsnxePzw3CFCv9vjqlY7ZaK+eEhuLSHPSbvnY1hxbMxtDIep9xLxtdRpfTF6veUyXMXNsKee9WQPSgM1UUKtMI4GD+uKYH+O+Rpp0c/QDtgA9VWmAzKGuXA3n2ZViacOaItbtQ43Qwra1tAm/eZ87fxfPBDJH28PYq2TsuEN1PTwewkwSH5BGdm/5aNrR3bLlMUOY7U83vHVHscuX/PlhT+0YfIbaFcT1t9aEkxgM1lxZB89rywQfWBTF5YZh2UDmsFteQ5KP4lxueVXrRL0US650UWdN07GZYKx2DlK3PUzzik6a4VMvrmqyGjuxr8hLqzz0D1cgV0vWtJ/sa74eELhMRvVCOnxw+DFX5u3JawoaCzeBR8C7DVvDFBX2PrXG2NkYYVsPJqGYzYKo9O3yjJHOiL8+0nkiE3ROTDUH7NLkVxNtOMYYG3AbAcUd9bjwXMtr9E1kIc+QpTVOSQ3kDiEuOJDU2+5K2ODVnlqA3ucaHcl1s6cKzUBFh8s3izGZ190lHA4hxmdyzWqam7RJx+BGCLsj/8HXyRzDc5Bc7zRtLrf53g/LATcNT/lsyuTzy4KxiW2gDNpvI44NMf+OrnSmZq+eCKhw7kTM4Ekq5tApuvijnt32NgYxcjmLmjAhhm04oq2Xy2Y/eXRKHuCzE+fCimq+fG0v5p2WBUngKLXlM0tqH4r55zyow1Hw3dInBfqUFVTY6Jsi4eEW0vuEqViw+KJGYScvpDKskZVjL27ZhEUjJYSusfLKSLBDVa4t12oyLjhIJPW6Lo5e+NojFG9aLQyL7QY2Vn7mfKBbJl9UWy6fEIUXPCGfI6rFDzoOZ9LavgAK26oHqIf/dQlnMqX4tktcIk1F5Sx90WDCALTyrArAkcJ/9iGJRc6AnyxX9lHCbiW61sfIIDzTD+VB00qolRmiZGFaVo+mhCLP3xIQO+JKTBjsMUK8dT7OwwX+PczBXCB8KDwvymMnjTxPu10N8wQWRK5vl64ar7SHL62ZPHaXow+scMLsVFAI6OAjiqcnT0gtrjGjtnLRZe31ID1578gFXSz2BdZUNC0BN3auqROxfHkoZ0dQh75Mf1GqADJ4aNhkMTlghXx2hp3lR9KLRPboAZo36BOq2H4fy6JfTzwcemNmTKIAtyGrXhSUEod3yyHiTpGMOsPCX8Y/JC2EOkLDuTTn2sgntR9eA2Lgar+Dh8inkmHWAsoYP2ZcON4lVwLtYGD0Tb4Nc8BVTu0/Gcl1esh+YqCY6+J8HwptGQe0WCRsUeuFLFEz8O5s+SLE8c3jxEELXjneDvlonClY//gPnIvzBhYz2sOEfIyEU+ONXTlrzfaEOywRhMysI501gD0HqrC8oR+QLGr80OaQt7HW0CxrMZ53a/YE9KpD6oMNqBDDvmSGYsM4IleeHcFBVj2D7YSIb78y53VN7f64J+GnWQYNkEZTcbINHClszm/cPYvfwZccuJnBpoBAq8f/jgZQQDffQh3rBaY9LSJxoMm/OsDgIFjRBj1gBGxo5E9Yg3SjUcyOdjtsT1ngFsOjGbW/HWAMJ+G8Cps3YyX8RsZldIEyzSl0OUdMaIL05Eu68velp4kktvnclvTTP4uS2K69vZBJQ3jZH5rXYfxuayHXf7TxTqN4pxzUspdd8XS/t+nQ/LwqQw8BZFJQ0r7N6qh90CKT5+XAGC1gZZfvDGA2s8O6ga8rcOwKo3rtjgqIxJmrqoEKOBK08p4t7vWij3zx+z6fOPm2R2HdHVgZQa++C6+3Ykz9mJmLgagX2fcK77RyN4M9EQMpYsF8Y1PdWS664pNJ1YC8vi/sr4zBuRFXG/7IMLz7qTRY/HkUCtMdB3RgRXNsoI8nwNoUH9PSya2qzBcpBsfH2WdMYej5rgfU9+fMHRuDEwlDpYpNCZ+xeC06M4SC1CXCXh0DV/k2Bbk6cgt0eAMDqGj1fC6mClfjX0bnIg2kN53kORzPqGxOyuNry1D+SmztGHVdv0YNe7z7Jcyr/2yfIowmkSDCnh+f+qoeC1UIIqee64tWoSKnWRoniwG1YadMLeO45oHT7Wtt9LX9TApmv1MOWyGBvsxHiufyL1lgujonMZMNchC1xvcGi7GfDghmrQudwxH8lycZcPSPAhvx+S/YdD1VkJ7slyx4cX3LGqJ+/fqQey+WC52n9xbG728rxge7cUXJsmgKhGCe745IXG+Z64m+eDu6s9Zfnk1w43NH0WttWsalbXAMsnd3GIwaaDYnxaNpeqKabSni5ZMMNgOXwZZIVrzEC27ofGLhI8fH5EcK64ARISm2V6CwY5kuB8b0zsa0PubLYnJ97qwbXUEK5TkwHsHWUAJ0YkY19lX+z+MVImL0onCocoJmOPn6moVZGKNhZizC3wQt8rMXjvUAx+sZ2H3ZVTkPkVh9BS4ZQFykLmG/TjmoD5lZXltmRAsg+aFAO5fMmJXDlpDPoLwjmf58bQfEYPhtkl4fiL8zrMy9AuSVj6QIpviqQ4YVssKtyXouWvFIz5koLPKqSYX5uCLMZnY2RxWXssVmJeAdKrYrQYKsa9q0LopT7B9K1zGoT7Z8GHehGqenOyeVlupqzZbqPMXmH3NxjQfyz5cMgT65WArFgoJBUjBPD8wnRuYdZw8KjWg0+9/oDaFkPt9nUoDOyMUaqVsPaxGH8WiFHDMIru6L+EtlzMghLL+ZBiMA7j+1IMLfkIeTP3ClJH/pLpmV9XBaZRP8D4XBSmjhGjf543PSGdQw2vpUFJcTIIthF08rFAhmG66rbsEjDMAY0/MtyzUhtSkuGDEyaYkXg1OxIxSR8uXQznaoYawO+1+rIzlp297Mxl8uaEVIBjZA3sHivG+otRqBAcQc9fD6JPapLhvVk6hN0Q4bpZBPfIWwn0xo7W7lGyQvtal0qYN/kjXD3RAOWXLAkx88b33+yIVTdj4vuA58adZnHLGzQhZJ42rO22l0oeXKOrF2mOvrvSUltUvFsgnfQfHarLcXPejuW2bJgA0jxL7j/5nvT52650eUGgaFwXZdri2Qgtfh3jaevEv9DIx9MOPE9eYDcKHjyW4O4FHrhrtwcO7C9Fz7nu6Ht2kqDicbrQ9uB6Aduvn9/VQtOneghf6kwivvvgiz92xEjVhhy9pwfqyyK59Ut5vqVuCgxzuJ+vltkHEwHL86SFN4NoWSf8T38SGZTti69vuJPnLs7EYfAY+NgawxlsMoXfmhayd1ovj9PotaUtTmU2xuRp7xGj67soPMrvvwjNEGo+MxUq4zKh5yAOFb9TmX2020r7w/buyVG8DfPxUesBfeDUU3BFXy88cMMX3QR8vDnFC5mOTF7Pd0OETEcml+lQsciZbHvrg3qHJpGRN8eR8sfGUGoayaU5G0H1NjM4FpRHT8+7Stn8n9Oqg0FjmsCx60y88aSSlJkH4VyVfLgzpIr86fYONkoXUN9DPpBm+BJccmvhdwGR5V5k+91cDn2SK+HZZjGW8Oegg1ssPSwXTaXeC2HOgUwo86bYI5ti89MGqLcbLux/vI0bnJpWASzPVCsWY+OXKHS+H07PLZ9Jy56mwPr4DFjXS4TLRhBkGJa7ZvkQhp1tWAfst7JjgGj5+eC3sfbEkvfZB6cYwaxDYZyvth4UJhvI9Bw+47bmnNa2mJrxUaZnp1oxDvkZhYndI2jpwzjqL04Fv10L4K8b4E3erplPX7eksYOdMW5gdVuCqk8kuGzYcECev3yudsfVW9xR0kuKZf08sLA6XmvoocsClrNrz9Wx+PZhkhnRRh8M+GtHTt4wJ8Pt9WEUncH1yB0F6mdMIMLuD0zLqesgj9VjMzZKcPF83q7Th8DzkxIcO9ENpZ/dsKUTL0/kihMDfgmnN+0SHMrQ0la8VQ3bRpbDybe/IEtgS+xVfXB5piW5NEtEFIcIQaEhlFs4xxi2ZOpBTUo5SO/raC+vb5O5vPIvqB6qA6d+Yjy2Toxl50JpfGAE3RmaCW4NUhizmGCnZA7Z+bAoq7aDnuysyNorQYUsCYYlDAW5gxJcXuGKnJ87lnaWos1PVzS4N1OLxcRsbmzn/IL22HixhiVJc/TBUyVOpPtwa7JV3hgm6Idxru90YedmA1kOmOWGWU643c6+vymFVYOi8UhsFGoei6FUI51mP86AF9ez4c8eK+x8kKJu4lmtLjblAkWz25qKGZ2QcWVbaADVNa4kaYovuus4kS/5dkTfyBScDkRza0aZgvCeuSy3VJfbSzOI9tRmuSW2diy/tO8rkj1TffDkdQcSG2tHvPcaguBMGJd9Uw+OaBlBSZC1IKDSW+udIFdr6Z0KeNm9CrKNWkBzpjk5u9gLR7bakR4TLcjFtzrwdP9UbnODOkQ7a8v6Lm731xSy+WfjC//+C1jfxVA+NuplL8ZQ79lUJTCQxjmlQ88nWTAzX4QztnP4eMo1QeqgLYKpiSc0GBfZbVgOx4074YEBtmR9oA++XzaJcEstiGSBIViXh3FFY3Tgu7GJrAbDajOsJsPkBYuVMa28CTrLRePi9dFYbZ9EI1Zn0jGHc+BX5/lQvsgWZ14BnF70Azq56Wh/WtiW/9y2SA67aL2ANUFiPBURhW5pbrRnYAI9k5cMcrnp8MgH8Go3c2RxKcvdnHneVhNnuRuWtzkujUT55ij01JxMz2yfQbvUpMCA1AjolDAW3x6x6MA/27mnwccaeLXZgWzh44Av723JW7Qhlx4YwrQf4dw6c0O4ddsIPGbrolPrSDw5qzvm9B0M2xtv0ymuJqBU3glHKunQbWf74Zd7JVA8bS30demDByANgu23w5SNawVjlx3SGpYbq1W/RA5XpFWD394qSNEeT/b98sagYEIUFCnZEKsNRg9CuJu3DWHuIkNQ2rRawLBMzyMPfgPDMlzBCguyPdob73gD8SsaT/xn8uuwKpAzrtSD7SFC2P2xmG5X64V1ct1g755mMN8ViTR2Cl6uzqbKejHIeZSB5lIVTLW0Q7Wzm+GRuAfOqOuE/+K+CIdpFc7oAixfdzNrLonvFUh2iRbBdbP7sCN4PBgV+UDNkUy6pKcvrcBh6ve/lWq59Dmr5bKqGtiahyRXg/YQB3Jc4oNdgxyIfbo92bPOELofCed+Sgxh5CpjSJteB6K0jnVtlkfxOi3B9cclOKxiBHx6KcFp+R7YucEdC/pIUbHIHRk/qz0Ygkv6Jcswi52SZfyswEmK792leOdrFL5aGYNnnibglj0JCNtTsM40BcUqx+kWx65YvOkbrUjvoj1E8JTeeX+Geji4Ep1Se/I5cBU4yh+EkN2W0LcHBwOm+tPXw21od49knJ2W1EHPoktJaPFcivv4x8IyDic/k+J2s1T87p6K0VVSDJ2YimxsT4rfCNmcyM7cuh+yMWs3i/GGlRgvNojpjE8B9CZJh9I388FTTYS7RBSl2vWQHeygPsaxza5ZLF2s2gUf5Inxb2k0JkxPoiPCg6mF5VJQrc4ETS8OnScirhnB/779ES2d6nIZLmCVHJYrVIJwaxROFohx695gqrRETE+tSYPdN5KgKIXDp2ocsvNEVg+wbdOTcTM5STW41kXhPkUxPqoJow+UIqnaBin0GCWFpI0EV5VzeHxdK9TN/CaIM/wsw/mMr4bR0cr44WoUhnSPxvtrcqhGzhz6MzcbBklSYOxEgnc17TDVPwmn9+k4n+buSTjvoRQX8vxapSAW63h+Hfw9BQvrUlC3UorlLSnIaqftvTbtD+u5uZsiweoiCWbYqcK9xRJ0GuaOFhmuaN1NitTMHec7vheeXL5D+HdfkmZZWAu4vKoF86gGsB4wkQwEH7y51pbIvbInLsMN4SRvn/12mYBmpTGwtUu3fC1k9s3WkNk0W9MNqlakf70PenwdTxI0bMjFE8ZQUR3JeWnpg+oGM9lZyf3u2KdzIrAeoioleOOUBDUch8GERRKUt3DDUN7Hz+8hxflrPZDlhFieiOWHGEZ6shJYH1KldzjezIvCSNcx9HqXyfRDXRJsVnKFFzctsKmzAbLcAMsXsDwBw5EbDeDhxPPYaWKcdlaMdg0x1AgjaTHJghNJGdDlBcHJ6ynuHhuCy0coYnz3UJmOugeDcPz5QPQZlIJ/rkuwoNAY+70fg9ePemLgLW98uisWKyJjkXG48AUBHesIewIwSUeKe3Wl+KAfxbU8d7xcG4ef3sTh7CtSVFCNl8VU+4tNZP2VDPO6KUC2lz9WpWB1r1Ss8p+N8p1NcL0kGG2bglD5XCxWPkvGf/n86d/iUcxWM14fpnb+hpzuR1OuOdMOit31uf+qO9NDQQrUR85XtLz8N9FbWgud1nYZVbbso2xebvl9A5e1LbDlZRTGxokxeEI81Z8TQJ+mZ4Dq6RSw4kTo7wDI5m7Oz98d+3t0fsHbRxJ8J5Xg/nuq8JKP33WHuKLvCXekSlL80uyGsRlfYWcJVWcciWHuatfBkKSfkLoyCi/z/uhNJ39aNE9M33aWQkBeEtSOpmjnNxY3b3xFjR/coWhwQOPaoqtaz+bM1fp+4gmdqQacZbwdd/1YFKxZjJzNmz70k09/Ots5SjT3+QD6bz/Ks3UtsCGhET5NDcVCcRM5GBiMR1OeQfHneuJg/BXiHq+ioqV+0Nf8iyyXZNDzP6G9ebNMTxYTs/E6KkejoZ4YJzUEU/ktkbT0ahrsMsiGc/UEi9Q5HHd+kcwXrb1VLGD1ZVafZvHAPDtbotTbB+OmOZFr5fZkyU4jiMoN5T4k6sOx9wayXBmzyX/nk+HL3vLcs0CC3c8Mhzf8/lW85I5qnh6o2VuKjSM88E95hSy+/BdX/rUE7q+QIDHjOaHPUOgbIUH9IjeUj5uE63k+eGbTJGR1wn5rOso7f6gGrvEcN3erBEX8+hGeXydauuPIQHck/Pqt5LkvW7ufs6Zo35Tvp83WjvUas/XrfcSKvKrxRv11IqJdb04ehhjB36YQLnm4EA6m6ULEQnlUX1bcQV7ZpZNw+KwETzcl4bd3irD5TjIOqrLB1SI33F+Sin/+G4/1c6TUWTOeHlHsLVwoPCv6ZXteuPNOFv2VXy2KjakR5T3tDcddvogqyVFCVh4hpgpDRAEq5wirL7J+tX/lzdhXBYP4OfTdIsFLL4eBCh9HJDi546t9HtippxRfKLrjE6MknPJxKjZmR7dxa5NY3BqehOd5v+o2XIpzYqJwqNY0TF01Fyt85mJaQBI69U1B1pewcGFFh/FdM66CI1f5M2KJBAf0HwIOfCzRY4Mr2ue64XB+HcrnunWQ13RCDsOmmEDLw6WwaUkCHjx2gxIfb5SssERX9c445MlsXPdhGH66b4A2U+TwYHXH9XORr4KEEgk+5NfPJ3sEZFyW4JzLbljX5IEKvP4hb91xyAQjwYrn1kJ6MV/I3reRtsDD3/WQ39earB3qg/dybUi8lTPpd94QnvwK5fKyjeCuoh6cH1AFAeHRmv7FbfEm4/KVII9FymIs5c/P+pUR9FpxNB01ZwFc+CiFygiK2RkEnT7c1GS9yVd69xfc2F8B23Z8hNRj30Er14qcG+KO5hmGxClvDBleMxIKLX25O/1Gwl2hhszX9g5cJqiIXSL4u7EFdKdWQuEx3i9pTSQ9AnzwATqSp56UnBylD+6HwznxYSNIeGAKz8NbwfDBV0Gkalvf9m3rWmC9QXHno1Fvthj9LsXQ9WVJNGl5BqzYtQRSPRGT11JkGCZTrWmDDNs3vlb2W004mQTqTsbAhx7ErXw8KTc3B6cjyVzMegvQcgYIOVgL2Ys2aX192BaTJTt3Qzaf1DIapyZG46xlMfRqz3g64s0i6H4nG2ZMs0HnyxQ3aPDcbbM92p2JxB/npWhYHi6zs3tPUvHMxlQ0PR6Bbw9NQIttERjkF4UmXonYUysFR239C4vPDJHNCZNn8a5aVn/oFMbH/VZRKL/an64LiKD9zOIh1SADfnsStPAcK+vraO/xYLi6PnJ4/HMdWIVF45z7YoxuiqVOr1LpxW9Z4O+/CKJ6WOFdecBuo3+SCXaV5Pw0J4HCTT+R3JvlgrqDP0ikRYzIIUYsmt2QQY8uSxB9KNIhd2x0yDrRprE6Orqk62A/zcPbxmpubVmjsb+oHhjHUhRUQKcmB6L12xsLrcaS37uRPBDow5+fIdyQLYZw2VlH9s7alcWaPdPbbLvUuwVG5ddAkqoY768V44tOgXSLRxT9OzQTehqmwfsnBF1CRLJ4JUFxwIgnN9cKMvm5uW/dAJ3V/sJoX0cycKMP9pmIpHqxPYmLMIYQ7zmcTyt//h7Vh1cvI3Bfv6gO50RPhUgUzJXimkQpRo2YjPVSnrd2S8LudfPwDs9hw4vn4S1XFfwS4ImP/ryAYTvd4U/LM5BQNdyfuwd60d2QGToen3sPxwXX1TBjuRo+PXEdPoXUQqNoOIRrDIBY7rj6+Jfmo5YrHdPq/7UvfH6Sxdk5Sbht03Nhq6aU88+xp9bUjc5ct1P08tQE3s/pC3SzAzS7J+4TBGc0gKFaLdSc/AP9iRNZus0b45tEZKi6NfltIwTlriGc+VwjeOxkKONw7Ry5/WFc2fSSBB+fk+CQ6OHgl8Cfg+NdsetHd+zfS4pv/7jjL517WiwOZ/kUlkdpj8MXvkfSx84XC946kfrnE4h+lCmc7xPNZcqNgdtGhjDUNFB2f+Rfeez+ygQzKXa1keKvNeOws4UUjd/Fo+7GeKy5JsWWt/Ho+N87ahr+jtrVvRM4CLNEam69Ndf97g6T1gdxIcnzuEm3MuCGQQA3+I0prT01ko53WSW6cnYMTfK4Sefq3abGpmItrma+4EfeM83Mh3ep3IQxXNUCc0572Cxw32LKbX2vSM9lK9JPptNEgXu7URbvLVCI7KBnSHgEPk+Vokm8FLUn+2L4PCl63puHhfK8f+LXPfTzPGQ98PXqHetqjH/OHSXByMESjF4/ACp5/qNb4IKJPq6o15iK9TmTMGKoHDJO0O7j27lBtwNidPQRY6DlXDovLYqOO5EO/eSzYPJ7gslPKLKe9xkzx0OMdQg9VrpF9EAaSlmfzoKbu7mCvXs5a+tzVGH/UPjPcD69uCaT5jg9IS9fpBH76CuyeWltWSTY/LkWuBnyaDQjGLvdLCNTVwThlNeFENlYQ/qN/AC62+fTgOfuYNlSIsu/VBR+ltXuWY/PoVVVwHp+5l21Idl9ffFSnh3RSAZycIAujCmZw4WqmcL9h0agtXqqIDMqRNBei2V12QVlTfDZz4q4lXnjr06OJMIDyQodI0jeHcJF++iAW6U+2J+oBda3ZrajLR/S3rc2/rgYr/Nx1dTOs+nV7SF0yNR0SH6RCfFjOZyzj8P1dpOEyic3aLHYqj2m+lVaDydvc6RPkA9al40jEbemkYBMc0izDuPqzU0g6ZKOzK88OCcQsjogq/+xGp60sAV+SJxJTYkvPleYQLYG+5CtOBZ6RsVxlz6ag+ZTE5iToCjrV0TjW5oMl/ayK251l8Or4EQi1/ti3v3x5ErMFGLtaAnFM2M5z/EWcLncGFj8wOb9X3th8cNLV34/oJQ/l+3R2IWPCUgCJu9KQI/bfBzgnYAn5v6nZX7/kJZmet/RI12boPnqL7jt/g3cTMaTvye9cGmmEWlyGUPOKI4Ej4f+XE8vAxjVQ0/WV1I06p3gr2PraNZXwmrArK8k1sWBZO/ywRlrHIhiEZBNUQbQY8Mc7s0fI5huZSybF9bv/TW6QXPqBnlkfd+sB9zQw4Vo9vPByZk2ZNYQSpJ76ULkxVAusEYftsaaQP6rSsGMjN7a7bkplqcKqi0FJXdXorHfE6euMSCntIzJLNEwuJw5hfO6qQ/ZvjrA/KXqt47nEvOdgcNTsL9uCj4rVAHLz3wsccMLl01w47m1FJXsffBsqDwyeQ8+tfHydnlF58Q4cUUkVlTMooYBgbRoSSTszM0EKREh5yqS1Vyd60JldzPmWoXjDPMk/FWQjN+GEMyyS0Hvn6GYfzEI/W7NxTdKkxE1Z6O5ahjOy3oFV68M095Y3aYry/GyGEbpVgR+CI5C9x3O9EzMLMr1mAdqd4MgtXUs/mkyRVYDZf6I5QgYrt0fqUeLcRnPl7YcDaLHXSJo8KAsKIjOBIXVBNW+iFD/Uydk4/l3XuJP1EFghQRfHpKgtI8quDhJ0HjEJITe7liiKMUs9Pw/cerpOSGoIg7EGz8lWPiSjx98jDH1mDkeO+OJdyO9ccvgubjscwy+7WQo1C3qqd2eI2T5Qja3penGpEreC0sf2xCDA/rEOUcHPof5cSd5/zUuRQvmJ0oE1mvVBO29saxPto9rK4TsGEcSe3vjeR1f4pztRAoHWMLni1Hcr3gDUBunJ4uhLPbsG8HqjLJc1rsGYHFjrKMYgwbyPOToDOq+IZq+6pcG+TPToWkSRf1jY/H5Ot+Rw4rrBZPyHwgY790UIS+LN5dfsCXHRvpg5gZLonzfhewIMYTdw2dzTUUmoDJI539qvnJyrJbK5Fndk5fVfZ/GiPH8WzH2jI+kWxXjaZzifFgQnAFXCWDRMSJbA2Zr/64DWxuzZAn2U0jBirARcOWjBNfIeeGSDW74op8UxzW443fNYFzy7reshtMe86f1nYV3+bWz3yTBz3UGOLKHAPf1dMUcLTeccTcaC/VjcfLsG4Id+kc1zerlhCsmtcK9hFqY+rsFjiyYSNbK+WC5sRNpGeZA9E2MQNoUwV1OMgSPaaYw9XSjLFfzr57LX3VHx6EpeEE1BSdaCeE/5RS8t8kHVx3wxNk6fJyj7Ivb7e01Pij81nigumg0uzco0PkDo2Z3wpJIN5LVzQdF6q5kbOY48kzJBEqfi7lzb/RBw8IChOMPQfef36DLJAtsPDgbPxfGIetvFYRo4MnwRBTan4bPFg6o6GiHSV59cVH6NNz+1AIX7P4DbIyjWtt0ZWNk4yv/FIUzVopRZUIU/fI8jl7uPh9+9EyF8AuUj1eI7D7l9gWxmv/qye5TBr9zICkPvbHXYWtSGC8iJce04XVzMHdTUw+eSo1l9fBCYXKH9WP1cIViKS7mnyGv4vDVc/6stU/FU3ap2KdKipctU/F8XjJ+jgzFo4K23Jt6chKa7E5GE28pHvGV4rMfMXjHSowe3RLxukoiNlul4J59KTg6f5uQ3Rlsr/m33x18UeRPLOym4J2XzmTYSF/ie80clvVN47xO2cJcUxHUXvoLu3q7qd9d15Z/ObSlGEq/vIeFBVE4uCkC35sE0y9entTzZCjkVCXD2hvmOPOVCPsU9Od5U8f8S/qxBjDKSUHPESk438AERvF7v7WnF/bPmoxXTaS4RW4KNjbUgNbujvbCeo2v7ZFg8H0JVkar8vtVggar3FHrphs28XF/io47rlObIjA/958mG197L8N86xbonWFPJLt90EzFmSgvoOTOfEPI2TaHU6s1gIn+xqDoPkfYGt1Ji/U2t/c0s3PCo96ZbJrti8P1J5Jkf2cinmsKwwbHcJhlAtqfx4DevVfA7mK238lj88nuYZKsCHT5FY2VF1Pph7QQ2uiwFM6ExcJcWw5XKFp1uGfTXqNUHDUb66zkqUgajEPNS+Ho7i401e8XDPDbST+FTYNp3Hdgfb9N2xQ1fW62nb0Fs1qB9f06vo5EO39+j+6bQ9V3zKK2oQthCRcDk/mYw8yOIPOz/u6KQqNXpYJm7WpZj6Md75MU/qMk6qoXppw2IYOnA7GVaEBawAxu/C996OMiBNbntmZfvHYvpxJt1u/mVftN1vOm/9KJlCl74b0uQ3nHZEpsd6rBuhN+nEKmDqTaqAOzKdaL9O/6MQ4z+LoE1bum4LQYLRj3iOehO7zw/Tl3LFSV4pfznhik0UVQJp4sYLWu9hqXlkUTnB5IiPwPbxy30YHcD6fEQ0kPJKdDuKNn9WC/kiFYR8tj5LApmntcBslkTZkih46LfsJX01g8KReNL5sSqVhnOb1/JBsEwg1QremANuMQWS9l6amOdsZ4xeF1EjzN+3VL1VHw67QEM0d6oNMLNyzkz0/DCg98kBOBU7t1Qdb3zTCs1/vKm1D8MjsF4/n4N66U4rJnpoh13hiiOAXL1efiC5V4mU59HnQ8r1vK6+HRFgkKCvl9IKcBitUS9Cv0RPcJnrh4iBT7prrJ7rmx+8sd8lIJTRB4U4IDH0uwaOkomM37zx93PTBhqQeu6C/FhMUeyGyM6el1rZR+7yon6y1PzZuN3bPn05+rovF1eXc0/N0JT66zRvW+KyG/c2es5M+FX8fk8PH2jnXmcwkNMJ5fvzUXJGjyeiS8vCLBa01uOOKzB/bvK0WdfR4yHLsL8r9xAn7PXrktQTOt4XCa9y9vKtywRcUdl/aUYuAzD2R9eP0SO84Lu/vS9ZkE805J8GLcCLj7XoL7Ktxx/20P/Nxbio/3uSPDrFuVJ6j80pZnqDpQKevpG/pajFXLxKh5MJ5+mzqbpsdlQG5LFnTuSfGNLyC5WQPtsXv7w2L47vyY7vLz2Td1ONjz47T6zx3nXXNHXT7e3DzWAxmmuk8/LZYrkOWSh3WW/dabpWLc1i0aBwSLaf7OJJpikA1zVTLh40DEC8Mpmuv9kvXs/iuP1XSO5Eiw5jUv03EUJMdJ0NbaDd9vcEUVfv1+qnvJcO01oH9xvmMkOGk7v/aWo8CMxx03dcMI5Yn4VV6KG757YM5OMVpATIf5/FsQjbaLpVi4VooqR/xx1TopvhudjLt6JOPzt/w6vE5C4y4x/wfHfmv3Gik+WSrFiLAZfOwoxc4ayXiAJGNDCf/vCsm4/7gC+uo1d9CT9WB7NEpw01sJ5k4ZDV+fSHCe1ANvzPTE3EFSXLjUU4ZZFVEk+Jf3sN9avVmMh0Oi8dXiefRlUQJ99N9CWLUtEw7kAurw4dC//bu+z2vBq089RCl449WHT4mu5Sz0P7MKlh97R6zJHQg186S39NzhW9UN2TsMyzBMHvuewOW+PrjjZjzWX49HUddf0Kv3BZp8ohmkk1vgS4Y9LggMwSN2I/DbAQXcXhwCSy8vg6nT7KGL+QDcf+Ao1AdvhOdFY7DwdAycevkE9rm8h40qi6BpfAUglaMMw2SyPmPWY/xp9y/yUe4qp290iVMfV0SnFBlCRNQGSrZso/OdvpJBt1eSoL8toE7zhbrlbXtCVg/8XgOqb6LRfa0Y7ftLqEbv2fRLXCZ82LcMHp0juPs1IsPsr6nTYnUyhmU5FfZbeTcnEXFnX8zWDSDuy63IktdmoLRoHnfqlSFM4mzAMI6Pnc927JfaK2iBmbyP1T7B74f/hkOf5xIUO3rgta/ueIDfDye2uCO7h1wR7Cdg+HbMpJENkM/HD14qYgzJmUtN90bSQZgF+tMywPgswSMPCM5IVwdWf9c7epme29oE2dNCZLb3bNsSOtQ/FpXVBFjAR56aeZPwuMY+yNzTGa3W9Ze9f1hcQCfHzhAw3OZqOWTYXSPrScTsYOz94g7kGzaTw36fQSN8IU1cMBWo4idguQnGCbvMKAaWm1ia/EOWn3A6OQu8ddcQP60hMPbrDSh5oAie9Utg8jJ1+Nb9HGU6MT2ZDJm99AiS7Ye64hR8m5uCcu9cUcfTAo24GWi0OwArr8/FFpKIrMee9d6znnuGa/8+QzDrg5gTjWWJC+jY5HCaJ78I/LKyoUqfYOFnG2Q+sx3T/jBsRZEE4wokePCTCuQulWD9Ozf8NssdB3WXokDijv782ZXlmiZQu9y2hux+rMoKBTz7QYw5kdH47FoS3R6fRA8rLAKrafPhiRGiPaKs33S35goBwzMcw7B73kuWi/FoWDQaZkZSf6VUGhewCD45Z8LDP4iq9whGZCZrsnilX9q00aPCO+Eb+QZZ38WIAFcy2tgHN4x1ItIuLgQ+GkD0lmiuaMgYGFdgCr+N64Bh2HdKmLx27Hp/MV66IMZex6Lp2cYE2vh3PtRoZoDRLkCcSZHdIWcyx3dt6+9hOCbv+G8xNuSI0bNyLv02LpWGvpwPUy8sAPEnxOIVRPY9lHZM+8OwrR/4c6lMgkmnNOGLXAp2F3nhpeueuEZFil5Bntjmo+XkFs5ts2vJw1oZx9B/KEbl22IccTOZLgyMpg0XsyDjXhakzKLYMAORvfO//Tvz+Rt5jvt3pwQrXDXgbLkEp3bxxEXvPNGO9+99eP/Jfr/PlI0a7d9WYbxn98bOOKkmCn1Uo/HXIgl9rBtCh57IhuMJUojnOFy3AZFhhH0rNRlnaudKDLc1bxwJT/DFl9O8iMer8cT4ljkU7Ynhvlkaw081cxid2gC1YR37mm/kKeFW3kdPMErBWQcEIMfziVkm3jj1kAf+HMbHII+9kOGO1XzXaqxt4/ReTV1kuKJuYnTl/YbOvnQaO1BKqz4sh+kmmfCgsxWuqLTC3BetcPPEn448i4+rpC8k6Mj723eXR4HFUd7fevBzEeSBZbz/e/zOQ4Zj8abntLZ1aI83K7LFWBEqxuRvcdTENJbGbsmElseZsG8/xRMWgHu+zkCHkGv0X9xit5kYXJCAe3ITsFGpN+64f5/+uqSM+/K7o6CXE87ZOkeGuZXxkG5Zf1rAsOyOKfstf/dacvhhEB4dcA267WoiU5+XQq+wFTQ0zhd+ri6RzeUfiUhw9Fhb/uXY0LZ5sTEV46KDMfi+KIPGn42lDSar4Pa8dGhuplgXYY0M82dFZ4FyiYUGwzA/xnDrcqYTNQ8/zE6OIO9DPcjWBGsY6Tqf0/IgIGhygreD/BBe+XaMG8/74bCuUlzWmIp6uQZ4qzwVA+fE4pglsTj9hBTVlefiqiNTkGH/Ny66ORWrKlPR7Iw+bmtKxTXZsZifF4sNx6U4ND0We6zriuyO1NW3Cv/ft7P7VQNvR2MUz7VU46R0NabSbL/5sPryUtjeiKgy1gpjZ30SMlxxTd2o/jcbgOHZb4VHTSDzAyfjj19TiUmjH3HOQ5APSuGu+FvArRdjgd3XpdfOavx7z7twpRyWekwj8cW+uCphMkkY6k5eXTWDQzul3LJoDrq8RNk9ovYezvaH9Q+e5XmdS40EvT6qwwnFFBTFeaGCqyfCUCl+TvJAhmG9h7b72taP9R4ynGuhGJ8sFmOeXCqd+2QWVTLNhIkjsuHvUhHWVSM2FOcIfFr3aR2V99die6/n7Qpg39PRmupAJJw31rkR8t9iSqZN1YaG67M4jZ/6UP9EV/YdHoZbeq7NPttxqqfF+LI8CndUz6YNPG/dPj4Vvr3OhBPnOHTaziH7VsmRbysE3z634ULl64F9r2S+iD8D3cT4vERMc3xiaNmZdHisnA5V8yke1qXI+gnaMe0Pw7rw+/3aLQkefj4cqnj/Uu7igS8z3LGA59fDwzyQ3V9nNYF/cawekJMnwWae03etGwFG7/i4gz8jzKZ54L0+Uhyg7S7Lt7TnXhhm5NHZOPxOHJqbpuJ3k1S00/DHO1a2mNApFPsMD8U883h8OD0JPw1YQPX0TtDej3wFg9TvaB5+FyhcAhvptfLR3MCLulzUNW3QlfL/71RPup2sJhYRE0RJjW8Je4fh2Pu/dLvI8jbMzhsV5OgPCMa/GftgbvAfolj2GpwlWbTxhD+EWb6CAe+roMqhY36C3XHsv1uCT3neeuHecBi6RIJvAzzwZpwrnuN5jx0/VvYNJXansh3LMOw+5TP3KFz9S4w7zkRTC/m5NCx7Phy8kgATnlH8L5niy/NV/2c+2Rx/XybB0AO8X/+uCpOLJbil0p3nxu4YpyTFyfZusrqMwd+9AlkvkFxbDwv7rc7fxNg9hZcZO4d+nxBOEwdKoJvDfDDvRvCMOZH1Ls2fGC+4sb+tj8W1kzyynqZp+lEYrxaNk6bPpYP3RdB3P7NB1SEJDmQSXHucyt5rx7Q/w4Y0QHd+TrbzMdlalZEwlo9dLDe744iV7qjEx38Ojp7Ivh3hldzx/komKOHqKSn4g6SgfqkRCL9LcAR4Y72VD57Wk6Jo2mRk35pg36Bg+HYM+1abmjAGKzZFY4zrPJrjkUO/5y6G0dxyWKBhhwcNEZMeFFCWx2S96e096Sy36XM8gp4MFCNqNsNym3Jo4vePy8k0cHRqgsV3miH21yzZe//qyfKfRjZSvGsrxVn243CvvRTjJyZg5fQEPHqLj/9GJCD7JgeT19/nGE0ueqjO5DIdxv+xJTV/rcnoUWthp9pScPukC5dGCWDhRSs6cfg4ymp9l9+3QqeYp3TosjSROPgNXTu0iK4Y4kySIt3JeaetcP7rNjiubQbHrxnBmgY3GkZdKLvrx+4Asrt/TMfg27WyfuFZ66Nw8TYxWoki6YNB06lit0x4H5YMWopjsfEi+X9dfWVYVen3tgEGAmJggKCoCCgGIIrn7GfdpAqK0hIqSIOIgBLCORwRRbG7u8cu7MAYFHVMRsUaa3R07BbrPWvP7/wvfD+cCz7s+1lr7/3EynuDr2d/ofr9MbYwWQV7rf99tqwZeWht+0Vn/OEw1g/zfuaj9siBKNxdYct9fPmbzre+nvuJuJ+Pe/v6tQqTWnwOQ82uiVLHo5GSc7Y3rX0+Qdl7lDu92+4mx64Zu7v5JVu32BpgLONO7h8qrRkbihFJsdKt9cHS1Kau1HnROGWDq4605J6HfA0efftFT+4bVDdRo8sPFQYcs6VD31Q4eTQI3f8OwfD2GqhOhvwPU6OG7fP/5hrL5LFcq9LQJjYdsTfGidy4seJJ4gw6PLCI/gknRLu4g99B9ymGmC3M0XZEPNocSZTzXAPvtsafzmOQtaYVjEpsoWoxEGNjLKEwCcbvd30wV7undfjQBVxTO8jREj+Wv6L5Dz0xPbcTdtq1QgvPYFRGVpEq1Ab7BjjiXb1mOP5DIedxmHuLObfw0wJbhh+iyXpusG7VDLd7N8P+en0x0XoZVW1oqP2/IUp8P5DD6q5yLx7ngZizS8fVxbkhr9XN0eJTOyw4EY7pb0OQ7TkQ2+v3Q8/2Drhq5PQLbpFPDLb0zZXjy32dOyNljwrPryVgf14sjn4YhTltgjBvVyymZsXLcWS+tvp74NyT2UUN9ml/LVWjoLygwdIXahzQ/ipea3DpiRpdF9XA/N+2/18di1mYPpZO+EETM9IhTU/H0vgxYvK9QvHqfjF1jSqmG8fdUGwOGXN2/Wrb6nUsPNbBkaGS/9JQJCT6Su3QTypq60SR5aOV5970oCSVC/UxiIThgSeCr2V5LOtReDzsOuQgc3AOerc0RXTJDbE7qTGG3myEoHAfBKemgmsMGccydbJ4rPzPNYXLkDiE5xyhG7f1xT8ZT8nNaYnY6h1Jb9dV0rjDfWyD5yy1uXJ3l5wTYJ4q7v/bf8dL0nTUzuvPA6TlHQdKQU16kF5gmjKwvyMdy3ck5rJiDJ9HzGmlw05sHCzVvh6KNkXB0oQL3lLIMGeKe5+tVDR3JtNmSuJc9g6TB7Z/Rv63D/Jeqsn8SM/np2Px8zRMNRgjds8vFD7jJtCSpzMoZpY77D0BK9Oa1oxzSN5nO0VrwzCex5ri0U/qdnIQprYaLI28Hi95vPeksMgCpetHiWaM6EI8vk5W9f26RUM1Pg9V47Z+V3K2V2v92jA83TAIZxw0eHghBIzRyWLM93NfiXH/7khDqHEGnrWeLEKTMoXpk6nUvnQK/WUk4eoALzD32SpLlc2Xef/Nl7CHX2ROtAgnra85PA37puaKjE554nvYOPqWOYXMg4COzYV8nQ6j+93c+Y3itbbLhnsqDDRpTxvfqTCjeTBcFgWhsrkG5spAnBrxk5jzrDqOOaP+uavCeu0529vbmsy+qtArPgj3OgXjgdYebLYuUOZJ03GmMYZ5lHisuvbpUGt9j0fv1eKj/2ixyaaQchUTyfOLwIarkOX9eWWllS6WwnER5qa6cD0NtoFp+Nc9Q5xxTRODlheQld4EOmQgEDhVyDoxtrqejGtxQesTlakQPao19dT6rCuiAjEwPxAPtHaW5d0AcA0C1yb8Yu/2/0LjVqqw95wKFvaWdKlEa1fYB+JohD/+NtKg1bv/cMzFwxw8jNnZQk/G/X10JAZq32HQkTSRWKwWJ58WkupZPm2fBxjbCbANzjw/1eUxp86Phyq02auVU9mG3C+qYJIfgK13AxHWWPs8dwXKOLbpdf05Oi6eacvS8XR0GtacyhL++/PEmd3jqGXbqdRyNnAwj3Bx8Wib/Wskmw2jG7VnTh72x9gnrLlxqOSYHoYFEX7Smw0DJKc4ZxpdMka5x0hJAReUsq/JWB2HD2MZ552dBt+16SgaO1p8CC0UTSZPJpMv4+ixyg03zEiusWq4vOn/cWww7wHXXp0PH4MmW3NQ1t4JHWbdE7cLWyKtrgV8vvrg1KQMHO7fgBjn1NihLfMOMp7H+kwNxIfZiYj0qYXLQY1FvUk14GO5X/hNiyfz+V+pOu7Zli02zF+Qf9aUsveOUrYaUKhcvXQVGVRqlG6WfcV2azcx+e1iRWkzDzGnyQGacPgZbe1hh2udPgjGMO/B3IuVFPe6Slo/N516etSEYr8v7a14QgfKZ1KRUyfZ/+L46v8fp21kqsbmRyosHmdDX2qqoXcqCJ/1Q1Cl9fsN+gTL64/PWx2Wx+H1F/0gDc1809EhIl1k9CwQk8ZNolmKCVR52BXPtWcR9+3pevh0v4afP9KA8Spc3KJduztb0gntXA1LC0BOnB889TWY7OsvzzH3001tGa/D8Bxq3igNXdZrfSSjTFG0J0GYLSukNg5jyc5DiTxjwsYJVTQi46c1c4zK+9K8L3Kt/3XXNNQdnIYq33ThGzxCGP4soI82BTR2lITMvkLmJGWu0up6MjbngNZW2qWC8pw5DdPaS+YNA/CvOgAeDTRIUQWAe2VYXt+CNTbcK6OT90+r3tKfh0NgPrm3tHeXmxRW2JncgxKUU6kzxdztIstiDPdZybbn/7BOQ9PgRWk4Hp8kCiPTxF++BdR6RQGd+C6hyQet/2eZZsNxvhf1cmz1C/XA8T6O3U2+GiRNSwrFlmn9pLdt+0mGExzpQrMMZeURZwqa3IPCfT4RYx78L86nw4asSMNu03REbk8Tgc9UQjG9iNKvFtJ97frb7CjkOhJdTYnux/27N7R7SkixCl3qNKeDSVr/b85ABGz0Q5MaGmwJ9sesZ6+Je351WMZwv+9R95FY/20k9l4ZIY5eGyLiW2souEs2lT1xwfufSnDtHtf0cS0f45ifyMrSCGlvte+9RzoiOhSL0cc1IkvMpotvJ5BfNEHf0RNcC8a46rxGjDu6dqhU+nYQ9sXnShN8oqSqBn0pbeM0JTy70uTwPnKtINeN/RIf1OIW1FGjqpUahokOVKj9f/Eb7Zk9Lwiajhr0OxYKxrBMrjtjDMtkXJ/7aZhvno7UOVOFTa5GGKTNoo4zxtPuBQJf4z2ReKKl7cyjLrbM5aLjcNH/2QgPW/aWKl5HoKRPrnRv4nBp69cwOk6TlY+2ERnfcaUZfV8T43R93jrcSa1d4P5iFM6pisT+0ypx4voyWmIxmVJqumLcSC+IZttFPa2NtPBLHTp/K1/ROFaPjpZtFxduBkh/BflLyc8n0482JRRZy4FyrBzo9h+ZYrFhTzHLQh+Ma0mt8aDLT8F4Hqsw+jldMzYRl5RHiZq/oo1pkdS+1ydKWTKV8nsOpzPbesp1CZ9eOMl9JWxXcq3Cs6QOaLZRhZveiVirjsX+t6MQR/7opo5BbmUsWngfEJEuX+nN/JPCNnm6DevY82aZ6DPLVXKM95CeuS4gg9czadVzexKzOtP3gR6i50xPoSqMhW96zC/7mePqWMQqNPhL0mDdcXdYd9dg7cEsxB/KwtlTGhw8niXrxLrqel+4/mV2QR6eOOejsns+vp4dAX+tHS8FJmJBWCJSa43GqPUq2LQ7SaYXJ9P655doiv4LUbw6XyTfNxdfLhylL81LJOVmX4qqMZ6qEt+LuOBVFGLckXKKW5O9d3u5FpexnINqk+Er96Fd6vqZ1M+yMWv3IAz9fpVWzAnAsmkNoV/ZGeb/Bsu+Cfss7KtEHtfgX78EwC8e1lqbYPffKiwr74a4no6wmBmI3kcCYDJuFAa2HAXWS6djYUqMIsv4bzF2TYYY/KGrNKGfnZSs159GpS6jqW0MafFaYxr4wk+UnawnYzi/9djrIjFmS+P+Mq7t7VJqbl0ibbxZQO/yEkmzpkpM+7iSZh63ocqRHYjvhe+R742fJ+fUuNdu2C41Gv+uRn6vZHT8vRVc10TjxKJhGO+bhtzuKpgtsJRxOpks/4ivwFGf/ZS8SB/BDXojvbiMvFY0xWTv2riSXk4HYhsjZVAE7hYZoOzyf7nKzePTUXvnIPQdoMYJPTXgZYa73wZgrk8INnUIQ/TabLS/NlLuk0gd2x5rhgzHjl0aBC0bLmNzPqqx5bkaNocC4Z3qjkW2MZhTGY3v07Jwy2WMjNEMqIOZs36QwYO61ODndHHsTgcq7/OWHgRbisp+hijbuIFezR9Bu0tqoFF0Ah0aP5sszlnQgbLWVJap3/7WX9o1a15FrPO2tU1EO0qCp6ExnNY1EvM31kbVzN/Fsa0J1DpQDx55vnK/hU5XXX/HRZNe6KK16/o/T8D0wb6Y2D0NGxcOQNMFkViwa/gvuOk/DUjXp1GeVB8r+6pEcKo3vEPawrfpC7p+tSfedttAxzOvE8fpUv5K/GUdccxuV4QGR7S/f6y1+/sgDRom5eDF7Bz4an3BiugccB7thakxxuW/Fy6NNilO3fghfrrp0R/XVJJJYZE0fco+aq+3i+zuB1D+RB/CFbVwS8+WMZyLa5L+ghiry8ktDL9NP47XEJnOt+nTw6l0NtyF3iy/Q2UbB9AXzQg5Z/gudRBC1vSQc3G/z839Lz9duyMe11ThU0VfbJw/DJtiRqBzRW+4JMXgXu5gWCW+ofrTVlCoogZYR7eDUwX37KjOXaekgmdS3JrpVJw6h6rWGZG7/0n6Y0sEXb3jTdz7wLK4T/iotT11t74n+HmWVDbAsmMRInmHEpOu/UPf3EroN8PW6NJiKqVPP0cfDaaI3z4cpQcfl4sZJdMUnxutEQe/bxZdvllIwd3bSDavYim6dCRl6RlRo816VPOclUjYZi0arJ8rtrYpEmLyT5vfmhQqzFLa2fBY+y/UVjbbaqw81boN6fetrxy3qkwapjwvBS2yV2RWXpRSLNugvMQAEbG1sHNibWJ5XK//cvcb6rq2gfBvqYd9Tw9QvlEqZbz4Tk+iYiis7xTi2ABz/5RLg+V3XvtsOLgm7VWVGisq1Wh6dDjutmqPxtax6L4rFq/WpeOCi3Yf/FlFfH+H7mmfZ9f68n2ynobudymr8T9S7rxl5PZlE3l52tHA+Ms0vv0QOv8xiFgW878cmGEky2IeGJbXxr4xuog8XAuMQcPdHlDnpqBZd8IHhyAMWTlU7nWI1drbxrWS8fKw1sZom4LKgDTcUqvRv0yNRXe8obfHDT/ionDCfCgGGmchJTkb3EMXndUatTv9t08wZvbTBCRq96U7C9XY4aqEwyNf/JEUifLiKPSPysHJ5pkodOskx3uY83CBxWvSxXveRN+kXVsbY5jDABQfvkc7Kqxw27wROho/o8CRbWReaZbn1N6QuI+P5bIOPzFNFP3MwMTPBghNssKTxAGQBq6nqbcbwVbogznM2J5nX0DnA7A9Xzavu3Sx2EWaHGBHKdGnqW5zKypObE1vogvEa88nklstFebvGgT2UeQ8gvY5RTipYPsgH01f5aNn6ChkfglA8M4MzInPQMqRHDhsVYP9Bn6es17ayv5D4ZMmxDJben+ntMY9RMiH+kgOrIXlaxdS5v5m8K23nBatXUb6BY2wy8cY7YMt4Vb/sThTuz7FH3ogprq9oktPmgm3s49oU/EnWjljHK0srIP9NJX+TSiQnx3H0Dh2lrcuUe5hMDPMwx9jnZG3PQ/+p+MQYOqGFqXJcDzRGyXu4Yj4LR48NstjORleExW3OtYi5ul+FZwmTVMlS326byHDmCO02KA/2ezxp6BaY0X/bbGCr+F3wdzeLl8nKBxKjWycc16K5icGKof6BStNZo+hzm79lOPrWIjiR6aiW22N4nmopRgnEvClzAS5T5Pl59nRPgHtdsejbT81mtmqkbW0B/YsV+LAwzDUCdfO316ZWK4cDb4/njM8V8Y6D0cXKQxTMvMw1Kcr+pXmonhMFGIMDFE6dwiiLbohc2o/uC+Ng2vdRcJ0ULF4cmKY7dKbT8hh2Cv6qA7Dl/D7Ut3CKCQnLKP3NyqluGVlFDtmmBh5oA/VDSyn56HxuBgZ98t+vcMuCc+8NZgdooGy3BsttPZP8ttsxEdno9k5DR6a5eDe0DNifqtLMo9nxwnhisUTJgnund+SYyGlSNbS9/iFlHyvP00ObUimm+vTmhgjsUFyFdX1nOC+3Gb1rC3WzAm6z6qx0u1zHWWpnSWZXzNS1r51UvrH75J085W9Yt3Tcmn7EiVCDiXBYK8HWGfu8+d+8Q8nnfFDX43sB3EwOZYI562j4XswFOs/JmLivniMNTAB6zlg7mvatfe70Ol5Re8xuT19Lg0af4mi7swj9XsXMjO6SeddfGl15kjinmTmE9ga0EvuSWZ53Je8tr0tyuerUK4fi/I2iZg9bBSKpvtj4ptYDNDuOfy9idZRD+ma7R7Ra/ePDhHOm0RvxSqRc6ib9KO5vZRVlU/dDk6kXTEtyDjGjDZP7CI2b+0g+LruBWcpOW262PciSnGh1kKZh+CBQWtp70dLqcKpiFrkR9OGWUZk8LAeOX5rIfxXdBZfj9QH49r1qZLvT4fbtec+XT/xQHKMPUT/NFlNtct60JOZNyiksz+Vroum6nrydzG4/5q/XRF2dLDIiEtFH8/btM7oCfU70x3etZLpWsBbuvzHc+K1xnOU197Jcg14jvL8DIjKx4G5+TAalAqvN33wt8kILHBKQbpzNmZcV4HjDJbdFpDPqqc04Okjwf09p9q3EkkLTlLz1/uk4IYD6WdoAQ1bXZMejV1P+9q4Ul7Ff3sXY3lvWddpoYKxjMtKMpPKtplI2+s2pnnPF1Np2zcirUaVsF/bX0zbc1Jibv3F24fB42xrMN8k72/Mr9+4/jua6ZCHiv4BKDeLx/R5I1G7jcD772Fo4eUv74GM4T2U90IdVn+UEqpbuZj1Og4x91+R5+UweLr0RLqxD2z2Df9l39XFehjbWTNYeLUciREn1tEVc1OYa9d91y0jqb9tXaz4UEG8j/VXNIVXe0t47bCQ8zpRs40p6Z+amDaxozA8qYcPgx9R3dCJtGGmMR47z6IS84XEPByM1ftcg1SjchSMZVynQUXSObsF0oD0qzS13hnS7Mklw7IEqnN8tjh5dbI4osiT90/uB+O1rts/B5Xno/e+fPjfG4m3LQNg6p6GBzfT8Ox0DuieCqf/nC6YC2TP1HLrEc+irJkLhHlAfhvbS+lU01kZdaobxbb1ULYcbCg2tzUWde4kKUIW35Gq42q+/CRzjzDvSEPxXjq3LA6H9X6jz7Y1RJvrD8ml70wxZEwEWcVWyD2D3GvYqUtHwbUh7OfYFWZgw5Z00aUiDSWJZqgxYglts+iJns0T6eWPSprc1UT2q7g/8fcf5bLP0mmstexXNc08RrfTVkin97nSrTw3+vvKERFZOovKt7Sm5Apzqt7fqJPFvshPxd+0ZVEuXhhFQfOZsLMiGajqgrALfeHUY5B8DeP4en6ev0WnYf/gXJg9y4fJrXzMMhqJ4IJQLFiSjp0tMiAZ52KI1t+qfn/cExlv1ku2s3q+7Cp9beAo3bx7mvTPWFCndi0pcJkpTfR/Iq1clC/YjmTbfIe7k9xDyzY92/P3iwD/aSo8rxODvHCB0MIUfPnWH+QSg/RLib/4HeyrlCNC9lcWWXSCqfcYjDWX8LFDHWQd9IUDWcBopw8mGoWjut8R8u9qG+5HZ3+loXGR0jl5mjLprxIaGDle+ebRIJFWECA+V6xVfOwZJvews1/FWB2G+9gdl/lIy5qESS9Nkmjkswd0ytid2p1WUle9mSKguJlg25pxrKtOR/bHvlt9Isut2dhe9Y5+qHvAMtQHi/fqIX+0D4IHOYHHZ11ZR41NqeL+BQtb9lkyn05TLls0Vznl3H5KySpSzjkULWatGSSmV25TLHRPEF036MvnNNsjbIewncA8CwaH7lOLro3EzQU3aaD3E/peNpaOGdVEWJcCeqP1H/xeXJWxsRn/iDMnxioYy7jsVqHS2JJg6fic1XRA9Rt9+6mk2bUFPRw5VHj9CJQxpQfvUt2Qf4mxGbYTBY9l61FBiWufSzusztOBbivpSB9X6v7pT4pZ1pesjg2j6u+d/Qf2ydh/yB9sCvvECcJJuGPbM2Oct7pFI2b0gM3ag5T5poK475p9G56b3HfNf3m+1LivgeKWBp7+mcjX/v0L+Rg+IR/dPmhQd2I+qvtVs9yS0X9viOzHzYyywsEX2ZjtZYV9HV9Stqsrjl5ugG4LPfE91w9/dBohY22XJsFhjwaMZVzL8WpEFqnxbjXBwkSJ2l8iEDw5AtfTMvHv/ixwLzGvQd3a5XXM/nufK6tobaoerLO8cOvASlr63QRTrrynt5MO0qSvjX7xx1gmzxmeL1ZRlvjnWxYcGz4npfMHwmsHnE7+RlFGfdC+tRd4fjpPyxO7vYPbM9eCjddUW/bjvOJeKCrffVTYf2xIuaVPFGP77pB6NNsmLbrdVHF4806pYmUeXH73wF7v4Rh/VoN3Lsky11DRwnysG5+PBS1SMX5+H/zITsGwhBFoFJmNQQ9V6DHGS7ZfdFgeh/lt7uUS7ELUuPsyASokwdsiE/tqhCNpsfa5eSbL1z+p1QV8vrOs71aDZXnLh3VFgxu5WDojCvs7NsLnNUOxZZMjRqh9EWcVJ9tJbLswtxHbQGwn8FjHo5qjlY05TNsEocjLAFf7dUXAsS6gqU0w+p4DqttZjGMM627XoS1STG3xMDoc630HI8fCH5KtH44WuSCphYusI8vT2SI6eUlvnlJn0Rx1zvqhZe/aOJBrj+wwcwTb1UJGR2twDTP32w+b1M+6atn+Ntx3zz34db+kKcrsRytKho8XzaPzFEZ37aULlzpJ094s7GU23U7iOury1Lj/i/lw/IfrqPfOvkNtNafptokPIvYMREC37tCYuEDP1gCNP+ojyHCbXHOdPrCC6qd9FXkNBwju798TUUYtB8yTPp5uRY73Qqh+yB7xdGQxTVrfllbcrEfV5eliUqlfc7BxtTGcHufhe1wkslNj4XchHfPO98Yrd62vGRMBvjeu3W7uMNua71Gu3dbe89cLhYrVT1QKF7tisWD4WEXjzt2lsd96SBb/rOoljB0lfgasJ8fNmIdAp6cjVis3W61S/kwtFd43G5CpxTgxeESBOD/mmBR+frxUvb6c9fQ+4inreWj/C9paUzsX5w/ECv1d1CzAGyXFtdAq0hp97gXItQG6b3oV/3wpaicYCY/fDos3hpcp5fgxadjTEmri1J1urtSj7ZbbKWmTOYVJocRxBvbhGcNxBvbh2X83MughdV7jIwWuzqb+07fRVv1uNG+5DfmEJothGmtRnSeYYwZcY8AxhFnUEKHzcqF3MRLdT7eBNCMahSe74XnbfqjzZoisp45bmGWyfNYzJP8WDS18Jpnl/U53nLZQxX5v2jX3ATm/G0CmvWKpY8EBwf2ii4dXiNB570jXLyp9ThM1tGf25gbf6MZEfTyzBtaMKaIZU2oit38Vccx0SUoT2UbT2WZcgzNN8ydpVhsKr5QKetykJnLcC2hL/290eVoBheVGEfv8wx8lQhHcUeZZY34rtr0GnW0ORw8VvickIG1fDK4lj4JfE19kJUfCSTlM7p1mebpefbbPOE4bGqnGRj81wu2cYTS7Nya1jMC4zAikarJwqNNoOb5QFv2IdD4Z+2fsV806X0QL2x6TgjbNpctJpXT7S09KrrObljSzpUClKc0Z/J24Donj9Byf59g8fx8o7+INarH0m1Qz9jSFjT9MHVcHUHrMY3o5O4Zu7BlMHmd3iIOlp8Tj+3vazYjbbL2n6Vdr/tZQpWFH5ZDTXZQNUv2osHl3ZaCVnihtVFs8OReqCDP/LnG9fveaLcBYHaZEMqfdhzXSbqtMqXLz32TxeQk1KhpCqS+jKD07UDx0nS/4OtZ12dBPgr9jxLqynne395HWJPaX1uXNJ899G8l0vgMl/daFdgyLE7GP3AXH5vsHC7lHVdebyvH5g+/NMHJCLgKnDsMI/bZ4+joa7R46oM+/PvhQZxg4PqeL1c0ev0Oh4/b7ZDBDsrBTS20cVpGT6wUyMetLv28OpAHPF4jGB8MF89twnE+tnc/Mb6OL882aOxoe2zcJx6f94bzMAE1P/EGr7w5CYEU9/Kuwlc9oXSyS3zvjeawgl3z0aZaP4BdJ+H2YCz74JmCdWSKSikbDtL7ql/6HwE5ZHXT8g5Pa5EknvCZJP/r/S2u6biCD7aPodqckOhQULpreXyaq95Poeld4r/j7rbXYH5uMt8nJdPXxRjJe3QgNGtSjlUP+JK/lh4jtW44Rxs5IQcJRDapqDpe5l2tdVMNiuRpN2/bHoa/uuDE/EgVVUTjvlwX9bdkyhjlDjhw/Q4x13OIr28pPHTrArV0O0o90g7HiAuW4uEFpWR/PKgTaqINljI5zZI6li9DZyS8ielN02g4px/Up/TXAh7a9daBP8Yspt/CiGBFsT9XlcRyTsYxrlPiY5nR/L+XU/0bHxyZSq0cK2n7tOt0LciRNvyKqHv/ke/vj9lD5/hYv6IjJbcfgL3LGvZkNcaLeQPR5aY6Unf3Q7EMwWC+dLX/gtkqxrMHEtux37K13ULHdbp2iSflBsWRViaLbkTTJ49VYqVbwX72ubM2S+qeqEDDSE+tKkjBurwaHuiTKcbfilfloVJwP7xVci+uOBztSUBw6An/syoK5Qo1+DR1k/1aH5XG4LraumTPsr6kQeTwUA8KSYTkgA1cz/JE5RXumX4mRr2cfl+N2LEsX59uX5YQ9W1WweJkEawtPXN6cihO+A7FuWhT8ChJR3Z9mf5zHYR1mmZwk11Xac9fXDYl+oai080C5kwOmx5vj9pmGv/jTLFOHNSi2w8NlTRDyfRCMbEup8ooZ4is6YaF5A9jfdkX1+DyvQ7Z/mWvzfUZTNLnbARPte+LDvkB49HZHsxQJD+93hWuptWy/8J7LeyHHsXR773qnDrCrl4uOtyIw0cUQ2dqzeUbnTngyty9+HosGrxleS7yGmqbOVfDexPuSX/p8pVg4Xjlkegk5mE5WrpsULErqxAiT2lsVhi+GiOp1gFyLubKfPnE9Zg/cor+8m4qe5X/SlTWvKbRxPnm1qIVJscVU51TCL33lbGcHdTQE9xb579NHTOwWisnIJed99ji04SK1y/xB7y8b4MHf28kgJB43rjXAg3ZJ2HJSI9cdMkef5QsVPLR25j6pB87fUGr9oxDcmj4IBpdH49/1o355LnxG8Hnhes8KpYvqYM+4c7Rb0RsdN9yhUbUMEdLWDMeKbtNMM1O5PlEXu+ZYg+57Pb0iK6kg4rp0K30R5XyYR29sLOhDzjHy792Xtm30pOp1jjquUT7/pt4Egh3ycNQtBjPON4HBzkgoKgVKnweiw4pkWZ6uNpLl6fhGWzV9ThnTjUXw221Ud08tbGyQQ8d//KQWPSaR/vhg4tpIzhU7Ri8kro3knDPXR25wnkeW7Ruis60XTOzfktLVCn+f0YOz8Z+0Yq6hXJvI15Vq/ehNZRrkxw6Xe+CTcvLxUZWPiMbDMaZ1X3S+PRyhK4bjndaev5Woks8Qzv3+ki9ek4cmNzVI0/5qrc/CUe3fmXH5qJuaj67vNbg5LF+2cbiuUlcjqePlWDVQg/fhGtilZiD46kgEKHIwop52X3RWY/5Wtawj125y7SfrquP0GHSxB96U5eHzpkhklfWAi2M8pFpukM6Fw/J7HCIWe+DL0T7g/Pvq35Lk+2M9lU26o7yxCg2nxqF3DReMX5iI9+u8MF67Pk5rzxfOmbM9GOHQUIQ8y1Lo7MEW198rfQNfK9e3nUCbTR+K685nRIHLOTGhxnqpaZqtKF5Tl+T8yv0atHnxPIUuHzAhpUC6sHOWZHWtgj5XnKKrezPJqzSWjplMFpveTBXTB7eT1/fx81bgM/6PTibE6++AYxWtMnQUbZc1hMfbumi5eiHNSGqKogPz6EPf+cQx/eysRjic1hLXVw2X8zmcl0mqZ4/Hw8fg0e/tMNGrM/ZO88fTrNbw2xyEDaf95GsYy5gxpRrMsBoux+gze6nRpYMan7N7YmkB4Dg7FBXhYei/OBMveo+W9wnWk+0B3id0ekZ93iCNKZwrBfg+p03u16hJHzXVcSqi+icXiuzU5YJ15HwOPxtdzol1cH3VBbOb5qKTpw26b3NBeM4ghDe1w+82YVh3OeCXPBDnHvj5cv7BNWGsZNW7SBoZvIeOL/mT6l4eSX6Hk0hyKBbzLqULjl/nXrYHx3h1sV3m2qz/ZwsY7BqDST7h6JrQBNHGg6F5YAev9N5o+HQIGnkfJ8boYtG6+PXqIXPpaEyZtPzEWrqatJX6NHah4XUP0uXPNlS1ox3x+ac7o/n808XddjgdU75+9ZvS4t03cezoJ3Ho8SQhiTnifdl2SX/ydol1Yj1ZP14P/K3kyQ1ykVuuhskLtXYNJCL/fScMXReL6d1jYX0wA0M354FjAxwz4FiB8bIE2Z7guFvU0/aobzsGHQIi4NnuIa2+EoRTX9vhyzuCVeQwLN44Q/b7PZsfs13h/9ZG5/f3Xv1NcbSngbLTluY04PJXRVroIalByVGpLKadgizPSoy756eHHT5PBeM4N804x34K6U0/X2mn1Wj63LOELK70pHOe3eh9QopYkNxBHD+1RPAzjZOmi1zXCAU/U36ednMbSeG7m0nrndNp4M8wapBek6TDP0TK8oai4yQzwd+C5vOBvxPL3wTX8Y7MjxotlLvT0Pz0FHLb0w0nTvSCsWMh3dFrifEGV+RzRHem6GI2bBdsefGB2hSPQdVmHwwgW7QrHYpptVrDwMoDUY5+YByf8boYPZ/TfL6HNTxMLe7XhvaeMOfRatr1WR95D97S3B7n6a2LMXYs9JPPMd23bFlf1v3S35F05WO51Kyfgvr5NsZfob70x5BdZNY0mpxvVwgem2WyLNl+0erKev4/xzv53nicTZH/U9N1HMfF+DK+TNE6YcEgZNVcMBg6wI3P+8kEQtpEIvmmcBADtzGkGiCwb+5O+UEWpuAhjgtFwy9JgELkpTCUBMGrLBGhOvVEzLTduDgxY4Nu687rD3i8Ho/nvSZsb0IgrYHlhxSEz78gYb9uxRW3YAQefxfUhTzE3w9BV4sQTYE3SerhWWLw8kV0TRLWTk2RwUF/BKyQwH6DjkkpFwtvMJDy1XKc9w3B5IQ3rLd/JyKulTwIVUDyLAdemTvRui8UI8oqWNcw8QXNBWeuinCI5oPnyYmYDpVgr+gdKB/KnV5uXA6i09UwVmogF61GTIYWG4NkKNAXIuBAObhcMfjqPFScLsC8LgfDhQ/Jj/nFWLbMgO51ClDl20F/pEG9RItLP/mBvzIKE0Vb8GGwGKfE5fC+Uebc4nA5tvWlKF86TzVEgpxWY6k9F7ubPCB23466Di5qC8WwXCqG+f4SaSl9FRLBa3iaJoNMuQtI2wmvkCBk+9eAF8GEZJiHTbffx/ST1+ERmQ4aXYzM421US7aRfFr1CkXRN7L/Pvc07sp3LZT71D0hQz8uvDWWT8qGf6OqDT1Urf0byp1vivNX0anm1h4n9+SWJ9Wn6F3r4B23MtbMCjl0qzBdLiNMz8eUZ/VlKnB8hPLzOBN3eD+TyooKcjYmsYKgaZe/bOUIuRhlq2G6uwEPbCyEVW5DXhIH7a1ZWF6Vhf/7Ns0tkpT+RAyW5oPqFFDXTpTiwvz3RGCoJpzeAMyqWKQvfYgMCSykY7MabbxoHH1P6vyDdm8Rut5WY5KhB3udHlKTArr1sTCdlaFhToYecwUG7BpEndRghykBJ84qcPHaHqiyS/ALW4viI3p0tOmhHfkIUU2JOM/fhfZHpQinV+Fntg4xRIUNLv4wrPrPd85FCp6bCqOVOvTKdeCPp6HiYASaO3NhpuXhTmo5zJHVuNmvRv8WCj6uCkyP7cGKz2W4mKtGQokeS/F61O9TYuJZPO5EluDYwRIsJuyGPEeLFwPJuN4ZA1rtImGQYBxiujm7pUYmbAMBaBzNwMKXbvC2heMzOweXzavAz451MpIMCsZ7VuJgGnPtxMHNtLhC/3g1eCc/wOKYF+ifcPAx9Ra69J7g+YU5uZkyOZ5b1judda4iZ8NCzEqE3GXB0rsDB/7JRPf+VPylTEZYfTgYlgh0N6cR7z//IFsX3REUeYRs4/igoFBMCgyN5FvbMRJLiojxKgvyuWEy5HKdNPjOkK+ldeRfB9Kegg==BAAAAACAAAAQBAAAf2gAAL5oAACRZQAAXgMAAA==eJx8vAVUFW0XNgxIS4ikSIeCdNeZfdESooSkdEh3tx1gd7eoj4GJIioqWFjYiCIGioEtior6n5n39/ned31rfax1r5kz5wznnjv2vq5r7322KlXRbMGZdHLEeuo5toGOlGyhyqYasg5dQdEt68j1ZzHNubOO9rxfSCuM5tOT8vV0qGsedf2URZuSGqoV1THFWhmPFXXRfFsRLbMUMNdrJDbHyOOfnzqYv2Ik1rxWwcbBkbh7UBFdQxOwSicMRtdjULI4CnsOB8L+cQjeVifA+9NEOFdPgmNCKPLbQ9BeFQnj1ggs5R83H/KA8EMe+hba44AV0DbUFjHtbrCwcEbjFAYGP9zxTdcGq1UYjHAhXJZ1wiRJV5SLCEN54TBcMx2CV4qCkFwvhUUS0nhbPEgOiyXQHS2Np8JSSJ0ohS0a4jhlLIrNiaJ4HTTAmO4ZQz1RllTZLURVrcakof2W+WkvQx9nidHz9b+YywHOVF2gSntD1KkrTYP8ngjTVv54LpwSQ/Unp3PjuVNtLjee8lcWEWO/kk5W5FDyq0xKrJhKzO5ieqk/jxqOzyW9ihCMnuuNaSXBuLA1Ab49wRC2CkNITxSUeqKheHUCHuzxg2luECSGBOFtQziePg7HY8l95DX8DJmP30Ft1nvpkfhZEnpwjmTtN1O26Rl+O0vP4hrJZtlpCms/SA3PDtK0Cw2Uto1w55I3mjeMxec3DC5M94HJeGdUXQPmpbrgoq4rRoqNx5t9HqiT9UBeszta05wx5oAD5sx3x59+HhRcgGVxPhiQHIvh7vZoD/HC1gYXPJvmgS8SnniiDuxVcIV6njPcTXTptoEnmZxSpMim38yQJB06ZWtB7zrF6aSGInXfcKaT/Rbk99qM2s2MyTxAicJfqFOW5QWi5c2UPv4oHZt2ml7JHKM3Ppdp2YQWWqZ7irZqXqU+wUbSKjrFvfa900QfE87SgvkBJG9OdFXUmsykvUjO1JzMTPyo76Ur2Yh4UvOssbS+1YjWG7mShLIHfTzKo7Yv3nRuVR2dVNpPFckn6eaHevo88zgp/tlGmk/301WrffTGdDslrD9FKs/30cCT/SSq00Cztv9DdxedpK/vdlHqxqN0xbaBwsW3kMqPnXTnymlKtamj9psHaKPaTto2ZCdFFh8i/X31tOPkQdqqmwjl+mw8r4vC4ohgFFZHoe17PELvhGN7Yji6h2ZhxKQEfDsQjwjfBCR/nYQdfjFAjQ/GTfeG1ll37LjiDz/TQNxyCoHm5bGQ7gjF+K1+EMrzxlZ7fxz19OHvLz+MKfPH/rtD4XBJGS8PDoc6lBBvqA1hKTVUdUnBGlrIbpVH392RCEoYiUpJeexoVYG/nSLGLi+AdH0m7FoLESRbgfZ5BTD8kY9lz0thk1uClFE5+Od1DsyO5GF+cD7OPSoClhbhlGAbeUk00P27x+hXxzWa/fg4Gd+6SEG/L9DorDbyMGqhN2r7qaj5JL3LPkml90+Tj/hFujk8Fx2HE3E1Nx0v5xRDoCgdYsq5SLqSD++8PFQpZ6DxdyJWP01H9uN0uFhnY5JqHjRGenN2Yt4pJzzTcMZWFRukVrri6Gc3FKvzcFvZA5tybFGlyOBLAhCzjQeh5y4w2Z6CDcrJqPONwrCEZJx+lATHg6k4XhOPc+qpXDuxOZY73m5JxBGdRIj+TIHBxsmYJJyJyubJULuZhsgreTAQKOReX9MpQJ5yFupHZ0D2ZDZ0BVPwqyoNz+Iz0HbPE5Y+hFhDL2wT8IL+fAZHZBkcNvWD7GIgtYFguBLYXkdIeO6O8aXu8LvhBqfteVA3z4DQpkx4X05F+MtELH2biraKbFgPS4LIxGyMVk/DN+lUONVmwupPKkStMjDdOASyNUEwqYnD6IuTsLwsDN6ZgRgxKwbt7sHce6+NJ0HDayL++RSGsOOTsGdECJJ3xeFgVgiWMnx7jATwPMMwaJCIF4LRkJZNgPXBWESeDoCGayQGbSbhpkEktibHczaX9Q83j6jy7bIq/EUNsOm8KkZ8Ho6fA9pwOi2PeZN1UT5JA55LlbGiVR1XpynD284D954FYXhyIMoEx0NiXyTkgidAZIg3lP2CMWK1D2QXRmC080S49I+H5+IgrDwwDpHBKXhUk4WQrERYtWfjiEgRmvpK4SqZhCD5MqzQzsW3ogw41uZDriINJiFZ2BmWg5ebFOFzUpXvxxSxMFaV2w+XD2tjhaM8buzWhuHvkZC8qYo/DepoqlLG66mqsFYciZErspG+Ih9nRHJg4F+A96dKcPNxMXQ1c5AoWYoJkfkwdC7A2MOFmJubhwGxAnTUFyB9bSE3f+7VmcitzMenaXlcq2opxPjePHTF5WGMSCYCUvMw6Uo2917eh3zctihCp2UaRsnlQ/JyGTpFspGSVIB9PWVY5V6I5945yJ+XgbgJuSjuz0XTmgJoxBRDrfcZ2RV9I9WfHcTuxWeHHpJ97CtyuXKddIpv09Lcr+Qc+ZK0BXvJ8nQPtb+6RwvePaR/luqj9p4VeK8s8UPaBo6HnHEh3AaCi42hKcNgv7sJBB444OQ9O3SeNEe7gB10j1pwY8COCzseP+WrMXN4OWrvl2KXdzkeyFVhUUYhMquL4GpRgkvfi/BTphxvJpdBJ14KJlvEEThZEKH50qA6CVjWK2BYjRhKkuVwTmsY8n4LYc50KbxzE8emdnHsKpHBs3/EkcMbiiQPScwLHY4RrxTwfYEcgq0k4dunBK/DEtjoIY1902UhKiGJ769lIWMhg8/1tcwKxVhG9p8VzJKW9cyxO7OZvFkBTM6enUxtwhzGNBPctazx2Yzd4rnMKLulTKd2DaNXW4ZevwwEj8mHgMAU7jg1vAyLNSu51suf420qGVASLuCaaV0xAsPLubEcdBuNpiBLbkxrog3AjrHjN1tM9zFEV/sYpOw1xAJhAyxYbYKwbyZIfmaKSLFUdNkk/s9+14uLhfnTTKwpTIDxpniESKbglUQiTGanQOVZCjQXTEZ07mSs0UnBjg/x4E8waEIMjnXFIbwpDuP5e7W+NxlqSxJhwfcrS6SSsEo8Fgl343B1lA2W91shZt1o1CvZcXOu/NIZCVlm6Kxg0HfTCTERJujSt4e2iiUWXbfET0kHtB+Nx/SpMdgmHowV3dE4dWES1EpTMfNbBFrEE3BgczKyxodCTSgO++ZEYehWvg3aFY8xd9MwmpcHXlI6HGfkwfZ1KdyPFoOU0vBZqgxNLTkIWpYHiU+FuNiUBY/9efhHh+9jViRjXVMunkWlcPvdtb8UfSalKN6XhDlHy7D5SQ5+X8/F6XmFWFmZgW+NOZgQlANnBHA462OoH6LWeEFVFJx/2PVuAnTkgLNuvjA1c4WFoTuCYn3x3M0T9xq94adWytkX1q6w8/7XvtzNq+Ra2skClN/NxtKlhagWL8RHv1IoPS+Dy3dDzr7YHxsN3hvjf+1LY4cJzEX1MSdME79C1HFgnSaG/9SGWqYeUuQN8L7LFGEO9kj+ZINt8jbI9QG+29gjT5O/13yd4CJqDYsQHkYXOcC3zhqfve3Rcdwai12SsbAxCi+UIjg739oYhO29MWgdEYd5FIrozUnQPhiGRU8i4KAVA8GzYdiMWG4snUInc+uNHVO/p9HcGMeIZuF+TxymPszAlPp4DCtPxNTDqcjpSsJYuzSEPFjN/KzvZBx0pzJFgUKMSsFsxqFoJfPoJJiZ1U5MgdwF5qN3PaO0ahNTuHMjM+NLIuO+tJLhxR6ktV3nOLvE4oExZl2UXn2SVFNbaL3UVZp55BBViHaTheQlmvWsldz23SKJgVM0s10Twlt1sETGFFXCepCpGo3+8yOQr2CADXM0MWecGkK7jdDpoA2mn/++/WhceK6JB/bTmAH/icxqv3XMsppq5gfCuf4u/7WOeTZKhxkXp8c8fDWb+f6RmBDpHObiyjxm5p5ghp0H9juOTdLj5qHlkAk3D55njbH9nR0OTjXH+Q+6kP5oCgvtMegKMsHYk5b/w1fcZ3hweITFJkoZLrj+3h0XZDyxJdMW+98DM18SChcTRFQ98CN2PzloHyCDuit0+uchunzuCC2rXkt/jp0lyeptJMlspDMbWkhh0W5S2XqUzr1opObQ3ZT4wJRba4Z8HB591YJba+w6cx9ihzW5hhDs00essQXG9RvC+6oZlgRYQKXUGEv37uLG5PHNE8zErcX/jk1WZx2z+oATY1e/jGk9t5O5NHMKc+rrRubovoWMYupsZvReS7SKWcP3uDE+RNghP9weBw8SWqvNcL+bQf4qe6hYm8Mm0h5BRnw7oWGNcr6vmNqShdZ5qTiqnAIpoWSMM4yH4p0UNA1Lh+j3BPzclwGTZUmwVkjGGJ00PJwyGd9yU1FxsINh1xo7j2wf2blj11nCh92MQRKPcXW9yJRrujJWfVXMfNnNjMbKyczVWxuZV00WNIIRp/5AOUpaoE+5P8Vo6wwjupCjRxp/1EjwjyGdujeEPgsNJxMnRYq+q0juk0fT+KwMPicmam7zps6XlZSX404zV6ZQnGg6fUpMJjnpKDpxwZLuJQXQrNETyTQ9lFobUmikdiiUWwMRIBKD2mPh0J8XDL/BCfiqFY1zFYHc+RGVcNhf5/Pe66F4oheOqQrBSPKdgB1PJnK2WkswBE+1IrDczw+WUqEonDYRVU3jEDh3EkpOT4RPRzBe+IYh+EkA/iwox6WrZZxN+tvkzcv/Pe8bVsIdhS9UYnpzJXeu/amSG3N2Ltg5WM3kQsS4GNJ/SiDFH3eTlDI4RuTgjFEWUjrykTEzHe/uZyOvLQfpeSXYsDmPj8VLYRBXiaXLixFgX4xh4hUY5VQGIY8CCKsWQvBrIaadKELjtFIIifBx2PIuOlf1juxWvKOk07dp9JZeerzvDn0d2k2bVt8hbcPHNE/6C0Xq9ZD54Auav+sZyaR3ksXeVRS0u5Ikxs4nvVvzKflILP26MIXM7NdSrWwJNa+ZS63J+SShX0GjW2tp9bSZdKl1Hh06YIKvR23wuN8W+rXW8BtF0HxqDedycwgoOODCXAt0f3OCiY4dErOs8OKcHSqjrfD6ohiq/QdozXURFAwRw7GHX0lT4zs1Lh+KCU0/6Jv1Hxo59DsZDvlBfrpCyHouiHtnhJDSGoQtsuHI6/LluJjW6xDOhr4vHocfXRG4O3USZjoEIpi/Jr4fD0LD80Ds/RIC1dBlvJ6pSbxH4m28+3rHeX+0qniS3am8hKWtvDtdqTxhlzm835mV3GcadfN5r3U38BZ7zeSt5fvQFtEg9I+YhPFpSWheF4GRoVEo+xyH01FxEP4YiiK+L15fEw6Vy+Ew7ozCbdUYSM17T4e2PKTMoM+0g77TzJm9xJv+gppffCevhe+o9MozmvK1h67jOS0v7KP42g/E3rNLfRKqgoPRFfAfLMH6+YP+wTjRG4sB/zA46oYABydCYlgoNI6FYW5SBL6fC0fwhSTOH30cGgWjz7GcX2J91P6OGOhejce+mUnwfByBpUqxePA2CuUno5DUGo8pp78Ti+vG7h0ks5pvxOI7Fut9rn1P1yVFkRolBlV1CVzZIY66aUK4/UEQouaCOLS4m1tnP2d8pHM+9/5dZ5stnlLnnzsUsfAxTbD9QlbRPTS38BU5veqhU/88oKMPT3LcXXGwnd6X3aRfMdforlcTGaxuJ6UZVynpwgFa2HiJhE+cod1fztL+F9doh/Q5WmCViF/vMnDoTgLq8lKh+zwPvooFuHAtDuN2FSB8TiaEYtL4zDoHypbJaHmeCuueDAjWlSG0Mxsv1/4HT7BH9prF40quCVwpRO63HJREF6GU34z4GLrhbTkURKTBam/DVsnAaLESNg6oIuGnCrrvSaNtmxp0mvi869pwpK1XxC5GFkXHFfChW54bc7Sn49yXZA4XrPoYzeECEVs+x46IwPn4FLz8nozlAYnw70yBwvs4mAjFY1ZSDrbuyf+3r2wfzS3KUbkoG7zSCnjy8fxQPg8xqi3Gu5+5iOLjn3a5Iq5PbF/ZPv4IG4n0ARn0XJHD2z41ZNyT5/slOQhqyYDRHIYz4grY6KyIP1VKsL0mhH3KorgoIQrHJmFOr0hqEkLBZxHu2l2jIeCdG8qd/22/BoXx57gbZIbwkOXuAKexnsAFAuPgDaOnztjeMBaqGe5YxvfXb8Nd0LKesOMtIBfgAVYra9Q4TWZWZyll6QPSvHeHPlTdJxX/Nsq88oTib12gkIIWuhJ9napdzpFQbjt9CLxJ/jLdNLTpLEl0XKCYr92ktrWF4u93UsPqh/R+8T3KqbhLp48fp6/VV2jhP9douM51IqUHFLWhjkwOHabdqzfTirjdtHxjIyW+PEVOPRvIdkMTKfUdIZm+epLLPEoD0rtJZuVeqjHeTxu1QjgesGUbH7ftCv2XBzjZTcTC0hgob4tC+4JEFMrFg5GLRMaDSKjM4WPAp6t5G0748W7XdjiZ8945mauNdXzg48L7rOPD+3Apy+m46mKe8MulTt6xQ3kT9jvyLOQPOf32cOYt7FhN56traOPs9WTsvYduHl1LIV+XU9zOOnLQ2Ur6qvOp5+wSWi24grRmraSTzhvJX2oDseP/x87sX9vL2uHnhWZYPuiIfj42yDS2hMhjc8w3NEPQMGtYPbaE1GFrRCbweefsmxQ48xDHU7NuN9ClXZ109ep58hVqo92bH1DL3HoqDm0nUelWWmN1ikr33qBjEnvo8fb9XB9z/xyhp9cauTFVeLmHlD+cICOxA3RD7QDJKDXQWtN6mnLoEPk1HKJ43TRUXMrB0dx0NAtlYWRWEW4fLcDCJSnoPlWI6Uw2Wgtz0dmRB++PGQhfko07j7K4/cPu9f/WUdi91BaYAP2tYci2mwzURqOjPRpJ5QkYuyUK5h9iOZ1Vb9p4yOR6ocLVDbLvffHO3A8Ns9y4a/Lpfsg1H4dbgb7ca7YpOHhBoNAATlPMkHTSAd+jTHFwjxXW79DDtx0WGL7ICPVH9fD6jj3U203wMtscM6WssGTZGDx3jSTZy9ZkGWpG06cHEqtls7r0DiVf2hoeTIuuhFGltCotIXf6ud2T6uxcSGpoJImdEITiRgm8K5NB/hcxFFkNg0LzENwUF8PmWgnURAhBcNswqPHPPYvEsWeoFARVRRBdoY/L7nr4bWOGI7q2nK9lNIzQZmSGd902eCioA7N6E2wJNkZ7qiFsBizw8LMxOsu1kGGjBJdQTUyz08aq/UqImqyCOXf1cCBQFcnNI/ApXhlbxqngzS01hMur4x9lDQ4bFZf4gnc5AKvfT4DcfT8cafDCqaQAXN47DruivbEWE3BabRwG9Mbjw74JmNE4jtOwNAVCcKU6HJvfJeP9vgh8yUpE3oYEfBBPQmp2DI6cD0LG10hMiIjEvpZoKF1KwB/5W6Sjcoeye7ppb/4dzrecyW6jzTM76RWvnRRbr9IClYdkM+QWieXeIxH7DrIxv0mrG2bTcYN5JDt/MUm+z6QlM0uJ8hJpqfwcGjgTSX7d04gEF5LIjEoyuzWXRj2fSiXFpeSioogj04ZittZI/Oap4ZPXcOxzlEbGO3XoOipA4PdQ/C6RQ9F7GUQXyiPotDKktysgO1cJ196KYoWDHKozVDFynhTSZIbhV7UqVHXkIZYvjRy+zyxskILlYlncGzIc09wVuLXP7gd2Hyw9UglVrTI81y/BoxclkA+sxD+T8tC6vgB2c4swdAvf3ueWImlNCccBHn4g6J134DgAq0ezPMDopSXqdZwxod4JgldcoO0KTGEc8GAJD01bHcBidxbTs1j+7dLNjO7yp4y85w8myjCBUTvZy1za9oAR9m9mQvd2MRlt/zC7n9QzjoonGIMNenz7rshxwL/cL/LRCDz4Y4gpq9TxhH9+9soIbIwcgdPPNcAbpYU+V23u+1ieyvJTiZ+1jOju20x6wzNGduwkZvbAJcZs3l3mqEkzkxx+gzmzfBdjZbSN2eq0j2FjN+y+YeM4y37NptPCESTmEUU73izl26REKrBKJyf/ZGoVT6CNP6opbFQlfb5ZRSPyztN6i72U69hI9h/b6Pj+A5ydv1N8ifwLTtNN+SY64MG37+Ma6JbJcdpcdYIM/Fo4e8b6htnf13P27K+PiOnYRfGPG6no216aPGo92UzfQ6fXbqfrJ/6hzh8HqFWnAA4NWVgoXIy1luX4rZ8Pz548GG4qxbnmYsw+kA23+bnI+5iH0NP5KOdj9sm9hajmCWDg9RfKfCmI3r4P9Cz6OQmLPSWTb4LImtVNreqfyFL9K21b9YaSPX/ScffP9L32IwlabSSt9jnUfW0dVcvtpw37VtNsgdWUlbmLpuzfTgKai2nWzgW0pm4ZOcxbSYtmb6KXJptoy2RHijJLos0XjKjEToVytFxIcpc3nU8cScH+FrQrLJzeTPQl59t+1NPP0NmPpnTxsh39nlpI5wbSaerxiWTzsYj8vePI/EYNuWom0J6AKTRffzo9F/WnjWuKyOhPMu1ZmETPWoop5+dFxmnUV+bS4Vbm4/NbTGW8OLXPlKSZ4/cyS7WFqdzmJ9NV8oV5LvyLkb5/h/Hf+pRhzj5n/ls/i5iUDvfODLwZmYuhcUnIPpmL2Op09OumoCo5A8/UkjE1Jx0teekYLP/FS240ZJJXSjIHGF3m4zhzZm6+HrP6jzRjpOzE/LBXYFLXqzPvRS2YWWvVmZm/tZjAVerMJylDPs7ShNFrE6z8xwa9741QvXU0UrMsEaFhjqICbfivGgWDsNEYN9wAVZ2m8DQ2xo06bUxPNcJ5PwvcsDOBCdlx97n/MsCApAVMpujAxsEGegKmcPs6Bo1fzXHsqcH/6G5j98QjoScdKk/SUO2ejJuUDDeVLIxTz8FnrUwk6WbCrDsVywJSOZ762sYNha98OZ6q2ubN2eIPxUGweuePWmVv7H/ojopt3nhd54MZI8ej6D7fDvOfac13bdwda4P7L5yQaG4NzUFzPHjM912t9vgUY4zr1uYY3WWODE8rnPKxg95XW+4z7H3s52+EW+O3niHaFEZDON0WztKmUHqvh4kTRyH++yiIzzVDm7sFojeYcTj8LyY/m1gM0+Xp8H2WhTtvCqG9LQcWMZmo256ATTXpGP47A0ViOXi2Iw8CMaV4x+e7SevyYTm0Gsm+OZweaf2sHJ2ryxBtlwfZienYOyYXc4Xy0fyhAPotJfjmO590V2+i1XaraK1OJZU8Wkx3P82iKdZzyWL9VBrhuJQUvDdRzMQl5L16ORUOWUBnEuZwsUw2xsnGNk2TrlJA63WaPbKTxMRayMfjDs12vEnXXl4g48yr9HDxOZLUu0wfx1+ngSUj8bxPEq/WK8H/rTqYsdKcj7A9pInyOQqYeEEO+9uGwnqtLCLTFDB0jSJGmKrgoMBj2qN2nfoPP6XDsh1kqHaBUopb6UvzCxpoPke/6Dpd5vOfMH6/Vk25T9tS75COyG06XGvL6cITrE04zYfVh1mteGy9GZ9fmuDPGQcoHjXCkzEW2CJqheD9JgjdZAmWq7McnuXuQ8bXcHFRq23LaDL/+rwDa6hx5HzS3riRTlxcTRsLFtKNoctIsW8esbGAWwuGos5EgIsFlItKcfGAr7eEMMiTw2/5YfDeLYKrn6UxvFkMBwbFYFomhRsaapzPZLX2vxo7O1ZfNuuj8Ycejv5Rwrbxumg/pYlGdS3I645ClZMWzrX6omqSG3q9vPAoMBRj8wI4PcZO0R/mdmGYPdwH3UM90TXgBwkXb+Qf9kdzdSDq9ofgsrkXfH77QaRuIsaM8kSTz3gwY0KRpOmH8EUTsPOWBxx2+CDpx3g4v/VDq0Yg2DkvsHxJy5d2/GfOW95w8/7mwDVqMHpAn7U6yOrrW0o9+4QminRQw8T7dKulnQ41x1ClhjtpNIfSbl1nilDQoj4FA/pgH0/DdmpSlZUnnX7qRG3jrenwd39KSiOa0u9KBZciOe3EJiyJ5ty3ofJzDlz8/fKMMNJP06O674HkZxNF15d6kK9wJP36OpYuL3Cj9aOc8XGdIyZfceTzcgZr1Oy5cXoV5gQ5MUKjtCtKtvDXgR2Pu8a26BPAuEuqHP4Yc08BY4drIkpSk8Otb1RVEOGnh5UmmsiXU8GHnxqwaxoB/Q8jISygCYPGJoqIP02BJ29TTfAlqrl5jVy+HaF99y/T1YPnaUBvP9HMW3QurIXGyLVS4O2rNNviFFkXjMboKm0M7lDjvrveQQmq97UgEqWF6dNVoD57FIx/qEDFVR1iblr4/UEVM6dooXNIPxU23qelvc/pn85vxO6PJ9c+0q7gfjoo/p5WlvTRJeEHtKf+GeVaPqe8/lfUUvORpoTk4rB6GpfPUvqjGDVyuRDX4+OhNzl4nFiKepdcLBofjw23c7B/ZSb0h+QiorMA/60X/OUOAf0xmHogGltNwxEmnoLzNybDXiAB682SUPUiGiP9Y3D3mxH6nW3/nQt2XlibOp7PBx6IOuFSpClyxAHbW464qGDDzcPeKTboGTWau+/MSgeYvTXEXj07PL+iC9dVJjDPNsSNLWPgfZ6Hk2Hm2LPWAp+GWeLiYgPc8JSkUtvvTHfdVYbN1wj908VYaiiSjc175riiOGk2StLpd9cYw6VCpJcxhIIXvmXYe1jONrz8Ma3edJOqYvhjZ/6Jvjv8IH+1e1TZOUh6e3vJQu4RvRJ5S82tD2nOs+f0SfQ1Ld6myfW17bEOWuXVMGelPryddfHqhRq+xWjDm88tTkcYctf9LunhgaAubtVrQbGnhzFxFaQ9D9U4PGEsa0gfy4XosJk4JdZq0aIJ3UxPmxpJfBpGV2dI0J7xGvT1rRiX78RyTamxfOyi8H84p86lrZQ6/yxdEthJb8KaqfonH3M17aERscfIzHsfCZvpcNiFxRR/sUTPfCsaZSdO4UOH09fZPIrYJkU9RZo0OluJ9guLUWCVKqVvukC/XE+Qytvr5BJ2kXamHCc5uUP08Fc7+VkfI6tPDbSx9iw9PHicNj48SyG3Wmm0+2liNRQXUz5erxOB/vkh+FX8mzasEcX3KnF8uCkA7ydDseaIEGb0CCPSUhyZ2UNQFS+GK+OE8XOCBMLN/hMjDdGSxepjgvB0EUeOgDhUCgWw3H4YMg+JI2qrOPwvS2LjWlGsrPkPj2N5O6ub/uVxat+N8XCxDd6e0IZ6nAmKDI2xl89N5YQtsGfQCOaHjDl7uzHCCM+WOwDVNri22hYnRpqjmceD7W1jmNobIX6WBcb4GePDe0vEb7ZCjaYJPv4aie/b9PGrYjTH/VbaayDtmwmWXFNDdb4u5q9XBWOkjvJVemjfyccCU/VxQCYJz0qScUtxMvp5GWDzRfSPZyBxLv+afh7iPVKwuDQNCMmAy6LJ6N6djuyZqdz37fM2hbexHUoHrRFvaI/QlcZIfW6N1GYr9AeMgbWbHdZsNcclssCgrQ0qas25/AjViQHc8W/uxIrYQIyzCeOujRYN4o7HzP5z/NvY/81+H/s9Q/j45O45Sxw8Ngqbp/J9o6wxbLUNcTzWFkOiTFCga44TeZYovmmMAoFqmvg9jEyr82nNjaWkI1VCJzKmkv6u2bQ7roZ2ZWZQ+bAYEv2ngJQC8yjMcCqpOs+gqUtyEPAkh8tJsf1RgDs6hRjcXwL7WdmY9KMEXUfy8agoB71JBZhllwOPijwM+hfgkYUQsXwsYsxX5mGUNP3lY6bXxGh3hyA1131nDvt1MXXb3zF9qoJUu3uQYe/RfAkOr87QJ6zbaYcHqSYoNjYDz80FL5xNMFbTDr+EbPBOxRIfGxzxpsgWa2PsOGzdFp6Bas00Tk9m48dsfLrTYTKUtkZBZ0gqJGal4fHOJFyblAr/rYlQq0xAhe8gGRx7Q0WKr2l2dR992HuP5gX3UeLTfqq8wuctvV8o/VU3KbzoJXeND1Qo00tLf70nNpdu+TkffM0KwaFHwRC6PRYfxHzwIzoSv3p9UHLQD1XLfLFO2xdqOwIhphuAksEAjP/xivpW/aKrcwbp8eALOrtGCN+DPpBlwUsKFv1IHqveU+ouEfRe/Ero/kLBjt9oys23tO6SKLffFu6RRiB/P65NFeRiCaJJ0hAp/kVXJAZJyEUUT1QEkJAqCvFjotAzHgJWizwte4N2rLvKaZHsd7J6pNqRc2Ql3UP737fRK9ynHdH3ydbvCuVL3aNY7Ru0MijASYD/t/Fdh9P+AR2ewP//9yJUjNfplmwv8F9/qtetHWqiDzja7X/guP9uFb277k6T11RSnNwMDl9UWMeQosAcQnEukdREmkGBpNkfTh4/EmhSeCkxg6V00B6Uc9OT7oamcnz4ZUMstfs70h+lSIodFUxD+izo/rs42iDhR1GLJtDz2hgasd2be65Cm1cc9mSf7032R+4ZBxa2kczLl2Qs101fFr6h2Pkv6W35Azp+rJs0QzvJufsYI+z6mzlb/IoJ8Wpg7rV9ZlbUtzKXfp5hRs5sZu6WtzEFqwWp5PIjJn3XVaZr5x2GvYeN+33ktTMy+cO4+N/pVQJcDHDjdi3ymaFC54d+ZTbd7mFUun8xl+3FaOZzeTq0SIkqHvqR0HJdOqdnx+El2SVDic1ZHOk8jgr1Vah40JqPX0eQvK0mLaqzoX5HQxr8aU2lXy+Qp9FtLn+Qte/poafoU/5FSg8+RscaGyld/xYdvniehnZfoOwNF2jJ7ya6vfwMsc/z99ka0vqYH7xXzKjd8pQjeJWxCBShDcdFSKfkOnP6zjdmgk8Xc/hRNzN34wBjbF5HL4pO0Omd+0lowS5Oy16ifJQWrtlCjnaN9Mn+EPWZNBNeNdHQ8QdJ+thhmjq6nlhfy2KKx9OMOJ+aOFSP87e1imOQclIXDUW6yI82RtwTXaxWMoTie33uc2zOLRvbZnNwD330guofH2xo9YdFhAvOFkxAyFsv7JJ0x4CjDwbs3DHjrCfSdLy5WBirYbM5io51MZyGzerXu59EYt2KaOieiYTXxCDsE4vAVN9w7FeMwE29aC4+TJUTuZywv7lgh1uikL8rCuXJYdipFIPKQ354kBSCGbvCsJ3PSVWmR0H47Ggu96z31wjs2Dnq3xy0xOF6GJaoh2mH9dGar4inOppo+KOB9iwNTH+jj4t5s3hfphRye2lR33xHVi9f21vNE/r+xVFilpIjPVrD7a1vkx45Jk5648ied16R5S1eLEZR1WeZ60pXmfLlvUz9xzXMh3mPGOWM38zGwrPMlQ2fGeELW5ii4FYm0uAREzt4kZl49Q3D8j7xyP3UM7iX439VdJLjAyuyT1Hn3nZa5XGGEjR3k6dcM321OUrrOk7SkvgLpNM0BKxNYvfS3z3E2ibJP19IL/QT7dUTgyL/vSP3vtHMwQFy9HlH5wx/k0HuRnr4egkZP9/JrU+LTds5LefTr700YLGXpL2Xk/yy9TTVZCP9yNpEQ5v+IQebOi5m/vD2CHrQL0PqtjwKnzWGNBTH0qIberThggfl37CgibtlKfKACcVX87GPigHJX7UldjydPnsx5TUjGKmbN7hzVg9R+zOXl3nPjnl7XpJhr73odWdS8uSZls5RjPO1L7yj08Lgc88LIaMCsUk+DpayAdya2ZcUBfPYSOSpBaB3hzcWvA+AEd8PL/oeghjBCIgMzqCLi5LIdPdsUjkwg5Ib4yirIZrUjy8gpVeTafvaVOpVzSZoJFP92iq6rlxJDgrlNMnfh9h7K0KLaeZxb+5e9r6WiePoTG8cBaYnUL7DPLJFCXVYZVFLTibZFoeSap0bl2fcTOoc9uyfr0laWZ70bawRfZQ0pZfa46lNTZs2vbEmwyYral6rT6ucHKirpoMk+b5FI/E5GUg8ppZ5X7k47MCMDhov94bmj3hKPeGf6YTya3o+9wmZNfWSo/VTYuN4bEyVjaUuUsmCoWUWjL/k4YDWZGgnF6DXLQ0LlydiQUAG8vKToHEjFYvtMyAlo4LvV2QxwUkdFVuV4DpWBoKqEvCz1sD5QCm06clA2kYBRpUymGeuhM5kRYRdHg7r+Xc5buTd8ZFba385Ut76p2R/+j25oIOm7PxMd9zeUEROL+0c9YHsCp/SOdUouHUkwHttJOLOheK2Zww2K8bC5k4Y1vPnT+98PMQl4yA0GIOIuzEo2xSJzp5IjquzHJ7DkuUaWCevgfjQ4eCZ62JvvQoCNRRxvp/PC6arQtVIE2tatXDXVJUbA3Zs2DExyijiYp1uTtmwVSpGlmQOfn7KwKisVGTNzkDIyUyUOOXg0q08sHkdrJ09YuNMNgfDaWmxIW0dbUJXA8PpghbRmiN69LhOk+pHGdDPh1Y0+TrR4KAz+Rn1UGPAPbqS20vFpS+5eOCH2Q/oz6tXZDDlGWW23qcn8V0Ub9xFCgpP6YPHc+6eyItWWBdpDfU9zhCTd8XnBlcI+tvgRDHhXZgzCjpMMcIV+PDQgf+89nB14PNvPp5m4+az0v25PF427sTiTza3a09FFOI3TsQRn2AkfglAypVABL0NwXX5YMyaFYqQB485fvtX8/nLb2Va75K9xBuSTn9J5f/cofkZT6jlQAfV6HTRyEc9NGr7EAgkiEJyxy+SMv1FVY7CmPtaHE+7B2h/qDBmvpCAyGZhjBYQhdsMIahECOKpuTD8hv3ksc2iUZjL0blaIM78vfb/amxuDZtvw84HOw/sHEy+H0DPTsXRw3me1Hc4lA5om5B/pSutsxpPA6c9yFogjJs71neyPpOdu44Dsty9Y/4ZRnJ6ZiQjr0gRB54x6zWG05rfwpRtP4yCEjVp2pdxOHXbFbKeY9HqOBZ/VBnkXXJFY8Y4iLo744TaWMwOcMaMDhdIKY6FnY47nGTHIqQ/lrGNdGauBsxiWt4v4PRd1n7Z7FvMPLntz533njBk7GvdmI+r4phT7jnM/T2BHFZh8Qvb1799HLJGkUSyHzC9QkYUm/2K6fk4jHzKhpOu4Qcm+6IsWW0YQmw+SXmsGxdj+Rtb+VLpjRXxHvhS64a+Bz7YMQncZ7JeuuF2sQs0O8ZiyQwLXBAd/W9OGJsfxtbM2My3xFtne4yIM8XdcaNRPmiKA3dN8G6ZOTYmWHO5C88sUmC/PxP+1YWQGpmO8zY5ONNZiMcduXAXz0bm/hTo702HaFAWxq3PwqywPE7/MtxHuN70Hx2sJ9iD08JcooKRGuiLXx/csEHaDetEPHAxzBujK8ch9eU4DvPf7kuHZnw8JnXH4rdWOuTS0nCxNwp/IlNgOD8VFUZp2GKZhh0HkrDLNAllrxOxKHc9jWP20Zane6kxYTtpuxzl6jQsdmwh9/rdtH7uFhIQPkayL/ZQsNAuulW3l7Tzt5HBMg1OT/5tro6t/ppQ5XMVFgexr1UVTTCiRQuy5toQidWBapM6jNQ0MOu1Ji7npuKVeCy+x8TC/VUyl2vjtngy1M4kY1J8IoKNk7CxPwI2e+Lg4JSAJZ7xSLozGWknrPHguCWuP+Fhspc1Zp+yhM7qMTAWd8S5lybYcd0U6wbsYHrQHEde22DFFRtceWfBaeysJrlnhDentbO5Nqz2XrDMHUf4HBMPvRBnNAFLvo2HzV4vbHbww9AqH7B5QWwfyyancHlBf/t66kAihNUS4VUfgajaZJzXiIdLTDwCTSbDYmcsVKcSLk324dbR3zVW2eSB5HHArnI3XFzoibBkH2R2eaLsiBv3uQx5F06fZfPJHwv00JyLgmA1n/5IYfzw/U5Ddwhi1bE/9HphF39++unYxw/UWfGJclYL4MqydC7eeEsxC2V3C/6NN06bloGiueVImpmD0XfycH9WIUbIZMOhKx82j/PQ+iSIi/s2y4bDPCeci/+y8YeHzuGQLA7CM8tx8HvuD89ZEyCwLBAnPEK4e75tMsejbkNuLv7OQc5RQ7yfagPJDCOo64/B+k3GqFU1QpWuKV54m2GCiim6K1TArpmtecM4f1n/YBiepStjtaAMYtdJoSZTEzlPlaBdo4QGJWVoD8pASUse6+tNsEzPFmHX7LHlhy1XW5XzxwYaGZaojeQhrcUcBRd5UIt1wAh3/py7OuLiHGsuVsvGb9m4bXCJOCxsBHCXj/UOz5VFwEUBbOmUgGekCJ4ECmP3XkmUS4nBUlSCi/vWHpP/H/1zt+owFJ1QQ9suRUTvl8XvNEUMc1fAnzBlhE8dgUEtJajVOXN6bvZBcH1NV7bjtEL29Z8GK1RudYGyPSFdmEHfT0KklBNe1DphvlEyF2+cMz4DQ6+n/xtvVMlIRXdtATZXZqAnjm8btHPR7ZqGXOtMRD9Lx1ZVfYzaYopeDyMozNPnckPYmM7WNbpYkGOMm8mj0RjB34dLjZFRNQYnFIwxd4XB/+ifLGdh+8hyGHcyx4u1JtjdwOcynTwcF7DEV10r5MAaV8caYaqxOizy1bFddzhWqWvi21p13NpmALc+ZZRs1YfhZF1oayphqYg20tVHIs1yJNTfauHjXR5ie52wUsALbr4OuNxpj1EHTKDy2BWK/LmrSLHGunBX3BW3w507hPtuDM642nEx6b+5yWyuMLv/2XxhxQu6+NJqh9M25vD0NsYLR0u0bzBEtboJFM+bgtWTz0sVoKkhn9OTJb6WcXry+5d5EK0p5z9LPn6VFkHNthg/r+cj16kYdkJFuLjqGB3X3UPDX6ymNpODpOO8gy5GtVCZ4y7KmXOMvl9optWy6+jKkgN09+Y/lMHbSbeCjpLbbm+ki49HyCpfpKwMweOZEag9GIatT30x5kEUeq+Mx8fD/ihVCIZ5qB8UbwWhVyAIA8tH45mTEV6aGXHjeNjGFOFPRmFllSFeLx+DARoFs4sm3PnfNnuiIXzSsriamYUt6RjjUAAmqxC5OiU4VZUJTd1ShBjkgXmTBck7+ZjVmQXxh7modcrn6qQ037tzebNsndQ2by+uTirmrR+kO5yhUAh4zfTDXBc3DDzzQkeFN8wZd7C5Smz+Epu39Dh8JRcrvntsBlnIb6SVhTXU2zmHMkUW0pXbNbT3yFIa47mUnFoX0XHKhd3aFHhJ8Nf190JsEMpCeEMOzlnlw391HrYtzELB0FScj8+Cn14mwn5lYeieXO75fpoWYD7lcM93sLKUez6LBP4zDS1Do0o+NnwqwNgjRaD9uejfW4DrJ/Jx83QoirWC0d8YD62WJK62aothGERux+GyYAJeLApAcWwMqhZMwmypSUheGI+z6yIRtkqRZAtHcNoNG/+ZssGAdveJkaSqDSl5DKNnJeI0kGZDM00UaNYDLYruN6JyFXli/WbhicU0QnsJ5zfZuD3rN3X61pHNl+3Ulr+OeH0LyPrHGipVWklipmtpp+Bm+qjQxWkbrI7N6tcsd2R1Df+W2yQ5o4lunb1Nm34cJ5fas9Rgd5VyJp8lgfyrXP7631z26k0NHA5teNFOO+78Qz6el0lYqI3yOi5SauFlel5xkmTHNNOPuc0cf2A1Xhs+Vygr5vOZlSlY0ZSGhvpJqDmSju2bkuClnITXyinwfBKLmz1J2MN/zeYSsPkFbF5BZK8fzbqYQHULM6n+PUOrnZJpd1sCjVocQobZSWRTF0SFCoFU9jWUPPMmIdcrDGqXAtDoGoK9CcGw7YzEitJg/NMTitxfkRDxCob4yDCkDQtFecFESBwIh1okkdfpfArqCKeIM0EULjuHPHpK6H4qQ6ozy6heI5G8VpbTl8uFdPFTON29kEQHK8K5PAj23v+OW7B9F05RpL0uxrS8zJ/WNY+hQ3U2ZKpvSn2a+vTrqxUxJqJQbZNH1FppnPSWwPavyohYOQxS9iKQ3T0cygtl8HSEElIfyKNxlwyWvpGFl6IUIo6MQ0JFKJZvnshpoGzMX+p0BJ5hPGIkY9DA39u7nkbi25EInC0LwnomHK/eTsSx4Xn4bFuIluIc3DtWhO9uxSgLLYfe1RzESFSAyopQrZyHhRYleBSRj7PNhUhaWoQFqW+I5Q79yY9pZfGbfzlE25eH5PJdAGc3CeDZ6w/0KfIP5Xx9T3t+vaf6nf3E7hl2H7H7R3h/NZdvytaPqYZXoGFyFV7EF+LYoyLMfF4CgyEl4D0rR9+HMhwdJs5pw/UpErg1ZBi67wjjyWlhePbKwClbApv/EcSvOYJ4UjsEvmNEEOIqAavF4tx9gkcl4HBYkbvvzLPh3H3Ly+VQM0QKVjuEYJihiHGPJQEnaSxghuOWqCSXP8HmCeyzjuXGkq3ZZvMn1Pj70y+Fv48TMrBnShI0nVPwLSEZyanxCEhKwcpWWSjpjoBDoSpK6xTRd1QTXmuUIP5bHifGqCKmfDjujdPAhuIRWPtZEdUjRkD/nTwXs2P9Hxu/sy8xh4GEC5cb8VOL7/d07KFDxhhYSHB7aQvL8RaYG2WH3d2m+G+8m1inyvnfX1s1udd2bpro+qmBG4PayKrR4q5Zz9Hgjmx+N5ufeM7Ln6vn6hYL5Wq6urxCMTIiBr+WB0HupR/MqoJxRjgQA4qh0JwTjhlVw1EXI4bPc6SwZbUc0g1E8PyTJExlFBAnPhStEtKY4CQCW0cJfFOTxs6nQ5FTKcthsr8YeZ2lE8cfRK64wTrUApP5OHTjRiesK2Jwdbsz6rrsoG7Pw9hMJ24Ovv6JAls/z84Bq/Oz83BmZBx0bsfDsDkDNqMmosgmFnlBMWgMicSUhSmoN4jHI7FgJGdPwpmf0Vwc/9DkSKydFoNRmZFYwCdV6e+CsYfCEDlyEgRrJ2H4xBiwtSDLcpdQwPsFVBC0mNZI7qQG2VU0umYaXV24iSJW1NCtQ+spqGoVxS+qpab6FSRXsIDSur4QuyfEu+7STN1v3J5g90Nz0ktSrPtDLYG/qPnEA9IY+EIe51/SjvOvqEr1Oy399ZROBT6hIUI/aJ5bHxfr6Em4Q/6Nn2n+nMekEd9Bcd2faPPnx7RD/BXt+v6Wxmg+JTY3xPC5BFgsPv+ONJc/weooTn7isDoih+iRMrhyXAQS7tK4zUjAxEQSKrukMXXlKS4G9CVChFjOKm0rSGxtUPOJG8w4//PMhOO3mWvasrR46yPG6+VTZsHG14xU6xnmut13Whz+lLydPhMbo6ywfUk/5b/SrBs/acTLb+Tx6iMtin9KIsv6SPLdR7Je30/ygj9Ic1w56qMK/q1hYetZ2sTK0GJfjdvt1cgvKsa6Gr6NMShDqlAp30ZVoLa7EgtHl2HWspL/qXsZW1OKW5LVaFpWjcUyRRjjX4W9Z8tRd+g/9TA+tyqQd+YBfTK7Q7rCl7l87an7rxF7zUjvLu3bfJ87v5DYRjeN7tFHtTvU++4GvdnzgMwmyeBO31AsXCKELT6y3PpmY5VLZotDqlABFxfJQzFHBO+OyqK3XBI2jyRxrXMYZ3PvLPJF094QzvZOn+XF2eJYrQisrvRF2vkJODDZDxsu+MJBMRBjVwdA400AZ2f/2twtAuVcra9WfwFqBSpgMaoYe6Ly0LAjF37G+fj6vBDvm4uR/rYIwaal6PFOh/b0/9Snskf2mkd/BdceaOZjdlgG2qvzufajqRiBO8q43yBg52Hd70xcqS3+dx5mGafh04VKGA8vRAkfn0pdK8E17zzIfy7E5cQisLUqbA0LW7uy4WUDr2rcb561ciNvvs1sHnOkg3f+wHJeNq7xRjce5PVsXMgrVDzFs/TYxZONE8H80yIw2zcUBlsEUScoBOnUb3SfxPE04jspGQjy/as40psE0dYgioGLwmBqBDl7+dd2VmbocniexZ8q79RwaYo+rIZpQ366EiqTNfFlvyr2vFVDw0idf3UpjWEDPFaTWmny6P/SoI5vfPF/XXv1J4DDnmwTnOX5Lwb19R2P5h+uCKjx594zPeiDjYsnoOO1Dya/8cECjwnk7Z5GzoGeVDPakdOhb3XmkN9IK/IIn0RtVQXEnJtE0R/iaUN+BMVX+NMruWBi87v/5nq7P7DneAibL+5+1AyWEa54fo0Hw+s2uJjBQG2yDfIW22HnbkewtcxD1mkythaxXN1yj50XV8/Mnu/or2TUIm2Z1zMMmAUffBk97zDmnmUmk7U3izGauoqpfvuMuTn1ECOZP4VhYxgy+w5z53YTFzN3matM//jHTOOXE0wh7wgT6LuN+fRpGdNzywPhX91xeLU/Tg/3gsF+L/wsAg6YjMOSo66wNnTG61fjUKjgjmWjvXB+uA8EPdzx80Ijw8bjdJI3MXemPGb+xuPuRm5lMH8o1as/ZGpetDHiVu+Z1REnme9n7jK/jB4xVbPfM2vWXWUGt2xl2N9hkXnbzHRafmMeHm1j7tT2MWbzfjBT8uqY+RO7GIGWa4zSo3NM7uc+hrXprJ1n7TurS7G5WRcEJkK9ORwehyeg/1oYjhwL5OPvQGhLh2LMyyAsyAyBWMs4tCx2hew7Hnxmu4ONc7P7NsbFBb4rPTE9xw93Q3iY5++OA2dd8XOGC9paPcDWd7B5v+3/rOZyd//m/VpOXE8mMscpoPkwLereRsNrDtLAmDrq3LCT/HzqibWzf20uqw+y2uDAKRMafN/FxLoZ04bpyrRr7mtmaqISzfj1jZF8N4T0XPnY/kIqNyYPlLcwb6fV/zs2G1ynMNcH7zNlz5YyjbPOMJeimpiwxmUMc/0I0+2zlSl/mot3kfmgJznYN7sMkfblXO6jO59v9iypwvmdBdAwLMDD+hL4RuVjVGoxlNuL8WWsF/Y88sLbfUEolgvifrOEjQF2C/uD+Dig0MMDIxr9IaPkh9sO49B/IQA5F8dxddesj1ZojoCuTxIm96Sj/fYkuPDxhLRsGiLWByJ1bTTm7orE0p8hCH8QDeUr4ZhSf4KslI7Rk087aOWJbfRQeRuJGjWSstE/JDpyF1WMP0t/ru+gcw4HaEvrIbJ7vZMsvh6iMzMzwf62yvij0egYEc31k/1dlY2vErHtaDg2H8pE3dgIrK+IQc/4RKxaFYlpRxK4nDE2l4zVUNi8NTZn7evFMZi2UxUfO0fhTZ4BLD9o48m3UTA8qo27C7Uwwl0XvjJXOD/N5ib8zUlg/XRH5V0aaOqinpSb9KXsPen7PqZjYx9Tifhzynl9i0SbZblYOlur8bdGo38Bj8qsFChLzY8CZPXoZPV4av/iSu+eGJNoFOiVlzGxGIfFPSzeWZ2ZgDsrQnGrIQ1lX+Px4Ugc9ntmQKR2Iu6f4j+fVyy0zkZCwziZq0Fm5+LlQAD3+yhsDTxb/36geiyCDwO+xuMQlR4Al8U+eDtyAsI2eOD8CzdI37fFoXhHrnb+b828TZEFyiQA+7uOqDWwwKsiD5zZ54iCWgahZ1xgMWCPKMnNdGlaLfcbU39/W4qdQ50b62l06XoqSd5Awb5VpL5/KSkmLqSf2ovo/eINxOZQs1o6q7X/1djZuOHjDANmywsPZla7LneNbcppYBSvujKdenYMOwbsut5wOw0LenKxLbQM0mGlGHyVgpKictj05cGtKw+Hrxfh4M0sLJ+Yh864PLBxvCFH/r/GvjqsqiXsHkEQMGgEQZCQVAlFBdnvokEJaQSRVilpBAkFFRUFCwQbC0Xs7rhgN3pVVAxEsQs7+c7MfeB37+/75/N59nMO++ztmZl9ZuaNtdabxf04Q79gjm2vDEuhTS/saNvMqeT4KoIevciniWU5FN09gnpYJZBV93DyUygQfiq02L5NnCbUl5UJYtnewvoMI0HsQaHgMT9FsOgvLTROHC6cez9QWPPaW2DXPWuYJrCc+bG/grnej98CkX0p8nHZM8zWCkKZSzi+hvnC5Hgkjg8KRfaWMVhuGoa9pUFgfIkOrjbjTWSvfcC5EzqfgoQ03cdC6L5Dws6fe4UbBpeEl47LhLdba4WWfVsFhglgWAGGEWjL3MD5KFWqVdRstIduZVTQy+dbaVjJSjo4roqcDm+h+eprqci0hj+7+10WcpwHe3ZHM0v48xu1bgop6q2gmuJV1Fd8GkXILKFDKnNo8/JZtMKyjJh2D8NmbZkeyTV8OjBaJo1RkK5Ohe77OEBhAjTDEqB0Iwa1Ij8+syYezZcm0CZHTxqwxIbnZHXfDaDvboH0uNmbMkyJNIsiSfvFIMo54kqfPrvTtkZb2vHSl1juwXACuA/R4Tuw/ENbFzsccxHtP3Z2+GJCGBjliJLrorVc1QGKLQ7o/XEIx/Qp/ZTjuSSG6WN4vvcVKnTulRJVZBL/bMMSDar01PznPfqT58KhJH1Ym1hOpyOXo9DDlZL1+xJGDSNV0XxVk+tCmUNNaHmOFulFqlPsGytqGhLK7QXGE2f8cPae2RiaC8fhtcju05/vz8+dlvKBrWwg5tX542l4EPInJXB7kGnAdGi/MHtw1/gEmE3IQO2qZOjpJaPkRip2jE3CbK8UGMslY1JjDqJnTsIcpQxuD7JXdu7bxHx+KC7MRGvWJExvzeCH4JqNTfW5cC2+wnW3mK6V95BTnbpbo/zOUKXyCXJquEJajYcpP+EEuan8RVuqTtDuvmdp6MU06LROwCHtJLjE5vL8dLTInzeXzUS8bxYuL01CWdpEFM1JQtepSehmnwYKyOTrLOO6Mbtnyj5jHmt9bq4PZUtjiB00xuelutDJNMM1aWPoXzVC9IABOLLSAC82Z8MyPBOJ07ORYjeN941pzuj0yYO4aB+bqJmFz1MmY8fyKZg/NxsX5+TCrTgX6sMmcn2nPr//aaukRxJW9ktFxYbxGHAyFSGz47nWk4dTIn+tuZ6AcW8SsbJUg+PQlRX6Qvm9MRwX6yLviQ5sUnUxWsoYj26owWKdOqSttOAfroGewbqwFNPl9lGHrbTuzkgMqvfh+EHZeNF+KeaDqJWjYfzIC7crvDF5mTtqLD1wcIYHTLaGQexnFNcRYPdI+QVxvPDnOH+0Fgeiq+F4LJYfi+c0DiNfhcLFORAjv4XgaNpuWlC9gpieBIu9MQ2J0yIbROvtUTq8sYqcd67n5/atXkm+eTVkWVdDJ2s30321FKiPTIfy35O4xskHqyk4nJOLLbVJkHLNwxCLTOzLScO0EVl4HpaKXokZMKjMRHefiaDwcMjujoJdzVik7/fDQP8QxNaPR1OjH5LGRSPeMRS10WPxVtSfS4qhkM0Nx6UHucD6f/QH2O+TvbJzPW2n8qN1VRbWtafiZH4WP8aJ1vMzdXmoXQzOR2C6Oh3aREynxs/WFr71QNAIwoU6M2yabo3NViJ7OtwaokcK6VPynDu9gXpgcJVaJ4daP1MeMpc10TdWCVpivRDRQwUzj8jB9qwSXDRUMezGepKMPsnjmf0s9lNQ1jWuV9LPrYYqB58jDWE3OZ48Q1um1NP0w/uoKfsYDT21lxhuySzSmeNXmKZVgb4917i6PH8M6sVdsbffSCyc6IyqZBeY/fHEpHQPVKl7ga0TTCPxQXkcVihOwKV9ifgeHIYey6JxcNME9HMPQdOqRHQfGQ1Z/yi0rZ2IHINIzAgfzfcVpic3KmI03v0M5nt+VZMPbOREtnm9N9b3iUDrywDk3x+DrevGIEvK6z/3dejQsT3qrlogfpkHoj7XBxK3IvDCZAwU3IJxWD4EOb98sGmRO4rbHDptQmYfstz6NbXRqIjxgkL+SJzNd8RrSTcMF/lOrl7u0N7tgXu3QriN/W+9QxaPLNcKx+SqcPQV+crGZqJ2zQxAF88A1IiFoOpqKLddWDsN54ZxG6ajf8WSIpt9hzumpXoj61w4Mo8GwK89CBIi+2jaLB+UH3PB7ANuXAfimeCO77898BKB6DvZHue6+KP7Qi8YLHLEjWpPmG52xpoHrjBa7oFTugbQLDUD0zvZ9NkE8Z6WsL2pDxuNATheY4ruxXro2jIE8icHIuzDQCiFmqH9gCGf6+0hvv+Zt2y+H23wxtYPvnAp8kVwdhDqK30xfZuofbb+aOjjy/NhjEPNuNNKW207ueyuf1sisr8zFsZa4Zk34eQUgk/FUFSNFFCbac33Baa/JLEyFKNEaxrTaWDYWsOZ46GSMR4JjqLf0a8xcHeOwjCPKJjWROBt/USU1Btwvm7s2AEoP6eH40aDobBoIBxj9TB7rinUNMygcNEK65Qs8GjxQNyXEV1nZIynuTqojzTl97P72D0sH1RMOrgUYYzGcgPReAzAz9EmsLlqAId3hhhl3p/j0b36aqDFUonrdN0N6QuZU+qIP9ADa0L74F2MKpKWaKCmuA+6X1CGVrYqVJqVOJaW4dkZjp1hanuqq4BhbOVsZKAUJo9Pv8XQVq2A/tk90BIjg6VD5NBVTRp1o7/Tlq0PqeeWr8Q0JW4seUjdDZvJfl8XbBjxhIyePSWlghbSXdFM6m/fkHfUW2rKeEfs//++SoPnDx291Xh/WTuvm6ni1CkNOFSrQtVQB7srNeBpro56K03Mn96b+1MshmK8NAELneK4Xcds0Xu3JqH67XgMl0lB1ycTIRkej+K8SajUjcPEewlg+BemOcPii/rBReSkUcLx3kUvMqjecC7FzU6g1TtmUtWkqfT+WQpZfphJhel5tGpBObfpCrM30fysBZ223Z/pFbT4xWJqE1tGq1ftIAu1KupavYbSJVdTtls5MS5H40onzgPKCB9OWg8mUsNQR3rlrE2fYgKpxnYAqSqMIZ337tRl8BC6H+JCq3MG8/wGww8W580n1V4rO/GDClElNLVnDS3WX0g3nJbScqeV1DVkIYXaLqfB2yqIaeIsqv9/c4LND2bnHCkNRLL/P+/nS/viQrk3XonWSu3xPngUJvJDRp2ikGPnuWZCh1bC15RrJLn1AK2dWU8uLxsowug4Te11hpbU1dPmq0eocGI9x+Axm57lVcw1QrlNz+z5sh42ZOSfQTtiQ0j30FCydg2m5oF2VBrkTi/2hfC+MIwky28xXivTAGW8VsVn20jfpJYiliyh9hPbyK96HR0sqCa3WdvJcP86jl1ieH1mFzJ7kNmCDL/ks8CECn44ku9Df/qkMZLOdBlNh41cyOW7LZ2TtifGNWPaKv/WaWNYj0C5MBSMD8Z+60BIfIrEmXEhaFULxce4MGxxHYNrA0R+U9oMurutmMeiWZ6L8Q2rZi2lGSZTydd0EY2VySQVw+nUbUcpDVYrIveNCzhHkd27ekkN5yiye9l9l7etpxciH+14t0oqLhH9RsTKSGzoGhpQVUnuueXEeAyMO8E4E8+lDTlXg/E0Bi40R8QnbXguM4CVjgWCRhoiNWUQUGqKwRKG3Kdh+wjzcaqv+2OSmBfH3Q/oG4qDre5YaDUaip/94HjOCwfqAyAR5I9id1/ut7P9ZEhSKPffO2ING5ZHYnNsID7qB2GUyAZ6ohcA0y/BUKkOxoTrIVxPmNnT8ru8Oa6Lx+xGuqEicTRaHB2hK+OD5HIvXLd2R8hkUbu2j8KLCneOOWTx8odTVTnmsCNenpDZDz5mKohZqIBrf6Sxe4Qc1qsqY3KDCg7OUeNzuzwiBYVvJnJ/c2ZKFvc5R3vH4mJTDh7Hp8G1LQla7zLQty0RA5ak4L5SGtcradzjgdKpHnyN/x7tzfVKFks6oyjNHRHr3WAS441lMz3QzX0U/D64Y0aNK+fiMI4O4+awNfuXSX++hkreG4yh2To4s6gfnBxMcVdDD6FdTbF7kyl6XzaAzsEkTJufidU3k9DePZNruOxRykVd3STsL85DRl0GPmtkYkNJNjLM0pCgmom5zzP4Otux5rJ1kGkssnXwzVYlPLRXR36cCp7P6QHLY0q4HKCAY78VkXlNFSyuwWJyLG7HYlIsVrdIviet3tXKY3Uhs7rzzzuOK5VfhbZ4SWI6BEybg2lyzNSfzHO+9T9ToLQzE5MPp0LeJhnGxnGY9T4Rj5uSML0xWbRnpYP5pR0+KuPpd3ASqp+X06YVE0jFLY1SB04i9WFxlKc8g+w+TCMpvULqvyyKY1muPozkOGOGN+8zfQJ///JJJBbVTESFbgyit8Wg37povMmNwl8/IqGy7ibnoGxNf0nH8u92clFUJjbR1DsPKOnLPRr/7gPFXn9C60610Gvxp5Raco8Yb5ZxUnd6GHN9RaatyWxXt/cDcOKPDZybTLC20ATBIeZY5WGCLFigYIIFkueq8xzlnUQ12FwS2RxftLFMSQcxmZpwzO6P8CHqePSgNzIeaeLrHzUMcdWC610tsFgZi6Gx2Nlh75OkvusvHpey2r+dlmVeo0OW52jxWNE653Ga9E7tJ/0xhyhpYz2ZLt7PcyRM46ZD24blSkbv2U/T5t6gZZ6n6Lt2A9XmXaHf8nUUkXWeHmqfIsZzMsm1xxgizndiuBnGeSocNxT3X5lhma0NoqeLPk+yxvkhtphZPwz71g7B0GFNPC/D+HF91jR15mV+fb9DVRfv8vcbj10kGt1Iu0420mWtm/xcz6A2rh24ULaVmHZo3YY3PL+2o98XejWsnSrKX1Da300kMeYVSZx6Rp7BH0S2+heumb1lfxOdSbvGNbNldjZx3ezatjo68e48yaafpcAxzbT21A0qsLhCHxSvUNWN08TwPB3YHparzFmox7FkbxWHYfZHEzhMNYW8ih7U0wyxpnYAmpMGwKyXOdcyLgiMwYm8cK5lvPV5PNcznhAQhdn1yUhOjEPlrhjUJcehflg0hMcToB4R/5/7GN6N6cIlGoTjyfkw/NAfg9jV49FQF4Grm8PgODQS/iahcPscxjFdDCvF+LoM09WBmSrPFbBzrbnI1wSShlhio9xQNJbYouX0EARK2UJsXysf/zG3ntK0+Q20bMo/eI/sd0/p7Zq/aNaru+TcfIf27L5GswMekUHqTWpouUl++s5CgM4bWz07H5478PjlLDjuE4QuO3MEactYQUAvQfK8thC73VQwrR4s/IoMETb09xcy3zdxri/DTkf1vNXJ+Z1v84BUgi9TzAnR/0/XqbiygTY0NZLY7+tUr3qL/p2jYThjprfw/+duroz839hjtuaxtZCtgTzfKHpl525X5/PjhvJktDxIglhNJj+sXmbDXDIPNZuP8zZKep4ldbNDnW1VTN9Pl1XP0ae+V8j5WyPZSFyj4uEXSH73WRrb/y+Okdl1rZWPZUnVOXL/1UrHm+/Tsua/KLnwHnl43iM981aq026mWlG/tAbeojd5DdxWSUgv6MTqMNzOw30zCGWzSb9sCW2sTaTzmRXk120uPWifQbm7y2jptiI6qyBaO25bIEcYipaAYRwrFW9pAcmBlkgga2T3MkW1hA2ma1shV9sCiY7D8OSPOZhd14FhsdpS1BkDtUydRtpVBbTDvoB6xDvRng/xdHNhLPk2x9LIpdNp7fRUvq/8KEnF1IpM+HWdAgnpKeijlYot3XOg25aBy8MyUSXy3UdXp2PapEyUHsrk3BWz3K74N6+AcVqeRr+izTe/0KU13fCmx3f6cK+dMit/U9Hgj3RV6gdp2x0j035HOPaerU0x405yW+bSjysUE7yHlqhsozsul2j1rwN0uMspckw+Q1PEDxHDGTNNj3/rKzpOC0fvlBCEtAbh4rAJKA0LR2WIyId6HIG+WSF4YjPuP/jItokjuT4Aw+U+SbHH3z4eOPzSGYpP7HH0mcjOmGiPjNFOyJzpDFWTZDidTsKI1XF4/3cqtuWkIWR+FlqVJsHCMgtOor/f70xEwOw0NJ+cBNXzyehVl8p53bNWuONSmBPn2zs/c+PfX1QoYF4/Bww2dMGmIe74VuSKYiNnuL11hHezPVIzDMCePdP9VKqz4M+ePXfHDGMkfhuK4k1GiNE1x/KbIv9SwgThjeZIXzkQWsEKuOOmjDsxvbD+iQZ2eWlDxVwHS5/IY/JNPcRb90bLbWX0NtfAvW5KaF6rhq9b1XmbWDtZ+5hWQmhcENdLEFd0wf4RY1CrNgom50Yjt9wXRn+NhPl5b6z+5cmvYePH7F72LDpwzZ+/hSDnTCD2DPWAzgJfpLZ7I7nVD87Dg+B8IIBrwflN/0xJ2t+o8OVHrrn28V0b+Rd2QbVWKxW9EhOti68o99A72mHyi2bYvCcVsR9kNW4eHT+ykPIL1/J4F4vj+H8T2Qh6S+n5o6X0aN9M6tu6jpqzy8nKq4yMTVbR2/WLyOPMeK43w/RDvwSN7dSbuWLrQCED88gsZyZ9uOlGn+ek0f3uIWQwz59K1ybTijdFnH9UuWIu/z7GQ2K8Iqdf5aR+rYwuPEilBy5TqGTQdDo5eQbNSZ9P3+VLKClMhloy24Rtj1sEhuO7bvpU2OKnQmtfdaOEXCmKPCJPRx41CSF//gjVEKf8p98Frzopfl3HPYf2HRZcVx3ivATdki9C06QFwvAhdcLJEZ+FlzHHhR2XXwrO0jeFxF4nBBYb/LNr5n/ayeKDaxuWk3FxJeV9WEbHq6eJ+lZKthoL6JX1Isr3WUblOR7IUbPHnxRnLFF34Hozda4E7ehRqIm1xr0GZxwyE/DnqoD72s4IfAPs2+oIFi9j2Be2V3fs0QwDM+fBbRJ3+EETvorWeaGF6g61UtzL27Q6/Tkpvn5MTONSOyYQm5J8ucZlzyWhHM9+e6kfdN6GQ/evIExrC8CAVSFI9QyAfdkYuEUHw9x6ArHY/r/1W5mPJH4jjmS/xdDLmwE07OogUvZ2pzOLPKjLgADS3hnDY/+M3894/Ye39u3UKNrvq0YHdhuR9wEHcilQpOMKJhTVVY+Cg9Rpq/gguinZBYvnSsAj9i3nA9m+fU2VWmLwsnxL4g9f0dMDUlgi/5kuFv6gAPtfdPjSG1qDb/+p+8Fyo0yXmsW4AveOhcZIP2SUecHezwPJiz1hesYHpkf98PiWP6JYvmLeTaG77gVh2GQVYrn0cyYa9NVcin4uVKJciZ7kFbNHCBX7KRjmvhPk+n0WGjbLc2w+w+wzrD7DBXVoqwwdI4WBJ+WQM6grjIK6YHj/brBQk8AuJWm89pDhGgQaEuJgOB+G72HYHqZDMM5bDBLZv0W+tgw2bP5My+eIoWBzFzQ/+E6ziyXArmH3setDvn4ixp1mNVnyk36S6/xPpK0tg5c/PlKPT79I82U7PV3xiT7+FgPjIDNuMuMkL14zl45eWEy50YWkqD+NwgcuIuuIcOpydB7phM+mr2XT6Kj2PFp+uYDnTpnvwXKpHTVbmN8x2N+Rgotl6ex3dRo4R5oWjOpF704Y0PsUTVqboMf59b+XZvN4iuGndK7Txnz4yt7FZFIZRH55ofQqpoQ22MfT1eOFdPVrIal/jyOGx2NcjZ8bLDkub2uRwLF5ZW8HIvu9DfaU2sN2rgDIAe6KNsheNxSLPw7n8fLbUlEwSYnm8fKyDH8eLw99KrLnfvhhr1cMjjuNw53LY6FZFC36f0NhNz+ca34wHCDbJ5iOUgcOsLbdhmt+tIeZYftDO/wsGc7/zpMQYFIjer81j+NB8kLW8NzhxWUunJtl2LpCkD3fX1C5air8NMoXLOfYCobxuULX69lCj/MBAnt+TIOCaU98KpXu1PGUqxPHjP7yiL3WE2pJsjhCvbAxRxqXc2Xw5L0sGidU8/oneyaspBm5W+h0rx08h/TjehXp6u6nnU3baZL6BpIU+SFJfapJ1baGtj/YSkw3lNWNELM14Lqhduu1+Pc9kemH6E+quD1EGYrf9bDonjqUT/eFqoo2VniqoW6+Oc9PR/vaQ+GSBRb8GoHjsqYw3zkUVxPNcX7GINjedYDUPSu0VQ9HdIo1bDeZY973c6TUcwfXf2W6r0zzlWm3rX17hcrvX6SFU47RA82d9Cn/KEVcPEajNU9R1e3zxOoebXg4AP2X6vD6RyXhBrwGkoGyGlyqtRA7xgAzQkwwuo8B2p/qos8SbdS09AXjK9nZH+ecX80x+8hu3WkqjjlN3z7XkJriaaqac4QyjE7Q06qTdHbmXhqx5iAF2x4kNv9YTQ3lG9K4fVkO8VOVeb2lRdVSOFihCvsGORQel0ftYSWcleuBZSfkMPeOHAwSeuCPnDgszWWgKprfuSldYVYuDQkLOcw7LIuf7t2QIpqfM8yksHK1NKrvyMDdojuYrctsK6ZvymzeE99ridnAq01uU0L1Xlodcplq3PdRbeERKg6/QFvHniDxC+eJjQHjXbP2lRnpcP4142IbJfeF+1dd6D3Qx08LZcwK10KXXprI/94HVwp0uR3CdP12vpRH3UzlTl2/AStF/TiijtddVLHuvApkB/aGVIMi8nRVYDlIBQZxalyr8t96h8rlKriS3Qct05VxZqkK1q2VRckqBaQ/UsKuLNG9w1RR69IdKs+7d34n+36GRxu2TRFpTT0gs0cSPjsUoavUAx7lvVBwUwEDyrqjLUqJtqZ1I8b3ZjxvxvHWr/okSB+VorWFDcLiOb1or4cEVUV/FBxXSNHkuV+E/B3twudxK4Qf1ROE1/ta+R7N8DqcKxj1QPhhmMrfj84+LhT9SRI2BK0XPF/tFvy1SgS2DjKMP9NlYHpPHVj/qtAoOnJRm1Z9cKL94k409vgQcojzIfOD9nQ/wIFYm1hbWRtrK+RJ2GzMayA1P24W3oy1IMVDqlT7uhd9HtaPlHO6ivxeOZrppUS7XO8LrH+akbeF/T13dvbvaeBfwtrSU4Jt/24UrPRTcO72Sijb+0R4WXBd0Mpp4JohDMPE8Ag/FutyHibDL10ulKaL1ma0zVGZLje1CC7vVGiegyT9OtCDVr7U4Ng4du+Cn4OoJnQ0sXvZfQYzRlL1Vhuq8Nahmk9KovVcl+Tljenbz8F0/ag1rdUIxVHvCPQr8+da2+k7xmJMUQQkJvvjsd84PGkKg3tbMO4vDcPdxLGYdGKMaP0KxeE5AWRvb8p1Hfa/9+PjwupDuV/3oz+7Hal1uTMdddShUS1D6ezfAtWIC2S5WWQfHJBB5bxuOL1JlWPEHSx6/YMTd1CBeFV39FsrgYPp8ph0SRp3xHqg+IgC4jbJIrlcnMcVd+39wnWQ2P7LsLmmUZ/J5V5X3LsmiwtzxKEZ2Q3v8sVx8Hg7Tb8pgeIB0WCcBGbvnFoexjkJjI9w+UQk1pmH4NrEcJSeDsKh3yHQRRiyy8ai8O8wKBxL5/5G2MMc7Jabgoj+2TzOUJUwBYsuivyu6GSYBmRj8NF0NLtnQi0mG+rjMsC0Lr71se0cGzZOTAPjYZMWJSX40LBuNnRPypFCDJwpLcKMvMJtybtoODF+McP4M06HjvLbTqy/w/i7NN/xF9WuekV/O9+m2DOvKd78AW1+3EKFc14T0zkv3ucvLP0YL7wv0heiZq4STmwzEUZ6NNn+cU4SYnvftj1Na4W62DCh6whDQf1+nLC8rbswasxkWulUwO2CK1EL6XjWUnovU0parQXkG7OMnjVMoZRZc6lm1jzy/FFAQxJK6cyC2cRirecN3REyzJfHWpleLIu3Dvf3Qd0gD+ROHgX5FV5I+u2OXZUeMPMajQYFDzAbnGFQmM7aA4XPwnh9RToQ3Y2GifWk+C3fhJHhmtRqY0xx61Tp3tW+dEhCnnRzZGmHz17eJ6n1qwXX7hJkP/KdwHSplBtPCs4b5Mmt8ITwuqxa0Na4I+xdvEM4u/2OMOLOE+HfPLBHaolIVk4Gw7LFFqXg7o94WH5MwWTVDBR+SsaXzDT0qE9GQ7HIz7TJRZhrKmol/8mjs1eXzbmwV5rKD++dk/GtJhXGfybzY9aAHLwPzEO9yjOB+R3yd29yTdQX7ucF1r/PFneEyUPuCpGjZWjotSuC+tlWITSkSWDnC52buLYKqxvB8OIMs8gwSayWBDufceugYLtlo/B37SHhrl6tcLT+oHDE/jD/jD075o+NOrOCPzun/E38+dl7LqDpdqsp+HQh2dWuo211FWQ5cCGJpa6kGpf59HxxDmy3J6F1+j9xG/YaODoHThX5/Ejtk4mp45LhkZXJjzVaU2BXmYtJA/pyHcF/x/UZfqNYSQf9vqnALkoZu8/I4JCLPFbNVYWKoypiH6nzWAHz3VnsrSPmxuIFJ/IjsfVTMKQjY5G2bQKsHkRh7KMJULwYjo+lEWD4WbZ29lqwhGuAdKyhn+0qhYXv9gun1Z4LvqHbhRP1Z4VrWoeFG20bBJtrx4RkWzEwzfqrSh+o1/rWTu36J8I3mhx7h8pvfKXwlqf061YrxWp9on7LW0mx2zten45pE7tPE82Wp0e5NjHTJda7eoAGtVygx+1nqdX0Jr1+fYWK952htx/P0gHXOlrWbsVr+TH+3qi1I3gtP1bHb38PC4QnOcPyCmHtWCs8vkS4LjkUXo+G4+kHW7w5KQGmDcA0BLZ0a+dznekCODz5TruPS2DENWncE/9KCWUSaKgWQ9u+n3RQtDbabJ+M8oOpeBmahR+hOfiUmokNBzNw7tIUVOVkIUolHeZP0jErOQOTEjMREJQF2R+TkS6piQMPNbH5gAHkZQ15nIPVqwv80x+7ZutjpYoabs7sjxlJ/ZCb3A+rLvbHZPF+YM+AYZpPaJfyZ9GBbf776EZh2toFwtWqh/zciOfrhS5vdgg9NUuFiiv7hM8fNbnuXXz2JYH5WB26d2mi+f52oBRt/q1EZ29fEwo0xCj4zQ9h7sWXQlclBTpyuojzwDpyox08sKD7i2iu0ixK8U+nHreKSfZJPi2eN4eyzpWQq9UsHp9gmDcWN2B+OIsVsPjENslykpxZRrsKpon2+GR66j+dGudMp7SieWS5dT4pPB7EeZhWx604JqGDh/nkmRWMpg6AXrQBHGeaYVO7Kc6UmEM7zgKVPwdy/c4fipoYXKPHdTxZDoHlJH43mWLJASNEGOmjrEwTsu90cMhADyGt/RH2lxFs3kxAsEZyZ+0yVscM71KR7BGPdWMycGtLIrp8TYGXTyqUNiZAtj0JD/pMAosBRxzK+M98KNmdJsSUzhTaR2wQAuqGC1tubxAuupYKe52nCY3lq4XpNlMF5hc9OxqDW6I5mHg4GfV3E9C4Pp4fA28lIag6CscH//P38I8TOz9jOqzZ1rP42DMdVsb9Y/nNXs9m0NSqbKp5XUqJDhk06kQhWXUtoqN3plBtdBGxNrIY9r9/L6zt9xpWCR4NecKF7AH8nKtuiHBeN0P4OrpYaPTJFpi+U4fWU0e+mM3J0NV7Kal5Jx1r+4vSpu2hr9UHSNXhEEU+30VzdA7y/a+j5gfb/xhen+1/V6J22No0BAlJGsdtsy+KC58HqQmZ4nW23fyVBY3mrgLTQnoWNwb7Mz24FhLjKTI9pK917ihYGohvVuMQ1e6Ht9+DUNPFD76CD557BMA31R3bW+0Qftkao/fZ455gi/2a7pgTaIf2kw5I/eOByx7WWHTQHsO222GHPGFHmyuvv3CqXAGtUd15vUjbpRp8/ums7o7b7VrwrlCEl4QiKvN64y89OTx1V8a4EmX8W2+M6SiJ/R//Mf+NxUNW3xmBpfvBsfdMt+1ozQhEyLhg1XU3nIm3h9g0ZzySssfeZXYw6+rIa1pGZ/bEQzMlXtsyw0WWt31TN3UEKcnixC55fH3ZAw/0Rf7QZkX4dpfHhMkKXHeQadCPfTKI57SZBj3j9cBjENb37wurD33QW8wAX+K0cKqmP+6sMMCORh28Cl7G9SO/vq3hsQmmI8k0JUteLqFvrqvIVmItnbgt8tt6bqbeG6qpfc96Sji9jBhWraOmHo105DqJDBO25zBg4GCHIhMBSwQz7OljjTDRmutuZYOKIXa4ryKNoI9/aNIaWf4seraJ87oY+YO7I9BRCt36imPNaXFonxfHmWNScJ4tjfqabmA+B/MtOjgCjC/A/h51pUaQn/GPXsn5U1n8VW5ZhGCrP1vQ7OIjMLw389teSw/jz2LQOnPuY6+OtkGdwlC0+Q5Cs8inLtUzx3eJIfy6paJ9gtmNSg55tCdiOrev912YzO3rQo0YGvLLjzzbgunswNmU2xBH3+pS6IhFEsVUBZGdYzeUBr+n8W+/E+MCsfxTl58/aaSFFCLGfiLlC2IY6PmcdNM/kk/Yb1Kp+Erbpnbhv0cWu5azV4eUmnFnDFtnnC5+iPYF982q0ChXhPVmdYz2VEPiHi2UZPZD1c3ntM3mF9Grdzw/w7hH1lqfSd3zGV25/I56nf5M91S+UY+eX8h8wTt+3fIhr4nNmWfD3bH3liOvT7mlrxefgwM9XYFKP6TreKMlyRWtrV5oXzESueruiGr0AsurMCzK6mUhPL/SgUnpcyqTDBdl0WxrGyobKVC9ryeFeo0i1bcTaO/EaI7P6MBqML4h88MZ5/DI71kUJVFNsYbrqGpzNSnHbyS9vGUUcWA5lQxZRsyX/XJCHGxc2XiysWR93GcsjREe32j6KDGYDJKAwpl2WiInCbWV4lge0IX3ja0VTJuI9ZGtFazP70Q2gbWnM6bpeEH7oz3CK93wpNoN2Y1O8Mlx43WWWayIxfg+bpPksSIWt1kt+ZPGBfbCR88eeNEmhigFWThfF8eDrRIIqZDm6xhbl4b9BY6L7FiXrhxwRv+/nZBQ44mrhjbY29cBMHXFaX/R+vTGDfdG2iOmDByP4l9hB9poh7lS7lCPs0bqWFf0tRS1r6c1Aj45YH+bLZrtBeiK+sNy049ah3Bthw5NB5afXnnXDipOZsiQtAEOWkJiiSXUjGzgoDwUL2HN+XGltalw3pvEMZL2ORGcX/Ji0Hg8UgiFumQqzEck455uIjxLkpHpHY3HVTHch6vYPh5XD4VzX45pxjDf7tDWYBTlRsN5UCQKqsdjb2QMxsRF4MesSFz0DceevYrcHxvs05vHGphfxnw0j/s9yOSbIhXoDqJFM4fSpmojOvtJm97YqdBhPyVi9Zg7ajMvlnLD7+U2XMdldbkbZkk6YuktZ4yfMxzGDwFZJwcU9LRH0jkXnpNhuS6W42KaM0yvhMU1E8544PYCewxoccaTOns0i66Pne0MuaPOkPnmgj8SljzuFufoAJ8ZgzvjbqGisT961Bzrrg9CpoojjLsPFY2HNT6l2UBmuwVYjIHVZv53/1i8gvVvyTRFkvneh+IjLWnscH3anqtFU8yVSb+6JzG9isIou05tDsaPY7VUXKxcUHfEBVWNo2DoNBwpfo4oUnfEzq72OP/HDYw723ygKy7v+04mMS/Iwk0CrK5XX4Pn9H7mV/L49IPsZkriYKIYGm1+kP7Jb5R04wNvE2sna19HrIDFUfrO7kPhX2ypxliPjg20pfuVwyil3ojulVrQ3/aGxGqMsznBao6bG8mBzQk2H/SVZZG8WA7Xt/VEXf5vsgiUwd7tUjA40w3X3/TkNdlOvkrvxERzLHR7NnInpKB1XR4+lqfB4bbI9qrPgvXUNBTkTUaQRiYUliZBsW0S1ykyqUjH9vhUXputcfQkfFfPwu1vqbi+NB5O5ano9jERJUbJ2BSQBsYJMa+q7KxRwuqVMF5Il7EVtNZxIRkt2Uju8fNIPaqcXoUupSFHS6muaQUxLhzD77L9mekJdOB3X/f2QOzjUFw+7wONNHfc/OqHNUc94Jrig1+CP9ccYZoX4qvGcs2RQ5bjue7IhDd+WK0UiVBJX2wYF4Ee/UORHReEcU/H4UdrIGYda6LZF5r+U5+L1alg7+1/X6fhLU9IR+UKSSo3Ur7i3/y857TbdDE5i/OEA4KmQq8lDyP7TeX16u665GF571x4RmeidUM+xvnkINMjB/fd8rHy8BQ+dmw82TiK3c/Dxch0+HebgvPfsnHtXg6+hWfgwoxJqDTLgMX6NHS/k4mwy9nIuDWHKq1r+Jh2jGXe1SW0J38O1eovpI9+K+iQ8Uaqu72SlH5VUqF2OSWolhDTt+E6Q97aXIuz51ANrsf5aIUuCqx0kH9YB/pOmghx64fCyf1wTUcHUq26/8kzV2jHc+0s5idPGZOAppXxWFGbgisv49H/ZyJmHU5EH9E1YscS8fJ5Btfu+R/HwgEmeJyM/HVYFd/3BgxTIoKSIt0gICqoKHFm1g1ICigggnSDdLcIFioGKhaKhSh2IgYqdrdiYoKBgYmCAe+Z+bz4fH/PXw/Xta+ZM2c2e2bHWve6171P3uckaOTmQOZGIrqNMrGoMhva1zIhmZOC8z8SoNSVhICgZDimJ2PHtAy4lOXD7nIi5tdmQkSkhD9y15TkivhSJfz8fG0SZt/M5Ivvk1w4vypA6bI8JGbkISqwGG6602ASUQRv61xovyjC2phCzF6fjbkji3DKrgAXpAqhYVKE1MwC1I0ejtEnRiPBcyRG/h6D/fsJf1fbYriPORoNCc3DRuGlsg3+RNvgqtgoGH+0whcajWq5ANxYF4qNGsHQfeeHybPD4fkyFGVFk3DXOpQvyZ9C/53LG4QgYkkQ347xrpGo7RjCt/c50Ipvc3LdcLSVsljXboW7g80RlWuFUcoj0G/aKCg7W6F1egzzOo4Y7tijO42RfhbP+JwO4T9z5fTdaCboYSAjL/D7d40r7yZ2sh8OvmZ3fOhLRw4eZV3WHmEfq1Sz87R+shN6ylnT9IfssOsd7Bazk2zCsg+sUVAT+1jjEjurfgzk2hmseyjAqnpg3BxH6LwFJH7aYKu/I+a8tMHuUUDtSDvMOSrAnclAvx4GxwftJQ92N908fIa+zT5KevaHSLmnhlqyG8lXey/t0qkl+cxj5D1lD3U8q6f0O0dJ7dBeGl5tgRHFw8G1+/nXcOQONUft1sF4u38UxigMwYDLQ/F7zyhYrB4KpZMWCGmywDWd4bDdkoVDp9PhLZeH1+VFqFYsxCujPDy9mQfd+CKUX85A6Pcc1LXmQO9dFurf5MPROw9PWg8wk/Q+MreayxgHAy3W448TO/Ygy37OO8Ak9/VmHU3bmc4l/dgdS7XZsTH3mMpSJVb9gAzr11ZAiZklFLBtKQ05sIoWp6+lZwdn0tEd5TTBbwV1WaTQxjcr6VR2GY2ILKWl9yqo7/q5tNJaG/sPD0bwZj1UVyrghJo6OncOwuYgdTyYpICwZF1cm22Ij580seu2Li77qMOxXBVm74YhgxnM901vn1zsNxij/o6Aq64Jvn8YjCBLM9yuMUb/3UNgXWwGR+HntSN2kdKAPRQgVU3ptkfonmsDqWWcp4XKW2m/y3na03KIimZtp5e+R+jCxJ30umo/9Q0/TEtqdNA62BiXn+ujbbk2zD+a4tVVA7wSPtceLyOsCzFEmv8QlCoMxq8jhjj4wQCJs/XB9Qc37tHStXy/VL/cxfdNu8oqSpXaQPqaG2i6WB1dLa2ljLoaqhpbQ+seV9H4lCTKEikmQ7acHDUW0OpbFXQsaTot/T6HCqYsoPtSaVSmUUZuTrNJtGcaLR1STvpFJbR2cBZdOy6gvj/8yClgKj2ocqS4g+EUnltAi3ZEkZNCINHJMXSqdjwpnvWn71+CKPhXImm5/iCdlZ2U2vqMDjOf6IbSF5K6I4az919TQfRvYq+JQkWmjf6WdVHkvs/0/vYHuiHoJJd51+ls8Fuac7mZbic+pc5332l+4FtK6rxJi59+op1Pm+nzgTZymPieNkk8pXsjX1OW5FP6IGXFj13vWuLmNzfXdy8WIHvJGOTIWOCl1xjUh42Eb8VoTL9ugx2ZY3B6tRj0G8TxPvULtSmLYuRIMWjvlob+0E7yTewLaXFpSN/9RY1VfeDSIIJUix6aLN0HXWHhgHswDJpjUBA7BaOjorBmbggu6cUhNSAaXX6BCFgfiX4nwrBWOgLDAmPgNiwSUsF7KeX9Trrju4Za/+yimYU76PCMk3RDq4bEUw7RmeKj1Ky9kVbn76MJJtuoKWErvQk/QGf1B2N1pTZshXOEs2lFSQZgmgzxZYYJsuWFxVIPiiU60JihjykH9HFzmxFWRQ2G6q+tdG/xcbo6pp7Oye4hL8uz1CZ7mAw7ttLDv0dpiUcdlS84Q6ryx+iBex29dD5MKy/to9bDY9FMjugfNQ4Ld7ti7A43DCm0h9d+V+gudsGxRjuU9nGFiroz/zkzxhWuy5xwRnIi3y8t+QHoUAv61y9NL3zx4GoE6lf5I+t1GCSqQ3FNIQBNliHQrQzA/9pSzu5yNpezHb3X1kSW/x9721uOxrync9Pa6Rn+0pwz78lqRTs5LH9C2pIdpDC8hfoptlDahk56ObeNvBS+0DjdL3S8/Q1NOTsR63X94DHTDZ7DfXBH4Mf7FZ08D/wQCcTh+gA0u3mhf4U/bvT1xhozb0zL9IOSw1Sa05hLL2qX0IHwGfRCoYSOzp1EnRvnU4t4Mu18FEldd+ZSXUEmxdybQents8jlWjY17PKD9Dyvf33D9dOyAg+kDwnBTwsfrHowHmcbfXGjyBunrPyweKs/Dtf64kxFBSv1tYI9MbCEldG/zAaUXGb9e56wlieWsncb3rN6xdvZ78Mr2EM2DWzm62Xsk+69rEm/BvbbnvmsQngMa/fsMOvnWs9W7NrGtu2cymacq2f1v+5i9wzyYd+dX8Mem7+I/XRgBbu+zwH2Q78qNt11MlYMjcSb+MnYFTUJdWdCMOZRMLQt/SE3PADSU0PhcTcMES9DMGtQECofTwZXR0T4t91Ri633vsws/rDQdpT1Y0Zp5kameflqwSvTEsHwsguMmYoSG6VZx6TEujI9mmkMV2dDpQ5Mlmkjt0oDVmmK2PNYHi2JKtidoIGvi2ShPV0XSaZqYGpU8GyYFvpvVAZZqcHNzoCvN2CMBhaKKmNThjyeTVXFYn0t+MTK4+UMPagGqUKQqgrrX1qwThqEYYvVIb1AHJeM+2LEWGnkZPdQ0Xgx1FIXrT7XB86zOumKgShKH0nhTL0ocq72wZAmcdwNE4F29Ct6fK6DSo830y2PdipmRKAiEMfzgc209LIoalZ00Z9jn2nLrN+0Zfo7yt3QTglZ3+j3rC9UvlQMnC3stYGpwrppVR/oRFs3lZl3U6GXGLR2i+Dpgd90ufw3td34SZz/W7TQm7j5dvByDpkPcCXzYZ4krV5Kv+N8SHWSP40/MJn2t/vQ49uJ9EcznqwFU+hDuTWWzhqBIXkM9glxg6mjNS7LjIGmOwtPHQHkHEbCMX8MjMXHwOnGGHRsEWBsig2qLkli9Y0+2GygCJ/IvsgS74vDzT9IM1YWI/J7aIR9N+34PgDNjDhCF/bDGzNpdFwUh7yYHrrWauBMhBkWnBmMV4V66HdWDb8ShiB7izZE5FWFONAQGjZaYEfpoyDCCPf66cL1fR8cnCGDVx+kwboMwFdXRey2HYDghVIwdlcAWy6FTTayWN5fFg9cpZG3agB+W8rwNvD9Gy2klqnxtrBSSQ+cbZyvoY14bWPUjtMTjp86Nkrpw9BYG4aXdBBapY+NxnmIbsxE8YMcTFhcjEnD85H8oABhg6bijds0OBvkIAdZOLkmD3LbctG+pABOJoVYd9YL8WMd4LjaBcki47H8iR0+9x2H1B0ToLzWBZ2ubhjxA/j60hG6Qa54VO2CU1vcgWkFODU7GUqpWTy+5o66s/NhMqaIL1M6hRj9QDKOjcviy6jAPDR0FuDEXQfM++rAj52cswu+u7hixncPXA6ww58sD1w67YJoP3somLog8Ks9vi9xhGimC7w7wjBkZyiGn/EGaYUixC8Yl+ISEfbGH8sXROPUjlikXpiE4RYR6HsiCGZlgVh/LQIzwyZg4wEn7HzqiiWBk6DeM45/5/qeCWhq9cYLckdDgTOq5ruj8r473rzwwJZSL6SOjEB1TSAOzZiMDUoRsNnmj4C30Ti/Nhxuq8LwNT8a8319MfZ2MHzTg7HzThB/X8x8V4y77wrbA3a41uGNkXLefN39g1wwfEgA0l574niMM9K0vVA2yRXvLnrgxI8JfD/09kmuwkQc+OLKP2vRE088bp4A9+KxGHfaHlcKnVFS5IRqGXdkLHaHjHcc7ktGYkhaFJKOpuLBpgS49kvCnGkJ+CyViknxsbijHAlj8wQ8ZmP57/fKJuJofzEM9Oug8IrP5KYmhi6bX8TN2aHL/9DA92KYkSaOrtAvtPHBH4pu7qQ+Mb8of6EY3sEPy4474w3rjsz6idCyFM6LMRMwwGsSSl55QKd9AiLPOmD2CTfEh3rim5wHhjV4I2kpQULcla/bW6dT2gWL3wC7pcZh3Nex8FTwRM4FV+xPcMRTHVdscnWEx5R28jRr5Utu/lv6POcxMe0faADe8tcKu9/Tvqrmf/dwZffNt7SjbDPvw1obthGHSTgs+WHjCjq/pY6yH6ylwH0rqGhqJQXHrCK7J2tJ0b+Gxt7YSA+jZfE6UgZHZfpBzl4NWhgEZpUGzi+VxdUgbTiEKWDQL2kofVLCSf0BmHFUEcsLlcG8H8rbotBrI6B0egR61Fm0TLLCJL2hmLbZBk66o9Cz3wbdo6xRHTcS+3xHQyx4JDpaI6D2JxL31sXDLyUavvFRyNwTBPtHcZifHA7JmBBs14+D44cINGnH4Mb6GMwMjuDrLe4fxI+73dYgVGT5IqTNBzbTorGrwgfdUoF43RqEhgR/9OiFYaVwTZh/CcTzshgc8wrn2+xti4s5f/2NQfilMBQXRuCUUgiCQ8ORphUFlxMRkHCNBIWFIX9/ED/+3Lhz4zfMNxB7SgOgp+mNPmkRuLjWF7ve+2HJ/ED8ifCF2f0ARH6KR6RBAsY+iMJd5zBsVA5HWFEMGhWi0ed4KKKXJeKwZzSS2qNRaB2HI3sjUHMnGly8Eb/+EI/ruLjjb9h1PvZouL6NnolcJAnznTQ49iyVHz5BWYf20cPu48QuOkABPxwRbipc62e8UFfpBc8/E9B6xwk39ozHim+e2L/Jnr9mUz8OrevdMHrdBEwxcYO6rSyemSuhWFkZtkLb/3a/IrKcpbHitiw0X/bD3N8D8GCjCnI/yaFhugLSmuXh8FUGHN7sxZ72Ey7+e1azlSdo9cnL9MLoAmUv2kkyCxtphNdRWvakgdy9L9Ct607gnlXd1xtbr7nCZK8rfucAduc8UfXBAZamdpi4xgOb9ByRJvz+/OJx+LrRES0jpkDkdyS8+4TBem8y1GynwF05C38Xx+Dx9ky8nZeE0tpwXDmUiI9d0Tg6ORYzZiTDtm4yzqmHoCvKC02hExFxzp8fC/N3XphxPAA22uFwH+YH/egg6K70R+d9X/zWCUDYNRv4GQxH8EVh/HzbCq83m0GgNhLOL20R/sQC3lGjcG/iUEysMMenllHYvmYkBhWPxnzdZfwa7I0FuDXIrb+nL9fQ7RfraKHFSiosPUiJMdWko7GR1EZuIaNvleT1+hDdubSNbh9aQ3cuHiB9u1oyuHSa/srvoMzMw3Sj8zjRszX0wHcvWSzZTtG622jbr0M8Tu3FrGbOc/6td60TudTxcAVVMovoS58llF9VQW1/55DJ6fnUZ1EZpUyMp0515j/M+//HulObPelqzwxyiAqjd7dc6JGZNxl896BfskHU/jyJ6uNiaG2tIYqT1BEirYP8g6YIKtDBWwtDxI8YjEmHBsNwjw5mdqihWxgHeyfqIG2qPq60GeL7j3gI/GN5zqeX61m4Ig6H30XC1SgcGZMTcXFlOD67R+EREw2FhDA8D43BQHvwHNO4jQIslXTlOR+OX4pY64RxsnYwXTIaRwQjcG+VMAb8aw31GSyEYQiki0ZTSmg/mrxKmT4MNCGOv9kxUZnmnx1Flp0D6IutGrXkSVHz/X70aZsa2fsr0hh5A1K4UUbyQjsZyq4jbiwfxG6mL/JL6P2JpTQpZBWZi5RTXVIthZquIeXIlXQ4ZA1tnbyEEscf4uv0jn1v3YvsIboycy2VLdhJ6XdWUajjOkJRLdV93kjSw3aQl1sETT/qS6O/5NDunnR6Wx9O2souxCYU0D1hv++sdiWnnnBadd6fWOlIuj5wCr2JCaMl8gMoWtKUmu+qUUDpEL7OTS9bEjWTI3cXJ5IR1yOlihF0STCaVNu1aNqCYaQdNZg2zTLj27RI9SOtMQzfJld3ovkoijDypR/mdnShJJM2rwuknUke1NF3EpW0E4ke6of3pSI4+0UWNnXKPKY7JC8FuzZFob2Vx80HoriiK4UDQ6Sg1K8fklbKofRxf0y1DKOZM31op1QCLd1QRnuOz6TCqOkkoFzKtl1Ib/dNpqHnYylXJoeUB0VRenkxDTcoovAjWewW1SI2MO0gWz9gL7vHu45dsD+DdSjZxvr/3MYmPbVjR/3ex37atZRdXr6EXVO0jzWtKGfLBirA30ISyuv7IWeUPAY2iuPVV2lMC1aAhKw05r6UxvH+4tgZIcV/3vlJiHk3DYB6/G9KnviNuBiiN3aYPfsNXXkiiRtl32n/vDYamCeCq97fSc6shyoniWJLYSdlhdymX5E3yM7+BNlVn6N50efo+e4mslY6T91vr5CR3wOaHXaa7q+/Rs5vL9GaaWfpqPh1vq0BO37SmUd9+bgljZHhn0FaSxzqV6XgFfuRaIUkTouK4ehIEXT97QvbXSK4s/wZcfe57PpDwVVv+DiHe876B6/J3O8ztR95TYVnJJCl/oPMJL5S7KkfNMflDb29FguT9bHoOBIJ3TMx+GMSjfRbCWgRicVg4fV9oQmYtDAKZVWxCAyMheWHaCgLbSjXFvec3PNxbZac7CLuGcZPl0Sw7zvaO6KNfmyXwAS5r5RSLILO3yIoH/WdbOdkADcTkVmUjs55OXBvScFYQSqU3mcj0iYdBTNTcL8pCbseJmH8ghSYIh3qqunY2JXG4+s+eQlw04jAA7VQXO6KROzpBPh2BmGQeyomDInDrd/RuBuVhJg+QlsxNxZb3EOwerI3rm/0gY6IH9TtPHBBxBdHVgWiQXkCbtVO5q9FTfPCRK1J2CXrjXsb/WD93A9blYPwcfdEWKYEY/yhUFS+jYD94klYcyoS054GQS14Mu4khcL7xGQItgTi6+BgLL+khE07dRDQpYKVZ+Xw8rEmNv9QgWmAPEIUBmHDVTWsFNGF1nwNRLmrId9GBZoSyrxP5vw054tFS51RI+IKo4Usktd54LmnPYYcsUOs9wT0ZDkhzXccOqaNwz5lR3A8cC8nvPHVMTqVepmfay+O1lH79QvE5J0i0etn6bH7OcobeJw+5Z2kGI1Gcl09COdqB/FxVb9HSjjVogiHEbJYl64GuSg5VHYpQqpRBe8zlLDvggrovjLGrFSCuMgzSje6TUOi22h61SNqP3WNLoacoYyUNhoadZFqq6/RBrlHlDD0Os2Na6bPho9I9Mpd+uybB2MmA+XGBXx8xOUezr7Og1ZSEaapT8P0T5nYsCkbPfdzcW1gLpQ+FML1SQH0b1vy8ezj6wJU1A2HWH8LuMmZYvEYKzCDTXHAxwLsLWs8HmeB6IAxKHIYhe5Koe9VWcRe8y5l5R81sapZc9g9zxaycSul2ZqZR9gYlmXTh5qxNVV7WG2XRHZrRDW71GkL+8o1k/34RQXql5Vwa4sexBYZQbJWFxEVKshYo49GKT1c2aqAN9s0IblWDfXX1LBWGH8aD9TEu9NJKGqM5cv3G2nQvJ2A4KsZ8F6VgCsqmair+e/7t2/i0dcoDs914mFhkMKvvSCJZP47bu1VliTw669fcQwyhWvTqjsRVpSI+XfjYfT+v/8/8UAs5up40/niMvI4H0M//IPI4lYZ3Ts8i76ku5Dr1xJKmZdLK++X0pM9M2jv+0R6UZFBLk1x9HaDMvQy1CB1Vh6j1qtifac6Ur/pYNtaRSzq0EarMJauXqwMXNVAdOEgtE1UQUy1Gt5Yu0Pzkje+qXhgh9Z4HHHw4/mi0POuONruiy6BDyKifDBHeiKMrnuiuZ8X1qp4CeO6jTwHzQxbSw0p26lebhW1XVlP6sw2mtq9maI+raa9AxZT3btKil1YRfOF2GeCfA1x3Dy3hlYLYw6Om5/drMrz8yV2BnD7bYBN7/Xx2VQJgeVakDmshXwrbZR0GiJkzQB+DZoXSuC4Wz9+DXLr70e4BLosFHHGexD8xvXHhMOKaDcbgB2fpaFVKAcpwzws3J6OYw3ZUN07DYlaebjctwC/Fxaij+tUfFmShXKXDBzJz8GX71kYJJzPeUvyUVimxgq+ufI8WP/bt5jSC/H85+ialYzCduLP24bZ8scVF03YwONyrNKhISyHAzh8densLB4PchiNw2ejA5eRacBKutqwiGYcyyORe2W0b/48yrVfSA5DltOaN8XMxYxSnnPz/naRb3NepiF7/okkI/pEjf266iEze6Amk/TiNvP9kh9zYPRS5u+E68zshFksx9F9Suph+ltEs1xd7llbNgazr+UYtulpKrv57hwma50iO2mzLqvwRYNdrxTHXoodh5sWXtCt8MX3IjfcejoeRQ1OKJcej9VqLji/yxViD3yhoewBgz4ToOQ/Hi/V3BCZUc0KBv9gs1v2sIeb5rCX6s6yab8v8ucplqvYwWatbEL3c3bejYusdt8GNufIZnZp3VqW45fGa2kgdKoRzy89CtTi+aVRrClWlmnhaqkaNMW1sOODJmY3aGPeLj30C9fBiF2reHz2o30bn5vhePBRNcsoRXYj7VLfQMrpS+nLk+0U8G0duYVvIDHNLbShcA2VSbrzfLfWWzdcLQ7ADWN/MM6T4T9yPJSlhfFYgwdeRrvDxs8H5TPdUffTB6PnT8SL61/I7/Fz6qh7STv69pDewHbqP/wvqQ35SsyZHjrx7RN9bn1CG/60U5JeG837/IkSD/2khokj8cPRBuYRTigxtIeblROuV47BthIWhpV2yHptgcjrYzFsKYOEzzboWGSPzG5rtLolYuPMKTgyMgYq5rG8r142NwldXkIf9zcWph7JcL0dA+ZqHJ5Nj8Nu8VhIVcTjju013j/oqzbRuXH3//mHyogHNDP7Gtl2nKPRSy/TjJEXyf3kdbqcc4vEH12ltNvOPI7kMGgv9uRwpJRBAJ2U96aZV4fSqmSWTN8IKOuyAz2c4kMFcKfgp2owWWcI2WnGOBxkiE9PhkPZQg++Qp9395YJ6p014Zc9FGsSByNivT4u3TNGwUtd/l24d+Teba5SFvRmZvKcHVuQgAkJBXCbmYYl1+LRppcBlQWJKE5JReWBDNx5lEaV9XNovX8BbQ2eQNKfkokyoslzWxRdve1Ltc+m0l+NWVSUkUVh9wrozop4kqqLpiolbZSFmmB9oTbGLtXH+kAzWBwYihX7NHBA2Qx5GUYwGjkYRenCe27qwYwMsf69gXA8GNpvDSovCaOTEoHU1ymE75crnZNIMG4iPZWzoG7jANqz0pWCGt0I7ydTpbUL+efepPrXN6m/zy06XfORny8rc9+Tjfc92lfXST/r71DMvXvk8OwFvZe7QyO6X1Lb5heUfeQhdcQ9J5MtV2mn5g3+f3DzLvHULXpcfJt+Dmyllpm3iFV9RF0D71Lx3pukPaeJlkX8t245DoSLj3rXbWiGB5xbnHFNwQ3aab4I+eEONmg8hu3yhEapKwQuznjeMQZKOxmUNI+F0XxLeA4m7NB1hs8UBiM8gKU3RsFsqw1u3mcxtJJB5Xx75Oa5Q2OWoxCzuiN5kxMWTrLH2sF2OD/dA6LXgI56JyQdcsam5/Zo++OCG3edUJzthL+b/ssHRG9Rh8psLT4vwOUIDI9qodtCC7GWOph+RhPjE/77fHWiJhw0tHn/t79/Ac2PdKKnJ5zpdN0U8luSQ3GPBbTlcgRljUohZctoOvg+lSLuC2OkYh+KvDuZj6eOZS8gLfXlfIyzTBj7cvO7JGAWVfrH05mwDFrnvIKOmE6n9sA5pKBcSt1n0kljRSoSV2TiVJ80CHoSsP5jCjbXJePQ92T8rUtEy4h0PHTOQJdWGu5apeOnSwr6vktGq5Ur+9DwKPN5tiF7pdKZXfe2npnm0c0wiiGsx/4+bM7GvmxL6xGm5elLZr68CussGMQOW2vC/m98tMPAjlpDRlLJOhMa9lo4tyfp09BCF9JI8aUDuxhaOzmA+gW4UeK5sbTc0xMm/ezhv9YFlZ8mwGzHWBysd8VCswlYnTkO0nkucCqxw1ojJ/SrcMGZJ654meMOLu/am4NtCX3FczYSfV/S7s/t9D7gAaU9aqOjITfpkOZjMr7fSnv0m+nw+9c0vDiT/q7KI7mCxXyOeW35MtLvn0e/hH6ruHwhGSbFkMXqclJ0nkUa6jMJ2xdRU8cMPk7l1tK0s0P5OJVbS9w6ilJVot2WbuT9y4gELe70fKY9DR0zhJQibahE1pTElhvQsBPK1LZVhOSWylBwQzcrHqNPO6JkacX9/rRityndjBAh1WoF2umhSFUafWnDTVX6HtiH4n1HkdRRHRJfrUwK/V2o88QwYqtE6QKs6ZStNg367kDR/laUVaBHHsJn2j9Ui66YbaabQ9eRuc9eMltaT+uWbyWDyg107dchivPZQf6e6+iFyhbSnFdDjm+205zJu+hBcy3JHyLMOeSK2Xq2OGgwhl9DHNc7ItsKm44yOHrXDd/DgV2/HWD7kLCkQYDF11g+7ngiEyXEFiF83PFcNYmPO2SG+CMmKBpih4TxjBAP+qVEoakxBHpV4WgyDQHHT7TExfD8DYcrOM5miUQBXehbSoW+cbRYdAYpGHnT00XRFPUqk+42TSGFzcXE8Wy9nFv1Qze4JftgRbgPZpY7ocLIG7Y0AcZTvNCvv/AeWQ+UPfcAE+6Bth5vNFsGY/7hAD73sEYxFl0BoRjw0Rej9kchONoftCQcJalhUFXi/GoobMYEgsMcHBbhMMjHGXvYiXrHWdmPjWz2z0z21cE7bGlrOXvUsYwtP1bL6qhOZ2U817HaRzawFQ8qeD2C+Pgyurm9kl50z6TUeQspo20lDQpdTEpT5tGq7kKqO1VKeaJl9FFkIV19t4Qe5LojugLYLe3Ax3m0xQ6cz4+2ckfXNjdc8xqHR7sEKHBwRLapI1xznfCivzufuy1Qtcdq1pXP3XanOfH524fO3riwxRMzld2warUd6jqd4dHHFc5rx0HspSc4jYVv12R+DRh/z+TnWexDbzrbNptKBN60PSCKtun6CWN/P5qxJpV0wmOpWDOJlKubqDP/LNm8P0vPHU/QwbxqUshuoEdDbtCLJ3uE2OEKuf3ZTotSGiin7SKtOdJANbZneU3H7JVTyDBgNt/e6P0BfHt7C+dQQJgv2ZvHUsgSoQ0cEU5Byfm05FQ6yR1KJk5zxGkmOA1S1Varf9og9Xx7nM0Zhg32VshRtUL0qZGIDRPgW5QV2EwrqPsvY77/uciIV+mwnB27liXFWqocYQ6JtDHKV18z09dtZd7kqbIt15uYpD0NTOlzKbbv/qPMY6unPBaU276CXXpm7T9MaK+6h91QsZwdXvWMvybzpYbVu7GfHfBoCbtT9Rib/no+q9zaynJ4kvuew5CRs/6rXzmwgv2ov5vdMryZdT99gt0vsoNtiq1kFS3L2BGvP5KYzzvKOPWYIh8+4o8Nnh+p7tETmn/1KQVe/MZfC/7ZSi+cXlEy00y4/Zo27zKFvLQxJFVNURtjyecuWmIs0GIwFJYlY6CuaQrpPyY4JjoMr4T3dMibY3PIcHBxzaO3RZQ1cQklZq3jx4PT3VS7raffPxZT0+R59HvsdApaNoeyGxeSV98l5DFjGXEcNxf7n1R0RVYV8bE/F/e39bVH4TBg/DdAShjrb33hgF+7xkKyfSze2QHc2ubWfG8MwcUTHB8Z+TuTtnQtofV5c0kQtID0GxbSs9iZFDBqLtkUl9LKid4C5+E3BTPs9Jm9nfrMSbF7Ai4v791xX6BmKCLIjWm13fRXh8nJKRckhVwU9Am9Ipg43lLwXNkANc+GYkHYYPR3M8Mm1dEYnTMC3ff0kSNuCZ2yIVi0YDj2KlvgUb4J7C4MRYaoGZ+j5Dj6/7UTXJ5Sxc8frEYsXilOgeuvSBh2xaJBaMu+zwrDLblIdC7VwBxdDWyvMILXR6HvZzT5nPGSr/pouqCCPZLKyCrShdwZNVgt1cZQZR3MkFDnc8VT72v84zY4noPLIXebqOK0mia2BWtD57AyRgzVxKtTGtiSLIwnlmqiPFWHrzfIQA0fDun8q7d/mS5eB2ti+UwtdFQrw0pXE48rNPH7lDrUv/+Xl+Z4z4dJqjyPckdcnudSRq5Rw6YFctA6Pwi7JZTx9bsSNtSr4ELmQJxtV4Z1eJsQ9/2gS9se0bSwD8TlGzuCJcAse0yW20TwzPwvvbz3gQQ9v0jhxDu69/UDyd/+RiL/88fFgBaaLrYi/x/+uLE7EGkLiWaGH7v4Igd+/KIcR0HQaA0fWXM8uumA8aU2GCpqhbXDBLh0fCTvf3p9UYnSFOjKhODqwSTcWxWDqb6xcL+TiKK4ySjfEIHGCRFYLB2B0uJ4JNa3sEft/7IjGyXpweV21uWbPCk5/2JrLrWyfdd2s/eafrF7tilQbcZfNmriV3bjGzHq2NLBXrpWALXl/3FEvUXJovDf+XuxPP7od74IhyqK+HPVxiL0d9lLP9u30rHLS8lYcz2dyF1Frv3qaVLNWho1p4YWyR6hab+W06ezW+jYtU00RRj7GS3cTo/d7Pn4bzIRfFfY8XEg5x8+bBDAscINEza74cY5Z7RcdEPGy7Honj0WKSpO/yePPi58AhxnOUFbww2GG8Zjh7bQt/9yw2I/J3zLdYHrSHfk3hyHv0Lszc3jX4qa/JyR+KHD6xnCqozhGKGK2l9GkJmjhwuX1SCToYtjK9RhN0ILu+fogsuP3fGzxoCn4H31ZBtrPj9W7j0OZXp2UDkNlMpawT6cga2CHVqE9j1+wFh87W+KmfFm2O1jg5XbR2MYWaF4kzDmOmAJ2aiRGHLEAAq7R8O/fDjGDzHHpm+j8ThrGP+cvWuPe869Hqb8c4aOUxfOb2MYpRlAPdsIK4RxnMtiXSgU6iO1Sg9fMy+Ss9ldSvQ/QQvWX6QepTt04sUTatE7QUdP3acVC+9Ti8sVmhbbRLEhl2m17GVqCblBqz2lscv2D213lkHEZ3nIRfTBUoEEFBPl4f28HyITRGFWIQaNOnF8uysJu0JpPPnVDyHSG+n0uSO87+z1mc0qNTSnrIZ07bbTW6OttF3tPCVs309MwCGStD9MVwJ3kG9nGZ1oWExWdzbR7+EbyLGolj73W0i1zqvpxfP1NCByJkmNqaHfO1fS+LHCeTN3IzHBFTTmTxSs1kzh87/S+yN5vYFEeyKc9cPgWD0FA4cl4NXWaOhlT8HpkGgcORCFN0qxiBfahQUPlPl3czQaiI7zargrHHNRSzmUn1PD5P4DMbX/IMwvUkHQZ0VcFNq31VMHQlu+kzF+Wcn73F5fu3LYU2b9Byl2oehn5sGE24zn8a1Mp+IF5nbhA+aOxGPmp8M35sLMcWhc54Jv71k0KjhiqsNYtFt4wtnMAQ0xLtBaPh6ZZXYoSnaB/DAnLKh3wMoWV9yfGoWq7mRkF4dgYnkQRHOjse5uAmqfBApjnyikZyZj28wYBLyOg1JUNNo8wxHoFYWOkDWsX0c4u+tlC6+FPvNpEc95Fdx8wuqLp/HnUie2szsSEtnDCzeyEXr72Owr89k7G5+Qn/4dOtjxjueTcyfe4PObZ/PaqDj5IllLXyW1X4/pgMd1ujmnmZZ0PaLpmnepZ1Eh/5xX5+fyNiCmf84/O5FbPw0Xl2Zj5dFURPzOhu7YHBS35KP/vKl8n3NjwY2BWuBAlM6UwaCTcvi9SRWrvWUxsq8SkhRlcS5WDo0PlLBgjgJMtiiB85W/FVp4jRvHoYnkebGbskzYZnEHZp61G9smfpIZpKjAdu5WYW/e2cGUXpNkZ0i0MPtuvqYvA5+QyMHXVLzoFtlPvkjcGvkh+ZqSDp+iHd8fkbj4YzL9c5O61z0njS9NtOJdE+nYHedjDgOJKyTTcPpf7FE29Aqtm7OXMHUHvRWuqQt39lKFRQMZVZwgy8f1NOa6GDjs05jwhb59+spjHw73HPvdQ/5jW2mkcxd9Sn9Jhz+2kUvwD5p+5D1dMvhBXL/Ui+limoQhChYbQL9yCHJ/aGPSO21cvTgYe+LVUCdrDEgaYG+1DhZ/MsR8VR2+77i6XF8ea1fn63L1ZCYqoGWmAc4bDkLSZg10kxay4pWxw0wD4tdUkeP5ggqvtFCxVydxujMd7S7icgs1TztoyI2vFCZ+nzZ8+E6br76jQSXvaee67+Tv10acP2H3m1GMoSLvV+5/1iTOt5gP/smenypFHffVyS3PhKxSNWjJM2W6+nMAFalJ0Zx9OnRG+Q07+3kb75Mkd9xlD0X1JZcNwhhx5Wu2Tvj/OkY8ZBs/vmHr5ovSrNQ2dtEBaRpj1UzaZ9qpfNYnUt/QTAsDPvO48ebEFzS27hk5XH9Ci307yeDCG5qt/pZGurylVK8nZLs/HutU4nDyaQzU/8Zij0kk1KzicE4rHutHRfHHY5kROLomlj/ftTYWvxXjof9pKP+sve/IPSv3nHleZrTw3h/2VZsWuZ7SosZuecryNaTxs1Vo/3QVPr/iqfl//eaAyfkwPjsNczOK8XZLNn/tTOZU7HMtxMFtxfi2vhAmXllgU7IR8WwqglUKkBpYiDFXMjArtACGFrmIvZeODfJTMetELm6V5uHz43xczc/mcxtczoPLddRW5UFSNhM3F2Th1ods2Lnl4v7ANGRJpSDjVTryRdPwvicDx/tk8dqXqZfScCg9EZYPOC1WCq4uS8TDk3FoS48HG5cMw8+peOuYjDFfEjHZPAGtbfEI2ZCNhvpM1BllwutNAfJ/5aLfjwIE3cjG3rapOPgtB5f/ZELpby4u9MnGtOO5mCSRD7V9p2jlsRo66nWSz1XJzdtHl4ftpwXTrpP67WN0KGYXmTbuJL1he4Xx2WEakXGCthk3kuyEr5Q18i31PSaKEaNFsGhJF69LVxIXxbTdP8m5roVOUhf1d/pEHzJ+kOvIbjo58Ts9HSFGHO6ZxmpQc8gA6sU98vfl6IiTOP+99+GB5GIpSrMX96GmA3L8tdmKhTyntMPhv3Hijty1yr1FfDHTzoGEWSqqL2XzJaN/PrZLTwWX1+rNcfX7PZ/l5nWb+yW2eGIYe7L7Cvt67yHWZOYFNrbnLuv3bg9rY7KVffBpO38PV5erc6NpHbuPNeBtdpz3CTZMPp3NaKhlr3eOZU8bzma3j9zEmpjNYlVUNrFFyYk4k5uGRyMTkDI5Fpr58TxvW3hzCsK+xkFsZzI+LExC6+wkLHiVhGj3eFTKJEAkRIClssPhWWMN092EhGOW6Bptjd2JhC+tApRYWuJqigUSFlvCZPYYXFSwxeMYAR+3f3tgjT+3HPn4vc/VsXwM/+z6OPjUueJXuy0CDAmZdnZgTO1REuaMbmsnVPx9STtTr/M2ZsHYD3zOsjWqifZatVPRwWZqzWiiWa436cmVJnqm+ITGhD2nG8nPeD15r7Z8SkQncTqBRJM+uHLhLWl1SiDYups+VP+ignGicPX8Tj2FXdQs+Zu4vVVMTCKvf19uEQOXnZGIak3Ei5+x0NeKRaNhihDDRMFJEI+Cynh8nhsNqZXxcPyeyu+zUXPLxJfR+f/22Tw8lgFTob9qqUtHVlM2fsXkoGFYBrzMcpF2NRu3n+ciXT+PX7e/lYohsbcY8x/mI05yKgY4FiNMkINgqyKoJhVi8qECiPcUoUJ4PmxUChZSGp+D3zswEQOMEuH/KJX/LO6dhB69dKiKJMGjNgXtkcn89d/SydDxKMSekCxw+Jybn7PyC3jN699BxbDZPw0zhufi3pQczHbJh+enPEjnT0VpzVRwvp3TMPXRP8v7dk7DxPn3PtFCjHj/JA05c446sg6QbtQxSrt+lt7uOU0qSy/Tya17yVXxFMXqbOU5RYvxtfRcejf1KVlP3aFVFDrpOJXq1pGG4l5STtxHXdabKHJdLT04sZxf7xy/6zO/+t961/+zhEb9OUCC3TVk17aJptIO+lZZRS4jNpFm6SY6on2Sb1Ns0TaanlfLt8m1d+LpQdI5W0XFR4+Tu9x6WnO/lnxr95O9Yg0Fjd9HQ2Y+pfVNb3nM24t1nc0/UPiK2/Q25BmNuvORPAqfkUtAKz0xfUldLx9SttQz2vwmjO/bVV9CYbwr7N9YfBUPQsiceJS8mAJm1RQ4vU+A2Y5oWD2NQr/saNhodxCHi02qRfH3niiPXwrTJHD4Tiel20phgkwPOf7ui9SWPnh8VQSnF0hA860IZIxf0OkJXbxOw7zsJ7Vsl8IiiS6at6GNNJTFsbbfB6qLk8DMq91kNeMrLZXsoa5NX2n63uuk+vEG7/sq8y/w+GXrlKPU6NFEU/ofJ6lh52n7mCbqu+QCnRC7Tap512jqmAt8PlrxdSU/Htw48GNgV0sTrpdT6PV9ND14OU0pqSaJlBqaemk55Y+rJvv1VcTl30WiJLFkzEA+/z6qVonPv3f2aMMgQxvDFeVgkC6Np7MUUH5QARN2qcJmrfr/0QFyXIPRgkk89+BTHoERHZNguigW19YE4/3lEMzdFglHtSCh7wjj+yDncDtVHhbFmnhRXgM/MO0DdQ4Wx2eHn3R07ns6/reLOr98pZykLorP76aZ6CSuHtenXF9y9Tj8ytW7dkkUlXO/U+T1t/Sx3xtSTHhHi1s/04wvHRQqjPe5/YUWTLugdforAZcLCJMvZDhM330ogdn7+Dzz7FMq09J9WtB5LZvJWmPO1CzKZLwyVzGcdoHTM3A2u9dWf/GwYM+/1GMn/xrPpn3UZofWrmeHWKeyp64GsX97ctjaY3os52M5rWOcXiBuzIjgtY6cztHqYhRu7w9CmVIkip/5oEYQiMf1Iaj7GYinMyNg9jwQ+2RjcGlCIAKtfDA6PJjXSz457ovLcf5YKsQuXoMiMLEgFHs3h+C7XgC0xwX8nzyQwkNPsDZufP7Bix2PzdLuqDZwgbmLK46sdsEwSTdo1I/DMnN3cL6V87ecn72e9Y63v3M0HlGx/Vda1PiCrtY9pTK372Re+IqMV34g433ttGXSK5rd2pfPXdiVSMHBRRbJb0XB7dWQzJTFycWSGNL+i/y9eqhCTwStwyVwKq8vFpn0haf8b+aN1Gem7tEAXheyoeUWw10btGAAu6D5N3+uE3uJGWbYwUiW/2Vum0qy3LXl58Yhysee503F7rrAbzD4/QGjDzjjoKQzYvzcsMSHwbPVY+EaPRY3dzpg+3xXvMo2xynfMbgVYMnn1ri8DC4QjNmRsFvkCN0tlni/2hb6GxnUHbeEYpUAm/vaQNsqHaHpsdj5NgHpG/MQGJSI9xrp+NqVgV8BWfhbmIjGS3EoSUzEjPxEaLmnwjw2g98T6b9yKMTnmfN7I99KGYPbK3npowk2ntHGoilGSAkzx1nhCyQdGoLWR8bwEWL3wpfp+NETgpt3g7DYMR5NK/xxpz4BkkIs9q4sCs3TkzFwxiRsHBSOYvFYBNwPFeK6RHB9yfXPa5GDDNeXXIzKfZ5x7RTzsd83/jy5+Cbzx+wnc+jnCyYt/Tbz+P5nnn/k9t/2rol/+2/jswViFc7MoAksI/PZkjF6Cmb2OQnG0kaW+ftuIPPj4hCoP9SFi6IOpqcYY4JAC3+/mIBGG0NWzAhhP0xwXUwD82/pY9BZA3i/0cP8N8Y83i0yTMLmS5k83q3STefx7rLqPIzOykbO8DQsfJeMh89TsRTpqE7NwuppWfzc59YEtxY4zTA3t7l19bbbF/cvT8D4H6EIZnxwuXkS5r7wh1yANyQ/+PEa8U6VaLAnA3mtOKf55riDgo3+yJsdBMfP4XhUHY7DZ8IgZRqCy3cCcU07mL/fTWivpkv78fU4fTJX98ifSfx3YnWheFvohxW+QfznN4cm88dz3+NwoCkKw8oieP8yfHkir7Ez9orDs19JOCibgFmRkbh0JwFnamNgvTmev4/zXb2cjXvxOSpW2MtrysKO36Y14QdJVvI8zdM6Qm92HiUtnws0pbORqpafo+dGaXxOtLdPuf79dCIP/ieTMSkkD2oVmRCpSUX/LZlwl0pFlGo6Bq7M5PcWcnsOe7k3joeLNLXGuXeOaDlnA90OFm8WueKZGzBjkCNqmxxwegJhplsXeQ0ZgB2B8vzeLm7/GLcvq8dQDDdU+iJZTgynFw9E/BgZjG3qgzcb++PbNlG831LAxxoF9/7bn8Md1XULoJFQxJcrB7MwOCoFFh+z+HJ/Zx4+xRRiwPJg1Kb4oLEqEN2pvtiiM47XQC1sDUGfYePQ+HIixpZ7w699PPSS/HHacCJGGPqiWFmL58uNVunxGitOsybCDIbIEDV4ygjX2a/BOHR1CFR0TVBnbwBNTX1Mf6rD339B0pjXaPVqs7i6hTpqGL1VHwFrTbC2RBt71hvipow+8t9owWSQPhae7AOOO9v7Th7mu/8fDi35ugyYYBkUOEngySoFPHeRwYB8GUwcKIvf+VJ833F9yvUltz+O07eeWfCDNj0Rx+S673T/YTdtavpLowt/0pedPZSxspvuO/bQzw0WCGodzmNz7wPWyP9jCee04VC4aoWnky2RaDMUT2Zb4s7QEdirPQrMujFCbDKK11jVaSVggksU7AvCeY3lJoNo/B2ZjNyHQQgrSoV0VBg+tUeiIS4RYrYReLY1kbdHx08FwHRVIm+XOF6Ks00bQhIweEcEys74olQ7GkHzQjDYOByeIsL5vicUSzs38PmOXhvTm+84ndSPibw4SND/vpSgbosR4/d0uaD27HuB/bl2wR3NQgGnTVR9kYC1nzP4+cIduXg66dJUvqSuy0BBUSL2/8jgS71/LrbGF/AxeHtw5j8Ou8a/gK+3flcxHI9Pg5RyDsSkcuCzPQ9NCvn4K5iKDTum8jr4ZYfT8XxjAq+DD540hdfBFwfG4MzqSFxsTYbK/hT4nEhAzMdEXFCJw5DGWDweZ8/zg9y79WIJzvbuOfhcEOl2nVmgso1xvDKNidi9h1mhEMrIjpnGxIstYVT2pPJj4VSXwnNovXq31R+mwHfSVGB9Fp74ZsB+eg4uHE+H2+VsZLnnYLX+FFwOSEKxTgIcHyXh0cN03h/tvyKM0cUy8Ox7IoblpKBmRDJawhOx81gyTm9KwtkXE1H7wheNU8NgkRaAl7qB4LQKAx4GolFiEq7TePyqD4Zrgi+OpfojsSSQr8ONHzded+c/EHDv2JvvGLxAigl82GjzskrXpu5DvQ13Lf7vclvbA94C45BRAi4G/73n0f/he7ichHubDD0Tf87W7/rO0oQn7J+Yl+yL2e3sVq0WdlfZJ/a6dKjQTsTyuKdRLgA7hJjpQV00RFb7YcuKUAxJjMFW1yisTIjE3cxwjGgJQentED5nUMH68RpjTkd2E1G8jszygxe+nAmHXfYEeIsGY21zIL7180V2fCCUB03Ct7n9+f2htbv6879fIKXfh483B69QRMDifrA6Jo5du8SxZb8EJGZL4bKuDFoGyMBPVw4B5rLgcPwCf0V0LVLgdXIaRjJQeKoC3T9C3AxpnM1VhMbf/ljRKIucdkU8f23J7/O+dp0Q/kbwb593o8MY/B3niKZsFi1VLlARdYS5HwsdY3uQOoNcoyHY7Tacrz943zDcOzeSxxgdhcMRcsIMt0eagkaNgfPYYUL7Z47LKywQP2MITrsQotvs+NzDLCPif+tiZqkr6ius8eOOI/bUOkJkry0+znaAPVhENzC48ssOsn2t+f1xnI6C009w2gluz1xQshV8A1lkf7QT+js3OJU5oPqqHapPsrhy3xb0Io3nhTk78TYq7x8vHPk0DasbpmInZWLnhyQsa86Cv2cqCs2Efqk1m9eCcdo8pm0kUDya1+ZxurwbAUMRFsqiqmQYGp1toW1mhdf3zKGZZ4WOLyNwznctde+bRcN3zCFV4THuSAQJLs8iBd+l9EczhbQzltLwkixaVVNEEkvKaJxRCZWsLSPOXvbaTi7v1MtrXJW1hoGoM64IrBE0X4CgI4Rjh6zxazNh2gUG3N7wZ1uusbK76/i94Zz+hdsfLt+8jv0y5SfLDK1nnX3vsRcWPGPVE46wb/fdYGWaTrEcruPsEtc/nP3kOH0O19knpEJ+eBxaKB3MjzTMuJ+M1Kh0BBUlwcEgGftFnpPlwnuUPbqN6uQeUG3VNZqSe5b+2r+lHvsLJHnqJs33fUxLRG/SLaunVBP6kBY/u0tc/JayXQbrpmvycVzVQg0+llvnrws2VwclsTJ49mAgUqcMhOrrgRhfpoVTqWr8ngVuHwG3h+F8/kMaVHaLkHmLil6/oV/Tr1G951OSjH9KTtX3SV6khXzOPqZFhx/Tp3oTpv+p3Qynj+Xs4J/CvzwOzZj2RbCy8DbT8LeCmR/exDRcO8aM9spjVhyoYaRPljK37lygoW47eX6Cayu95yC9vH6EDEuFsez6UzTNqJ4GrtxHOxfUk/nd4zT+3GmqaThL64558lh3v8lohrNJXPucLT7pWye4vWSFoG10JSMyq4zZLRnDeKQmMumtfZm6BQMZZuZrOlDdzO8h4d6Pe7efaTdp1/g3ZPLuKt1a0UytB5/Q1AtN5Gr0grZEPqbu14947ct3l1lUZpzOa19GJMzi9S8Bx7LpB7OQ9t0pJTpeQIV6c8nEWjjH1GeQS+RsOiFthtOLLIR+eQSUT5jyOg8vSRNUvBwKh1mmqK0egm9Go/C2Yhhc+ppjzt9hsPIYIrTLY/h8sfE8N/73NbiYh/s/NIJwVt4GPj8tIG7jBI9uG6yJZFEaYYeEQdY858VxYRwHxvnM3t8Z2ikhnHNeBdjwMA2Jz+Ix0y8DJwWJeNWcguleGVApl4eGuBje6oth4B0p3LDqIvvhUmAE/aEtvDb5kgw8dnbQm9NieLZGEi53xNDS0Q9puvbUunAUHd2pRcFvPOngaDsqvRhFX9tH0VPbENr2w5PaFxmQirEzGYZa0pqvtpRm6UncWHHjx40bN196Yxat2T8EdPwOc3LkPuZ+STVT1XCSkRxUwgz/sYiZMG45P97cPPteks37Im6+cf+jenGW4Jy0jeCyaB7jLbeVWdXXidHZIc+o6scJ/D+3Czj9UmL1RuJ+P4bTL4Ws28KP3xLp9TSqeCX9tF1MdnN2k8+AtaTiuYGGP60mXFjO7x/ifvvlf/ftcr8BI518hCq/VVN/+4PUc2wtSVXWUN+mXbRLeG9X0j6adS8Pgs0ZcOjI53EId5wvjHcizKfxRfJCNu65ZMNyaB40/XJR3FiIu2aF4HipN6ejIOI+meelVFOieV7qeWIAxn2Kw5TfsVDSCINZVgwk9wjvXRyGpKlR2FnnA7MbYbxWoFcjwOnBflf74Vd5NMInTkbY8Wj8uBCBzReDMD4sHIvUgzDpQgzKj4Tgi7DOqd+hOFgwmW8/Lz0MgYNDoDk4Bld2BkDsVQjmhf53n8yKCF57eXRHHB4PjOK58lM2qTz/meyYCNHL+Zh4Kg3SA6Jx634qLq2Ix/mCZCR+y8D/xivTVyb803I2ayRh05YEXK5Mx7L8ZNwUljBhHGgXlYh9Kcn4331SA4Ym8/s7TESysVQ0FrbKWfiYmwSBZyzeC+PxwZNjMdQnDhuqk3jf8//WMwRb/z96BpXT/+Uvl3UUYdKN//QMsqVF/L557jdKYud68fvmbbeE8fvmJS66oeRxEIZWeqF8cCA0yybD6pQX5q6ehOgibzi3ZsCoMhKle+PxNSwfNxZPAT6lY5FeNvTFs+B4JgkbV0bg5/YE/BLi69yZKfj/dfXdcTW38fstEqVSaShKWtpJUX3eVyqlgdLSINp771Iee4TMRCKRkfkYZWSvx+bJlp1NZFbie+7bL7/n+/3jvDqdc+5zn8/nXu9xXddbwjeDc3FYDun/5o/KlxXzx+q4LNg+L4LdngL+YO/7/izAlYeTQVP84PPKj/P9bz31hZeRqP9xYShMnAjz12GYmT0GD1WDcObseJzRDsIqtUnYnp8O+8o4fGhMwyS9XEirpvFYx373HAQ3iX6PWZLIxk9CqW8yom6mYNGGdBx4koFXW3L5GLotz8RayULuczJ/86vIl3vxMw+11lnQbE1B8PRM7DqaCXurbDQfzeU+BvM7mL/RxeVifLJLRSEo/hwFtc3J6FAMw4mLsbA6Go4ZDpOwXy4KEvdOU+3++ySz6z7FLr1Hbb4f6EPRHbogf5V0Sl5Q36WXKPPjCzIPekxP7G/RjMuPaMfSG3QwLBcNFzOQsSkHO48WIWBsPvdBvZrz4dmnCD8GZiNnRRbiynJh2JENr+J8ZLTm41bxEFhnGsB+qjn+3jYEjFfLYh3XbtrANHowzKcZwztTT+TPGcH7ogk0+ptiQasZKg6loXVa+p81z9b/W9M8WB3OQEN1IQJkM1AlZGJRQDb/XP2IbKw7k433MxN4vGdQoWiuPfvtZzFbITd8MlJWJMK/PQl53/ywxU00z2vD8Mh+IgqLEvk6jBjhi5iUEL5ua3YF8LXrcly0PktC8bItAK97+qOhPhDtBSEIdQ3lbbgdIuqT9bVjdj6iKjIgJpqnrz6nQUc0np6B6ejISEC5cgaGzknB944M/FTMwXhHPejHqUEsy5Dbn4xbbAFt+NiYIiTCAMl1mvB20cbjcSJ/eaYObOsMMOq1HpSXqfB2jJvcxUlm7fZsV8XMlEHICFDHRmctKJzTwgp3NUT69se/DZpQjI/n83OFyM/5dXQiEvXD4FwchoglMUhZGoxVtnEo7YhBz2ERuHU1Fu3SEfg3K4LPRTZH2dxkeZlUx2Kex5N0KcRQ2WKcy8uBkmshmjMLsK9HPmZ6TkF1RQE0/iL8+uLANfO6tPIYXl9G2gF26x3hleEMdT0bjJxJCL5oh6Oi9494A4zXemexKt6s1+S8VqZ9xnitCREqqPgghx9PeuP6S000DlJCmHVfzLiuArGH8pzbrzNNAR4NGpzjz3hhjPN/SkINz5vlsc2rNzrnqEF2pAKSvZTwcK4KltYrcj4B01pgGgtH0/25RgPTTEgS7f/OVhNwxCgYbZWRiJsThjrJEAwcFwq9a4G4rDxCmLvPj+M5GXaTYTiPbh/Mn8uFFAnzyroJfzdUCoPbooWhs4KE8VXzhL3RE4SRz3Kp5xZ3qiwPptUDp/AzvmZREl2uySfL3AQq8owhVxMnMgsNppF7J1HE5HD6uiOd3EXnpUnzZup0OszzFYqKe8hy3UY6uuYQvTTbTSXz1tExyz3kOGMb7XuxjUZ+qBO9vp0a5kymhSPHcqx4F0ac8UmSd7lQZ+VIul2bRHNHmVDNNQ/629OTAtTtaIBJAM+TMIyGZvVJnidxCtnJ+60fcpXCP9XRs6XHaG7oHnq6to5WKZ6g/OAjtKTXKWKYnEHTxkC+xRMPpQPxaGYwjpwNwdCVXoDIF51nPg50WnQGJPkj5fVoRGj4IXSPH8ccMRwSwx8xnROmcXJQZMNf9ElA07Y0DLBNQsvfMbgt2u/DTEVnlcgfuu+azPE9yyalcg4tw/f89S6G+wJPRc876yKg9D4JX4LioRwbj6zSaHgWhMN6XwRY3pfxj3ZVRvG8L+MhsbyvnF8Mjole+2aUyN8b/SQaT0V/2fOYilhIrAnhz32Kgvm1dbWtLQ3AthsRuOIUieqLEfwzhTKTYP94It7Uh8GxfwoY1sr1SRSUG5M41opdc+7xJCR/jAMVJiAlbRIWXItGc1Ysmi7EYOSCRDyYl4zm4CSuH8Luy8m7CchLSceJewlYNCkNTX5pOE4J8MhIhqZ5EjpvJuDhoBQEfvrJ8cIM69GF8WC4mR5b28nR6wltfPqVDug+ohFfntMvmw9krf6K5JZ/pCaVHtih2h2nlilynZRdN3sh6pAEdi6Sw7TB0lCNkoKvSW+UH+mOfSJ//k2lLMqdpXFp+O99uEwpB2tqp/zZrx8szIVfzymwMc2ErFEWKkqzUXs8AyNE50S16H2mTRR21ZnzYZlGEdPFYfo9G38Qnu4eAzPPUYisckTIqlEouTkCy6e6YNYFN5xUSub9aVkkQmJdEj8n2JnRhETUqaajXCwVy3r+PkPWDEmDbfcUHDVI5e2YPkPT0EjeLlQ6jrerkopH9f4UmInu9amwSKhticfDE3HYtDEOMhuT/9f10a/fz5eIfO5lyjlo6J+N9jEZGDMhE2YZGYiwFF3fd9F+r5DNY6TMZ8k9ZoD28f1Qb6ANx+r+mNFLF5Jf1bG7XR/DLhhikpMunhoboLJUB6XntNGn4BHX7tmW8Zr+sWj9o+EjlfeEDKvEMDDlLfmJf6fPl77RsfmvqbLmM6nWtdC865cp68N9Cpe7SfG+j8kvrYUKbV5SmPM1erW2hdYW36Fbg55Qz37NtF36NqkuekwfbjTRdJneXDtr0Hx5ZEv2w0qtAfi2WgsOb+RhOm8gbnZTwrfrypifpo4ViYoI6KeGI36qGNfQSHnav7V6urR7WP9tMncoy+wpNVneodaON7S19hmtUn7MP7ff4j6tO6PBfaRvuhpYcEQNPdfIolRGDvNUByBkYG+cFM2/cWcVcKubPDQPqUBttTJ6SapwP07qhAGYXqJGd+BTnCXH/S5Is8cOf1u8X2mKag1zBFw0h+3CIdgcYIOwFzboZ7OB597/y+thOfhSw2X0yGIFNavtpBPmK+nG6rUUqVpJOROW0rJ/1lD6LB+BcQMY74nxnbo4Ai/T44VvfZSENw2DhIESKoIwsp8Q+NxR+G5mIbxZZiv837gpt5HDfvsuzieKkdQ3G39pZmPpoTx8dMvDBd8pSN9fCIaJM9Y+RJETjtHRtq20ecsRWtVzM/Ur2UEPmrfTVNVash1yljI795LsyH1ktKuOvLrV0rK0JZyTLP96C/98Fzc5Q7uaaqtqqGlLKX+tJLOKDs2vpH3imyno1Wq6OrMnMQ7Cx+Z/BeZzjnBvEXJt1ai4U4amTdCgHdmSFNP9gBBW1C5singrNPQWo343FPh8yatR4RhxNl+YniObL61rFfCMdNEpet1nvga21/TDgSol1GzUQPAlVY5DZxzmrrbsexhP/8tZVUQfkMP8UgW0+iti0rPeKFnWB4/fKELBrg+YRgbTS2Rn7spP8QLTWGT6irI9y4Q50/Y53HBqdzB3LXfYOK/MwfGEjjB6Rz9hWG9Ljgu6btwsPFD8wnFBTNuW5ZoXP7gihKjME+ruHRaqhnwU5HscFr6o3BVkh50SrLZvFxhPak/+En7usnOwwK2K86Qi4+qop/lm2r9sFc3/sJrWHa6gT32rSHP/ZnoQWkP+6dMpd/gsmmAexf12drbfbJ1FtafCaejzDNr2cT65ZaVSwrqptNWpgFrKEyk6sohmH7HisbObc8xRYWX/J4bWUWwB02cusFlrhxsfbXBYirDMYSgCvIbD4r4dXzNsLbE1ZGEoj7IALTy7qIiPZ3rDYaQyXFT6QPvwAFxrUIXpJBVcWtMXjqIxstqpjIHhsgjMkIOyohaMrinzmNZzWxW0dO+PxbFKKA7uhQJLZfhEK6BbmzJU0tTQWJfJtXS/mRRg6b4pXEuX4Xu+iXzUuR5FeDUsA6d982CfkgfZ2hxEpBRCTjMPqyouCRontwlMY5HxpRjetOPsAeHFjFJBuXmecP3KLWGXmpWwwmmdULtjvfD4p7egbrhDYPqR8bkXBf35N7h+ZHiHPLH44Mx+lYKe+jeB7jYImmES9PTkA2Fzar0gl/pUOP7vKYHxQ7u4opsuenPbjtl1JuPcoREWBJ3hAXB5PAZqB/yxXm4sPvfyht8SX9i9i0ZQvxR+rjA9uKXv4qAxLRolNbEY3SMSAyeLbIs1ychsi8NHn3iI2cVC6mQUnuyyw96no7Bc3QmNb+1/59X2O6Hz0HDY+Dkj7u4IZO73QPYgV2yScELoRieUNRLYtX2YvUSIdWnh1zgwZh2/5iuf2gV9n2VClMN2IXJzvWDYulQ4pHdMeHbtlJD5/G+B4SqZ9s+U/i4UrKz9W/vHV4VWFlvRW5e+dFdMh4Y9EMg024DSKoeQ1C8z0pXXof/yJpgWBTt/f0paYaD3EAybNBy2IeYQs3fC6cvDMaq3LZSz7XGv2QoNC5c5rH1/274LM8zwwyxHscfsrcMdy23257ND7VebzXboceGS/YO1sxy2ey5wOHPA3aHCZSoVVUZR9KopNFlxBu05GkYe47Op1/4Z1GaRQymXcyg1MZgqVJOp25MsOmhcQBov8ojF5tg+zzRwWYyPaSawOJ/8aytMGGWEFsnByHUyxoMQQ3R4msHByRTd0kW+Y5EXzzEzrmJbp9efXPO55a7YLBOIT6P8MHqLD1JF4z9Hdyz0o8bi1hgf2LzO43g3uxkiv3xQET5NT8GFlBzMnFwIgfKwKzgdc9cnIPR1KqaWZuD96yzcS8/lZ9j5vpq4vk8D8UXKYLyio40i/6NOCV+/aKBzmBJUtwxEY0w/HDRUxYfLGjD/osTzAateWHHdScXFpvh3gyHKfw2FxyULzG0wAXnb4eXawegpa4G2cZb4UWSC+J1W/J6wPpYa6vCzj3GX2PnnN8UAOfZDcDPfCKo/dDAhfzCeaurhq4sRto8yAxsztva6NBO61mCKeZRDouQ4oepgb+GfCQ6CjdkQwfv6Ewfdag0hML+b8D6xmD/YHO2am6xdcOAa/vqeqAmCm1X5n88pzJrJ/z68mQjFlclcW3hMfBRcXsXgxehEHN0Tg279Y3BrSQqu7IzH2VkJcD6bgKmfY3BQiEfd4DxIq+ZBfFmxyAcv4ufloPn5CD9RgLzTxTi5PQc35YrgolwIJa9CNB4uhuyiQs5HZVxvxvFm2oUMF8TGf9RNR3ye7Iukb06oWuiBX7s9EbjPGY4XPBA8zY1jH9icYW272rD54rx0NJZHB2Bh4jjsax2JJa3eWKQ3GqYxo9H5cBzndDOuN+N43xsp8stL9HBe2QDiYwfg3XdDRJdoI1xXG+JXRWNVMwC7vw3E4y8D+T3p05qEC2lx/J44L47m92VBczy6K8XAfWsKeq2PxY2FIvtzQwKWinyOG/0TeC6a5adZnoVhXzoLDTDNVge2bywQP1YbD4yM0F00D2SjDaG/wByKDcZwGWyIsomppJ3sShb9QmlpTRydfjWM67CmV+SQzuzR5DYliJr8BNqW5kETFofS+NX+VOMcTiyPzjRjmVYsy6MbyjziefQ1TeLw2vuBxJTbaL35fTrx/TUVDf5EbotaqFrsB9dxZ/HcAxEbuX6P5vh9XJ8hde8umnLuJN1qOUQTtm2isMn1JFW0i15F7RGdq4e5RizTdtv/wZei5kz9o/Gmd2oiVSUuoWOLSyj9aTKJC3MpyjOTkgLyyPnUTL63bHIe/WcvZPti26gAmiV4kMcsop3WsTRH2pS+b3WlX4qjKT/Rju6s8qOPDlf5ecTmKpvXXeeRypxaocfJeUL3IVcFseQgQWnwGmGQy3phY+gMYe+qWuGXrTlejDTGMF8D7NltysedYaGmbDHBGllTHH1qimP3dNHf0gRZ0SbYZjkYx/TMsPdrKMfbOFzw4Tz2LrxNdZEfdp0Ziztjw5Dxy0dkt/pjYWMgZAb4oOJhAD6nZUHfKxvrfHKxrCUDpjk53P/z7J4DhchMTF2didG5uWgdnAXnv7Jx/EMW9LIz8GFvLPenGVbHuCUJlRLJCNqfirOfo+G6LRVrcxORInre0zoJO9Riofk4Hu4jksC03JjGG9N269L2Znrbf+1dT5slD5Bjw25StD1M2fV19FBzB1mM/ZuWF++gncP7wjdUEW0X5Tl2Sba3GteF33lbZE/cGgC7/apIPCePmjeqyF2jhE4tVRjM0cDeUSq4NV0LFh4quKGmxe9n2Tw9/MhSwv7n+uhYqIXySC2cmq+DHBN1xNhoYd0YLVxwGcTb/XccWDu1H0ZwXjIYc+x0MLxNG1FrdUU26CDs32aIsC/6YPg4lu+IOWDEcXJdebW8XX2FaW6Swt9SOx1+HJASNEbedSj8S14I2KUuqAb0EoT+xlzDheVuY0NM/mi56BtbY/w5HUh5auNTvimeKg1C609jpG4ygXObPmYleGOTvzteWLpyLvqE3FE4dcAXPeaNwT87vXHjpbfId3eG5jgvjK30gFWZB9b4eHMsNNNo6OIyMBwSw0j/bVCAgWfz0N84Ex/fpaJpUBbcvmdivEEu0kryMIgk8e/CXrDN/kZyga1UYyoG0/U9YHH1MxUc+0mjlshi5UiRL3m9G8wMJTFuQQddmCbO9Z1/ykvAS+8d17xnmF+mga+U+ZI8vzSTkCOO7/u/0hudr3TszFdK8XpNdRtb6OpTIF+wQcAAAen/OHFN1H3yAj7YOaNcUeDPB4jeb100HJUqAv5VE/C8kHDzkCR+ukv9wToy3GOthgJknMTwTFYeiw7KQP94Bx2SkcGDrRL4PFMKid96cA1W1hfTGWYarF19rh0ooL/o+0/l2EB8pzOuid5bry3gwQsg2M0ON78ZY1WbDjRMzBF9UfS/21Ac2zoUxidEe+bLYfgwYhBMN+lh3F4rbNlnCqWsodh0eQiPt77P741+JbKoSpZHxmdpHpfcm9kHpd1lcdNaCcoxMviQLodHtgpYdU8WrhKKYPtl195ZJPmYXrz9QC351+lG2Fu69fMumdy7RSejf5Hcumbqo/mOzLPf09jkJiqbLw1JiXZav6YH94se10nh8TEp2GTJws5DBldNxZGQJo6OfySwbL8UbpzqgbhdPbh+ObPRuni07Lz/v5xZldTDDld2K/2v19n4DWhxwYmtXvxebnAfxcfsnKUbfPKA51oC3jd74VyQE3RXu2BhtiuiL4BjPBi3IHXue2IYD8YtYDiP41d/kpxnN8g8+klbk17R4agO+un7lQzCOujGaAmeV2N9MU3oU3Zuf/rsiB4DN3LCs61j8X6HO/ZJj4LgMhpbpo/CEwlP3o5pNCjs9ub5OMa9Zvk46/u+sP5nMioS/SEn5Qtz9SA8UPfFkcTxcM0OAtvbu2zrG1MfCecG96NjK8XoWfkW4WJtb9IvuCp49e9BDcHi9Ov+VcEg+4twq+2OMC7vEc3pd4YYr4thqBmXi3H7jkz7QCkD39HIs1fIou4qXfS6TT2O3yGlMc/pwptmurt9LlkMj+b+uE/LQs6hZ35g+ckVdGdIDgXej6UUv+nUnpFCay5MI//q2TTvzjRiY8zGnY33pX1tnONR4v+WjFZ3Q4vvS1r3qZ3+ntFB9eGtFLpXDHbF7bTQtp3XsmD1LVhdi4LTw8mqvwodsbGknNIA8jqtRapLvUhvoxFdPWtGfoLoDj+2oi2fR5Bh2lpq9Cyl0ytr6PqHnbz2ymyxcjKhWvLZvIk+mS0mnV9raM/HVeQZX0G6O2vI0K6Ka9IwnRqmT7Pv1QIq/bCQAr4uJ/2BWdScs4oGWc6gD9o59MtoHtXeyaW1C2dSvstcYvFx5rcz3Zju1ZVCmfY4rnUZdXCOsOhntaA4d5PQ6aco3Fk3T8g7PUU4/CNVUFyxXmDfzfpkfT0KKqP48XlcF05RqoJyomeTT8NMKrbLpdPOf1HNoHl09N48ahFbRAwLwvBu5UkRWPgs7Q/e7WB4DIa25MFDNg3O1bG4KZYumk/xmN2QhL5FadC+Ooffl6zDi6lyR/mf+zLfrYSmj62mpfUlVPWknHIbVtKo6wspdFY5pdov5TaWkgXRlwUDuI2laGbB7awWO0uyTBpBa+zGUI/depR4iCjogA0tXWpO0cXO5GKqy8fvmmtPrv3SNX7xj7vT4ZsKtDIGtHy/Ji0X+XHBF/uTa2pP6iWlTvcOWnHukUE0cOWxwx8OUut0O3xZ4YD89Zaci4STdri3exgKjwuwnmALFsfoiml0xfRZHsH3fS0Zz9xF13eupX+iDlLT5W30vHErbdfeS/MzN3NMguona9KvVeKYhPRUFz6vzTV1SPNcMHVu9KQImUGUUjKSBu43oXkFQyiv0YV+7MpF4rRcZOQVQsfxd/6I6dZfnVGIYWrFGOeYg73fCpE0pgDOZvn4uXAKHCsKuL5Tl0Yb899Z7STmv0+d447k5UF46RqIe3Xe0KgS+XF1Y7Hgjjf67Pbl4xckP4eG1s6kh5crqG/vChIfspZmOM6nxG41VKy5kH4GzaO3s5ZT5a+5tNNzGVm/Xs7zFpxjrOiC06O8kfXKExt6+CMhxQM2V33R/Yw3vlqPRN/tY6Bf7YGgEE8YlXiDxYhYvOfQ6Zk0t3AhsfzON88F1FhcStuez6Sl60opQTmP8gxnkeOv2TQ9ZSZFoYTHklhbNh7ltit5W9audNV66pg5nxx7rSD50BV0sHoRBS0rp6dOZfRNrYwYXp9hWFidpa/JAfB85g+pIeNRudwTGpNCoRA4GpdaPOA/aRy09TwxX98HRzaNQ0Sh6H7dDMYO60mcy3W2OgKyx4JF9lQYFPImo/ttfwQsm4zoqxOg2DcENTMmiXzUUK5HxvJH8wzsuB5ZV/7I+WQAnXzrRo1fUmhvqRlZaXqR8tRxZOEwgoqiJhDDsrLfxdbfxut+2PPAn/MKNq2eAOuo0Si54A3L+xMRkemLWynBOOoQhE96vsiq6YbWg+IonyEBvTOS2D+zjTpzflKblTQeyf2isGAJhK/rJJebYug3SApiy8URZy4Jpp/EMGRX+l4SmI5SF5bMNl2CdJ+LEe19IURhi+C/+LYw5fkdIVi3WVguJUYMz8ryRzNSf+MW2F/GBfspXsQfq+uzkK+aDtNz2fzxT1A+3r0qgHvvQ2QS10i6c88Tw1wx7gzjhg2UP0yHWm7TozHnqXXgPdqx/yYFrTpPA15cpU6xf+iplRK3W23iFLgWLrN7mQ28XlwWkSPkERGsDmV1dXhc6Isfkcqo66UAu1eKWF7lx7l4z/QC+bh3cfKyN3ijNXkyHNzCsNs9HNWW4Uj5GgyZZyGwWxkMO7MYXg+lTjUWWRXhf+qhXPo7FtpBoajaOxkTfoVj7PYwvP8ZCclT4Xgq+g5mS7PfxWzyH4P1oP5Kmdu7uQ/0kaCshYZZWjiSpITdfdTx1V0LB0Wf+5mmw9uwa2TXxtowHCdrt7lBHn6R6jCLVsesQ71Q9koFi44rYuwrBaQ97svxt4yD6dEZjXOSGdBXzECjZTY2ScRDJz0XgbeS8Fw9Hh+XpGLJxHgcbhH50SW/eZvT/wqDZEUoz8WxXCPjcDqFR6F8TiRm68RhfON4eN2bDJnh4YiPnoSWoBienwxY6YkysVE8TxlbFsDzec4SXhidOQEqY7xxpsATj1f6YrqKF+yO+uDidV/uq7PYBotp+A/O4Hiwv0RzYuTkOFjF5uN5Sxp+fY1D/d10FDIsgnQKGrJ+54rsdmRj1op8ZN/JRXtoPjbUZ8IkPhcq+rmQOZIB5en5sJycg2FFOfj5Vx6mrclGcJkC5r7uAeGRLNqnaPI4LeOP7RX5UBs0tbDrsByGpPbE3HWKqJwrh78NlREhslnZvGKxie+Sv8ewK0YhZCvhq8ivWl2lhV6CFkpKdABTdYQZa2F7gBbXDPwkWHIN+KfLh+Oe4MBxo623LPH5u4CEUjOEvx2KuZ9s4HPQEqEvbHG4whqaC8y55oziEzNeuy7osT6v73RmgDUWKhhhvvlAyFsNwuxiXbg36mFamwnKfEw5JgjzPPgez7BBwzWdOVbIbnogdgxyw47q0fDKdkOG4A5jD29syfbCKuWx/FxIb/KE9gkX3pbVQGJnxLBzbtC7EQgLtbG4luYOawMfrBc8cL14NELej+U4K6Z718VNZlgGhrM6uyUJIeaFGOSUgf6zMvHOPwfNymk4+iQTUhMz4WyRCLmdSZwj3sUNN2rPQLpPEuqqsnElIRmm/VLwbkca+m1Lwrihabj4KpX3YxWWBaueKbw/dvaxPtd0E70+X+TXaWRh17pMDMjKhap1OvytsqA2IguzolJxPTSV8ygDHONxdkYcKm8k40dcIs7Oj0e7yKZZEib6LbuT0FaUjMt+CZi2LwlMI4ZpxzDNmDs366lSeQ8dET9Puaa19Lj3SWrce5QqPDaQWXk9BXvvoCfHd1JE6SH6b565q04Fw+xLfIiD1/RwVK1KxswZoj0kLRbSGxLQnhwNsd6ied7DA8odntDa5ghpJSce82Z8kruuI1GiOhKNjWPgpe2M4AOjoDHLDblnnHDkoBvYXl387qkwofgE37MXL5bmGnin7lULt6f+EjZ5PxG0D7UK181ahE/7zwrdXzYJ9+/cFNxNbDnPhmmgsVhYF8+mwdEGCgttseSJPZQCXbG0B+GMvoC3zfZY2mjLfahCzx/08MZv+3p28W/7WupmN2z85yUFb++gkocd1Hj9E8UnisNlfzvVrGsnhvGftdoToXGBHOs/Yr4/x/HrGofCsCkIG2XGQEbSl7+W9NYXT0Vzjz4HgPFFWY0DZrMyvmhXrYNPxqUkYfI3Dd64nBb8s4HuLWG21woa6FtNYecqiGnZMK3ma7amuDHY5P9rNm83w+UkPbjN1sb2tfpILNWFXIkBioqM4NvDAEyfndUSW770NvmcusL5hqyO2JS2y3S25j7d2X6fMp+9o/rmp/z/R3fvUmzAbWLarWy92x4H127tWu/TDzqj4bgjrIMs4Vw7DHdnDUN4ih3SpzjC+b4D50Gz84+de11cUeYfnd3+kDJM3tHLhitUqfeEDHY9pKBHd2jogufUc90DuloXjo0diRgQHo4VDydiuGh/Zvt1w7YJ+NEQhVcB8UgVzblO0WuLxKKxp1uk6ByIBONc8zP3/2Gb2ZnLfoPnrd0UcuY6TdU7Rebt+yhrxmkq9q+j3GMNFPbsJF1skedn7X/159neON9YGq03ZTFSsy/ijHvhx6je/P+jz3tiYpscLr/rzuMTB8b/IqaXwOIULGbx7qw41h//QeNypREg/52KDonjtqEkPhb+JLWdEljddJq6RRyjHk03abB5E9dJTShuIHfHJrr+5gpdP1xPB09fptMu5+jvB5do3f1rtMrlPD1u3URN4qV0X3wW53szTU+m+0OLq6h9ayW9eLme/GKn0cftK6hAeyld9VpM5l5r6ShpUWzVfcHUSZxM5I3oY4EE90GMHvQjrar+VNypQPuMHwnd6qVo2WxJOtZfjhSfahLT1Hw91BnbZgpcW1PjvDvnr0hHAWMUxiDcyhUXfo6Apvgo3N45AsZKIxHxxBWD1n4WWH/Md3PrJfmnv+I5l4T8H32pf0NPsjl5RXgZKUYhI24JVrLvBeMfUpQfWID6Pum4VZ8Ng5mFWL82E7Ou5+Kh/RSYvc/DzKPZeNk3ndtbnaNzRH5/LnYczcPJxU64UerJORddXIvgfV5QSRZQzPQ+p3jhkosbshPdEX1rJFTUXLDwvQvXWGe8s8h7vzXWu3hn9oo2sIvWh9cwU5zfqIdIMQOcP2qKz3HGCJlrxu0QZk80+YSCxoZxH4DNWXyOQJx6CJafjMGu7EDcF9mx/RIn49q3ECxViuA5NJZbYzk1puvexY/LmjgUOmMMkO1sjNJu5siZNVhks1pgx20zTDQx5dfFdBn/q2fFOCbPQofD/YwNXI2c0axlh+YxDnj3xAGvVgxDWLEDmP7DuZX1xPRAmA4I46Mz3fpugddp8dZjVGF8liw1d9PmjYfJ3OkU7fU7To9yzxPji3Vp5TF+Kqtryvipy05PtG955eggWWPr8G+kn8PswWYOl3Wf2xu0qDn0rlN0YHXR/jLRgrO3Gpad0+X4EJazuundH+oZ+jDco4unh9RQYKCDAzVaon2wPx4v1AXbh7o40CxGVK8qyWtVBPZ8SRHlUpir2U6jSr6TMFAMl398JN3C7zTNsI1Ybp/l/FnMoCtWwOpiGD766aAju1qwu6ojpFdtFpod5gk3rowUcu7OEF4XkrBkniSaE+QgkySDEYuluC48wwFeCheHWHc5PJgoC/OpvdEkspVUxvaEj2IvLLwsjca3CZwH1rU3sTGvb5qMnzPi4TliInpdj8NFtQRESkRjgUcCXETnX9XtKDBNbqbTzfS590RX/KmjYt5YSYcXrKL7QxZTetkWco6ooNV2ldTRfz2Vry6jJUZG3GY6JW0Nz4MmvNYvqwPXS80UnrtNkLB/EO6UDEWOjxlCl5vj/DILxPwwgutGJV6vzjJDi+N12JjIqatA5YsSKixU8LZWGbHLtWFFaliRp4ays+q8zdYlonV93PlP7TJmY6m+dMSjVY4I7+uMJXFO0H7ujowMZ+itdsYnRVc0140A+51Mg3DIZl3+O7vq1UX6G2OEYATPeF3RfqmJf+x1cezcILwZo498x9+1YFk9Q5YHKKzuC3ENGV4XMVG0Dp8r9obCU21c2iMvWpdKuFrTD9N3K8Feox/s7Qr4vtD063fuj/113VKA29uL+eOFRy7KLhXCXOL3o8SiGC6Ywmv/dYyV4dfK7gu7J6wm4IpzCvBNUESdjgTK1vaBg5Ycnu+QhZ2TEg459uI5V8bDOmI4hNfeYbXLWN2yx9JWmBfnihXbgcRRDgh6MALuqsNxuNMecpkCTDfGcj0kVo/js8heWpMSzvH3+1sno7Tity6SxPcwfBsWA+24SMSYhmOgbCxSlFO47g/TIWT6g4xXUL0+BVtl4zH2XDxcDTMwrCwFfRekwNUhBR/XJWDw4CQwXBXziZ1cf3BMV5dv3HPsO9I8305Lqr+TqmI3DJgkhn+PtlPkog4aG/CZY7EYPou1Z+1YG4YHc7R/Qb77P1OPFQ9o2cVWennkHW368IJ2rv1AnR0viI0fy3E6R+rw8WO1Ldn4/WrWQa6UAh4t0IH1I02s7KmBnik6iKxWR6C1JrbU6SNI5CtM1rPiOqMslhxvZYm7q42wYNUwrIofjLNhw3H+hDWkB5gjTGwo7u0wA6upzNY8q7G88+MqvubZes/8ESfc2LZMENugLvSJaHa4T8OFd5+1hO+3Q4RnlYmC/Dxf/Aoehx+XgrE8fzy6+wZyvd9VC4KwTt0PpOqLllvjsXeiL6Q9/dEp2rtZG1bjx7D+DZmPf0usVl62ymti9qG3rDgyRHuSjUQ7hax9Rvn6n+ir1hdqbWyl0ss/uOYI09e46CXFuYpMZ4NpZ9ye0Q0rTknh88n39H1YJ81x7KB3sp1k7iGFn1Ei+yHvFO3PuU0LZ1/nmrgM38c0ch+9P0o2o27RXY1Gco1soidpt6n9ciOVNzTSgs2XiK0FdnayM7NrTbD10DG6ELWOxZgWnov7D4qwQGEKTmzLR0vVFHQcKMButyZ+Tv+3rhA7u9n/BlPrhQfdJWiuZb3gK31B+EvyKH89aPcFgfX1ySYLbc6/4yFMs571p9K7CL3+LcLnolxYh2Ti+NY8tPjnofJIPkY9LQSrtfTqkOXv2h0pARS1UI/XYPpik0JTm81I/IU9TfMdSpHTLKlo6GiSGeFGU365U8rV7VQ2fDMtUa2j1qwNtLbvWiq8spzqF++h2qYV9FV2PR1+so0WbVxH/SS2U6fFZkqcVc0x1JqhxG0ehqUOPu7LY283dgyjMKM0OvwilEaqWNMUcX/au8OBQma6kee/wbw/xnEUOmp5fx7tS3l/kpN3U9u2ZeR0fy1Z164hzYvlVGNYQ3MCq8jIfT3XMDNZbkcK1Q5cyyzE24Pnmn/UD6ZLO23p1PzBtOVvd/6cPcxWDKPaGmNuO7LckX9uD7CzryuHNKBTDGHeMtAO645pR+RxZVwvfKqUxvlrPSD1XYrzWRN6jMFf4Y6c18piFYzbKnlyGAbudUVaoDsK4IksRw8YPnLB6MnOiBHZSmmZ+nwNMs3fLq1ftv5yKgxRpW2DrZKGUA01xEkrU5RNMsDmCyY4CFO8aDHmNcSZDXIvzpRrJ7P6JFfiLXFgsxFsPQyhPnsI2nVM4J1nDhcFC3gON8YE3+5gdWVfxEnwPb6rrmzqTmms3tANuY1iUHwhOtMf/aI4L3GkbJJEUGM3LPrxm4PHeHwFr4bjfwAWE5SSeJxUfHVcFd33NdLd3V1KSMedvVBQUiQkFOnuFhBUDOxCwcLEehQTuxEbW0RUDBQDLEwUUXzvzPPxeb+/P+Zzh8tZc86c2mvvvc4NNwU+ivlBM9Me6xM8IZU+CpP3uGKc4Ej8NHDHeiE3fBoBjJEf4PWqLWZcjaYzk0IEGfWiOUzqSknm4icxpma9GuOwTI6ZfLyekfwZw1jojGUsb3oz1RBmYm95QvgRDy1STui44Q7DOw5I9xyJd5d4ICt3CER6IS3aAW+muUNsHw+P611QcgJ43ZyIJceicWhyJAT8I3H+WCi2vo6FldtE/JwfDsUtSdg2NQLfyidgx4eJELSLhLxsDJwyxuDqj1H4ddsLmh4BELnmiRN+gdx9g7M/ItoD8C5zBE7l+MBUxBf2wj6oue6PT/d46I+2hleHCzz9XVF2yAKm+60w0cwDEyStcdnVHjmzrPCzyho/Q5zw6J093s9wQpjBe96L6cm8GR6GvNuP5vNCmqN5j18c4P2+P4n33b6YF+R3iHd5fCxXpsl/AW/uJi/eWOfDvGk8Acw+9YhuB3yg1+8+Uu/kOyQs9pw+K/wh0Z0Pab7pe9pb3U4yyY/ojuI76i16SbtOfqAduwIwd5EXZt0KwvKicaiJ98MPSW+0GYeB/R/ljIaNpR9GHvLh/p4XFsh9en+RJ6ZxKLV/1KYlA9ZUddyXltUyRDOV6ISCL2n1G9OpqfZkPMGFKn0NSL/NluRrLImt55ZtEJZKR3H1RfeEcHWON43E5ouBOGnuj6/u4fB8NhbSCIWZVxguiAfhksA4bPOPhp5AOHr3TMDXnCSsy02AV00Ipt1LRI7aRHwdFoOLknH4UxeJ75iIE0lREElsoinTN5GrwX66euEQ1UyrI+fWzZRU2ET3C+qpNXUXWW5ZT5Gz6+ma+376dX4HLclupMOvbnHlp208TNIht0l/+GGKKLlFZyWvUW3VVXIXuUq6axoooOsMbdduovehTXSz4zoFWCTgiFoapAVTIbFnIorXJuDguWjkrolHSeRElLxKgHFjGuyPJeDRryQ4WCaAaYjFvIrFVO69iVY7ryJV2bU0MmovDd+4lbxGLaH9H3dSpNYaah+/jUYGbKXd8atpyaaNtCWqjr590ab1V71p8kcvcqzhUfPBNLrt5Eny3ma0IGY8ZR+1ojG1CWT7ciztq2TIoGUMTbVzpYqbtXRh3Dry+7mcNkRMJvX9s8i9ZRaVZC8kj4Aievd7JR3IrKXc6IUUFllLAvlz6fOUuXTcfCGdmhtPv1eV0rKqMlKQ9iYqSKL8pfMppjOUNMdOoar9YWR7MYqYzhIaJpxGi6aUUs/VDWTMLKHDcqsos2g9eWktpDW3l1Pt4nr66F5Dt36upJZ1C+nE9Wq6+2MlPYtaQfs86sjgVQrOiCVjr3kCzg7E4EDKRAT3JcF7UxzO9MZAb2MqmoNi4eKWgPdfE2B+IQ76TQkI+DWKYdfPSCMd5rRyJXMgRZvZXGTO8B7EMae+xzI7UjSZddqtvIoGbWa1tA4TLujOVEkFMeyz2frYejqUE7k55v4nAyWPY/FQORXShWkQjo1F2KNkHOfX82NZPM6EJsNkdQIWDU3FzafxmL0vHVI3MzH6RQE2KsWj3roAqfoZyBubip6FGUgYl4R3R1Jw+2Q6xjyPwUSxdHRFp8FtWyx8r6bDOD4OIo1x6EtJwNzqeCxszcKvr8m46cKvsyYZC07EgR3rhAE5Kop1oQeLPcl5kgpdttSilc1jqFrImPQatGjpZlXaYqdBw6yG0sgL1nSx15YmLC6B14Uc7J5cgOzJ5VhWVQisLsWEvlLIziyD/JwifCjKwRz5IqjOKcSk/mJcWFGKgUvHmDVrrzNVGbOYUINTjOz7M8xDu++M+LE6xsHyJSNz6RXzKHITszuwndmz+wjzYu1+ZnDULcYDwTh1djzM5sfAyC8ZFqsycetuFE4si8STpenwXBwK65cJMC2NhUXzeOwwSYLKnAmw26uM7GE6WKukC89lhrA9MAwVLwwQ36KBqdYWGOxXh+cCIzydYoghj7Xwud0Q1/10cfNYLHrE46CXFA6Z2onQioiGZ3UKIldFQqUhAervk7ArZgI0+P0643E0rllMxMo3cWj2JtRMDkCtxkjMMiGERQZg5mwfKLx2Q7CZN7yCvDHvmT+ar/pCtcoLhYVeeFE+Ej8mG3Pt/MIMh7uG3X/tdJG2g4TfMOxQ0cb1baYQ9jDG4xoTdI60gYyQObb2qWHaZjP0uBrj5xRttFkOg+h2fRwx1MS2TUYYF6sL12fD8FXIFKPqDVD21Aipn3Swfro2V2e4kTVebR3K1cnWJ/DKDB6Vw3B7jDaqp9lA1cgcqWSKcwpWuPLaGCMzCBfHDMfaiQ54vs8Nt52tYEXO2POah6ZbDuiXdUXrnWE4qGyPymYnPNjugJbDrpiwUh6aLUpce9l2sm2MX64GpScqEIrWg9xvOXyZrok/O9WhXKOM1Q1amPVQFdILe0nyZw/N9O2n7dRP5xb2EW/mKypU7qdFT3up4u5rOq7XT5+i3pNN9Udq8PtKLKbqhRhepwui/5ocRnrLYoimBFjbthbyCI8Wh5jBII0sk8B3AxF43pSAiZg0hlmJw2vKduLFNZKPxGGa03mchrVepsxpp6hvsIHsgi7SsbO7acXY0xRofoJu3dlLGpkn6NWNg+Q6PAe85EwY8dez1KNCfJmZi6u5JXAYn4WwzBJcnpOH+6rpGNuUi8X6mZBVz0FoeAHOL0zH1vd5mBuYxe33td+yMf1cDmTrU/FtURZ2j82BmkE2VOblIOlkJlyuZ6GzPwOHtf1xuDgAvs58XjQkEAphY7E7MQxPF3rzOUMozt/j2+F/fKC2ZyyGJ/ph6yp//KSxiA4VRZClDDYXyHN9srdDHmruQhhXzu+LBnGMdBLG981KuCwvBdMLkhDYJY28vWLIkJVHbr4qpmVpwrJdGQFXNNGgKY+3xipIsFZBqp8c5EZow7xDBSrtKtilpI5lpYoYYS2OxwNyWGsrifbrcqh0UMOZuyqI/iGKHzvVIGMsj6BkeciTEi62SKNSTg6J4vKwLOUhXI/BvM8jsd8eOH13JCy8XLBAneBRyuCTkQtkw7yw05DBalOCWLAH/E0ZmB87QXJvdtBQ/RP0z47TtEbyHzqRs5OGNF0g3SW7uXuv1zu5zybHg6Tw+iCZah2itYu0uDUhuNgEyh8tuDXBrgc1P2MMfWqJk7s0MdvPFC0DRlA1NUCfpDmapYywnAnH/RJ/3NgUwnEKls/NF/WHxM5IaLaNgVhCAPedzAV/bLELxvm+sZgZEII1kcF4IhbG8UL2/ywXZLkJez984xh8rQ1HcEcQuhYGw3pREKAUCJPJY/F7sx7W9Btgsya/nQtNMGhsgRZlM0zaZQC7JgvMMzHApCPGuHzXGGdUDCGpYIZm/p6x4kQG9ssmY/HKNOwpLcA3XhZMjmfBcGIu2lfmI2FUGnepO6Zzn1XbMtGkmoXtOSFQHvDHwS4fbNPzw5fDI/FFLQCmdoHovjkac6YEwe+jF0yO+cLxdQBSuryhJjYG28N8kTgiFFdtfeA3OAbb9oVznFlWZjTsZSIhVx6CYXVBWGQVht9ZYxBXPRb1CkEcR2YxZingOLKl6Wiub16M88DNUl8UtvjjrMxI7J3lg0NLPLG2jr9/5nvDoX0Mt1f/bSvb7nOioWAujMZx9yCs+z4Ou3eEwC4lFB7qQQiTDcTHwUCcyfhE1/Jf09Rb/RQ64xuVlHVTkOxTClw3SFVbuin86jMyEuslncRu2mP+mTQXfqZ7Ve+J3QfXMD5cvWx9bF2DeaMgmesFVf8xuFPrAfNZIVi+xg+LXo1GoX8AchJHocTEEm/rtRHpYcLxeFvoo/GoKVQ3DAVvjzkUYIyoJ9qQnWgIsaUmGDfWjMPk8veuJcsEId4qiO27pVHPX29f5kpj1HAhnNFQxBUZIYg7iaJ9rgRcdISwbY0E4j3FUdKnixEResg7YgGbrQaY4WyAVftU8Yw/l3v1tbFSUQMXt5jitbouSssM4XLKCLafdcBbpYWTHjqQlzSDqLoFtu62wP5APWwzNMFUP3PczNHA0jYTKI4zhMUPfYyKMYOwmCGSopvoWHA7SZ1oJon7l7i+/DingxREjpPYiw668O4Onb3YRopP7lOLdwud87xBWmrX6WWmDAxmyMOgQAPi5+XRvVEFmm6yyD+siJJzctgVIIuIq2oQk5dHU6ciXJ8oIz1NFg0T5JG0TRPXeuVwxUwMtn4qmLBaGeHV/P1lvBwMtTSwQlgdFbEqaN+vDPUOOShFyKPtii8+p/pialgYLs30wy4NX1gFeoDh75uNrzwxXtwT99eOhchob9jcD8An5zFoHeWNyxKiSCyWQcMPEbidEEbRaEnsuyeFN8IiEE8SxXxtGdzaJYV9fyQgYiyG3+dEOcyXtwwad9nz/UIHnFHw4vy5ipGeGOhjkDvcEzrOPExfbIuLYW5wEnPB/uHu6JLx4OYUO9fYOcZyCtbmsvbW/IEv9j9xwRdLBjq/PTBPn4e0PE/kVo1A/Rtw80q5RgVRk/VwWkMTm3LkMMleHj8uG0JwtRxmflbl2zxVWOgroTpRC6Nc1VG/Xh1l+t3k6/6FPh8fgsNV/fS7ZJAqnLopQv473ZvygzIUumhTjAAMBfooqPkL9Xz7TUY+H4nlrW7vU5BrF89x1fHdSdCckcLd66fFw/FZKh7kpWD36CQ81UpAT1A8Hogn4JKCJdom8efdUTPw3g5DgoUB8otM8Y+jNSaeNuHu/6TrYcwfI4i4GyNvqzH265gjuGccbOJHIdw0hKvDTi4Y7V2hGBCLxvDjUZjvE4Cvy3z4dorv/40PQsfEcHz6HoH/befNpWnwmpYN9OZzzyg6mo+eoRk4qZqGOeszMSQvkd9fKVhvnw4xOSeMOG+NSFcXpH52RO9ja7jdHwrHtW4oSeb750utUWtph4Tr1vgu5wAH/livXG6HkHx/aF8JxlFxP4gp/bt3vnbxR/EMb5xvHw0RXhBUPoyF7+EAXP0TgPx9Pqi754sgUXOclhwKldMWWBmug6Nm+vDYrAvpKyawCNHE5KFmiDazwMOJRpAJMIf9VUMc7zbgMINCdgieaY/SJjMsP2gNAZ4pf80Pw4uPpnB9ZQmXIY5Y+30YsvJtIHTKCl0J/L3BagytjMmj5dvSKXluJWkYLKOnh2aS9aoJtC18Ke0cnkBnwmeQxpEZtJLPCIcqT6cZgYVk50eIN7HDxue2MFnEoCvZFofkGNxf6I77fW5I5dvxo3eGQn+EE25UOmHfGkdsFWXgr1KEqSuKsWVhOYKmFaNzfQkuOuah5U4pNi0vQoBAAbYOTkbftyI89y2BzqsSLBctwvQED8jm+yD5lCsXG2HXkFyvP6aXukA/cjSSN/lihsMITOnwRu+zEdBrA8buG4mJTzSgO14BzbOUcTTKGJtfaEHF1gAxRtp48tUY/knqEBBWhHK4JrbPV8WyT1p40aiLqiM1lFm/iZRk9tJ48XpaN3w3Lb+/nF6bbCa1zRtp1q5qGrd2H8FhEz2XrKccx3/oo98aGrNgLX31nkWrO5dSw+pNNDxjFuXOW0RM7mYqy1pG3S0LSXhxJSnuWUAbc5fS/odLacbClRyOrc/qwEEOF71+G4eLUtpJknKryXJnNamp7aPq3nU0xWYr1TRtp6mBdaTSLYW+M4LYJSPNvaeHpxgWNYmgpUQe67ZIoXeeEBL0RKGrLAYDPq9jyzkdlYKbdSrmDUvE5Q9pXIzh/JoYOD2cCM9XaVixcCLihRLQrJUEXmAcOjYko2BUIgpiEnCyoJFWuv5Dn0tPUFrJeVqmdoRyb+0mUadmyt9ylJqUdtDsngP0bmAfic3cR2Utx+is8SEyLT/HYRwW3aPta6//hz18upUmd52hM8LHaXrCFYruOUXWwy6R1r2rhCdnqUqxHL2n+f6j0jQICFRyn+x33TumcVe5WikOP6vAk2/l3LXHZRpWmE+B2hJ5aAkJottQEDeshdAf+pHKRYSxZookevN+UAGf516o/0KPTP9QqLgo6rz/kLOCGFd2a5gMmtcIokdlCHT3SEJynTSKzg3QoJMEtu6Uwp8wSbi5SaEpUhTvAkWwt18E71b9Jrauv9i/depUi8HxdB/FG38hUXMJ+D4cpGVxQjB8L4zlz35SQ6gKdRV/Zu4Mfck8UfjG9PhfYY4kipFknSDJPutiZobJk+vcdibP4x0ztu4nc96qh4ndKUQ3lEcwT8RbeE7D45ijbXOYF84+zJndlsyU0NmM/ON8xsL+M8/BXIfpeGvKhBXbMXNLUhirsHBm372pVHS6it6OX00nW5bRKY11VJ44naY7V5PqtVoqfFNAC3avpqG0iOp5i7lyPyzmczEisb5wbm7PN8unUeMr6P5aL5KtK6BRMinU4eJGCx5Np5EiMXTNKZa0qsro7rkwYv2bdUqZWDHs37gWO+9YX+fS62Q412Wi9GMWGhYl4YZrJkZfSIPJlhQMdGTicP87Yuf1klm9JHDoFQ0ZGCCZ9O+kmfWKFjZ9omcPBihbVQA9Cr/o2bZv9ObMRzqR10uLxn8kFqO58RFF3nv5H3ba2WfUePM91W7mP6ejixSqPtC30B4aNeQl/Tzd+3/aybbJzzwXb7qLILE7FX/2FaFkUTZqElLw6VcOTl9Ix0qrLK7cmMZUTDmTgtQd8Uhb+O/9m+YsFMxMxM7BVKRcTsdLlxQItKVg7aUUnDuWAuf0VBh5BDOhCpWMa2wlI1lYyYh/Xs6wMSf2npdayWyYA8Zm4RxG0q2S0Q2sZMwSKpnmbxlMa+1Tqh55hW63XiLV+bfp+Y1jhMLbVBZ6n7KzLtH5xe109/MJ2r//Mtn33yQ14cukebuV/GWvkb3qUWq+cIwUik/QI7UtJDr0GI04fomEWhpo1ebzpG2ykzYvaCRhi5N0eu0BMhQ7RWte28Fyvyu6bYaidYs5DvLt8+o/jnhTa4k+YSsUXHTDs9DhED1tj3A7OzSPGoavgbY4/0kWI9RV8FNRG64HVTDI08YeNxmMr1PB5hXKWFYvjcthOkgX/PfvAmd1uFgoQlABCDzrCcz3g6u2J5IX8H3Zbg9M6/LE82pP1HR6YP0pX3wX80S0zii0OnujOngEOiX30DHdJppeup1aHHaTjX0zCXZcIJt1m6h6+VmSEDpLN48cp9v/nKUV0gcpYv0BOiFwhN5cFkP9OnGsPM/nRhKyGDlcFs+OCEP2lQyE8qUQ8VkI5s+ksWKkJPe3IcnA8JoEDgvqc/z6yVMLGK625Hg2y7nNeebwVzeH1TFNJOeZ43e4ER6dMILfenOonDficAvvq6Dqlh6mChvj20UN3I1Xx64uY8zo1EZHrBqGTdHA7E51TNymjXYzXWSV62LNGEnY2Upw2PiP8kgXkscyd2FsfamI4E9SCNkihPAGeYzZKQlPfxnIqSsgipHCMtdlnC3q3LqPhvnuoqMSu2jpx8U0XWcnHUnZQs7Hq2jmqh2kIriGuirqSPjnTsqfsoazW39t2Jz+df/hsgdrKGnfJnohNJNuzN1GTmWrqHrIcrJI3UQ6gsvoqGIB7Aty0TI+C/Ubirj44Gy+bXe0ycPtXyU41FuIO5+ycEesEO5muRhvkIexBkVg57Tl10tcO9k5Xbvh33lt/uYwNSU2U/rwO+Tdd5gCh/HH1L2JvkUdo6r7FyizsJKEDpXQXf+lVHyymvRvzeX4zIYXy2ljxSw6+C6FRoTPoXvnp1FHTCXtnrqAjrvNoEd3NUiDESc2BtnxTZbyB8Ro86yhdFlciIRt1Om1tQm9ufWLueErR6rWoiT4VoyGjlenkLJOGpZ+lyYd/UBHH/WRct47at30mKalf6FlQh9JpPYOnfj1gmr8n5Fr83NSy+2ld9Nf070TQlwsJaxUHB6V4lwshY2j7N8giIUZChBslIJyvAIu5crjjbwktsyRxqCyJBZX95PYySEY7iiAo2pCKPwqBuUzQogL+k15A6I4pfCHNoYIQ0JcGDYFAmhaKoTgeUMw74043jcJoUHsDzGd0thuK8bF4r4XiqJkkxwqq6RwNfAP3deRwB8LEUj2iqJAShpsf7CxWjZGy/ZLW2Unw/ZNwvTPzJsUWSqTeMlYye9gjic/Yzp9bzI7a7uZ6JkCXO7g9HUjenJ6NBdPTl5swsWT+6VCqC/AnL5Z69O2ZHMqWmNK/TUu1DnViS5NsSfGShSmW4XwUOgb7Xz4nZ7d+ERsu9/EDlJSzQ/yNxfH+phvdHW0AGj2EJxZ3kcLa4YgwCUHX5yK8cI3EwYzCxFmXYbRO8qRsDATehYVkGgrxhg+l3xtXorkIfnQelyAM4uLOLtCb3vpk/Jjzjbsv/WKsyv3F3dRy7IPtCzoG5VVdHFl5A6/5fJc+8a9p3KVXBxvSIV6ThK66ybhrGsuFjwog515Nj7LT0aKbD4GQpMQK5SHTUUZODQuB163Czkfn/X7Wb+M9cc4X2yXKhgHY/gIK2D3Vz2sSVOHw1I1rG3Vw1i+H1zfoA2bhT+ZJFGL/+YoO1+r5WWI/d54iSANT1WmWR+NqeGqKhVfl6HLkqK0uOc3E149iebqBXPjkBFZRn0RUXTv6Cz69SOZMhZUUEt8AZ2S8KAVb5JI0C6KCpbFUqdHMVnvsiS7CBuaOTOEXkTbUeV6c3oT+oOZd8OPTh5Sp7gZclSyDOSy24QyPNwpSMyFro4y4jDvDr1i5Io1OEzDOzEOd03DgT79I0P9ab+YrlJxOrLhDyPWqE7LzZTpS5A+sXssu/eye+5wHyEUCYlBT7ef2uUloLt+kHRDh6C2RIbP4YRxy0kc4/hlpfm8qsP5CaM0IEfNJT3MT14PY9qgRFMSxMn9033mhrAU3e4UITVRcZrrIEPrJwlQhs8g4/35JzO7zh8lpf4I5vtdIxaE4YzceJx/FoqUOUF4kBWJrPP+GOsWhDErQnDh5xj8sR6Hc/KhyDzcxbhOWslIDCxg7rd8YN4v38Qojf7JNOrfYiS+9jBjDz5ixq5MZY7fO8kUH9nPDMs6wsStecFE2IpiW6wYnuI3ses101wELz9LInWdAGS9xKESK4nxaYKY2CqGJ8XCEDQXgquMGIf5JamEtndSXJwnOkUds6Yq4kqMKMwKVUC7ZFF6VBlKKspYtEIGf0geX/i2ii3zoFoNK110Ub9agZtjbH0tY9Xwy1cWu6PkMCteB7rpSnjirwaBe6oYuCoPdn78nSu2ueH/rd3MvEL6rmtP89Y50+/HEynlKFFF5gQaeSmSNi30IbaNbH2ffmtxbWTrZdugLauOTL49C8yWh0mhLhpfqaG1SRWHrPj28Lcy7h/kcz3JGK7/bfPGg3c1GFmmsTgwPBrTD4TDWTQJq7rGoez8BLQ2ToT13EgEycYg+YQgnG4IcrGX6W++0Jfez3RizHva9E0QI8V6SEFokJqXCULxzg/avEkQ0k8HaN/pHyS/ShYS2RJYPUsQW0gaI6qFuTiTdKEkFLulEfpYFk+9hiBRQAoVnyTQlyeGGgsZDsPGrtl4CIst3iYC9llS3QIY9UcCir4yOMx/1mYdSQStkEDGMRGEFUtw7Yz4MkgynwW5drJ8lG2nm58gCva9pnbvXxQ0Z5AE679S3TwBCDr+oNLb34m16fveyMNmjxS8TJQ5f5XlBmOcZNFxSR0eZ5Ux5R9ZmCUp48c9Odzez7fv/srQT9DFAx9lLmb3N1bH+rfmfG6hVmaKsPsaSFunhiP8PeWIjxaOBxhA7akB5BZV07olNbS4ZAlJ9maT2ddCLh8r3T2P3mTEUUbCUiqZvohkymeR88IlNHzadHL7MIM8nh5l/l7hPoeZFXvPM8t37/jvu675u5j/LfP36rxzkplg2cfIOA2h0k1PmEfRMmRU+5zJuXKNsfvYz6gcaGcKTkvTMtPvzMaDXYyS2W/GSO8xw+4PW40UYbxAjtsnQhLEuL2CiZNC0fohyJgshx/e8ljMk4JnnhzWBUmgWU8C2Rv/9XXZvnmQJPufbyw7WhZiY6XhxYjhwWZFrozMQ2nc4ttdqW1SYOOWbGyYjQnH9j3l5lnCg4e09ddLevK1kyYZPaVRu3/Rwoc9ZCLyjmquv6Ofyp3kWqyJH7VmGF6og+91OhxXHv/MFKpf1ZBdagbrTEPEPDDBqygz9LXr452sIYat1udiS66XDGG+3piLLbFjx8aXbjLWkNlmidUnhmKIpC5EZpiiPsIcM4rNEBw/DJV7T9Ku3Bt0edVR0th/lvJN7tCLxDaSdDhICoF3aaHxdXqZfYUk19+i1pZmao25QE/KLhGru5jKaBHb/6zuYr6ZG6e7GMqTp4aWUdS514DUXmuTuaY1zZVQoyfrTEnhqDnJjv1M5yd207HIP8RykR9vvtKCCd0kMnGQ9it+J0XZF/Sg7yMdS+mlAwu+Eg78pOrZX7l8C5ubYXMyGjbHaH7YFRrx/RBdubaXZuWdJR3hXdR69BKddT5B11wOk2nCKVr5qpGKrkyku+ajqeLRGJr7wJGEkg3ptNNwCrEOpZ1KejTbfgyt92So4rkDDYT4k0KDK2X7eXB+KRu7MW5dREKB87nYDRu3OfBsKglEraaND+ZTQfA6qshZQcmjFpDZ6WVUc2c+jfA7TwfqH3Ec9C/3/J53i3ZuP0GtwhfpwP42kmu6R/Kdt2lTzVVaH32RBCIukNu2Ivy8nYOOgUIYjizG+MN5CBLOR5/iJASsK8C6ijyM9vn3O/Z6P6IQB8YVAEuCscowEs07AzDjawB2HQyBS2c4nsaPwcYdwZDcFQHzGaHIEA7DY9cQBNmORWtyMP5RieKw26v98X5PKIdlcUdMwxASHIIlGyJx+WoA0gRC4Dt6HAYyAmHaHY62S5lYa5eLE4cLce1QFjbX5+JKaiYqpfMgeygDkTuykCFUCPGmLMgL5CL9UC6CsjL/D+6gSSGiNxZz8bpHHvnIUSrE5hy+L+/M5/kb8rBgTy5OlhVii20u3jpdJvXVjTQhoYnm37nBjfkT8WYynXaTPstfoG8hTRRZvpfuC56knL7TFJbVTG+KLtOAUh9J7HtEGaHPaML3r5S2vIPYOMr9qi+0ees7+tP/ngIs2qjE5QXNsX5NX+pe8bn/J46fDVgXIeJhLsfPhmybzPGz/Ttzkb+8Ag+WF0L6QxH0Hpfg+ZgCxDwrxi1eMapHpAK3MnHh67+f/l058HTPxfraNGh/zMbiskzue/aqNP//93aSuUiclY1NH1LRwB/3uUpFyL4/Gc0zshAhXo63ZoUYpZ6JJ/MK4T85G0l78pAXUQT23arHP+f6hH1HNsbOvvPD8Xco6fBHmvH5Da2S7+D7DN20NKeDbh99QidKXlKF/y96O1sAx6UFsTdNgvOlj8iLI/mjAHYH8vfIn3/o6DwRDB4QheFnAVRUiqG6RRiK5Z20eM4dcn17nlZvvEM5dw/TlR0P6Y/KPdI3uEm/Ah5T9a79FKtwm8Ll75KAXAvdeHmP20/Kr3bRQs93ZJnUQyw3ExJ4SodqOmnOl146ZXaXkio/U4N1DyktfU4iUu/pq1onnSxeSI+GzKaVJ7eQjmYt3T9dS46fJlGTWB1t1pxHM15Npg0f11FA0xxqKF1C86+sog1S82l9Ww5mJ+ch3CMDf6SKuTG0HV6OYceyoF9ZjljFIsSvzIFqYDFefczBW6MCGFcWcblTVmsjsm0cp+v6q7nhpYSg5J9EVDREQTl/Ilonx0JaOhJnKqKw3Yz/Xfg3OjRDCrk1guh3/Ukv30nC560IRpp/owdrhBGVJoIJzyShf0gchQeHYFSpEN8GD3Jjd7HgFrHzmx1Ddk6zY7p9dyupXWyhvOFd1HrrIvU4X6erN29Rae8lGjBu5/bKt35XydG+g24UvSHr5Os0R+shKUW9I8MHHbRX9AF1rrlCx8RayWf4Q1Is7CCBP8+IjQmxcSI2PsTqkM4tX87pkPICKpn4I9OYIFeG2TB7AbPl6zSm07KS4cXNZE6cSWTY2AAbL2DjBLNnSkG1SQ7lecJw5r9n0lAprJ8kCNttcjiuKYkqPp8pWyyD8kVi2NSfh73RRaiJy8OsvBLMKpsMTJ0M+cd5qLlUgX3SxfgTXoRdiqV4/7EA6gKTsCV0EsfhVujxx+5MDJYrxeDGpzRYFqajNX4CVi1LwYiOVFyKS8VBxzQ0fkuAWVoCXq1N4Hwqv4wcTl/J+lYyJplg1/JbkQQYPsyA37kcZMtk4HddFlbdSEOOXirOmqbjf/n8tRgvZG8ehXWmHpg6OgBuk4Cqmd4o2jYGmlqjYbfUH4FLfFB+bhQSZq1jVF68YPIGLjMjfHuZUmd1+lQuSF0Re5mRs1XIZ9QVZuDlD6Zh/xC6qH2DiXH4whzm8xW271x1v9Hve0MgfuYn+f96RaNt3tGWBBFkFHfT3qh+0jX+Qrtu91LNqkFKC/5O7YP91LOrglGIS+Y40rjNJcxPjGeuF4kzFRXrmYPfLJl9Qx0Y3+CFzPXDAUzctSpGffcMJmDWBMbyXgY+VGVij0Mc3GYVINU/D15HStBYlIbRLSVw5O8/ofy9a+byXOQ9TMOYadm40Z6H/9WjTE5Jg2NiIjxaMpEilYHVpqkIs82Bz7AkRHinI/p6OqTmpWBhawYXS9rt9ovk4kVgXj8ErE/Mvu+ZQ6LY7dNHoyt/0bCuQRr6qJ+Ke/h8uUYAO5QFkOWoCpsoWZhmSnP5ZTY/zfoDO04qQS5FFSe8VbBgHZ9HiyvCerE8pkko4Le7KhcrY+fkyQ+aXH76Ro4ih78yzAj3BDWw/oMKPg3IQ268MtbsVUfcbw2sttZGh1o9w/qXxw4dZ97P2MtMeSpIugbvme2+1UyH0FuG+fGQ+ZD6g6ld95Ex77/C6D2/xVxwOM+weUK3Ax64/i0YiqkhIF9PVBqPQM/jCDwNHo1dh72Q1TIK+aO9MKTNH+qzAxAuFwB27IYfE2Z+BI3jxo7VGrPj91htGiOeqcC0vdFjDs6SYjoqpJmlR92Z32WOjKAnMb/Kf/PqXk/jxcqX8/YzRkzwl8u8eYXGzMqyT7zouybM/JivvOEnnHj/KD3mtfMO89bd7eBtfiTLLHtUhK996XiknoNJD0rRuykbW44Wofh1MdpXFOOaWz4i9qahb0IufDbm4lx5Plotirn8IqtXG8wdhwadQC6fc2xkOBQ++yFbMwLj947D6h0xiLw7Hn0rx6GmPgyLwoPxWD0Pr9IL8WR+Dg6JTMIY7TIcn1wOz/05WD+mAjE5xRh7tgC6QSWYU5iP2oQiNB8r5nQJzis+UN68DyS7+RUlN90ls/rXtLP9O/EEH9Cdnd9pWdFzClj5krrxmd4rvST36x/of+vLOp6LstwCbBebBOu4bLQUF+J5WBHU7ufj5/BCGOzPg6VtHjzUCnBT6RPlvnhKR3m9XH27C9vogl87bWr8SvaP24jh78tvTTrp1NkOspDooZP/dFFk3Qs6UP2UfibcpFa361z5eUkXqHNPG4369pDubLpBwcMfkInWRao+eZOyMu/QgQ/Xacm0dlqzWhdLcvXw7ogepmQZcVye12YM8QhdZL42xec2PRjYGWFXsyGmKuphrbMR1p42gMavBE6b/PpkEu6tT4dlXiK+vYjHuvlpmH4sFaO9ovHNMhYafXF4WBWP9IFkBEonY9DRBn1HHFFl4IZDRk4YY0rQe+6AccH2WCnuhvvtw3H/uzvuXHGGT6YTRn92xcYQByTZOsC03hpnxznh9ngHvCy24bRBWQnO+EfYhs8RzPGxwRYTvlrj5GI77J1phx/Bdhzmnrcj9j934rAPXrlzz6q1tYPqdhfMlbdD1wMXXGp0wj9v7aDg6Yy80fYYWfuYiqLvUPD5m9yYe9T/2585C++TuuZN2tD7gMoirpDSnZtk/+wuvS67Qd/c2qlesRzBcqV4tWQKl8djP9l59jpqGnc92VeKrecmo3dIOXft85qKGb8qkLWMICvmwvXJaXN7KFRbcfmHFZ6ukBaywdl/eBD+bgdHIQdMz3ZB/Uh7DMY7c7qOvxqP4h5/bBEPQ2NQGC5Xjoa4dhhuDglB4p4Q2A2MQ9u+QLSnjcVAayAsfhbCrTGdv37ykVlcCpGAHKzVz8fRrSXwjuNzfeUc6IBvowxzIOuSB6WYAuxZUQjt1120/2AfTUxsp9NDWjiO5RLXQ2+H3aCNzndpw6lvVDD4kg4sf0Ur+ruop+AenZz7iCvjPOk7dR14RJ0CL0gm4jNtsxLAROmHlHX5G0k6/qLaC+/pjGMf/fF8Qxr3uuno1w/UemUHzeXP2+NGu8jQYztdjj5HRleaqTd0A405cIJKfM/SrNFNdPZsE9UdP0iiWQdIzqmRLkzJw+sxWVzeV2RYCcIsC/m+9WScep0DC+NyKPB5K08nAyGqhQi4nQ3pkfmYa1qM4Gd5SDpTiLlr8uAcOAnT7k/CJrNSeEXlo8N1MvZpFqHlZwFy+Lyt+koBPv4qgg9/n5iSnYlNM9Owb30yHorkoq4kE/rfijCNX7/RiwJs0Mrh/mfxMxMGc1KgGc/f2zZkw3hGIITWTkTw1AnorJqAnMgUnL4UhQ2NoeDJxEPHNwzyUglQSo7B9LAIPB8RjVaVCI7DsRzZV0MQjLfMf1w5fZsoHJLkkLxSlM8tBHFBQxzi4cJg9MXRpSaJj/ssOT+cjaewcZS/fvidI6aIjrGAy6ihCG7WxprLJngSbgy7KiMoXrDAkl/u3PkRVndR3uOK2sce3PmVpNP26DnkCXuvURCW46Ft7UgUmvLwVdkdynz3T8m2HMTv0+7EUm497JkzGRNdyrHV998894EbxRguWoReyVJURpRgy9dyVGRWYNHOfBzkj89Y70ScPFGM+Qr5EDcuRaFyLswOlOJuTD7+DEnA4OY8mJdmoS4lF5kRhZy/l8svU6mUxvFrpdwiOA6WI6U4CxN45YhuK0LTsUwYTy7CN+0c3HqSh68tRWA18Pt+GPJeTH/pzmrge7P+8Fj+OfT5ct6MCR5MzuF9vLMLdHkvoh7yek6k8eI/XecN6/7Os6kR5zgBa+P/2naWG1x3lMEBngpsiyQwdpIimHh5eL2TRl+QIsRSZTnN+3nDItTZleNzbBk0mcmcTqdxWykOVJfgnW8eelQn49r+YihmTIL//DKcCy5GZfi//fJYKhGd6llY3R2Ps1XZoLk52Ps7DVpfciC2OQ6d89Oxk8nCSpVkHEnP5uIvNyY6ojXchdP4DPC5I6v5+e5ujx2LeTCZbIsFx9xRs8QFQ184YIi6G77AEUbzWqhh1//PxbJ5WSmzZ3R59Bl61tJB4xSfUtuph1yZtrmtZPv5NlWuvEMla7U43ZpalQ5+CKn8p1uLk9DCspEKyFqjxZ8HWvhSqIo7OzQxeFONbwvUofhqNQ1OL+Z8q78+le3t+dTSXEeGn6tIP3wxmRcUkMvQSvJaVUW3+6pIqb+altxfTY3Sk4nNA7L5PzaHF95XSwoXt1DN8o1kGT6fRtRPJ/kti+j57CV0eN4qOlK+lnxlT3B7zIY56zjcnSN1FPTqCGm07iYD6x1kEnWSxl9ZTT+m7aA7OTsp1m0zib1vJNZ/YPtdpDSD8x/Yecb6D+18njphajlKzhWiaSATWjJFiHqbg1Uo4L9/MQ4cVCSr0yo07X0XU10tRj3/CJBgrRHJnBMmHR9pqtphSpJxAwyzUp6aJaWobeJvZq2WHKcreTXpJDXJ3eZ0JWwOmNWVJGnfoaaXp2nnguPkuv88/Xl4ko4onqezBZcp+FgT+V2s4/Te3z/8Q6dLVnG6b1YDXnZ1Jbk7bCOn2q204sRx0lbZTblSO+jAke0002ITdaUmU2jDlP9iU2ycqlp4Mm055k/XCuPog3Qlbe+eQENe5JFXYgxlHAmmy+HJnL0Un7iPptIpzm5qRx7ibOf8Q7fJwfMyHchqJkWzXVSTc5xGHj1DW5ybaXhdC/2+VMnVl3oojhwjk/+rL78mi3q7Ukn26Uw6tyeOvm8spIGtxfTsQiK51RcTm3P9tLOIO5vx+M9UdC+bDHe3cozLLEet/1Rs6Z6E1eMmIU22DCF7SrCdvx+ddC1Hwexg5sveBcyyc+uYigkbuRgv68P8mLeI2dSxkxE/7svcFtvLBOxazTyVWsQkqW9n3g2dzbA5UNYesTGC6Wsf/mePbgm+pgXfL9DBbVco634L7VlzkVra7tITp1aa0nyH7LfUcO8jGTmXDqSspSvnZ9En+Woa5raKjn1ZTv675tP83hIaenoOTa+dR7NrFtH5nuX0v36qr1Y82isS0dKfAKGTmfj0aSKCavJw8mEussXTkJKeh6OTUxGokgoJ70W0zrTovxghGy9k+3bam1W0sraYbjkX0iH9KipqL6bnL+bQVPG59Lp/FhWKaON8jcJ/2lhWJysszfdH+HageJgh3t9XwTsbFST7aEBUQQMTdujh8j+6nM+4oa2byzOyPuPpZ485v/Fm4zvSEn5Ozgs+k5B7F4k9eEnnC94Qs/Ylrep7SwEm78ly5hMyVG/jeO8fpVYOd3BfJ8VPeUJTh/SSbdsdipB5Qocyn9Jxiwck9/Illztlc6psLpXN+Z7yleDyvu8Hf9PcfllUP5aE0s4hGD0ogVZtITy8Low7p8XBjgE719g5xo4FGztlx8YqMZ9+f6kh8bg5tFdpEi3eNY96hpTTtLQZ9PzhHDrYNxFdpamc/8/6/azP73A/BVeejMdiuRQUKSfDOTIV3XUpfJ7H35NDEmCVHA+zqQZYt9cKLZ2G6KnVhc17C/z+ZA7Nhdr4dcEE0zdYwNFnKBr5NvaGuSkkAoyRWmuEH8u0wMZqetapYkO5Lha1ySAhQhE6h/Ww2FEFATsUsPK6FHy3yCE9Shn9L1Rg5ayOdtEElDVGYf2pMO7coL7TWFiNmwCaPAEqFIz+6niM/DUOXYPhOPNtAta9D8X4ERMwXisXOrE5SD+Tj+Xv06HSlsbpW3sk88BUJeOLUBYMe3LwrDID7v18DmWVhT+XMqD5QJ97x72uqhjrrsO9I/t+Amoa8FA1QmC6GaIfacBT3hAqzToIeqkFzxMG3NlIYSGf/9NO9jxll3o46qPHwP2UN8QXB2F1kx807gUiJCeYw7D58BjvfLgapHP58J0iJVw+XORBBpqLy7HLoBhlUrn4/b0Y5bdyYDc/HyMt+PtDcw5OXeNzvj05eDWjGOFjJ+PttsnIlM3BcO8KqDsUQfhEIRKnlSAnNh+F+4pw/VURFiSM4s4M/s35/z07eFLMhop/j6dLFbFk/NycjjYGUkM+qFaJoasxgWTv0sE7HNzCW/pukRvrE0vfuc2bfSmdCTc35G3dq88sPqTDqMQ6864s+s2LUVjBG/dhNS/q1w/et0V6ZLzhK+MtJUQXelxo5wp5UrC2pc91RuR0w56ypNSp8NIrRkhWmbboS9NtGw2qemJG3Y2KmKaiArehknzeroolcZqc1thzlzT6ZfShk6+JU2sVoOSviTl5fD7ipYxr/6hDtlCe0rx6Gfb9/moZmlYJ0Iat+rS7XItuBb1hPscq04owcVo4TZ4eb9Qn+wQVcr2ihiNPtTlt819NM7tPPPTTRdBmI7gPV0PxRmP4vdeD71YdtAcYwcJfB3a6KtxZzL9n8tj+ZM9hbg5Qo92ZgbRczYjsxmnTXAF7SvPUovsLh1LyP9b0v+ds/uYolUVkYPpQGFWbJXFPRBa6g7KQsJFB/0opPDeUxBk+J2Z1v+E9k+lQyyRO92t5YBWn+y3n25eA3Gr6fSSRWvwW0AXj2fReM4ccVaooZmgRZ2cbDj+iwJ891Mnfz9jY/MepDyhb6gklJbyhhL23aKPyWzqn1UVqWp1093IP9X95RKzO7em268zQ6as4jZvsnoNcTJO9t5szn0l138zsf3GWKbDaw7R/38BkX1nCVKyezbBzitUiPfKfSYd6FnFaJJbD5CiU0rzeOlKczec2zBI62rSYlgpNpyjXxeRYPps8QkZTXbYfl+v6m+NKPRZPgwnmNCwumL74RNHQ0VaU9jWA0j3dyegfBzrX7kf9PuE0dX0yTdH1It0zEXTgTCz5RU6inB5vqkcOxQTm0K1lITR1WzpteDOejl2KoLtRCZyWMl5hFi3bOJ/MtDfQjYSlHK+oc1pBZRrryHfUYhpdN4vOzltCC5ctpJxvy+iV7kraeFETLaranO6b1XuzWu8X1xTgccYQE33U8NxXGWp2xrgup4mGq7rYYKuP234aYNs07sd8Sj2wgKtrwHojfZRYRD6zZ1CFcB2tGD6dRmTUkvbapfTwzWxKCFtGOWVzOY7Dnl9my7Pn3Nhzyew5tzyVHbQz5RzZ5u3m999meijdSBOPbKNzw/bRrEkHiZ1jbDunqehgww9NTlueOKCO4BAVRN/Tw6F3Sji1zggp1TrIcdPAzShdiGWp4epBAyR1WCPm+nCoHjCGoLQtcr/w9+oWM7jsN8GBkwZw4fPvsfWWODZvKFaZDoPRNiMOx54FYdcri7PfoM7hZI8a4uh6fSRL6uDOaGVUX9DEwC4t1DnroO23PqfDG51njXtzbbi4Yre4GXf2ZWOABfYY6sHwtxnKT9tAo9IMOzuHYoW8OaqPGXOY7xttEXzAhcPOOW3HPes13w+QaRmGIu2h2HTeCbPkbKCQYQdlI3s07LeCpc1jznf/ff8GLZV89Z8P3zKzncRvfSQ9lW76rtRGv9a9pBdHH1JS+RPasvMVh9EcuM/FClgse96QfVb9zps0SfMOXW14TnJzLtHE0210YP9dErt/lcR2tNOh0npOs/vi6HqqLTxK65UPcDmdy5e20Uu9MzS+fQutj9pIVtN2katQPfWP200jPfdyODYH1Ol1msP9zQW5XNlDoQaXSMKlgexUb5Dv3AsULn2C6rSaSe1pI3l9zcW1mkw82JKFT45lmHyvCC9NSuG9LB+rYsrxIyAPmyOy4N1UAAm+rxUfUIgrAsWInZLM4W7OiMfo58kcnn1W9/Q4fLqdDZ/x2RizMg2Xm7IgJ5IKUddUVI9K53SYhieEOL3amsVysLMT5DTYc7/J4eIvCdxcJYn3fX/oha0oRp8Th1KlOCIUZTiMTbnw/+E97LMSg36TZ70sFoySwO87Aoh+L44eKUGoRwkjUEj8/+h3byERv8yTsJpvyz9HJ2BgYQr0x6Vjy+Ekrsx8gxSI3+L7lz6pXBkWy2LYHCD7ewIn92ZihFUqzvDf68SjDLh5JeKsahq28Lmnwlc+D1JOxynhAnSa5EFmbzaczxfDu7YIPTtKEZOWB5/EMiy0K0JicC7OJBXhsE4+WqUKEeBdDKutaRyGrZPVGbMaY0/bLGzwSYbih3TkiWfixpFMBJ/NxDPrNPitT0W0VhomqbyhwyX3KW75R9pV+IbYfKBKPX8+5n6iXa87CPc76KnVKxIYfEB9nl2UfPcV3azv4jA2ke+IzZOxWDamwj7r5ak3dFeoj1bce0rGhwbog95H2hzYTWIm30i04yU53XHmzrsoN7qiq9YVB+95YuyhEdC3coRh4Ag0dPGrzB2BbbEjkGPKw2VbBj1qPO4ccux1V7B4FsdiOhge5i+1x8L9wATGCSreDOLDeLDUdkaxtTtmmbogoTedy79/PJiGu6Nj4fQrkZt71VrJMGqMxZeZ/Hl7NwNxz1Mh5pyBbWeSMDwqmSvvXJeGH2pJHI5i/8VGCSYhsSIGdnPSISiUhJd/EhGTk4K+XfEwlkniYhMsJ3RIL+FiE5l1xVx8Yg9/bci8m4R9abnIml+I7IsFcDpSCAeZEkTZ/bse2HaydbDrwUM3l1sPjqLxoPAcmD/KRq9uFmbF5OBafRq+3E7D+iXpYDX2rPae1dzrPkn97/cZupUT6GJaHJV7OJFtbSZNvBZCJ2eF0rh36XRnTTBnM1nMs8GZnO38i605PZ+KlHIp7kgh1Z7Jo7nteeSzv5J4ayqo2GQqTXUTRs5OKRgmSMPitjLY87H225Xws1gCmYba2KsgjsW1CnhepQiHG5II1VPCbRk5Tm8qkCgKFs/iWAx7zvvDYnHEuGsho0MK0Q5iCDkgh0X/iGH2Ilk4L5XH4/n3acKpK7Sg/zIJnL9KSd2nOd3FM8FbtDDwIuW9bKNbOs00dOxlsiu/Rg4rLtPBDzdJo+Aih2F/p8TlU8t/2MMyN2m45EU6uKOJevRu0z/nLlHm1qt0qvE6uU26yJ0hZ+s0l+iki2UPOBxb35CKV1Shdo1i9nRQzqU2anBopUnLntDxjnbKTXnI1cNipgo94+r7i/35p5WKfrVQ6q679CPuJS13b6fxOh0U8ukeLT5zk7PRz66lkMivWVQRUUJRQf9yjBV8Wy3+bQy1LiigoecTSGDRRPozbgp5tmXTvtYirgyLZTEsD2HtPGvzNVWCKTCzhLobimnD6sU0a9FMSl41iZTHl5B4aAr3fPnNPO63Vf7+pkrO4RiyH8sju+fB9LkxlB5tsaEVxqNJ9CGPHiYSdcoEcpjLS5M5zvSXK7G4uQ8dScY7nA5fHU9PSmOo52A0nVjpR9Pzg6nb34cWNEbCs8EXaSvDoWaTgptmEai3iMT8F/z1VB2HoVVjIfRuDHYcCsXLSaEY9mECPhdEgcXdaYrAMbtkDqd/LpnDRdzl+/DTE6E8IQRMaAJOv5iI+DUT4aGThAjtaOT9cUTfZUvuPOXAFjtMzzHj/Cq/Jy7YNNICFqOscKt4KOZHWGKc/HAw4Ta4omPL4Vh/s/6nE4f762+uKXTFp3YLlD20gtVMG0y2HAavLjtYWQzHqAJbvHH0xNmVrv8Ht9vYGfn33XGZNwxLZgDCN20xsM0eF2Pd0PRtOO5pu3IY7W0eiLzhwmHZM6bss368tsexcYTeuhHIbQQay4BrWe6YsdUdr5vdub6UTvTDoj0+XF/yRkdy/SLk5Q+nnmh8UAvAWr6/l2EcivPa/ng8JgRRg8EcpkQ/DI054RyGtWMsbnzeWCyeHQeX9YGIyIlGadd4/PANhdGXCTDdMA4vrxlh42o9eCYZQL/MAh2jTLhz5X+kTKC/zwIXbAz5e5Q+hnUZYUqXAWbpmuCttCn0ftlyWJdSWy7vxGJZXG2DI26PsYKRtQn27TDH4tNmmGhnBd0P1pCys8F3I03ujFTVI3UsOq3+3/kq3k5dyBySwQZTeRy+LoNGNRn4JSvDf48SEK2M1781ONyaERrY/o8ph2efpdWljwl1BlgSrIj2o/LIllPFUz9VpHVqI3upDndet01kCP73nPdKXQEcdxSAQPE72u4qBp+2j7SGflCa6iCtqf5CKRG/Od3mXw1n8od+Oi4lwekHvfzf0Dg+v3BSGILNK4Uwaq0wgvf001U+J7m95zeHYbWHrxKkwGJY7SGLO7NUDHkWUrBZLoyGP9LI/X9VXXVYVdvTFkFREAsV7A4ERVFS2C8I2GIHKUhzuhOO2F3XVmyx65rYjdgK18BAr3G9JnoVW781i+/4/PhjPweP+91r9t5rzcw7a2bONebHhLJrbnbA+btV8XP3REF9c6rQNyyDr73CYjnvp9NvV7rwcV6KsGLbbOF54yzBe32mEDgjUwj4miqUjTHwPjyEW7p/Cu/DY8V92DhVCDgpFgYsXCAMLR4vVJ8/TghVTBWeHLYIq6InC9Sr5PD2kXhsiOS9ShauGc77lQwqGAyXWgNQKh+IX/7RsCscAt97w1AYOgx1Gw7k+QSE+dgwGk/ajvqNHSGPR6OLEXDYEoshk4bhxdXhGJYeA8/cERAaRvH6ddoT6PapCq9jpz0B2g/ISLHDkwhnxE+2x8/ejsgZ5ISfj6ui4SdHfBrtwOMt1tjL0iAFZrgY4fRLj7XbU3HaxoQfjgoMDlZi30EN8pIlaL9LAXtPBfoGt8a89c1xxrkJZtnUx7CYOigxu2KmrCkePamNZScYJ7BriOyaDRGgaQabUBfMm9uIn0M4Or9GTVcet6F5fjm7DvJ3t8SYhFYYObchrg9tgQGpDfHykytaW5pgW5Orwolve3i/J7cm+ULQt628xrHlmgJh4LMjwt+6c0JWl83CX6MOCv0Ljwqj9uYJkYPP8R5KVFNJWCuG6ik9JOuEH60OCDUe5wpz954QcvvtFZZe3io41t8naFttEZr2KRPoeVIuCu2J03OlZ3yt7SshNLISsufY4XaAPb7XrgLP9ZWwYeMPoXb0N475WasyzwUiLMUU6Vq3nlTFdcNLYZy/HdpHfhfcQ74IDnZ2+LTzmzBRVQmUu9R72hVhcPczPIfphugBz2mK6J0vZNu/EA7a3hLiWl4UxjGO43vyoiB+Wyg8dbrDz7NiHsc9FUKYHf8x5opwTfyv4HTzhrBt8gU2t88J6vsFwuPFhYKzxy3haNFtgXpHuO0QcPXwQN5vreRrH8Tq++Bg0QhMajsYHqJQNJgUCm9TLxxw6Qu/NRGoHBfBe01QDwrCE44w1Kvt0o9RWBoxFBumDMWMOeEoDByInAuD8HHRIPw1dgTcH0bxOCblpltz0im2+Sl4BNozO9VrxVjMX5CErItj8OHrGOQOjEaXbZEI2Duan7f07SCktoziMVCKf5YIQ7GofSLe7ErA9bKRmDFrDIaGj0bV26PhNy6W9+Sg8Qrrp6BgUBQfl2SolpuI+E8j4emehElfkmH3XzyM+mRs2RSPbvZj+F7fllt62EVa4LorC4cSLbhgb0SRORPrpmVCsk+D1cOy8LWKCdpKJiwfkwXDZiOo1o9qAKn279DgE0Lp9ls8X3jQ5d3C3pmFws0pF4RZRy8LV8uuCM2kJ4TJGeeE/p/P8POJLxBvJNzRzGKODT60R1hv+EvIYnw1wL5QiPpexPjFOaH1h/OCKjtf2JMZzOv4Bkzoixanwng9H9X2+ZSEY5hfGJYdDEbQ0b6IGRiOU4/D4BrSB+cTemLvDB8Qts05f6gi/TiWcKuTuiF2AbumYxC0fXriBrOnldcEoPedQHg99efnXG7njdIoX143uLOBL68bbOcQjKkHgckvA1FnS1eMOOGPl87+cHDrgY0tyzE0Zv9DHhxLY9K1vMd5ot/DIATfDMDU012wNNYPmwK74XtSd0wp9uXvoPkAE9+rtR60z1V8Nov/Lbup459Prmbi9fDynIc3ZSZ8va/CmvEKnlP7LVwHvVmFm+316B6vRpskPdKHqHHOXY7CYhWUGxSYkKJC4yua8h5bs3W859ZnfSbiSoxQbdRhzxQThlY1IWCKFhPLjPg4X4/5Bw1o0cMMr6FGXotH+0DUs8vaq4v2hsIeShD9VY+tOjVS36uwe4AWnvsVSD+iQp/Fqgq4olciRAlyHl8O9BKj7UcJ6t1XYkyYEjUmKXD3lByLTVKeQ0BxZDr3ZwsRjydTHJr2nsaOkqDDXBNcNSo8aMvuvacG9q1l2LlaiSsmNXLyg1HTNpDnorhvDQXyBQT598WaRkEoc+qNLZtD0cbDF89fBgOzA9HYUUCOOJRjZo0IqZDHQtfqP8MbD6b3wN3qPbG0eyB00wUmdw987OAPp2090KF6CBpPDOPn0ng01r79fdDsvgD1tT7IHhwO3ZlwuIzuBcdaPTEvNwxKNm8px5BwNKZ1LLrW+mABg6oFofBxKPZ1D0N+lRDYrAyG6AwQNE7AjIPO+NnXDs87OvI9AepTRfV/Lm+d0d6rLtLf1UC97ZURf90BrbJrwC+mJnbbOfNeVoQhe0Q9razYp00cMaFHXcjuVcKfDs6YkFATqStroNKX2sh948D3sivF9sDO08FQ9APXpV+82XraJeDEhiDIp/lgh0gAFgXiz0qBsP8q4PiFADg9AMf907UXNl3uw/F0rXOz+6G9fzCq9ffF0GUCBjPeXj86GG4fwzDFMZhf3zoW6eq1d/py3XvZNgSB6wdi3g+gU82emDm1F9SuIeh9Lhy9isI4xjoWYfpKhnJcwadQ3J41CC+UIUgdGIE2q/phoXNvpJ3sj0U5vXnvs3XbmuOft+68B9rfd5vwHmN/7/DAmNKG+GXXDHc6tMbXYU0xJaUtNqxvjQ+Slvw8K8bmaFPcTe+E89XbYVnDxrBv0A7OQ9ug6e1OcKjmhsIBbaCr1RaZH1vAZrA373lW9KoHnnbpzvutUc+oZ96BaBTnhhOrOmJ7jheuH3dHyP1uODy0G1Y/8uQYa880wlIfJbqWbLk3NnUDxud0Qu92AkYH+mNaI2+otwdi5mxvfk7M+W6/YykUF6HeVFt2Cngn9kLQ9E64rQjEqcxuyDrrh0N5AXik7s5lIizJSP2sCEu4/k5uGLPWE2+3d4TL0x6Y9dALB595ov6vrmh6uiPPQaDcBMpJ6BrqAF95Xd4jzDy5FuYoauBNuCv6D2yIYS3q4/rcBmgg1EFn+zocR714qAcP4Rxm2nKcl70Twt9Xx/iIBvhYww5FEicsOlkTpavsocqpBfLBqc9Px66VIG3+WaD9Gd5Th/nfH/dXwc98B8g3OqBuRwecrcp8mNuV4f2sMseRT0++PMf9fy8eZadS4SbzV0rqV4fsvA109+wwXPlLGJH2Q5hXaoNblm5Y0MYHGesF3pOH+BhxQoT1wIHEIAgRXTGAreH2yf5oaPJDyztBaNTEj3NNwlp7+BCWcPYLO2H8D2Yb3DxR5aMf5p7wwZCvXTB6tA/mVPHiOVb2Hhm/e2xQ3wPKvRpckILrf4jQtlCGr8VJiD6WgbY70jC7RyqC34pQ972E4xbtSOZ9BwnP87Vy0zAuNgUjUmVsXSShjSIN3STpGN0vBS4rMyrgLiaoeP+C4fYGZHiI0PCxDp9eKfC1Syq6DZdjUnEGzoqYr5ythI9Rg5vfVDjQ0YDqYw0cQ30P6rsbUDDCgBAvJUqDtHhzXYslNbTIbW5AfTct518UX6U1RDyOYrXE5VqKmuOdpibGbq6JvdJ6eKWshYknGmD/+gZY3LEeX3+RX1x+Y+k6tP4iG7vgrEsr/OHQEjkj6iB6chN8ueqCf0NdccamOa/bs9bw0Zzp2eu7EPjmlfDMpTqWK0uF5H+/Cg/XVoW5+ndhRZ8qOG9vi77tfwo0x+ZPt+V4whGG5tDtAdUx7l6psM6HcbC234T1w38Inm+qoF3fn4Kzux26RGwUGvus5z1GqZ9A682beK7/uozlQpWEw0LPqL1Ctu9i4aV0h1Br62ph3ce1QkvHXfx86lVKPUoJRzVPhE0avVQ4G5EnLF+xRHDYulHY+2GjMPzZcuFT/y3C8oI1vFaGxpM3W8NrZazjHXHbLEyPPiq4SQ4ItZ4sFSbP2inUu5srbGy7Wehetp+PRRiqs6KxrNi5GzYL/foeFtz6LhceLtwsrPrC7id0vfDdtEuIcN4sZNz/IFCcr41gi0mtPwkU76PYXfSJd0LrDXaYVs0Wd3o4wde3GvRaWzj/ZQt58k+h09pqHEN7HENTbH5jV338KUiq2qEV4/Ip3d8J4SZbtJlsg3zHb8LfvaqC8kisOSX7M14FvXtayOt3N205GrRy4LegTffzguwjVwfl3c8Pihi6Pej8uIKgdllFQQV7zwRRzS9hrRiq972WtSloT56NsKbBf0EK21NBnz+/DnK5fC6o1HAp6GnxoyDK3aOcPsrl25jcnfcnmrywG35me2DQAx9ECB7IKnKDfYfOmBbpjqfzO6PApwvPBSPc//Y1ItzCVKaD9/mhCzvf5NwRe72Yf5jliTvDugOfvXmuIOWNUY8oGk+9QuA4UawnjuT5IzLcE24LeiDexRc1v3phznhfXCrqyjE0JuWdEYbGJNxwURD+mdsDPTy7YrU0ED0X+cKxzA9VwoLwtaUfpthMEp72jOG9XKw9XNY1yBL6LFkkhOrmCG+WpwmraqYJp70UQn6JWshdO0042XuaMGfcGI6jOu+dRyf8xt1skyBcSJ8upDdNEKaIRwj5U0T8vJ/vVMLcxzLhRl0F6hxV4X1nI55P1eHPWgbYuyjw65QWe9QaNKwpw8l6BrxzV+N8Gw12TdJhab4KriUqjvP9ZsaVdVqOp2t5nNKh41AdQnNk6HbSgAsaDTY902KInxGDp2iwPFTG8xIadJTxuhLyKylX4XOcGH3PiFD2rwKVEhTId5YjeaQcW3dJcO2oBHGKFPRYmY5xI5Ow7XkGl7GZrwLXM5Nx6JYcqZYMQJuBGzliFF1L4+dWPZGBOhkZOHg/AdEl8byGpYXNSIRaxsCjMBl+RYxH1kxFWWw0Mk/Gomp2In7ExULfcyyXiWQlGX/XvNSXwo3p5K9X03HztBy3/URYckyMRBcJ7ruy701i/NVKg2g7CXy+qnHrhRExl5ToUEmDN2Kmh+vp8F8/5vsfkOF6jgINjyrR+4AGXpc0yJ4v57m4hKU9KMX1DF6H9uyIBHPi0nFYq8CQVVIMHiOB63spdmhESO4n4dyEOMv/8pUWkwx4tMPCj+AQLdQlWRBVMfOD/v94nJnLZZVx4wo9xl0w4tpMNV5+YO+XcY2ucQr8mMPeWX8tPkdrkR5lQDUPDcfQ/pbKYOaYYbXMHNfyoRETmhkxaqMS4WtNSCrWYWEh4wivjRBf1PJ7oXuke6N9NdpTo1q7ce7p+LkwAx3Z+8zfJIF4qBST50qQsDkD+kQxxOP1HGcdk8b/vkuP9w4m1FIbMc9Tg9zPCuxpp4HTPA3K+ungbGvArEWpWHBQgZgRzJ5ek+HwKwNedTLg7vZkvNpvxMr3cnieVeD2dDan2XsL2CfHjhg5r5NoxziTTZtyvkefhN1Vz4Kd7MhJ0GJqJxN8Wxvhx44taVmYdN3EMS9idHDJMGP1ED2+xhjxQaHBwjoG+B/S42prDUYy7u5ZQ48nwwzYf8eI3nt0eBolwcM1GXg4PRnD0xMxelI8lzn8cCpqHEpgvEGC84YkrFmSgk2d07H8SyIW/krFUoWe11tYZbXWdwyuZoT+bSbusTWYVk+NWYF6BM/WIiLTgD8LjRVwnXS633Uax9kz1b9TIz6A8UV3FVo5qHHnogaP+2mQc0jL43Q9Nih5H2qK1/X8aOAxu1t3U/HZ0wSJQglJHyW8+2rhXyZB30MKvLuo4Ptoi511eHdAD0WmCsIvpivGK9Hiqw6NGmqgddHAwaBDw65qvIpl3PqzGiu3qTmG9uJquZo51ronp1ivx/o8PWxHa3DrkRGJdfU4McqAmZeMeJeu53txB04p8OGMnO/FNeyr4vtxhx9LMeCZHC3+liGC8eA4gwKqXDmWXJWj3g8ZLvtrEbBDC/kqI5dx8iIjqGanlo0egZ/ZnOqkhgPj4zWO6tCK8etrYxgXb6LjtQ80FtUJv2J+1SFBwZ/n9e067N6rQWCUBuY1MszyU2HTdjXiXqnhmahDUVctbh3UotliCxwuGrG2kglpyWqEpGdimR17F1eUMJ3LRMEJPXz/MqB1DTMesudQfEcBC9NJYcViTP1bj/O2Kn6tsilMJ7P3cbinHLmNxJjxQoEaQTLE3VNiuEyD9dDhS6gO7fpnYitMfDzK1y84bYK8qgEvg9T4ttKMDj/Yc2c+4twAE1Y11fPYAPX+2fBNzHPQmhjSeU7a6aoSRBSloayJCndlTD/fkaDhJhkGBYjQZJuE9wii+2s/yYzBm0z8PknOo8FGLPfPhMNLJULbZ2HsUwP2OBhQZQt7z2v1fCzq/3JaJ+djUR8YGs+vtRRbp6Rj2DUVlhyRoep9GezYs/Bn/u49QcprHexdDBX0YHYkW+eHLfz40J/NrYAs9Oxk5kfkVQuGF5p5Dd3KNUqU3GTPbKOKY3pPN6APuw/TVhNa91eis5sKgbO0MOll2DBPhVGOKthWM/B4D/U8NJQZf8d7cn+xd9nMgH8cmc53VCIyTI3aJRrsua/FsPp6XsdH49VZIuV1fDQuyeD6nwjVPqUhr7YczS/JkddFinyDDF2yxBj3j4j3MCN/nriAlQOQPz87NA2z5uhQRSzH1BoqPL+mwfVYKV6UybFghRxYp0B1Vy3nKFQXQs/p0gMTht6U41jdTKx2Yb5/fQ0qtzTg+10VxgpavFqt5byBnqfNAgvnD4c7Z/Exq+024lW+Cc0VOiyek4mmkSbsa2SGx9VMlGYbMae9EZMXlNujoFwLPjW3wOeFAVcus2cfl4VaG5k/8DwTNm+MWPGXCe/vWeA208yfHcXQKHa215TFaxj2OJvQfpkRctcsiKdo4dRahwlz9IivyWzLYCOenDHya9N4NE4e04MjRmXxPt0bYcGevma0TdHg2MZM1IkwomeUEaeGZCL7tIGfQ++Cenu3fmxGx0Uq5qPoUMz0TJdvegyIUrE1L4PrFqYr3zK9tVCLc731cH2UgfaBSiQ+Ye+kVMnnyplnekS3y8BApQkj2ijwl50Ka/y02HpWCtEHJU62UPL7ozlDc4Xub3+Ahd9f7nAT3t7IwssQHao9MOP2QhOWMD1yaTGz151NmN0tCZW+jcX3y1FYaByNqsNGYcjHMWxuxqC7ZRRejE6BTdMY2B+OhfjFGLhNisSP6Dhmr5hv8i4O7beP4bXXQtM45E9Mh+LfNAQ6psKtehqqpkQh4uhYBM9IxNOmiUj7kYbWT5UYmaLmfTxPJelwPl/Ha+eXftYjUq2CTaAcAWeNSFOqcZC9kzOFeqRDXUHOXGU6Ggak8Z6gkc3j8YTpiHffRFi2OQ66VBGevUrA/NVJeG4rxg1mc9dtU6FTNymXmer8qV580CIJ/o2W4JGgwtAnCiTOY77DBjlO35Xgz54yqDIVXM7SBCM+T9P+lrMsT4ewaiqcWCTDe+Zz/sNsYJlIg69XtHAOV/KaZOonMEuQ85pkGo/qkl/NEWNNjAQF4Qq8t2H3WYn5BhuZT/BZimn2UtDvTcw5LcKI/GS4eUnhwd5rIrvO6rPJ0KzToPilGAnjRehQn9md4HQ0qCTB5YUSfl5HfzUMe8xwF2sxZ4OO9yF4U8WIF8eU2Mvs0azpJtj8UKPjKy0cd+uRE61GwJRy3JR35fdnxaWs12HfeyXA5P+3ngkBG9W4G6nFx5vML2G8/3/lpN/FoPpr+u0K7B+L2OR4GO6lQ6JOQ+ykFAyZlIr+8kR8s03ic5HmKM1NWrv0Sd9NmWHhxwRmrwUnMx4sMvGj7p0s2Lhm8jjDHDsdfO3MOMe4A9X3/GyrQsA3A7o11sPOR4myNDbHJ+sQHa2DiNmoapW0XHcRlnRLY52WYwnX1UePkc2Zz3pBgc1zDHA/rYH9azbGWR0eitW8t/6JlyrEbFLyfpOk33h//cUyLJNJsfujHA1+sP9PVCBnpQLrd8txqJqc60DCkA4lXWjFHjmkQmfIoGb2L0EhR22mF8+0V8Nio8QuF1UFvWuN9RB2gzQFF+pLEFZFhmYjFOjHfInOyRKcXCLCazcx12MnQ9h9+1mwrL+Z7+tUZ2t/idKIjyuYfkswIOlLFhy+mBGfY4bLCAtMjU28Dwdh2/bVY/A/Ro4lnDxZix53mD8wTYeyJQYcqW1Es7ta/DXfgJBIA1oelHL9SfVgVAdm1Z+XmH086WXGkTVq1GS690+zDuObK/A9lD3Xm2o87prGe4E8WJCOGo1FvBcI9QGZfjYVr9mzPD1SjJjWMgT9lKBVHWZ/74mxPDajAm553RTee4T6jjSonALJrjTo54nw640EL/wz+L9/uaSjKfukmkGqNXx+uTw3hHjOgqlivP4nGe6vUjHlhhTNLojx3syuJ8pADUUqvIalcV5F9Ykj55g5Z2kRZOa8qtt/RowLN6BeiApbm5vRKFSPSbX1GDObnVOkrVDfaB2LuIhtDRlqd86A+ycFWjZUQDqW+RMmBUpPS/DKX8rPIRydTz1AqA8d9QFZ4CBG7lemG3+pcOg/JboN1KGmnNlsZj9+2aor3B/VRP7RRMP9rBnnkvGB+dQyprtSPkixLUiJjA0iyHyk8Ool4X4k+eb7dpl5DS359OTPuw8zQtaP8Y7uehztY4IL86UGMH9ReTsTT69U5B2EuVRSzlcgM6Lx9yzEO2iheM34yn0jom4aMG4ms4Upxgq840OUnNejE19pHpeBrUzOHmqml5ukou4tKSZsy4CTnxhVmc6hGnbiVYS1YqiOPepHKsa+VCN7ohzvhytw5rsSwWzu+Y+U4UKZlPvWhCNZrTISHzMxLuZ8NBMStsZOXGB2JFiHzaUaxHYwoqTIwK9PspKMC5gdPl0s4pylD9MLyppKtDmoRPW1YlwIkaHDZAX6DJAj/rgSpcP13E6TP0J+CPkJ1GfB1TMTs5RmmP9UwZ3xbvfqOvR6r4WytQkaxl8rMb+esCWbLPBytHAs4W7ZZcFtVyYalqqxT5wFjxtGTGF8CkuYXzTeyDEDmxi57iQs90HZtTZPyULr4RYM3KTh37XSm6FrZ8LIsizk/22s8N6JPxAnI/6Q0sAI1SYtWjKO4fGO+WGMKy72MOL6vwYcT9CD6q6J21DuLl2XPmm+lDK9TceHeTqs3qnG+z/0mB6uR/+pJpzPNFfgVTlbMxH2IIvzuD+XMn30Iwt3mP+nKjAh/IkRscUG1FZmYtE9Iybe1HMsYWg8+iSc6k0WP8wPtBihY2vOx4j1W5nvWD8L7xabeC0xrUHr2qV1TPy9/mATVo8zolWgBu2XKxlv0eDhVg0mLtFBU99QgY/RWDRnaL6MNhng8ygLg5iO6/XEhOpq9g7GGxDE7m22v5HPzx6jUnB1ZRzvtTDwRgbncdkbknFmpxJrbKXo/nMsHgeJID6ejNmnUuF9Q8L7Cm3rpEPQ2/L7o0/6rgfT23Q4MJ38ldm2BV+M/OilzoLTacbJPmq5/2LFEob621S9ZEDv95lYXkeHBg80mBCvR/XFWug7G3GkTvlYfzJOTvadcHa7LBy7QGTEzmPMH8zVonRMJmwLTQhtYIBlvhknphq5n0S+C/UqIh+I/AS61sJtYvxw1KI2m/PzXkvwMViJqZWlqHJKiga5igp+FuEIQ7Jv2cWeEeNG59+qERurgsVDgxjmA52JUqJRVRWXkcaz+iLW8TzZ+xvMbPL1Q2qMZLwvkfnJb5M1mDdHi2u/dDyHmertS66lo2pNFa+7pxr8W3liNGU6KSdfghPvMlBYJEOlGyL4RTP9u0DO86i9xmh+x3wo/kN51CovBWI7GdFkJ9P56WocVumwdSGzVROY/snTYEOBiudcr7I1I4bNy0VRBl7f3y7MiHP1mZxlMmxta8Tur2pkMH9JxWzo82hNhfGsMalVr6VY6y7DHVcx/LYy239KibCmCjSWKzGEcQKPRBm/N8rdrp2Yyu+Rcrfpnn1rp0M/Mh035RnY+T4JO/zS8M+1NAwKToPPP+n8GZCcFDejPgRWOYuPGxC/lHHEcDk6sTldxORMqa2D2MeAY4XqCvnlJGf24gwu5+wEKc5EMI7chenCQRLMaSJFu88yxDB7XFRanhtg/U2v9n8Z8DSPcf3GCiTcNeAj47T92DUOSA0w/1JjbpAWSTUMUH5Q8zgDcXjCUJyBODzx9x9pWlgumXD3uhLp+w2IKtLh/p9qXBbrUZSixf/2CaaYAeUYUAyhHvOZawRK0Ok888E/iHCJrcPK46Q4tU6MX8xnJjmtvYVpTBqf5LzWRY+kx8yHhwRlh+XYzvyDs2w+im6qIGNzzmWnjNeLrmD+icYS+7te1MWQgmC7GNwdIodMyvzt7FT8sVSGsKBkfOuUxGOm52qouY9m9c0oB+dlViaabzLjwEM1vjnq0Zv5EgXs3tLPmdCYrT/i/JbZjE/MVHB/h/pbke9lV1eGiWweHzmnxAF3FbY0UOC0WYnpVWX4r7OM107TeFSrb63Rpzht5WVirGhixvcdSsxiNi1sqg7hxXK8ZL6NhM09ii/8eCP+zcmInxGv2s50Xq39OjRdKEeamwzPPyvQm9k9v+uMi0i0OM7WPuUhUZye4vMUm6ffB1rXka0f5uvy3wbqIkGPEgmUTP6Lr1TYVUuOs41iEXo7EX2Xx8CoS0Indwn/raHjb6Lh1kCM5t7J8LyTiO9n0rAkJ55xqSSc6pvE8/XHts7gWCvm9Dc5ft5LwZ6WMsTmMS7UOBXzC0VIvZqGPQY2f1f8/7WZrBPbaPnvGJGsJOfN9wr47lRxOefW1yLyuAzZOTKU/aNCNrsWxeYPKET8Hq21qRSfn3soA38OScdsto6chTTEXMqAYaYIH2YxbqsT8/icNVbn+EXzu7ffv881WFyixsyVMqxuyvzvaWrsfaHGr0gd4jxVvJ8Oxfns3oh4fxtrnG97bQlGzFHBZ7EKnwZKEenP9AnTHc/TZch7qOA22hqLrFck4Xi6lm6YHJIJYpRVV8EhRIped6VYaZFjRDMpfraTV6h/cH8r+d1/8IdTGv/MY3M69pyE//38kQgvyiQomiOtUE9irV0hXVE3PgnTitPQlPnAxnFMXzCuPbF/GmYGpmFVXhr3bylG+Ehf7rvQJ313O8bCD9kUDQY4ZeKhnYkf1UMsWMt0LWGoZ0jMcjPHDJpbjis0mBFXkIWP/6khn2DGxf5G7PA14JYqE9LdRo6x9hy5Pdj420/2KWE2JohxXLUSAtMlNdn8NSRpsH+dDq9XaSuMR3FMwhJOsdoE18d6/NFIjeRBJqydrcOOI8zmXjJiVXV9hfin9R5Jzo6Me+1/lYUBLhrMv5qJsvVGdM81IO5v5pOeLZfL6strNhnh5CHhvGPeNTU6ZOtw97EMXv4pCJkvxeujUoirKOHhqeUxtoftDcjdVc6n6ZO+szlu4UdxC+YjjTOj2Lf80NWxIC8nE2PZ8yB+a8UShvJiE/OMiPucibl92TOK0iE9UQ/nLVos8zHBa4WBn08cl+J2hLPG+U4xX2WcPAsLlulw2UYHs68RZ1rq4WBmPkq0qQKfJj5O1yEZKjdi669Ej4gtSjiM0+BcjgYu4UocE2nw10FVBT5NY1qxj3M1WNTcgLQTGrjOUKDjXOZj56tReYcGj+vpKsTnaR2S/0u9NpO/y9DKqEWTDXL47VdjNFtPa32ZXRysRviAcv+FdC7pQopjWXXvF6Y/O+VnIL6FEjuqShEuk+KInwzzajJbcqN8fdBaojXU8JGK6ybSS/S94bMchU5MN/+bhouHpejMOOHtbXIs9VNUyAOkXEz6pHxMu+ws7FFbsPJYeR5gCXvWqt7lPuPm5qYKdeXkZyu2a3lt0cMTSkTO1iP6pBRHdyt4P56mk+XYcEyNqaNVWD/KiILLxgrxa+rRZ/1beaF8vBYhmfzgctXPrPBcyEaQvRhmx/z2jVIMr2SAzkONM3XlCGBcv0+CHJM1SixmvhzFq62xa4o1WH+vZ0RbA6QBGlj2KHCbrdNsxsk2b9UirCPjEJHqCnmO1l6jZP+8nyhR4C1CnkiJtVukuJkixRrmU+XqJBBKZHw8a24kjWftN3ozQ49SC/MhC2W4e1mNxEMKDMxQwemxBmcY36PcSNorLi1S8NxI2nOm/MjcID26tjYgtkiF3ZVkWGJkvuodJZ4xfrE4uzw3kc7bebx8/dEn1cAfUFj48Zj5vgfDzGjby8QPw+ss9Fpv5jaE9n5pz5dqIinXkermmzYSo05LEz47qdD/uRgJwYzrMx/2bogCC5lNIh+H8iopR9KaG0l9OUaNkmPNSTOcIjSYy+a5q68eQx8oUfSW6TRvLZeRcjcp95NktPb0KLrMeH6wBT2b6VAaaMbeXBOWbTWip1sWSiozX0SqxaExer7//se+cizJWYOt7+gOFoQwn9ej2IRpJhPy4o34rzgTSZ5GvmdO/mB8Wz0Ua/S//cGQdRr0a6PDAq0UlT4zf++IGkPZu3+9XI+dzN/4Y6GO7wd0SGBz7775937A+HgT5nVmOjVUC3GnTDSexZ4x4+7yKWZ4lhhQdEDN1/cnDxO38c/kOr7+JjBOOqsP8/XOK6BcqkO1N2okFWvR5Y0OxcvUPKYvUjK9F2X5vQYo1q7rz94je38l1bW4f4KthY0mfAgzYYm3BVVOmPg51v2H/8UlrLHw4wXjlRMYP+5+18QPu+cWnI40c31AcpI/QHrCKuek+Qrs263CoK4KjNnJfJQlanyvrELGcjWanVZyGWk/x7r3ZN0/Sl5khq1rFq48UCOScf8/Kunh6KRDEbNZfX4ZK+wD0d4DPV/af/AJY3akmR7dvZW4+EOJyu00GFsgx6B/lRjRTsXj140XyXiM1xrbpV6bKs8MDG8zFgW3pchZzuy7MR0NmP8dNj4Vtx+lIUiq4RhrLNoav/5Y04j5M/S4eEuG0WlSOB5hejFBCecGWngc0HL7Z7XRZP+scbdblfWYkWLEHhsm00PGBYfo8dOsR02JCSvf67hMJCfJR71b6beSN+yVoOB7Ajy6p6PObimeqkSQWsQoTGT6vGoqHonSeGyAYgYUK2gZXO5PUNzNd5oZK5tY2JrV4aoj49mjmf0KNOLkikwcXWnCaWcp5/33vZP4/rKV99frI0L0RiVbJxJUP5KEjQUi1P+UjivhYiw5K+M4Or8p4270SQfhBk+Q4B3zideukSOC6XL6fu2L8s+IPgr4XFTyZyqLMqFXmok/U3qejj11KAgy4thEBf49ymTcqkOVNWx+J5mg/q7lvwVN9oF+J5Z+E9zad+TM92SsGp6IPh/ScYnZtNte6bBvkcZ0aAqejk7mdsRqU6wxG/ILju03wv14JpYwPdi7TI3FTL96f9IgqqMRUx8bOI5svDVGT3aa7PugcWyejjSgi58KdeYpYPRmnCCR+XjtdIhdr4f/fimX0/pbtiQvyd7cTopchzR8XSBCVg8pexfpKOsrxfUA9lxtMvi1aUwai/wQkpXk/D+tumageJxNk3tsU2UYxhddMnUYA6RgK3NlzGxZNHQ6NxXkB2EEvCzeoos46dqtt9P2bN3p5fScnpY5jBrUxTDQZGgkTpgCQ5ljgiDxUmYdFzOnzGh0ySLJlDGNDP8ogqdnyfSPJ+93yfM+z/Pl/SSbiuvXJG1nwxQUJbgaUXiiM072YY2KBn2dH2ekoZWn3GH+cChIWojxmSjZ3Qq9Z2JYvo2Qb24lb0TiaHmEfQMRnnHLZE4pmLcr5OVtnkNP/X/7mp9jRn1pmcZfSc1YP6JrXntdnNSrEUP30H0pbJUq/QtVJrMqp7YnmUhHKSyPYRuI49shY9dUdvapPDZj558LAd74cxOrijYxtMVHxuPnxfBGPjV7GO4R2LvYy1CFj7c/bmJL2kntQ01GlpxWLtv909qcpuNRhcrJJKk8XWM0wY9/q9zVHae7McF0QuH9szIn5oX5bI1qeL/7ior1+TiTaY0ndZ8DZRFurJXZcEHmYpeMvyfBErfK0nNutNIA5hoPh4tFdlpDVA+3MXGDm4MNbRRVBik8LbB2WqRvmYDtvSDJg0GOF7gM3luLPRwodxr8XK9F7Q7q6518s95HusjHkikPt3V5MBW7GT7fRHZdzPA4fU+Kj9TknNeEonJ4PIXVG8e5OkVzr8aDuxIcEVLcquf/v96bLU7aXxdYcVXg6U4Hv33t5ahFMPReqRbotXgJu71UjbrZuKqV2rTI6Hk/V6x+5gsCK/tE9n0RwDYjcG5BiFKLn9cK9Eyng0i3+/k8E+R3fZ5uEaNsG5idhVy1WBUG70wZ8CajdAwplLTPIrM6SZ03wckuP079narG3Jx5zsEuU6M+Ey5efsBDWZWdFwoD3HHAxXeVLubt97LC10T1BjfBMYXLH8gs1bPn9HI1d2bZkzJQpc92/0IN85RqYLQuhel6jSN2me61Lcw/JlGTTXDzL5Lhu2xznL0nYhQPh/Ve+n1zmK2Ph7n0YZQFprjBGQz5mZA9Buf4NaLBuzQSoGR5hIvPtuFc58W2poXLnwQwbRPZkS8ZvGMnJRZVzGpKe2KGh5/qRNZvlflhTD9bKdGxO4JfDPFOqUQkI3HvIZEiu8i7U6105scI7Y/yZUmY5PIQHYMy41+JNLeE+P4miQn9/042hunX+/wLR9+gug==BAAAAACAAAAQBAAAP2cAAD5mAACeWwAATwIAAA==eJyUfGVYFl3XtoIgCgKClCAN0t0w66Skpbu7uxtUVOxubOwO7MZAMRAbDGwFA1Gx8btmfL2f5z7e78f3/djHXI7Mdc2svfda6zzXueZS6VbKyWiiTccvkGDQaYqIaCX9nh20tfgIOd45TW0rNpGvQAudlDlK4zoO0rynzaT8romKN6ngkrUetvXoQUdZCwoOJthyRxPt+zUwW0cPTdLq+PXIGIKXdCEyThsHY/RQ16gJ3TfZEDJKxBnFdFQZpuB5eSS83eJQdDobWQXRSNiSApeeOKy8HAeB9lQMvp0IFZ8UrJzhh+ui7ngw1QWpu9yxJMEBoPHQueMFwTQXfD3ig2k9jsha6YaGmx6YutoFY596IbZOCtXiysifKAXzlSNxd+0YdG0fg6jn4ni8YjSezR2D0aljkB88BkvGyqH4rQzUP8pgTVIQSV+roKTfE2mwWgRd/VhDOtvcSS4liV64+xFfdQiNjJ5Ob2syeXbJoQmGJfTjQhhd4tmz9fVS8jLewtlz4oldnD0Pnd5Pwz2O0cKctfTj5Wpijm6h+sEbqWXRbvp8cS9luUZj0HU/jL0bAdvkNJy7FYHzk6Kxe30COnoSEFEQgglKQWhOCscul3BYJsXAeGMs3iZepr26nfSi+RQlhJylnepdNO7OCyqyPkoC5k/JsP0+GX+5QcrZD0lHqo2EFrZRSOJNWl3njMwyX4jkeCNKyxn8nX7oEnHFmmPjkB/vhnH6btglFIjZ27zQONUT01d5wnOSCzZuccZh8oa5phua890QGxiI63d8sX2/EzpO+uPAgAcEdHwwT8YXuTPdUVfjiQf73JF+M5Pa2ifTb40YapBypSXPE0moN59U1vrSMIcQmtEzkXrLi+iSVwH1BeeSV3wkDbZNoA7xJ+RzqIPEAq7QyKE3aMrOVvLL7KKs2bdozpIbJLHgOe09d5ne596hCe536d30Noq37qSv36aR3OgyarMrpIEzdaS2PZvWGk8lj/N1VJk/gW7tnEq9uWnU31xFN3xraZtjBX1onUyF+kdpXuU52qt8jT7InqYRqa10rfAgZZmdJefTJ0lyxyFi6ttozIszdKDtLGk/uEBDlhyn/X3XqeDdKWp8cZm0w1voi8EBsgg7RoKnb9Cc7sP0OvccdaWcpACFE+TMXCRjr7O06Pl56uXLQOvzXETOSULznCisjYzHqntp0ByaANfFvDVxOBdG19OgfigNDn7pkFsSj7WtyfBoCMA2lUAkThjPuy4MasrhEJCKQX2rD5wiYrDFMBSF7v6wUg5Dh2UA2tyCUd8ZiqULpfBolBo2fB2DEbbKuPVeH45bNdAlJ4uOl1q4uVkRBRGaeDFBA60ligjpU8WWtUr4vq0Sk1qLUHmqEoMG1cLxZCVO5FZwn/Xka/AsrhQtK0tho16Oa43lSD5cBcMLVTB48Ya6qh/QpvgHVPXpM6k/fU464h8peXEvTVrZRyoqb8l/0B26c/4VFT9+SrLO3dQ29wOpxVViuX4+Ngwq4X5jI+/InmszqObGl7RSfP+Rhy2nS7ixmynHHL4qDLoTyPmJ/Z/cwWftjbBaR2yIHw/dRj8YHnHDvY2+EFzjhPG8v5F47oXdde7wUPFBh0UmFqamYe35ONzalY4hAaloLiyAfWky7nllIz8wB4IbEnAtKwO1oqn43pAC1w2Z+CWYhdjjRXgjnwW5znzOLpKxFcjoTEcjfyVkBxchR70IklGlqPmWC+opwLqOAhz85Y1QO2fg5ngcm+6Ft2pOqHs8DgUS/rh90hkHl7mAz2IcLpU4Y0mGB5q03PHitDu0K6qhalEMrTXFuLWsAEcMs5DwugCDmytgEZUDa+cK2DbnwmBhPgo2lsIiIx+3Hxeh1zAaC+5HIeB2GuYLxyFGKhY/swPh3JkEnU/hcJ8WgkUlSVDdGwntxDh8uB8P8QeROOKfiIOHw5A9PQylRckIPh0G9+5UTJWOh2FoPCR84hGaHoQXh6OwZmUUZq6NgqhhAudz2fiQ+kQXJ2q18VzIHN+O6UCiXh3a8w2hkacO+Y/G0LY1wIX7WtASNcAWWS2cNx+PX2ERuOEWDmf9IDyVSYBndzAm8/vh88wIjK0NQKljHApvREDVIwQXXCJgzXsOqRkluCVbjWahQsQGVXNrhh1Dqov++bw/p4o7Bq4tRb17FSJiqmE7Rx1x+bpYYqeGXYfUuP0gHWqIzl4VjO8ygOYZXfws0MaIQj2AGYtAMU0o+mpjZFQxypTK8au3GAfb/uwDjS9VGPmumPvsVFuGA9blSG+qhFVrKbYvKUfruXJsWVfDzd/mC3/WNXtkz6UOVHPDRbEKMw4X4L5HOTfWy1VgnEYNPpwpw6uyHGj0/Pl+9rjEvByXj1RxI+9MIeyz83A3uBhzRxbja28Z2tZV4MY1AUwzFoUG85vYvTj40iDM6ReEvv5X8vj2nQTrRiBZQRDiqYK4f0UAkVd+kagMH46nGcMtzQ4KXXaI1WfAOLhDZi0Dl0EWsK0eB4N8c9jtcoJEoj2ebrNG+Wdgxw1rzgasXf7anB1L7/1nPkTNK/BUrwaGKtWYt73qn/NGXmMw6rgcsvQkcSRYEW1r5PClWQ1LFsjibLEyci4pw055FKQOKSBsghw6VshhXrsi9t8Tx3JZSRgYSuDkTVm8bVJAesVoRHtKYJ+TIhLOSyJZQgpGK2WR1iiBZzqyEPKQQca9M4yj8RZGW7aX2Rv4g+l8+pLJ/LmbETnZxxyOf8CU9K9kPojfZCSvnWak+VqZEv8XzEyBa8ypDzVwvZwPS5592ftuESz717PW6lSg90cB9raUI2B9OVa/+vOMrC29eowx6wbD2XTwTRPOxjsmOeDgTVOscjFF2xczeA43xYt3VpDVs0Z9nhVaH+Xhcln6v/b7qdkpWFJQhsCALMyekI5ojRyILktH4spcdDvlYeGNXJQGZKN+fg7eRWVA2jYZrw4n8fx8OoZXpGP8zSR48HzF/K8ZUEQGTolkYUp/Kq4uT0fIGjvkdNug65gxtn9juDlPPOOKN2GWODptHOpPO8DV2xzpG4BjxdaYr2UD88lAnUwaSsDzDysj0ReSgIzmODRX5aIuLw4NpSmYNiELhhIxSJ+bAtWGRIi9iUfY0DQ8GpGD8NtFGDkjF9Msi/B9QyUCwipwUi8bRhMr0ahWBP3IEkzfUwpmcj7KTYrhblqE4WcLcOZoNbxf/Hu/X5mSzx37Qqrg6fvnfLxsKU4L12BITxVeLAnl8qyLecF49c0P0+w8ufhgtCEU+uSJOWMDwL/YF3E8//z7TCCmxPhhW7k/9z2sf/nvuf5/GdNzzDn/MmiiKQbeWP7jX5Y3WqFklAk+DTLEpb16iPYzQFEhL19uNYFjMW8t+Jngap4Njn+3RtYGS5gr2cPSzxrKz82g8sMOMloWgD0DtaG2cN9shTubrFE52BLFq7LwtTwBCppxnJ8/0hKMwVMScHxtMu7bhePX8QxEd0TgmmIMJB8nIpEXF/SaEzhbLnydy6031qZWh1I4G9/nK4Pe52y8fFyCvTMycE0/F1hRCA9ejMmQLIbT4RHUnKtL1kYCtGfvYcby9WCyGyNKwdndTMeiLqb3kyrJnpKlCwUS5GUvQbuWfGXENPlJXfoJzb3XR6xfYvOBDmM+7Ld7Sb9deulGbT+VFD8mH20+aOR+oqyTH2h21XeyLe+hO8PUUTZzLGIGGaNMjoc7GnSxcIMiYix00dWsjr2vlPAx1RDpUZq8XEQbq211sW62Og5s5iODS12M8CJhcv/5nTkgeY5h71fcTJQ0JJuYB/GdjNCRXubOtyuMhf4PZmjnZ8Z26xuGnQf2Nxx/anLzkLTViJuHc9eN4LfKCrGMKcYv1YKJkAlGV+lhe70RSqws/oVXJtv7c/kIm5s8S/RGapU/XAv94FTmDJWw8djc5Il2CS/0nfDDlyEdJPH4AckXfiK5+x10O/sRibufpeDbr2i81HW6e+cKPS94Sz7Bd8lk3hNK739KRWG36VqLDbfWNAUckHvClltr7Dornw0M7jGDyHFj7I21RRKfOY542cKizBbHH1rg+WkhYm2SKzmaLiS0MH9t82KaKJkHHmZWdH5jbp+VoJ0CPxiLSBEybRhCS107Ga/DNlCYwGDfZAuMt7VHmL4jWqpdMNfQCoa3x+E47GHdaYvDOg44xdji4zgCo2OPfLdieKzKwUmNbBxrz8LRpFR0/8yBSXE+bLUz0NRagFGH0pGwkbeO7XMxUJ+JfXm5sH2tRexaY+eRvUd27th1lrZUisLvH2Vm3lClWbrdTNEiPup7JE7B1MdECUvQ+ju1NP5NDF2+EEFpt3KoQMKbanyLSXR8Ec0Yl0imDuXU89aL9M8lkMGaNBJZH0c6WkW0IXEuNRWUkigmkFTXHLqZUkxXFtdTy4XZdHTWVFqvMo1iA7No3rZaOvq0jqZo15Gv6AySDErA9NGxGLiXjg1tcSiRjsbTLSG415cKh7Jw7JONRJV0EgKEorH8ewJc5iWgxS4Gw63DcPpHFOerJ8jEQO1QEswfh+C+SRzeekXjs1QI1HKToKYbjc6zvGsvxUGlPAK3NCrx3q/qXz7nqlPFP5/rYv/E4hHN1dxgP0/QquZszs4FOwdtm3l5xLg/35EzPJs7dm8vxq7aIqQ4luG2RD6yphdBz74cbx5XY9nvMvi//fNdvtOrMFXhP7/fZFkB3ckVPOxfifKLVRjvWYMnCTW4dvE9+ZkMQur139R15TEpK32h4LMv6Qv10vLQFxT77QOt+TYYe7Z/osjJ32in60d6LNNDh+N204xzS8nMpZGc9zbSNbNZxLdwKf0ctptWmy6kVrd1lHt1AXneWUwFcutpuMBK+vB7HdlttMCVDw7YetYey3nr0O2cKw76M3g72woiLfZwUbVFs7cLrF0dMNOTIDLFHqoHbOEQJ4GLsUNhNGwkGs+II9JeEFlLh+LhSik0qAghZeRwfCsSgtxn3rnmEQh9J4Jpq0dg6fNw5N6KwXzVQA6LGX+O5Xxo/PFAlFYnYsWReGxvDIfMiTisfBGOt7XhiP0ZBRV3fuYuI8MccY5hSreNZ7qfTWIqF4sxDn4OjJlhFrMw9radtkEYI3zKkIm5o8Pc1fBjmAsqzA3PJIjPiMDonnjcVc9EkXEcYv0S4bA9FYuNUvD4SSy87KLR/iEW9CwOD3cl4diDZPhOGgxRhV5Km8SHpbUCWCn9lTKk+2ntVkHMuf+LRvt/ovkH+sm/uZ9Es35R6dlBWGQ/CNFVCbgcG46M2gQul2DjvPvySHyek4I9ATEQ3RSJ/VsjEXE9Ej5RsdCui8PiiXHoPPknHtW6xmGUZzoXl9gYFT8oDYV3U3HeIgvSI6Px+FsSJIWTsf9OIu4kZaCiU4DL62KZoShaJsDld2yu13l/EH5ki8JimBim2IzEthxxMPbD8TN0GDRNhkPOuY9bZ44bB6H52ot/1tmmlo+0Q+Mlxezro7XBfOiV+kzbAr5T+KzPZLTsLR2Vuc5h95/yTyhe+Sl5vH9Iw3quUOjsLpp25j7xmVwgrRmddDDoJuHrLTrh8IhCq29Ta2cOyocXwYrJwYKIItyUqoBxZwVkLXiYMbYSwleKEO5ehCLzUhyUz0d4WBHspv/BJAc/liC/8c8+MnpZ+a89nFFTBR2mFOfdqnA7oQpze2u489scFcFyb4UPxmBRnAbip2pD7oQW1KyUsOKVDvb/VsFQVzVom2li5HFltK5Xx8lCdc7m9xblw+dkNpcXDDJM5PKC6qI0JM6OhufzHBwZmgvd/hQ8OZiNgl3JyAhNRoRlGbxqq/51r+xw3/fnGXqmVOFX5Z97rzxeiizvakzn5fbsPbH3yt5jUZk2AkWUedhRBRfe6eBinRrqV6hAMUoJTUYq2DZNHRFFGriySRMKu4WwxUcCYQKSEP4szPEV4RCG735h3G0WxYjO4TC2kEF1gzhGeIpB7Ls4rm4SxpOB8RDe7wq5387IE/fFKnLD09sBWGDlCW/yg1GRN8L2OmGtpCfSUtxxfqc7jrn6gOXKZGc+IYffzyn+9w+6vfgnxU78TkNWvSGpV3w4ZfyaKq68pOUHP5K76ku6Pu4LHS3uo60J7yhKqp3w+g5dCuoje8t2Ksh/QSOD31HgzMc0cuAJXdtxkfT5OmjRgQdk/u4eNa16SpaSR6lg5EXq6D1ATWbHSXb0NYrMbaOHQ/aR9+krVPS2hcJyz5LwrUt0asZJ2t54imYtOEPTbsZwOOBRUwJUjsT+gwNKFaMxwisFlebJ8OLFnDsPUyH7jOdvIpMQl5CAvpZwu7f1Lbbfhd7apofOskv+WWwX/ajH9r0jY/fZYIqdSe5Yu8daZCsybpft13nCdscUhO3Ct42ya+HfT8/kN1OXz1GKnXSWKlccIre3e0htxin6JXyCti3cQpO891J+6F5qythHsnbHSKz8ELH2/7zR9h/fy/rhafussW6oCyZGWCFtAkGj0wbzw2yw29Ee9lKEFZuAQU4/KdD9LYnWPuJw6sQ3D6h413dK7HlLd4Te0MaUAdLgv08rj72h7JlvSXb9c3qW/4nGvD1Nys7nuXucm9xKUrLXOJvWJp0hDffrdPjIeRJ/eIHOaLZSxb6z5H38It3GRapsL8bjUzUoYzF0xH/i13Sp/8HvY2r+OedkWQnvzdWYeLuK2z/sXv9vHoXdS/rPUyE5EIVM4xxUT0jlxW2eL5PLhMKiRFyKSuZ41oJfwdgo5ImO+26wz/DDpuuB2PrEFV6TfXDYIBjdY/yxLSEAXXK+SLUdj40/vCGsbIjx4Wb4BQb+q0yhM2AFq4c6MEy2gIiqMeac0UXRRjtY9pngmoU5DKdaYpiDEc9fLqWChmq6F1ZONS2LOS6b5aXr18yjXTXzaZneQhp3OoVWm9fTpFtT6bLCVJossIgMDw7DSsWRODlcCuKrRPF5vjSSePvvXb0ojiWKw/TuMBQlyEDyBM/v9oqholgCjmtFEOJhjJ1OvJx4jTUuF4CLtUk6ZvBSt8bMQwxy+/Rh1W2Jk2/NsTvfDORkC/4iC0x/pIYYt9FwF1dFUrY6gmxHw/aOAhwWauKFzhiEu4xBioI8prbIY+xtJQReUsLzQ8pcbuQ1KgQuE6Ix4BqG6y/DkN0QgGP3o1CxOAi/Mvwxtz8cCwRDMP9sKOT7whD0I5jjsBS6QsBfEgyHvCzcKQ2D29gUXMiMR0ZnMpyex2Fmoz9CYqOwtDoCN5WisEc3DTUHH9Pz8S9o8aJ35GX6mNjYsv3DPXJpf0k/jB7SrkUPqOnrG3q3jedLHryghakvyKDlET0X3UbHluwgyR37qc1+GYncX0krni+iN5E7qN52ASXrryf+5p00Lm4NtcrtIKW1a+n9+gaKvqsCJkwWLwaPhRgPX8ywVkTyezkcfKyNT/N4vjRcFg1TFBHeKg8rP2W8DlHDPksVzCocAyHtkbj9Tg5PLZQR3SMJQykZDDmgjNxZcqizkoYjnwRWfhuF4w6yMNgrh6ne8tw6Z/fD/y++ZTGAopEbDk1y5jAAy0ezOICSCCtd3HHmoiMO63qiaaIbdlx1wiELF0xZ7gg2d2dzejaXl0+QoWZpU1q9x402qDczBtrWdGeQHu0/p0h88wxpu50MMcLy9Pm4Mj07pIXIM/IcBvyL/eweKWLIbH1sPq+CgUIlNI9QRMJpRfy+oYatN9QRm63B/R6LU1l86mE8mNwFTGnKSFvqoTeMwGNz8tugTWW5SvTtgSHtsZOmmKmiJDtSlqvdsPuGreN8frSF1FMXUb7XEhrruZ9O9C6jh/caiO/JCtq9chkx1ZvIHesorHk9RTveosHtJ2n23UtkNOgB7R44yfn5o963aZ/fdXpqeZlumh4jgYZz9L7gEhm8v0TPrtzi/BkbGwbqmjh/9jdG9DWdpJmubaTS3Ey37+0mkeyT5Df+GN0vOkWZrRdI/EYlGhqKIcT8idEN8lUoL/iDAwS21uBHSylk68qxfE05piVUIpCqcVmyGlMzhXBLaAhC+Yfi3M9BuHbqMzXt76fxz4bi7OX3NK2JH5uP8+Hyvl/kli6AvJuDkWPHB4mNu2jk+ZWk+3EPededJLknu6g0eBcZTzlG60YcJs/tG2i2XiPxTd1GpUu2U0R0E+VLN9GQh6kUIjmFwt/F0rM6H4rOzier4+X0s8+XQkcm0TnfiaSoXkHRfOVk+zuXck8lkJ9/CvmXbKJerWXkYjWP1u1cTxS7iDxXb6PuUavJZEQjTV+wmSq/zaIPqqtI4PcK0hZZTnwTNtA5rTHk7G1BWxxl6IScImkb29CEG0SPvgmT0ElLUrppTidF9Mk+2IISCjXIw0SDtL5r0X/zZ1O2FGHxq2KoPCxD3bQsbAquwMu5+RAemoMxVwtRdz8bO9fn44p2Ifyn2jNNp5IYKZ0VjMqJO8ysqAuM9cJVzPzKRUxv311G3Cud0fm+gsl6uZ7J6J3HHDp9hNkZtJPp2WCFjzONEBVohw3THTGl1AbZYeZYI2qP7CsMbn81xmgDC9w7Y4GWFZY4fsMOD7ttoPrdCK5kg1dhBLEia5gdduSu8xxkiWM2djgvbYJHoxxxUdIWUTesEGHMQNfb4l+82zGBdFhczYXetVzMe5MBpUeZKH6ajy8pRdi5KQ9WyMO9TdnI1M7mcKq+jRcWtARwONVsUyDni5/fj4RkaAQUVAJRJz8erm8CEesRBCXfUMg0h2Hrflt08xvjuA4h96QL6l/YoCjXCs/knfDFFNg9yBQ/eyww+IMl1q22xpgiwnojhvsb9jr2743n2OGHmRmu7jfCqRAGC1+bYehrI5wVM0fGHBPMeGoB79HWSIqx5PLwvzk5uwf+5uYzllRxY7JLMYyzcng5cxGW84a9WBnC+P5wj/rHszFsaSF3HXtkz12pquJGVVUx1qRlQ25pETd+rijFdOlKWNuuoiEpO0krchNZbJ5FQ7zX04ZbC+lIbgNZrZlDSwdWk8aVXWQfv46O3W2kmSuX06nQxVwtk61xsrXNaeKPqSbvMWlsfUdJunfI/vwranz0mn533KMtv57RMjygPT8f0N4nz+jB+7EwdJNF50dVvJmmBbGzslyMqD6ni9S1yvjipQhPTVmsmSSPR0oqkP2hhPOXVDEqeTC+q3wiOeshuDDuFxnOekN9v1/T/PYhmB/YQ8u6PtLNt1/o5sB7ahP/TWfvfyetH1/JZSE4XvihjjnH+bD8MMsVzy20xi57czCB9vjVZYrhm60QqG+DDYnmuCtqCxarsxiexe4Jwqu5uqj3zq307toSWtW+nRY+2UBn1++j0ZE7adKwDZQouJk+yK0jthZwxkUB8vdGcrWAgUfyXD2g45ck5B4qwbBYGUcFZaB8fAzer5NF3EJZrG1UgG6mFhczWa79L8fO2krxjBHK9I1wrUkNb8QN4eWqC9+purj33Aj3B+sh40cQQlaNR3+XP3woHlNOh3N8jPbcMEz7EY+5EwMh2+ALhQ8hCLwcgCsK4XjfFIFlm0OwoNUTzWN90FLnD0ltV/Qv8caIeyEINfNC2gVfuO50Q9hOT0R+80HmNy+sUvcDO+ejp/yiDuVebs5PvvjJzfuF9Ed0sOodZeW8JxXlQbB17SenS+/JPuI9uau9orAjK+ms0Wy6f3sxDe6fSa+PFlPEQB0N3bqSrppX046Subw5nU6vxk8mqCykT5vq6eXF2TS7ZTrHnch8rqcH0bl0RjmXq7/LHplMF1riKNK/nnJ1plDm5mrSy60nVd1qCvCvIZ3RXnhw2wnd/bwcvcsdMhUOnJ0cT7siZ5475vOecfVBBoWlLpi1exxWlTlD6IAHXL8qc/nHOwM5fHuuhsu8weat1XWKeCWgC76x6lDrV8AgVTVsdlDE/mNK2FejDrOKNorPu0shM7pJTOoJ1Ux6TxdnX6W6vC5q3P2AvC5fouP9r8nhZQdN0LxPvRbP6eWlO7S9Qw/jr2vjp5Ea99uv3o3BspCxSLujAb8GJdxp1sddc1W8G6KBhs6xEDmnAudFmiiIEMO4E3wweD0Ejvyi3P5oCRDBig8jcHPtMIwIF0bSoV+UEyCIZ0+GwjRvKFLbRXi+tAjDXudwepbpQyvQJluEVFTCcXQR0ioq4beyGDaDs+G7pggiuflYr1gE3e2l+G++4C92WKedDvNd6Wi/EQUtl3wI/M7DS/0s3FLIxfe9ydg1MR3hU0zw0tP+n7lg54X1qQb8trguMg6nj5rhBw/T7ghyhCA/4aSWM1aU2GKN8p/rDqs6wu+iMYxvEBbG6kHnowV0bxljAWMCRR9XDA23RjVvv56QtUWhrwnOeoVS3ld7Khmkzek13E8b0uIRMeR83YEWPHOnxeXRtKVHg3Z8d6bIWgc6uc6K/Ad8/2C2pEG4Jd1Hl4cOxTqBIXg4TATNmz9R3SERfL/Nj+kNP+lcDj8WRP8kCf/BKHspgO4MTe5eH/3UgcZeNSRPNcDuCB0M8lYH/3QtdNnowdLRGJpb9DHGRxfnX2qjZdZYWPRp0b0aG/I39eHyiWkSceQ/yYqeqduTzRl/6kwYS36qQdRYOI7ichm6MMaXatLtOL0TizUVeu/Q03e3/8Gc/C2t9Hv9M/rZfpPsjr4g8cLHlHv+Ntl/fUDfHG7Tu8VhXO7C5hR/cwmH64mkc9iGSl470+49WTS71omeHwugZWE+FHWRoaGffehI/m2erztPhybdpVqdmyTK+yx2/Sw1JD+gSVLn6YFfC2VdukQeu89T6Ic2Kj97jUbsv0osh1K+VQ6MjDQ2lkuiQ1kcFT9kUP1CBje+S6D7uALyDaQQ1iyN50NGw1toFPQK5ECPhLFzlCTMe2Q53kxdjJfr8wtDsm0k3raIo+/mcNzIHo3hQhKIKZPAnmFS2O4nimWJ+hyOY3E7y5v+xXG1v83gb8XgvJs+Ztlb4sQsc3x7ZQzstUZmvBmOLrfg/G15tAX4Hzrg1Xwg+hMh1ckGKkLOeKVqASXeGu1aaoM3vL99KGuHrBQ7+L4yxAFShfVpbbxx1+Gwn/+AKqInG6GwXRnF08fil4EyrtxTwYoGLdw/qIHBT7XQx+SiblMhtskV4K5UKacNyVIrx/wPeei9WwnDrYV4+aQY211KMXVhAS6WlWDk7GLu9xbmmEK6zwapyyywXdkGL6QN0Vpggbgyczwt1cerbTbwSTbD2HYzRDtbQX2RCeZciYXe2CBOQ/FXO/ElJgQdkxNwAKHolw/D7CVBmNYSjJr1EWh0jkB6SyT33ezvsb8zhTHGmlZzzDDTxZwkM4hZGkI8SQ/SS63RM9sYzCVTXHluhoUWhhAJXkrvOqdRfftimvt0C/3WbSAvwaXkfGg1xUlvoveWc2lW6mw6cW8BXeNbSAd+raQg7xXk1V6BksclnCblhkMN7pb+4ebCUv7UAbzWVCMgogQ2L6rRNbwU+0ZVoeBZNQTbvTk8Vnjaie5OS/gHj831DKPO3QF0x9iadvXrUmepBSmJgt55OtPWAXcK3e3J5asnrrtiSI0j4uRtUXnADhl3vfBsvg3Wf3BC3m4HrAoHOlaNw4RuR+i8ceRy6+4tBQgryeH4ZLZ+zNanTfdlYt3XBIjy5rf4aw7yn2RiSksOVjal43dzBu73DEfKVD54xPNhxa5BcJL8RGMX8GPg0FDctPxObk5DsVL+Ow3TGAS5K0PwM2SAps7j57R0zEQ/yKfG4Or7COSr+mK+hh8MJ8ehMNoPqZd5+WpYABr2+uGhRRhs0kIg/iUUPUOHQD9SAtMixbBinAAeLJMExgkhJFoAWrnD4fJJCK210jiyRBRXUkWQIjIC6y2GouGmOLffZL6MQqrhSHxdMZyrJSz2kMbypUKYGzcMha9E8Xv4cLjGisGjVhxbt40Ay0UO8++jBo8+jotkf5PlI3eId9NPwSE4+bWb4i//otozP0j77TtquvmTxA5/ok/yiszMax/sbunFMwoC05jv8/2YQqcWO/6PcUzAPn0mXa3FTqnYnNkcIMEo3NRivk9zYwoqNRimcjNdlV1E2lM30cUxe7j8Iqe3gZp/7aZhhRto1cflNOfqMjrTtYL62tfSuugNdPf+BpJbOoOMTGfT/J4GDg/PEFpCEk2T6di4JTRz6wKavW0y5SQs5+W8c+lI+Hy6HLeUlhfN4Z7L8qwAl3uyzxdoLMzZde3S93SnURBDFgzGzs+CWLFfEB+e/yatI3zIP83LQ4MU6Ms3FwqtMyTHaaKU1W9Jjwc0SOiBJKX1j6GSbkMq6XChkSdNaW2SITlvHUupF8dwdT+JPSYkXBjI1f/2nnDhaoDbj2UQhUZQfZQTTVtuQwX3x1FTjxdlI4TSBSLIbFQdqcYk062GQi5fKjfx4DSL557X0vujobTEuYg+jgij+Phoen+jkH43x5Pw/XzquXibhOQec/pB1r+LzbxCgntu0YDxJaqMaKHBux7Rlcm3qX/tLVqSeZsexl6mB/5t3PP8fbbWxdrkH6RGQy75UPETRRpnb00fr7tS/c1R5D7TlG4ZalHENWUacs6CvoSco/ZfHbTp7WXyOdrCcdkp/R0k/PU0DV52nyQvtlNPRycd23+XhA9do4PF1+nC7CvExlo2pxDfa8HF2uAUQy7eHr9oimkjdbFxqwGm3DJDvLohpKxMsTXKGFn8hpzmlq1tsxpcpTe+mFobhCnPglEk4g4HuVC8XuGP/m0+kNwYiHFV3lhh5geRUj+uFsZy2KxGcaFHCsdhs/y1fUA6uqqSIR6bhBHuUVjVHY+dbvGYdCEemU7JXH34BG+/spqwv1qwd60JOPwyAWcDo3F5eSJSNYJhoxyFUXNjsNU/CkdmJmDTYwtOezYxVheh2eb/aNAeJprh8HYT8DmaYfJpTcT4GmLJdUO05RqgqNkMrhfUmJxrjXaaJ9fZmRY7MyxfPifDj0m3GsF8mfLAzr5QlBm3xdAuqPOEnUV8h12XyXG7+UHDGIWVbrR/gzbdrzcm/liGYp0kqeOBKcmqO9Khozq0/i3Pfy4aQy8CNIi2mNPHy2PpkJsdh/u2PT9L0XSCw39nPa9xeKBf+zoJJT6logft9HHQKZr/uI2kSy5QuOA1cmjuIOc3ozifxO6lv3uI9U3WK0Tg+3A4TGRkcOKTAI56jECLmCh+iQzDqGxx1M3eQ5nHGqn690FufX4ZOEgslyP38zgJ7D9KSz9upPRNO6kyfxcNzd5NL6MOU5PIAa5m3rU7k9Ifh9LUBVXk11XK25v1FLIvgwTeTaGZSrUUahRPP35X0J7EdOqNKaRqjypi7XlTcwlzYt1iZojnambcjH6ODylsjGKmKF9mgrqimdeNp5nu4h1MydfJzIeXO5j1rdOYK9ExkNjjC6ffwdhulYKtpsHcmrmfGoefynFY/zAMmZ0+WBMUikWFoXi1MAKtz2KgqbqT0jesoMvOu8l70y76WbGM6l8uo+VlB6lx0Srqr19FRuZryCV9JdWt20TfN22iWe83UuGyOcReqzV6C6X8nMddy17nemIWNbU0kNCxBlo2aT+d6N5AIwevoymC62i/8xKSvVjJ6Yz7R0ZxuadgeCRdiaygV5FJ5LMlgfjzJpHH51j6ppND81/kUPLRWFomnkelZt00z3OA9BO/0/WeXlKRHgK2DrvF8S3dNh+gQ28/UHgjH3I+/6Lspf30cMR3enfwA7F1PLamytZS3+8sQmBbEQ6olYFMs9D9rRwIyoN+RBZ8eLG15kgWtj7Og8LSAoQY8/DVCBnoGqmixUEBy1dLQnGzOIb5q2HbXHGsMJVBwkdZ9OtKIUZoDF6ckcfXDjm4Bn4jFhv5uw7j1tpfjDS/mQ8XM4UgJPWD3qwWwdx8QeTwDUHCXiGkmfJB6FIafhvmwTEuDULhiVi1LQMtvPt515WEGv1U7FPPQfDabLT9zkI7XybO9KTio006h9VZDM/mkk48vBgfpgvT00o4e8sAh7s0MFVVFbcMDPHphSbioIvIZj2ohGtyNmBtw9qEzXPY46tHZRhIq+JG9MZCBKzPwdjwIm6kKpfhi1sFWF0H62crJ2TS6gel9Lw7ngYa0yjmaw29Ds4nmbxoujvcn243h9K9ocl0eFYK2ThkUvKjD/Sk+xmpmH+iLMtBYOuBDeofKN33OwVHfKTrQ1/R/PZuunOih54e5/3fqo/Umt5HfpOB95/tUZXkie58T9Q/9YKmigO2lLpBKckDIwZskW/sgXs+49Bc4YxNuzwwZL4zVzeP1AvidLxs3YnNP1lt19POBPCXhGDyqDC8nhaEt/nBiL0YAQ+ZCBxbGQnHSUM4fPuX8/mLb32CflG8gxCi3IdhyJJv5KYlgG0Dg9D5YxBEowRRfkkKvyaMhsirkTi3cSRco6VxwH40tjWLY5qcNA6JyGNpijQSomWhLSGNrF5JTO+Vgp3ubGZWiDvzO28Dp9GxNJ3L1I7PZ3rCmphBVg2MzSUfpu7IJGZ0exXTfXQas9x5DdPnupBhtTWs3oadD3Ye2DkY7FxLwicn0aGTRTS8fzLN2ptCTw4X0u0vNXR/Yi61YSI3d2zsZGMmO3cfA7y5a/u1x9HwvlSqNvWjXB8tyvjkR92HbGkFz/3enx1JQknBEMoaj+ggX4jO8kZqkgvELnmhKTQAh9LcsVTWDxNmeEAl3RPvjvvi22IvBB3ygfz3oVS6+iBzfEcPE+YpSyy/y/q054w4BTQKUIrdE+Zy5wFm2OubTGrDS6bj4HtGT0mQy1XY/IW917/3mFEcTAk8fPorN5mCf9pR8JsAUjwSSKmjrGn3NF+6udmFWD1Jv9J4rsbyt7Zil+ePZ7neOJjuBf3QQLwRdcGsm144sG889rp74GSuL5Y/YPDjivk/mjBWH8b2zMwUZHDisT0qShi8iDfFVwE7tDtbI/iWLcKEwGkXojzzEdH4R5/MHu9lVkLKv5obzIpSHv7Kx2fDUm582lCOmQpVHP+1cb4Dni3w4ngwmW4njgvztQnAPTsPNG51wWdyQlvcOKTLeuCgtgc23/Lkcv5DR/JxXS4Dcp/T4HEqD/6vCrHKOwUXrhTgyYZcFDzJRbh4HsZoZEGzMRMjp2dCZsIeGvLsNLV0niZnpYN0p7eF69M4/KqJIltP0Py+Jvpce5HU/E+Rcu4xag48SbtfHSCTT5ocn7zVVAd3fuvixjlzLg/6JK0J8bem2G9ngNbzxninYoISPT1sX22AAjl9xE3JRdGzZEg4pULyZDantVHpycQukRyM0U9HVloWvk5NQFNNKjJXpePjvjR4fc7CwqvmUORh5SIfQv9YCzTy8o917Xp4G2CLvf0GmNdhhPdVNpizxQQmola4MNgKep2mHMfOcpL78vw4rp3V2rDce4DOeHx8GI7XFwMw+1YIRt3kYc+NfihSDcKufH+wuiD2Hk/L5HK6oL/36q6agSnDMjDJLQE2V7IhPDcNkxanodMgC31WqUgsdMe95CBurf1dY1WiPjgT7YI527xQ7ewL/s2ByEj3w5Op3rAZy9s7Tp4cP8vqybMr+eH6SAIs52N0SBIObSJYckYMLgPiKH4zCC8XCCOieRiOnh+G1zvE4XqxlKs36nb8W/dycmjl/6oxTqP/6E4krGO5um/K9UQ4iqVw9V+2/uAelgLVvbFwEApC/pUo5EqGw31QDGaFx6MnORbf15ph6Xw9bi7+zkHNS12MDLKCgY8+pizVx749BrAarY+J94zRc9gYN+2NYbhdGeyacT0xmouXvtqyWDhMERsHy+L4+1E49VoTg64qwsFVEVvXKWFZkCxOhMlj9kYzDAxhMMeIkLuTuN6q54J28DplhYr1vL0RbgnjM46Q/0loNLRFVJ09Lm634Wq1bP2WrduO7h6BDbOFsLRUGCZW0hjlJoTsexLQWy+KV6dFYD9SEr06osjn+WS27muQMfpf/GeZiSxetqrCbaICkr1lEaSjBPMaeaSbKeIMvzKmi41BB3lyfO7ib27cvY5d8YcrfGnvAj7Y4S5vj65Qd8eF5eMg1+0OUX8nWEY6Izwgm6s3jpyciw0rC/+pNzZWZUFhRiVmCPDi8JkS7FYog+rafNwYVgzXu4WYfFgfn4KtcUPaFKOlDThtCFvTmRuthx5FM3y7YwpNRxvEtligJc8UwXNNoXDF6F/8J4tZ2HtkMUz0bSssvmQJ2Jji4XVXJNTbQvSzHbKOMFibbA6Z45rw7tOE1C15DFbRwO75mlD8bYSMa0qYIKOPYt58jxBTBrNcG0/aebnQAC+/aNBCRZEDlIoAMW8PXPjIwIisMWEI717Gu0Bc1hQFP2xQ3OcImmWNswpOCHB1gNc5O64m/VebzGqF2f3P6oUjyrQwerUVYoVMcZmXy+yxN8PDQH28eWKIpj3GHJ+84nspIl+XcnzyYOkajk8Oel+MfL9qbKoqhfLxcgwEVKBfvxSz7pXDdX8ZSmZcp6zRLSR47xC1qlymyiFn6e2B+/Qq5xxN+dBOb3fcoUaNI3T+xWWqE79APS5n6eFAG4376Ilh+v6I2ueN6WVheF8aDf4FEXAf6Y2do+PhdNkfmlWB6DAPxfcpvhipEoL1ycGYI2KETSkWELaw4uxoq2KJw0aGKJllgiJHY0xPNILiWBuYDzND8xIzBH0xg1uzEcSGF3I9M51G+fg1owy9MysQva8KTssK8GFXNWQrS/HidRF2iJVj4/JCHM8tQXZiKdcnZZnoD6WfEVyf1MTV/lyflM6UIOx08ED2CA/ILQmD7BVv3N8SAJ9PAXB2Gg9Wq8Tql1jdUtP5/Vyt+IPUOnI+c4QMJDdRn8dGujRkF0W92kR6lbvp+sc9dN54J72zr8b8h0W4cb2U8zfskT139c2fsSupApYvCnFNspwbp5ZWQCOpmnu+2CflWJxfwj2fQGcN93wyroVYnl+D8vYS0PkK6ElWweFIMeS8K3DpfClGpkdi8rpwzHFPxu096Vxv1VvxSNzl+fGZYmk4GxkCed0EiKfE4OvCGJx0T8EWv1jkVFTRgqQajrth6z/NCyZReF44jfw5k07sySbx1mRSVplN/lMrKHfuZDrRUk8vp5cTGzf5kjbRvAObubjJ1u3ZuLm9ejeFpB6k0Yp7yNCzkYxKdlPO6e3Eb7Ob0u7uI7GMVxy3wfLYLH/NYkeW1xh7u4sEN7RQBj2m1NOtdCf7Ou2S7KSU7DYSmvRHv/5Xyy4+qovYPFRy4Ast8bxNn0b0kcHWPloj8o7uP+ij5NcvaMzGF/R13Sti8QPL8S6ZxLPH2jyO43WPLMNg4VQc2FKOvW55CDmTg/qzhdh5MhMHLubiRl4eWC0Bqy9gdQWeqZXUbTWFnJbW0+HWTNr4pY7qH0yhdsWJpLZ6MtVo1dDR0bV0X2Mi/Vodh1Ofo2F/ORRGllGIvxcOpR0J2FcXiTahGIg8TcDTwDDwf4pG1v0ojFkSgTuqsdiYUU7eugupP2gqPaueTDufrqBpzfMobH0J1QctJNKZQU/HLSG6tYBWuU2jdzNnkUBwPaeDYK/977oFe+/TisZT7c14EplfS5/z4ylQNod0nyVR8u1Q0hdNpsTPMiheq4EcEyVU5IzGLHktTHyojFsRMpjDr4qAEUrQbRqL9rNqkDZQwtpCZYQeUcD130FYrBaH7Z1RHAfK1vy9EI/AzhDIfUrG4E+851mThMVLE6AnEQVZ1XikfomCw4RitOWVY/LnIvBHlUO3949Wrj6gCJFtNegKLMf9WWX4fb4SI7eVYkNJOdb7leNWwjAOOwRsH4LwmGH/YIjzhvxI+yWBs3ySuBc9AirqEmgLEsbEAGGEnx7B7Rl2H7H75//WP7ZUqwIJp6uwo7caqiZ/zl/9UIO9xyU5blhHjJd7zBmN2a6i0Fgmhs8/ZDDskASCLURxt24ERv8cgfDVvHj5chSYG6O464TGyEDmjQp33dt+Be46VVUFxAVIoXS5OEL5lLA1XQaF0XK4G6eAFfrSnH6C1QkkrEjlbMn2bLP6iZicdLyLy4DR9zw07k7Dkt+ZUFnCw7e/03DULwtnlylAYL8GXqtp4PkEJYi2a8M1WBmHdiiiolwdw8OVYDZXG12e6iiYqIqtg9Vxe4USV7Nj4x9bv/tcZgV+Sw9OG3HlkQmEPBzx+r0x/O65IVXIAReH2mDeTAe4zDfHf+e70z6qcfH3qbEOEiPU0TZPC+sW6sFG2AgXD+hhkp0uttZow2fnWE7fzeoTR/QEcf1cPWsjuZ4uK7NoJOklYplWBGZbBaLtewS2RYVCrTUS83JiYCIvh+G6ongQJoHf26Xx1kEYjVskkH1cFuMfiOHTMUm8GCKCRkkxnP8ogdcdI/FWX4rLyf7myAs0bTn8kDTeEdNnGCPjtwN8wxj4GBJ+r7LHqtXWSLhkh53D7Lg5YJQTwPbPs3PA8vzsPLjdT8aY0jQUqOTCcWMEykoTseduIu7siUfSvExo9CRixq9QPKqOhsniBK6Or6EZjTOzk6AWFYUJ36Lh4xmCNrMIuOyJxojfUYgKiwPbCzJo2wayU1lDDmNW0WCzw3S3YzN9vLqA6kP3kUf2clJ7uINUFm6jrHMrac3oDbT/aAO98RHj9oTxKD6MeSDK7Ql2P/zcPAwXHozk+XcJiC/kQ7bRCOzdNAzzM3l/y4ij3OUXrVj1m14/GwaZFD6wtY4v63rp8WYBnDf7SZtNP9JusaEI9xggz2Q+bAkegvFSv4jVhlzok+VycS/emmP1EyyPkjpTCjefK6FLSwFm+6URO0sejrUyeCg2GnPWyUOw/U8N6PoRbw6z5ph4cb1B9dUWlFimTOox2iSwP5iu2tnR4ekMLX3qQFLymqQ9egS01Qeh2UKQq1He0+GHvehweB8TxV4ZYQSXDUVM2QCd9RBA2n1BRGUIoeKLMGb5VUFOpuSfHha2n6Xs8R/d2reUGvg/K4U5z+/nf+flPgsr0GxYjbm8cVywGk/4/t2PFzf6Pz5j2ZOK/4Uj2JEo2UNdbzpJZvRdTq8tUHeX/Kp6SKvtGa2795Tmx78mt73tdGn1I+of1kVHNz0grayX1JA8CpIvefNkMRwn1Edx65utVU6FGFZIyEE4n2dvRxHIbhwFvnZxSO8WR/57Kc7nrn8cjA9foznfq38rgPPFBg4JWPU9CKELw6DwKxi0OxgByZG42BSO9BsRnJ/963PZ+2Z7fSfe/4ONZNVr8Fu0HHKDivGaynHwVDlGfKjEnfBqPJ5eA8tf+Rg+809fqsLeMjzU/o9d3vKXQzOlALdHlUPjeRlOVP+xO/sOAnYeVNxyMdGq+J950L+Zg5D+SpRUF2N+dzHylpahvLcANKMYSmHFYHtV2B4WtnfFc0CJ8fdwYJovDtg99SEmbqYOY+h9yk7MzYKRvyfJrKmXZ3asM2A+Th/GyJQMxxQDYSxzGYlnyYJ42i4AH8HByBTk2TBrMEwyh2KH9AiIZgui4qUIsicMw8dOQc5f/vWddkO0uXyezT/91qijukAfWyN1YVCuDJ0uLZgLauCarQY6erTBclJOby7bbeKX4jgp2zMiHC91fCCUeapaz7wPUGE2TTxnV+Ikw9ycJM9ctDNkxGVTmATxCC73ZHu4nLPd/slBN+sEw+KtJ8qCIjDdOQRPegNxcUwYjA/6o7IkEKnRM6mhbA0F9tZTS+xkjocW726ggXe19ObgQnovuZJ6vy2lt9uX0/qx84lv9mwy959LrL77r9a7dosdh0NYvXjRcTOcyx2Hhw72WDrYBvIt9tg5zxoXeHjnszWB7WWesTyO4RdZxfUyP+xfz/Uzbzt0hpG42MYYr5rJbFhYzRy+sJS517uYKTffxQxqb2KeH1WmHwkOJN+qQt/rBLkaxqMxmhS/TozWCcpRX7o5YZcFJZQZ0JcsHTptqkgym8fQhYPuqFs0HrHvA7FxszuYbi8cP+yAuTnecLdxRtMlF6hFBsDpuTssYr1Rw8MZv5PccLVMlavHdeiPpp7HOv/U43Zel6Zh8KUAZysKmmBIlxeCJk/SIofpZsT4WlGStwPlSckSf4wS9x6WE8xYWhnnSDaZ9hT60J5ymixJW0WMVg03JPFfOhTVakLmH+yJ9emsn2f9O8tLsdospZIg8E8Ox4nn3pgxNQJh9wLwsSUQR1aEodw5AFgQjLDYQFw75o0ucQ8c1PIFW+dm9+2Q5T6Y3eoHWaMgdHS6oTPOB/0aPvj2zQsO7v5g+ztY3e8ay62cdvev7vfs1T00dNRlWhZ/nupvH6D++WfIcfkhGrfnEM2tPc352b8+l+UHWW6wVyOfmBpNSjRLo2liMSTRQTRVO5xqc12podaNNsQEU+yJAYa1ifpSLeo/YvaPba4mS9Lw/Q50fYgwPfWxoxclRpSSO5oc0i1ps6EqbYrNxyu1EqSfy8elplIk5//RPvb6FkC4rAohE4qwqLsIA6/KYDWtCO3Opei0LYFGTQAuhocg6VwktJeHce8sYWuA6bVh2NoTDrMmfxx9GYmZP0Jx+noIdvaHI2N+MNd3zcboyYvi4bovGY1ymdgvFA9lqxiYLUtH/JkwqO1IQvjMBNTycuzEIckoOhuLrXtvUXvOPbIeep72XG2muzMukPOkW/T+5XnyjrpAPmMeUmVsK4keaaOS9jbyO3qe1K5cpYqn+WDfrSI8MRm71f68W4V9r0ruqAwsTo1G6PxcVDsl4PzbZLy7wcuF8xLRUZjOacZYLRnLoXz7H83atGpjPO1WxgojfbzjN0StzFgk3NRDvMdYRNZp4P1bLRTPeMfFaVab8FeTwMbpoJB+mlnQT3Nuvyf1OAHURPygUJ8fVKg1QNlz+2ivbhxXS2d7Nf72aPhMryf5ofHUe24ObU+voTqfeTRo5ExqLuLhva1TaLZvJbE5Dpv3sPnOlhVJsAuNwosJ2Yi/moTtcxJRqpeDzcfCcfJaAqa58f4dEYfiXalcDzI7F07ZYdz7UdgeeLb//XxzIC7d80RecwCu2Iehq90fG7YEw9khAEOf+UJwghOCVo7jeuf/9sw/ekSYf9cLR2tdcXCAwQwPH5xsdsENcXdIXuH5g9pxiNO4QlnD93LvmPr7bil2DmMiLpKvfjPx+52jRx820y35I6R77hh53jtKLiNbiNVQs3VDlmv/y7GzdcNmk9XMi1lXGMfjuUzKgktMdOohRoG/gSlyvsD8OryBYW3ArusHczIR7MCLVZ+qYa5ZhW1707k458PD7jH6RZjqVIHn/XmY01CK4SFFYOt4Q8MXcTjuku9UTtu+8eZCyrhbSudNltBZg1mU2bWEZEQW0yfb6eR1czZ5WE+nlLobjJfsWsb0TS/jFDSC0ukVs+zwcSYqgY92HOxmLvptYFIqWpgTJ5uZY1+vMo873zDGBx8wbM38cFsM976f0vxYBJilcnM4qjMCovwJUN8RihnnkhE8Ow7mM6IRPjYBVeOiwPZL/O3VZvsm3PSJ0+p8EjjOqJ6zpGvvZGjiKEkafMOQzP5PXecd1+Ma/38ZSUSlNFUqFYqWUH3er1KkoaG9h1KptBcNI9l0jKxsEkJGsiUru1K2MouD7FDk97ku3zo8vt/fH5/HOY/T5z6f+77u+76u93i9ntf8npTh05tyPihwTQDTCjCNgOPei9yPonazgl48qqbaAcdJqccN6i+cr2Lnl9Pd01do+bIKWnv9Mr93uTsOc50Hu3c/ow/y+1e9eBspth+nL6/PUM7uQvI3LKMahb0U0rqbbt0vJcbuYdosp6cxnOHTodEKVonDaJcMPFiXgnuR8WjXTYX8m3g4ZiZh44kUnEjcTNVr8ygkbCHvyQ7IzqbQDWso6kQ+WfstoXtaG6nHpTk02HIZBdmtILV+i6lx6mpivQd9F0ueQ3TkDqz/cPofC1jPt4FsX2sUbQJe7rbCehlLfG23xNwmK2E+Gss1ffuXWfNeEtP0MT3fP188yXmZPZ1TjCeBOtF3G1cS2eRFBxIn0JjwACqJTiZlCuE9nY5ezoqk2XToRQB5T42n5JnZdOiLDUW2RtCFLsF09p0PjXuQQCtOTOHxBPOJM384iytYjPHkezjWaPpgt34gTqj64ry/L446BiPsYgBKcoOQviKBx4MdDJiOeDBzRRx6Pc7Ao8JUnL6ZiIMtaTi+OxGSD5Jhafy7h+NknQTb/8mni19P/18x8XGLRLx4/DfHJKukkXO3GNeq1ehuJ3dLX+0h3ZlYS4kbGql/1XWSuXuHLls+oJartyhyej1Flk7HUpdY3pfmrB3hP9l/27o+k3+c7yTjxY9YhAqvhX1KJqZD5NYMPs8yrxuLe4rl9Xit9W6foZjoOAISb/VwM2wIYnsZI3j5cASMHoFWDX2ILBvGf2OH0//uGXR8yuj/9jT1Do3lfCev2hh+jkaj0znPalfYNIR3z4C+RxLM0xKQcS8F9W1xKLRLQoZ8Ml6fHsp16Fndh8GmeCTCHwzHbpsRMPceAbV2Yxge1sY/N7SR+24Yxs4aAh/TEWgfPoLHRx2xkm7gBNTruHL9YEDeOHxa7IxB5m5Y7eEC3XpXPD3gBC9RB0j94wjJnWGolYzlHAF2jKhHMNcLX7vljbKzPujZNQ6HTMPg/m4KVhSEQc3YHyM1ggCH+2Ry7BwxngSvvTGGRN55ajR6RrtMLtP2hZU0dWQlJZRdpPMvq+muYQ0t9awhwdbf47Uw7+/cak1S5v93jNmnyCAZBinR8LZMQpXRNDw3DMCtJ2GQnpEMO+8AZN6JwbHUSFSNCsf2Xgno7RqB5sbfrAHlhrRO/sA99b9/p94uCwGX0+B8Tvjs1P33t5Ka8dyPwLg6HWwixqkJrR+HhubxyJexhvuWUbAvskBZTwskxVhCUbg21Zupcu+0U4ESpszR7PRQ190biA8Sw9BPVB3PE5XRy10duz+p4Od8NVyHBuznXKcQkSZez5wX/ohyF30jxiv5vqea7Fe9J8nj9yk4+h3J/vyXlix9RK+jX5DKnIfEdEtfZBy4foUxrQp623HGlfiXAFSIOOL6FmecHeQARXlhLJ3nivGOkxBFbmDzBGMkHkmNx0+radDdGY9er6cAk2IgsigGYgtCMSowHl8PRyG3IAqbM2MR3BIJv5vefF1hPLktl3ygkBzE1/wPwnnkXbEXupR4oi1P+Lxs8cMZiUCsXRKI+cLY7c/jOjh0bI36qhOI98IcZ5eC8NhPwvhMLwAjxwVCvTwIkod8ELbYG3Y9XDpjQhYfst56mIofsMQL0xa5of61C64oC3MiBQ/UCZ/5o9+9IJsTxGPsP3mHrB5pIh6KNdOnQEnZFz1z3RFU6It1O33xJisQB0Qm89iFnWf7yFAew3Rc3+QvfvBP88LuGE9E+oVh5nQ/eEUGoP2UMOY86YX7/zphTqwr50DEZLvgxQMPnFIORu1XWzzVD8LRfz1xS9cR0pmeMHd0wioVZ2x0dkODlQEmYDQY7+RgmgHcD4/BTBt9fP5ujAepRti4yABJY8wxXDgXVJaZwMfWBD/2G/B3/caDwL/eW/a+n6l3w3x1L4gLvHF3bgg+NPpDtNYXA4p9ceGRO++HMQ81807vOfSfl33zElP4r3JAja4leh+agDmWEzC4iyUSp43HC30rvi4w/lLb7MlYsimacxqYtvajVxSeukdB78I0bIkLwrGCCPTeGIEfRuE4HBSD3idHcL+u+nYDzEgYhkVGYxDoZoLEg0OhnGgIywGj0a4FUP5ovAkwBm0xRFWAcBzODUOLhQk/nh3HjmH9IJfJQ3Dtmj7mJhrgR6kJdh83gtpZfWSu1scG1+Fcj67XUxOnqn9zukJWC/PzkkEYoCOHKTsG4fZFVTyK04T2aXXsH6OCyz1VsazHQK6lZXp2pmNnmtoVjwdyje2RAincuSOPE0W9sWGsEvIKZfE4WxpdN8vhR5MkHs4XhfTUz/RRGHszpkSd1CfaFfiFeq4Th9eDb/QzvZVKjn6lli8tlL9KBBPNRaBbK8L//9d+6vD+4eaxqvx62Xl6iKuiZ5UmPp8YhCB3XXxx1sYX4fn+qzUYnvlqPJ9iNZSBx2NQcGAqj+tYLKrXNg2rgyIQFJcAVZFoZPtEI/5SLIxDo1CyNQZM/8KYM6y+eDlvPdW8/q33vr5xEWnGbKbmLnlUIZJPA5XXkMTTpXT8xFp6ab2aNJ4c5DFd8qZLVKJ2uDO26xp/kC5qlVEP6+MkUn2DxBrLqdL4LJ3aUE4rvMq4l6Pt/WzuA3J6G0GXJZZQnc5s8v/lRytKc+mtTwKt1ZtHJkE5lB4UT7ZXU0h1TwzvbzD9YJHbVtLsurdTPzj06iY64lBGtou3krLFbtr0uZjs7m2leWv2kLtNETEmzjMPr853gr0fLPaR2BqCU+PdYbXdG/D2xg91T5S/9UPbM1/YdfeD7pF7pJH6iDMTOlgJldnP6EXhVRKk1tJr8efUVbOK9NXvUYpHHSltuUFORne4Bo/F9KyvUlMxn8f0LJ6/WphI73NX0PQH86nOII7OXJxH7lPTKWfiLHKcO59fC9NIsv4W87UyBijztebaltPAeSdoS+wuUk8rp/X2ZSTld5Qsrpyh+aPKuHaJ6fVZXMjiQRYLMv1Si084vX8xnejKXHrYOocajsyitdbZVPg8lWQmJxPzmjG2yp+cNqb1CBKJwFafyeiSH4CmrEjMmDUZdrPD8H1ZOIY9CkHvMcV0zHk51XUr4LVo1udifsOJa3aT+fV/SOzXRkrdsIiWZy+nnnobyC1rNSne2cQ9iuzYQYpHuUeRHcuO6//gIK2LXU1hW7bTHtMSop7b6MftfdSmvIvGqGwn5mNg3gnmmTh/R4d7NZhPIxcGMLfRAP0aAu1WQ1wZPxTf7fRhOkUPQ+cP4TkNW0dYjqMq7oukXm5cd6/5IwiTfCYh97w75jd6oaG7O0z2+OK2vQ/Oi3nxvJ2tJzpDJ/P8vaPWYDghAsct/dE+KghLs4VrzHZ/4bsZDO13QRB9GMJ5wiyeNtrswXVdrGbH6nW++h7QvGaPV319YaPogcBPwnUqxgu5912Qae3GNYesXq73UINrDjvq5X62uhB9pI6+AlVMrlSAr/1ADKgYBEkPDYRbDebv9sNnyXjaFMnzzTKpLJ5zqk/4nW/uaEjCkaPJWB6aiqqlcfB8lYhRH5I4r6Q82Bs3ij34HH8jx4/zSuRknfDhihsOu0xC4UE/tGoJ17MDblCtcEeDrQv34jCPDvPmsDk7+scwPofyOqCoMEZOGoZVqwxwuXIYor2NcP6zIdTqRmDLjBR0L8yC6+UUxOf+F9t90/zd5w6ozMKu4N/xlczdGdg2MwsHtmXxebBjzmXzIGMssnlw4Wkl3HdXw/1eKvg8WQZK+kpINFTAqDUKeHVmIFhdQ/WpN6/bsZoUq9W9EuZLw20dyHb5RDpdHEn+y62oWcONDPNd6doMGyp+7kmcI1OT0snkYD1fibv/xfBOt7PwzTIFpz5MR1JtJloKfl8Ly0s7clTm0+/wJFyKKCXzu+vIUHYLZX3dQJviC2hz9U76GrqdZp/cQU/3x3AtS5/7U7jOmOnNX1nF48yxcDQuj8RIYW56ZlAkeg+Ixni7KBwzj4DIjCikV3wh5kFR/9IFzQM/UocX5YzRdzIObaF2mxYK1RTFfr0ftLHsF80e1kbzJ30m5ptlntRwtd98RcbWZLHrQH9jHD1shRtdhfe3mzHuHxqNTF1DFKSZwbZlNJ65a/AepctsNewtGYJPrkPwfMQwVItrQtJvOCzqNFCXNAi6htoo/TkI04XPpleTFlitjNXQWO2sLaqBLrx/QKwu1bD6Cs2d/5Le9nhKS6qu0PiKeprUrZpmfa4hi08P6faGs7xHwhg3HWwb1iup2nWRuh6pJ8OH16l/awM5nrlPC6ZVke/Eu/Qzu4qYz2najbHCfM6M+52YboZ5ni44jMJWNUPYZ5vj9gdL5Ow2xY3b5rhkNxruC03QI/N3X4b544bKvOzsyyRufUE3hJ+lR16RtegtEot7TI9jH1PQvnq6nviSHuzsDcYOtBkuytmhXtN68f7a0s8SWDdaCje79UJYnYgwR+yFwdt64tmw3vgW3xeMme3i8o1mvnrPmdkOdj85N/t58iMaF/yGnjg3kqFOF5TLfiTj/m8oflwzafZ/RkzP06HtYb3Kk9mDuZZs1rlRuLlNF85Nehhcro1P3YaizXcEXl4aDhsHQ84yttWJw8/kKM4yZkwBVg95lRsrfNZmQFcvBQVvYuDomowI6TgMfpmApZkpfx3H9G6MCzf+H2G8PyEav6aGISU6Ea77puLq8ChIOU1D9sMIZDdEcU0X00oxvy7TdHVopg4tsIHidlM45trh2X4zmHgCmVPHYekSwvl4a/TY8Y6P/8YL72nH/QdUGVzF9R7rdzZTW/A18jR4Tp9rX5DR3nu0+9ArOv72AVXIPaax5Q8EOckFAuu2CgHrIzjm3xRc9GwUHBrRLJhl/1OgrlouKJy5VbAx6ZxgUXqFYKz9HcH5Ps8FlwO+ca8v0047en/o9PwG7v9KDa7PaHjxe/qi1USD9r6kxMnvqfLCG4poeE9MZ/zjVJBAMPgA1xkz3gLr58ybXSbIUVoriFVyE1x6vEIwfNdcQf+2PEFF950Cq7nLBWyuYHNhwqPf88ufcyH7ND7OxpYfyYgZmw3Ph//9bdb8m/wcA6/XUsqP6s5zPTzoEjVcrKeXfk9p+tlPVLD4Xxqj/ZQsXzwhycUPuEZm1I93fCxXL7hFTfLvKNvjJa2rv0Fx5S9o38oXVFXbTCbr/6W5/o+pa0096Yk95LHKt28bO7U6TLfz8eMmMvHfRFsN99Kr2lVU1rOY+vvvoHHumyj78S4a6LKZtLqNQnqLKTISLKHfbMm1Uuu+mWJmpQAKw60wo6cJameNxexQwlofc4ScsMQBX3OwuK5Dw2IQsK6zBjpZMp8ypNbSUfm11MN2Bk3NWUYyq5ZSc6+ldOLhWrpuM4OvK/fvpWGc4n/j9bzP73rSxoNZUA77PdZ5lRkwW5yJvYFZ3Luycr3cX74C5mlJLxHFJw8JvK2RQ+1iSWgfk8aXB/0g6dUbItP7IiT/Bu20uMa192xu+qVUzWOZqDuP6NmSc/TZq5z29HlAiTWXqb5HLQ3LvU01Fy4T0xkzpseffEUN4Tt1IyUUi9YGY+XzGCwaGInZp6ZCoi4SxYWThfHMlL/0kYEpzpwPwHS53q22GFjjDt/vzuhT74BVlS44r+WAhbcd8UTEGbOupaO3UTocEpOh/jIDzWa/a1SWxb/H5fXqDMh4peKDawbmvkrDuvTp8D6ZwX3d+mbuuJfhwv32oiKu/PenWthjteREhBx3QvtQYR4d7oLmTc5wnO4Ep8MOaIszALv3jPtpe9KM33t230/+MsbW5RY4LWuMittm6DvWDOLjhc9AoRk+OY3G4JgBUHymBJeEAfghXDeurhqMg/O04F8yAGbHtPHxyUA82qIMqbeDsOGUAsybVCEbr8bPiZ0nOz/GSggICOG8hOYiZwSITcbbHDdhXOYN6XpfpH52xQpjHyR+9OTfYePH4l52Lzp0zaXCGO/C8SCcO+0B96O+UFnkg8BmP4gEB2PD2gDOgvM07Aotj16Q2P+LM9eu13bBJFFx+JZ+IrmNoqC9bdT1dDuV3eoO5cNdMHFqd/SVKCV/vdNksfwar4GxOo5SeylZraig2YfO0Tu/A/Qz4zrlHyunBEE5mWtUUrToSdo3YDXnzTB+6GzbvE7ejM7aeTRmUQHZ7t1Opv0Xkm3QOurl+w/5319CJk5raePd3/6jk1TCf4/5kJivqMrhBGUknyCJPVvJxnM7jfq+i0Z47qbnYqWU8vAQDXs2mQYstqdJXqZcxxfcNI4s8mOoebkrJdQHUKNmBDWlmlBbijsNnONEyusd6Ep9EP9exzGvpMxJIs+YmC/BpNckOlaoSe//GUpfi21oZ8hwWnjFkgIDLSnFUp/XBrvmlvx1nqw+aL3jDOUWn6Gs1jN0cn8RaeWVUc8lZZQQVUZhiWfJP9kTuUMdMaeXMxbaOHDezO4GW6S7u2NbzTislpiEZ6Pt8KjZFlfgAqlQB0SfcwKrlzHtC1urO9ZopoExa/9FDyf2g1b3LpBS6Ilp33vCzk8E38aIYaReD864rOntj0NOPpxxmSU9mevZdUp98XFzGApuBeCN8Dl5cT8IHsJn6TMFoqRfEPZVLCJW2/+T38pypM9GS6npey59K5pNx3SjacHxTOrROoue1M2h7hYLeO2f+fuZr19jnWsno+hw0QTqaeNHz70S6ZS2LaV4BlLRA3dSTHWiC1uDyd20DxbukYSYaA8wP9C2ou6QcOqD/nXdEGXfDS4VUmjW7IXpZ8Rx47A48lO643ayGP7c94P1RhmXmtW4Ns8KwYY+fliXIMwPfrrCqdADS7d6Q+W+L+SU/GHTy5Vqb+rTvQwdil7vxHvpB/QDaZDwebj40pOGTHUkMRcVUlM1o9CnZvTezJicFJyI6YGYZp9p9ZkuqIOtcquiP8xiVOCyQxZxBdKIuCaH4y4yiHKVxyVTBc4g8J7fH0znw/Q9TNvDOASFr6VR1yqJ6jJFFBf1hlqwNGRH9Ye/VD8cnSXLv8OOY98/liLBvdNsT5YoHUk0/tsbZZcVMPa2OPrukITkv1LwyO6DknfSYB5k5k1mnuTU1weo4t1JCp+1mxp8d5JLdRmd9dtEjVNKydprP80aU0QnhxyiR3t28d4pyz1YL7VjzxaWd5gYLSLxUA+6KZFCY3Z7kd5TP5rUPZVGGU4j7/vTub9esWoTr6ekla3hnDaWwxvlFlHG22X00iePqqcWU/vn1aQUu43qQrfQd8dVxPR4zKvx2N2c6/K6rrPi2rzNoiMx9ZQ1Ij/YofzgOEw+OAEi/S3R64YAee/G8np5N5cozJGJ4/XyHnm/6+Vx+5NgsCAAoz5Ng2FtBBJuTcHViFgcqI2Cfsw0zvxgOkC2TjCOUocO8HPkeNRmWOPzzJFYXGmHB+PHwlTJCiujJ+BrCaF03SWuB4l+3CpgvUM9xaNcB+Pq/FFgULNZsGbOKsH9d7WCWaG7BMnmlYKNjVcFp+JPCNj9YwwKxp5oOqvQyfEctUoGuTZqsA5QwSI1ZSzep4Ik4fowJE8RYfeUEL3yKN//pHJ9MWmsPENWrad5D2mQ3AHykK+kS8pnyTjnCN3TKKcvOkeosuIIdbteTowbyvaNGLXEiHND43oP5783qFIPid5aMIzTBJ4Y4Kf/EExJ0EX1aD3MN9fBy/dmvD89xsoO/lHmEM0fh0XJo5C/yBJ7881A3c2wZbQDFPpYIrzKCm81rbFP0hxnlt2jcJ/znP/KuK+M+crYbT4F9TT9xX3KDropnBcuUIDFDVqaWkURcXU0WfcesX2PNE6ZYtN0fb7/0eonI/keSAM266BadgT6vjTGF+kxGD16JJrDDHH57Qjskh8O5lfSSf7t+Z2Xf56Gnr1Dat63SUnmDEnm1lFIZhVtfF9Nx3rW0pmgK7T07DXaP+gasfeP7alRuVwBH73V8PWMFt9vKWiqPNqG6WCanhrkpdTglqcBw0vKWDFaDZes1eC3Whpj3MTwY2RfxNb0x8RlvVD8XgLX7GTw83hfmI6VgGMPMXwIE767VyUQEtMXDfskwWJdFlsxvimLea+XHiEWA2dnvKJfphco6/pDSl9+joydr1LP6ntUP6uK0mbdIzYGzHfNzq9Y25D7r5kX+5DacOjsMkLTQSNU9dBCcPgI+PXQQ0qFLlK3GfI4hHH9pigPgHelfCfXr0xJFmZeKrjwUAkLkhXhXaWM4Cp5PF+lgHX6irD2GMRZlX/yDq9NUoJt3iBEBipCokwJuQ+lob9dDj9PKuKnjiKUvg/EqTnC2LJEqvM32e8zPdqeF3LYNVYKJfd7o8lBAZfypZA+Qwbj/IXx6HIp0C5Xknk9kZjfm/m8mcd77S8z8gq3pS4OhvQpwYUsT1pR2XJLOudnTy55FmSVNp70XdQoZZwS7d02ka/RTK/DNA0NGZZ0KnUgaY/tQUgyoxVNynR1qi413DGhKzNVOYuBafwZl4Hxnjq0/qpjCqj7pZm0UmwlzX22nL6rLqaA96tp8Mll5Guax8+JnSs7x/2TJtGw9BC+B9LgVaNpz9B4evPVnbqUONL9p750TtSOMg460voqV9olMOHXV3FhKNncl++8PtFyNbrzdTA9uWhHIyQFJLgmIKeBY+jiwWF0eJ0BZ4YwDRPTI4xyCOQaJqZfujzUlXJqp9LO/UFUfcCCFOw9aZGoM31YNZHuUyDXxrFjpY/MovWSS/ix7LjGwCUUoJ9D7/QSyTUkihb3C6M8sQwqKJ1Dd5fMocj+odCSj4SWXABnbU/7FQaDlihIP/VH4aRwrBEX5sBPJ0NFJQKFvUMxNTEEA+eFQcpvPqmNjudcB7+aOXxc2P5QR4NzyEAY60lcnUMz6ifT+xsJNGNkJq3cnEojZ80hphGPHiiDGUPUuEZcsE6B68SvPVPB2aWyeD1DuJ5NVMKAZhm8aZeHc1fhc+othyRrKV5XTD3ch3OQ2PrLtLn74sTx45Y0CmUU0LqpP4xaZDHNW7h2FgnzIhFptJtFgnkSWLwz1TSMexKYH2H3uXAckw3GJrEpGLc7AMPHBuONfyjOTwyB9vQwHHDO5vnGnzktqzN0/Pv+qN+6WLnyv/NexrpIs5rTOTZsnBgDY59rKK04nUOpNzJpZ48c2rtpDh11SqVrqZkk3y+dmL+YafyZp8M1UbxT609iXVC5SBKj34pD83QXzPrQC40VwvhPWRSbs8XBOOfyEtWC1upngg+LzwgcksWoVapMMP3gfkFc/DPBU4u1gqamLiRYfVfQ16RC0C3voSBm/n7B8h+FFHK5hMcFvxqPkVPZOWp9f5QO7ysmr5gKUswrJtG9R2nPlqN003Q/+akdo6aXh4jVWs+d98C+hEBea2W8WFZv1dsbgJw+XjB3cMPIJb54ne6JAjcfDPvoi7gaL7AYnGlQGGdtwTUfkpucQE3KftSnKZwqernQxYY4Wtgnk97sTSDlJYmk+TKcoh6EUUaMArFrEncRpUNalhRxYjDnUo07okKVceNoirQi3WoTozOrBlNObF9akapF59xH0J8+sP4f4zGlTzKYlu2KUjIeLYkX5lopWCX82678ZJBaKqI1kvGxJZHfw5V30pAu9/u+yp37u48u3zULch7pONiWCW3t/+79pF/2PO/ISlLnTFSJ5Yb8+kRchpNrviWNTgqk0Zf0yH/1eDpvR/QpxoBKa8ZTxNIBfN8IphdnmkWmSWJ7SVw4rUML8uXIq7IHBW1SorUCKUqqkyczBzV6KSLH7x3Lx1Y6VvJ7ZydcY9j90zQ5RSktF2m0wgGyGXOdeshX0Pvnp2i60yXabXiC14XVHdLxj+H/reeo1cxG+8nfubWUw3/f0SofxjmCf9b1mX7jqpweQhdpYLyoJmryFfG2ShWFbzVw/KgGWiu1ea2A5e6s9tZRc2P1grB1UTijOwXG/RIQXJOA02enwe5qHN71jMaTHVFg+lk2d35z7scZIB1z6POA/rSznybVGhnTnmdyNCRKm7T7qtG357KUOUCd1pSKcmZ9od0v2uf8mTrY9bNmdoX0nFc0/p9u+ChooWkfWqjdVgTx2V/oxYUffH86xiZWcaim3EHXOZuYcYkTii7Sol93qTHuLsmeeUrv7zykKuVaKpp0m8wW1NDGQ8T38mP+vaJulnwvP7aPn1yRCVZ4OePZchvcm2CBZJkJOLgeyL9mAdP3VghNleVsAMYQ8Ir4zQZgXACtOX0RKCmLMAlFeJ3vh1k+suj7Shot1ZJ4A1l+L1yr/n4mtzb89xz2MsrCl7Js7HX/+/6GrdFEj3wt5CwYjrMb9Hidg+1Xp5snjCvu6EK7rzqWf9DDwbQh2P1aBx/y9GCRoAN2D5imec9AcX4vOrTNfnaytOaCJM0VrllFS8Sp+YsCKb9UoinnJejgKhW6lBXGuXfTDU2I5Vgd3Lubv1xJMNeeTj8JoqpJOhTfOI76FNlStpYFSc32ogkF67gPrKM32uEDu31hOx0wWEeBLXnUXXoDyWitppDD62nEvk00PnUdsfoE07yxugHLw1mtgNUnHGafpIdlp+ir/R5a8HgbSZ7dS43Ze+nI0FI66XeUbpeO4j7MSQ3gmoQOH2bwbAEeHTOEvr4hzn80w+ZHxqhnHtWVpigLMuH8zn51Q9CUNZxzPFkPgfUkTr8ZiXs1BhjqrY/rATpYKhzrw8Ej4N9dH+8SjVDyOR5eP9I69y5je5Yxv+961wSkrcmE2fUUeAZMR2TrdGS/Tsak12mY4JQKVgNeU/pW8Of70Ffps0DvgxgpL+1He+LvCG5mSpCGWFd697Vd4NXej0yWixDLi0qbo1FUlQLXVZnIiZ2OwEOJ0JIWznFTMlBvEY0Vjkl40jsJecMTcE49HQ92J3MO65IJ+XzsGYeVef9Yf7Nw12pan72I2h6tJzWzJZQV/g8dPp8vTIyW0NOuK4mdI6th//m8sHMf0CBOTz1FycC4RhCi3oW8z34UzFncIqh43ZMed/khYHynDtZTR7+YvZMJ787R4KCzNFC7hibeukAvL1WS2tPLFFtUQfO/XiK2/nXs+cHWP6bXZ+vfub3zBRYDbgo2fJgtcBGdJmg5tFLwpCRVEHM1XxBgVChgLKRlMoEw/DmJs5CYT5HxkKa6uWF/pR9uXA7B9QFeWFHvj5mmPsjZ7gllCz8k9HbG7p92UGiyRkWrHchkHArggvMBdlhz1x4zCl2w39Ua6v720D5mh5CBE2B/fyLff2HIaSUEfZPh+0WWvlDn71/r3f742VcH19Yq49lcJXS9o4rkfHmMmK2M0eUqEM+/Y854ZE8ejBAwjlIHj8zqqrzgy5Z+gvwh+8yN0nUEtKmbYMI/PQUD3qgKdE99N2f5G6uHbNw6AX0jbLn2nnHbzoaNh0icE6T7uODpPUc0tzhhRo4DNvdyQNdeE/melgFjFeF5UI3vbbnvsQw/d5lBmnj1ThbJ05QRulIB2zLl4Veggh2tSug3ciDnDjIGvcYCA97TZgx65uuJvK8Po/6DIJajhvfVQ3DmmTpCtg3B5zdDoPV6MDKPXuD8SJ2Dtbw2wTiSjCkZ9aaCHl27SHV3bpJs+RP69/MtmmlbQ7mhN8hy30ViWrWOPfU8zO05J5FpwswP2OD48wlQrB2P0Pmjcf/bWBiHWuJgkRVMJGzxRjjXWsSK4ewjKX4v3pmJ830xjNfLQvx2X7S6imNvgzhM0sQRNqUvtrn2w78akmA5RzeF550eAeYXYHnHvAp9asgSp3q1L4I3ze2CLJUfghcL+pLbFFm6ZdufmN6b5W0uZMXvxVxdc55jG7naQrrBAiHxpsiNNkVUvBk+hgIxvcbi0rCxPL5WuriWxAvX8/g6olc+j6/ryhbSqH3zaHzSQjplsZnSdubRkMoV1LI9j1occulaeB80zPlJCl1EuBeI9Z9uS3dD70fiCNzZTjMniOL9zU+0ZVs7pRh3Q8jJLmit68GfR1a7Ls9XxaMs/c4adreKoWh9pYPL4iqwK5FD8iE1BLmo4sI9TZS7a6HN9RsZGPZAUU0r788w71GtcP11dP1At/v+oAPfRLAkpRtwUQRj3rbTy3ltJIJWYu+MjfBdcZN34PtTPnrkzt/Bx+pO2DrQFwNa3eB5zQmN8e6YCWesypmEYz/cwPoqTItS3nUe7690aFJKVy0ng9Mraf2uBDK2TaGtP2fRLIVZpB28mKauXcT1GR1aDeY3ZHk48xzue5VPT23KSO3ZAdqbe5gMJA+TtsRuWj9xFzk/LCSWy97Y3RNsXNl4srFk12g4uw+OP2ynjXmiMO0phvsXu8PnVC+U14gi2kCUXxubKxibiF0jmyvYNTcfm4gVqhPR7fkkOBTY4+sSRwz76ojQdnv0HOTEa3qsVsRqfJFKcrxWxOo2tjKSKN6rgujzyvBvk0bmB0VUzJfBCDdZNKYr8HmMzUv37tpwXWTHvPQhxxEqcQ5ws5mE+Z+tUX/QHh5rHBAuYwfnaiccWmgJ1eFWXI8S6STAUmOg5rY9spTGIHr3OOQH2eKokxnMNIQxThFh/QIBgtZY8d70QphxtkMH04H1pw1lxiIwzBD9L5pj1b+jsSV4FPrrEtR1xiCy2pT747oiCb3zp3GN5IqXEdxfsuBRFLL7h+Hc3gSsrI/FFKMYfLaMw6HQqfiUHsVzuC1pURjkFMZzOcaMYbmdnEkQZjhFIm5lOMx+ROG701RcDp2C1RrheC4Q5nsjg3g+9uZ8BK81sLyM5Wjdb7vQmfe+NDcqmfyKsunfvAR6aTKNKgSTSbIugNh+zB17MwcEO8NlhxXnuDwydIWBhwOaLzpilYsVJt6YgKVp9mjLnIDuV514T4b1uliPizFnGK+E1TXHz3cXvoN2yKl2xuwSW9yHPRTuOmHTu4mY5+2MgCoBr7sVzrFHdTR11t02B43Faz9z3Nlihm1zHXBplSXWv7OCyxcr3IsWgNUY2N7Mf14fq1c4b5hIrjPcSNTNl4pjZ5CjfxgZRISQf3IgpWxxIcarmHxjXCebg/nj2F4qzwvGo88lWxz85Ai9NILvdhtEeNugUXYcFEY4cO/sieB+eJsjhmVXu6CfdR++r5fa4y641CyKYhsxhByTxHtVcSglieGlR09UTO7O6z3sPNn5ddQKWB3l+zlvcr44g4oLgkjHbyZ5mqVSsU8EJbfF0iLtEGJ7jLN3gu05/lVLlb8T7H1QblbE0GpV/Ns0EKtHSaFARRG7B8ljbbM8Vnmq8D3Zhj2b/pcmmn22RfzW8scXpkHj3wxkCvM8SkrHcYlMpB6dAbd1yVDKSeKcovzF6fiul8b3ZvNpSkRB30w8L0+DvHUC2v3TEGCehK3WKRjwNA3ME/Jq54nOPUrYfiXMF/JpaxkdnnuYfiZWkqdEMdWHHqVRJ4/RHa0DJBFyipgXjul32frMeAId+t1be93RPSIU2SVeiFJ0RaWND8Z6uwFvPRGb68eZI4x5IVPrz5kjPuemcu5Ii4Un1ueFon+eO7SzJ2Nwn0AojfRBRGkQfC96w/T0V9JY8umv/bnYPhX7zr4kvZwm6r3hJ2WefkYNrW9pw5xmCv/1nGZqvKeyeRn/yyf85351TR9++yFUzmZjQL/fucfcuiw+dmw82ThyL/L/jOfgnVn8s3PcdGx5mIhvY9L557PyDOxvyMSAz4fI6fBVPqYdYzlR6QS5eO2lfo2lJLOgnFpOXyalmLMkdfoU+Qw5Ro0GpcT4Nsyrz5hUjMWpV6fBeZzR+YaIrdHBsyW6cC7XxIcf2lhroAuV/KEI/6j3V5+5LSmZs7NYnvwxNA2ep5JRozIDbfXJ2HU0FcdfpsKpOBmrX6VyXg9j9/w/AqXGO3iclLx1XFVd9y1OpxIiICggCNISCoicPQehtAgSAkp3d5ddqCgqoQh2i92KhQp2gYSKXdiJGNyzt5fnfZ9ffD/3/rE+53hknbX2WmvOOcacY51NazIhIDAdm/ivNUOLkN3+t1V+zsWfy8k4eSibaydu5cLVvIj720eDMvBMo5B7n52WjzDVEu492xT68vD2RwaCwvJxUSIfe6SLuc8fCxXjzaPif/6ObfOGFf3z3sGygHut/PSf79r/pQQ2mlaY3AX4HrCG1j4emood4bXJAT33x6D3uBNEMwnrhW2R9dUONX02ULQk/FzAILUlBCmt8YhTiITZ11CYfUvA2CMx2DsuGEe3xmCdZzSsIhLgMDoOa0dE4cbhKCyZH8GN4350HPblmnHjTbSx5cZs77JA3Xz+2LMJq+dbYeBzIGGlFew7x6J5HoPwl87M8vZ2XhujzLx+OosprJBlLuUGMVq7/Rgpp1RmpKI2Myf8Ju9Gjwpz95Uas+mcCXMr1Z9ZG+VLuzZMpMC0QHolz6OBS8eQdpUebSvyo+Wq+qSo7ER7NCZSVBJDGb88ye+pA2m42dECMwc8lHNF7XpnyMS64LCeJ/z3uMFaaQLeXJmIjjJHiHhMRNhmN0x54YRkVTdIjHbGssLzJPL0DNndbaGBsZfp7ocmup55mN4PvUVlzaep0fYY6V2/SvlzzpKhQTPVXb5CpSGNNMeIhwurGLDjvpa3QeEhHvyTLfBsL5CkPhZyItZYbmQHc3MbZKUQ5jcyULQb96/9/r9p1/avY2Zn1TAPJpUxaeduMR4V15kLU54z+frbmKnznjNNJocY92VVzIyWk8ztmA3MQusjzICfjcypMTXU01NLqufrqetEPSnP2EufPtVRq9Z2+rFnF72iSjqUtote6G+mdN5G+upaT6NObqTJf7RQOsYQnw9po2+nEnbsV0do0zAUtajjWZIyWt10IKOtj8Jtmuhr0MaDfer4cl0NQT48XJthwa1N/5q81x2DwIdA52ZLzDOzRNthK+iYW0LPcBz2BI1D1UFrCN46RTGBjfR91CFa0naJJLuvUrB9C33JPkZnhVvpqfclih19mr5HXqYrRqfJxugCDQpvptcJI7F2uDm6fhngu7MOvJrNsCLUCJfrtOF01gBX1htBeIUZcg+aIKrIEEtfGKB8sR7Y9WD3/bLGKW5dmjrPcGsz8sseGmV9gMQdDlDCzYv0seA4ZSsco7Gyx0hnw17aFLmUBvhVEU1dQ7e6a2jpk23kLlZFVe8qSaV3C51/u4yGJq8jHdc11DuliuJX1FGveTU9O1FF5tEzST5vCdU7VdPPDzPp+pjFJL18Nf1sWkxiIxbTgXvTadebefT53mJK0F5CB5OW08lYQVzWEUbFynd0veU7bXbtIy0LSRyI/EQBW4XhvlscJdN76OQ4YbTQHxL584MqugVRvOc5nZz8i0Ys/kzmwp+oRUIEYhY/SWfQSwr2E0BMGb9/jwD03/4mk8mf6fvIH+Q57xN5kQO3d/22xJ5v9qwr7XaFa449Ypts0P3BAZ0Ctniy0AEHEhxh99Ie96sVMP7NYPiYScNijTzKJyugrWgYygIG4pOkMqZsVkGwgSwq5JTQ9FAeVwbKw2ugIgY5xEL0XQQ+liXhjHIqDpxNwG23KKwsSsbuj/F40BOOqElx6EIMHlyIxUWLRAgXxGHHs0ZaFHKWymJ2UzA10IgVp0he/DbVModJek0ziZtdoUiFwxSddp6y6k/QZt1j1DS5kboczPAgTh+79uhzPo0noo/pTqYQSTLDrN+jYNM0CuodeqA/Rnhw2hDGm4xRrWIKy4ATdODTTdIPbCKH3gbqHd1Gc+sv05as4xTseY3G/LlAXh4tJLD8BoVfuEjrRzbTo/dnKfygI0xrnWDdMQk5Um6Y8NkNydfssWS3O0RFnXGl1R4fzk+E62MnHH/qgqca7oiOd4Jc6VRuXdp2h0G1O/yfdan+EYStBbHYvyQU455FI6wzCq8DwlCzNRJtb8OwKqGSUXSYybD+l/W7rM9lfQda85n6QwsYGbl1zHieM9Mzaw6TPHY6E+qTyETELWUM8v6Ql7kALp0Ww6nnvyj2Zh9db35PJ1yFMfvsF3J+8Y1WpIpg7Mef9KJYEH/8BZHn2ktVzwKx4E4Idmj6YMTwQIgqhnBxJbrBB39WRqLueDhWbwxEzMJQHH0eCJXZgaj+E4ShF6ppTWMlRfRtI6nNqylwZRXJT5tPlZs20sAxZTS8fQktxXp6obKCpiesoW3htXRJvII+9gRj0M6Af9aGXaegrCl4wh+rcelU3PTyxzQEo/xAIMQrg/H0Vwj8UoLg4DuQFjXLkMojUWov1COhVXrkcsaEXn2Vodxea1qqOZim1cuRcZc69e0bQLOnqdDZLg1KaD/L7HU9zJSb/WHsF8jQszMSdHDVRebZ8F6mvFiSJvlvYh55vGGUnrUxFumtzJrPQnSp7QFz+msw3F/GoGxwCMLbA/HucgQ0dkWgZksggt1CccEiCmsCo6DmGAm/tjBEHAvBnO0huPV+HqMU3cLcballRmePZ44rnmBCLlcx+6oiGJcLK5gY6f3M8KRrDF04xKge2sK07FzF/Hq0hEn+og/zLyPxZ5wW5vQOgaf+EKyQVMefLVqIJyW05emhRmU4nghpYNZWHVglDsP5aA3smWrA9TNuGYHzOupwalCFyc7hqLDRgVqQKs7L6iNHXxPDe4ZDVHgkbHZo4N0RLWgPGgj5cXIYGS4H2XhxLJwlharpoviiyLd3ZVHEnZfGeEN5DBshDR9NGUzyl8aeHEkYR/bS9teiGNfwnY6lCmBeogSmn5LEM9PPNKFQArmrRaEpJoK6TjHoZgugW1MIhTeEYL9ZAHKWUpwv7PeBVQfFMMrtF22NFMXTSjFsWCGJkHZxZB8TgY6lCK68EQIX/34sIPa8xUpW0J+zs2md2Tx63rCWgl7Po58diyn100J6krmATIetoM53S2mGSTndn+eIVfcZJOg7Ina3C0aK2qEywg4Dwl0xiDceCdm2KBS1hcg7Wzxc7oBToycgPHICau7IwVRSHootQxFrIo+NZ+UwzVYMn6OUsbJLEm8LpXBrozL2vh6IXRcVkPpNAYLuMrgeYYwrv/XwzdYS0idM4HvOEB17NCH6ZwzcrutCU0sHS46b4OhnPTQFjoJxkwm63hig2FIBTMAQmDgPgWzjEJRaqyP6vQp+zlLEub1qWOmviI7ZQ3FVWRXlesrY/UEF6s7KnA9UYPTxxHcE5wufmhiC9Y3lL3RQ1W2Ctd+MILRPB+WWRth4QxdDv+oiTskQ5ZklSMjIh9DT/419F5b8C6eUxRehvLQAHXXFULzwHzw796kfNs9ywz3dSciU9MHRameU63ihTtYf+m88EOQ3GXrGzjAeNhHf5Dxxe6kHehW88XNVMQqepOPUu3zue/z5GNpo139w84iZeWg2zcSIrHw0JuQjyPrv/0kk8X2qqBe3d8G+ntAp8YZElB8OTnBDrbEf9ptNxojySdi8ezJOz/XAIDFPuOp6Yb1+POS2ROGBnjdCs0MxZ1AoNJ9koPtGIJSYBJj2pkLxWyB2S8VgDROKQReCMFYqEdOuB2BNqReaA6fgXFkQ5k335Z5Z9tg0fJoZiC6eL+bNm4xKYT/c+u4Ht9P+SF0bAFmReHQdjMDV4BDsHBsDzWOhOGaShB2Lo9BnFIMJDfFIEw6GJN/3G1ZFolMmAl4L+XFwrRcG7fUEY+eCt/DH9tF+XN/xKh6QzA/GHqspyB8zEZktfvh6ahK2uXhjUfUUbh3610R/VQA03nhyc40774sfM/zx2MQTF0e64/tOTyTO8UTNYG846fhiq1kWhL0SMGtwKrxXFiFkfwZu38yF0sUcSCoUImNAOpLfJqBOPIO/hmn4kZ+FFrVcjPspg7eqA0D1YmiLlsYDyQHcmT0yRxrXhstjmbkcuo6JoztYBvIy0njTKon8woE4OSwMHa8nIanEC0/Ng1Hj74bIWwG4eToMy6380VPrz7d/V6zmr/mf4z5wnDwZ062moSzVCXWG3lzff/rc9UQS/7z5bfJFyDJ3ZKz1g5CxD47FeOBEvCdOKrpDQkwUt870UnTXR0qyEkCN9kfasFUE0cf6SLLzD8kYi+Ja2lsy3PWLggb+pscqPZTrKIQzPg1cDCO/08RiEhZLFl/fSfnLmki+dj996dhFvbZ76NuterrSdpgUfI7RBrej5JWuhNCewSizk8HpCg0MtBmOg8+0cDlzMH4s1IVGjiqupClgpfgwfF3Ix1bbVRBnpoY/b6w4X5TaYAOXEzaIjeLji3d22KViBan5fDz2gYHCtvGoKLaHdxsPvMcEy7s8pAkkIYTP77beyMY5iUzsXpKK5L4obKZs/BmcjKrnMZC+moafDYk4oZyCA9/TUXsnietnvSWS2/cbo5MhujQYTbnBqIjMwAHXaVj8MhKuZ6KhrhyOafyzXKSSgJcf+HwyJA0jh8RxY/aPxXLOitep2DswHlFGydAWiYHOljhkbE9EGyXivXcKzLIT4SgUze0/u+/s/t1+FAWNG9EIVZsGB88EFLQFYysfV2Q7REMwIRRVzVEIq8xB4a1s9JmkoXZHApqOJUHtYToG8NKQWRsP3ox8Pp5Lw+uQdDTrZkI2LwXZGulg+cbG51c4XMfyDtf3DzjusVzsBN18eJfcPM9S6rZWqiy/SQEl52np7+tkOO4izV45EbgzEU/8/BH63gdPtk3BxcMuMI/yxagaT5y/7QzLPb6oN5+Ee05e+CXniwHzJsH0ugqm7BuOSt4I+AUqYlOPGuofDsYUQ1XULVaElJ0Kjl4dgYLLQ7GnUg0RpsNg56oMFm/2Y8/O9+3/zNUy8BY5bm4ng6S7tH3ZSRKMvUaXAi4R1TaT99E7NH+jK9i5Gun6IsrNBcxrd5w8aoe+ukmwuDYeveWOiNH2RoCGK+KCPGAh6oEQQ2cEuaXjjlwK/rTHY+rGHNyMy4RZZwGiR6cif30BspgsSE1JhPWhTKxvTsGGhel4GJINso2ExKU4XJs9Dfs0p0EiMJLbizfnpiL9YxQ2mCXh8I8IjNeNw/zNEegVDYHBgFiovBiPhTnj4DUHULayx6iTVviqzsDEZQK6e2wwlIDl18ZC09sGPD/gzWcGWUdtoV6xjVgb7OcCrA2y9pess5+mnNhP437sotO7m+j8tKOUa3WETu07RuvNdpNa2DWKuXueClcfobtjLlGhSCO9yOigc7PO0bfdt0hY6w6pexylwsrLhK+NpHr9LHVNu8bh1H7M+lW29h97b15YTqNdd9Kg6M2kcmUrLdy1ne4dX0uzhTbQ4N51dKZwOeU6zOIwbz/WHTN4NqXNXEM1iqVU8Xs2CQxbSNKW8yhBp4wczi+j10vLaOwDAzyxHI4rz0Zg5xBjvFupjbYBfA670wgkZgideSOx8Tmfk1fpoMJcB8UGupj0Xh8N17Ow4lUql/Ppz/VINWbA3jAFOjOT8DA5GzuG8GPP1BR8GZQKAZtEaJam4Vy6M5dj2ipsh+AwTy7nw+aXKi57QmM7n5+42kLqpwXKPAn10+1R+80BGy46omrKPDJ8EkEpBUU09c9sLn9jW5FEr98vICH3RDoxPosa94VSV04suc7KI8PNWSQ+s5gKUjZTc9JBGvPrELF7mbjiCO0T30rLhXfQ4e6dpKO7jYI/nqDQtL2kW7eHymgfHT6yjWS9r3J9+ve+v+8P0cvUpn2QGOYsZUzaQ8nT+fb95hQ9dj5GpYJniUJXkuPYZbS+fgPZZq+hUolK0js2n4LHrCPL10tpy/BSUuLV0HyHZdSYUkXN1TV02GYlvaJwqm4uoYd7EsnrYS7XZ9DBOTSweSptvzePkpvzSV9wBv2xmkWVNRnk3ldIA57kUYlnNjfmhBmlNG95ETcm27fbJYeulCwiuco51OC/hh4PWE7WHfNptXMpJfnMIgk1PmceLotoo6FQfqPJYbp9JxUQlKkOgURVFA6QQ8CLwahKGwzzUUpo2aSK5UuGIOVDDZU0VVBLfi3ldO8ld7NtFDNjO835toF+LjhAiYo1FHhrNclUr6eWVWvozcut9PHGFqo6+Jb52fmOmb9DgZw6hlBhkgrJDP3CiBjLkJK7IsneaGMk78uQ+iFhKpQTIiu7QeQZL0wP5g+Bh8VArFGXx9dyJURBGhu3DeLjkSHQGiUPz7kKiNsqhVAjWcw0HwQJU3lUCyrCLVAMcbOEOA7Rzx3WKPVQlZAsRhQIYsD7X/TggiQeWghBqlUca3slcWCoKF4LP6Hsq49IL+s2GZy5S8MDWsmv8QXZv7tLYy7cp8WKr0iioJVEb3bRKKf7VJN/l7YVdRE71qcwUfDuynBjrhqiwM3BJEEau5bLoW2oAOa3y0CHpNDrIAGBYFk8OCeBFvnPxP5dKCOOV2N+ETtXdp7dr3/Q9u4/1FD4g8Q3DYCilgjS04X4nFMEjwp+0oJryfgtloQyl2i07o2Hy+tYOKSkYVdlHNROJKJ7cxo+ZMdgVmsiBhUm4HMQ//MzSdyc2Hmy82PHLOgU5eYQ4CKDiXm/Kfz8LwodPhD7Fgph7nhJ5B6VhGOoMG7aF6B9ZTryvvzNQ99RLMDLrjzu/akDxVD/mIV2/WwM18jF9Mg8+JQX4umxQkxTy+LwdYt8GrqlI7FnRBRq2+Nw1yMNc5+EoEwiA1ofE2E4PwFnTqTBYQc/dnclYt2FMESW+mHMS38MezgF63xd+ZjFF2/UQjDGwBN7+djg9G4vJNz2xmO3QJze7IufVoHwcA7DjpRIRJ2fBj2DCEjPjMbT7wm4eCIIonlxsHkRDcusMLisjIbT7DDczg7HqOuR2Oykg8+LTDHkmx4ebB0Oo3pDLB6qhyxxLTis08F+VUNsm2ECTXtDbO/UR1WALubU6HAxmYvT/Pg8PtkZJxa64+0IByjbe0DnwngYeTqi1sgbQU0u6Ls/ERP5mHnadieweeD+nPBczau082M7d9aCblygXzdaqfwDHw8wrWQk2kofNa/TVNeb5Jp6nZz8hqNAfzjHq3QfDcPbb8PArFLBrVhNvOxUhku3GkbN0ERNkRqeVw3HkbkaiP+phtQH3yhQ5jWVXRaAyd0PtEXzOb09dI8C9wpActAjEut7Tl8efqCSsOc03uwrjTL+Qoe3vCNFl0IEtmbhpNhf3sPWHpQN/sO7NqzJRczCfBjuLcTEir8cyu5gMR7tseX47GN/B5h02qD2Ow/Xna3g/AcIFbFEsh5heqIdTjxksGWBLQ78YWDvwcBixRvm5K5upjhTi6xeCdIXUzFSNFjN5OsPpuSsO4x/3UlmR50C+Va/YloChanqgjTtDn/MKJ/URzZ/n7R6TZEyZjTk802xZIgeKh6aId3JDGMnaUPuuxFODDTE7kmGqHxmCg9DY0ioZuPN0CR0WSTi65J8qHSmw/5UIcofZeDh7QJs/5KJzfwzaXUjA2qRqWgIyMAePidhbS/0ZBbXl7U9tWtpnP1t4L/frJSMDMEMbB6dgVl8nBPzMAX17UmoWpWElZfK6OnQrVSvVEkzXZaSW90O+qi4ntafXUjv1q+lN8Pq6FzrFjrqsJEe3l1FrSWr6erJSrIp00bZAP7ZtNFA9CxthM/Tx6mOURj9UwOXnhjh8BwDJOlqw1/dAAX52ojM1EaJuS6cNnvB9oo/jo72wf37vjC1CuLyRRJ2XtD6ORX5a/zgejUA9SqBGJnrC42NfJw53g+fWvdyOehFz7bRouST1NaxlULuHqALgw9TRudB+qC4lZIramnAki3kS9so1ng35ajuIzY3z9rQDJ4Bl5tf/1iPy897Hx+Nk2rmELIwx7Vj2jAiY7h+MMb458YYeWA0Usw1OBtcsVoZBSmqnA2y9jfASxni2loI364L7Up1DNkwAsd/qKO2ahj0ZgxHLAohhEwcWfbXF7GveY8KoL2zmGtfGnIhWpqFCpc8rv1qLYDq2CI0rK9ghFWecnkwEbc6JrThDzOh9BvToVDErPX6zKyZdpPZb9DJSNc+YFKKDjGXPx1jLh09xLA4gMVX4c9WcXiQxWgsPjMv30L5sTupm483vOeX05a+daR2r44maW4gywE7qCzBi3G6OILLuUlOOsyNab2ilnmOWcw+8XNM3Wh35up3V0Zr1mxm8UIvRj5rGXPcYSmTXdfD5egutx5jogO/cn3ZuV7jA9SBPX3MQ7PHjGTpVkZodjPz7MMNxu3AFebz+zdMe7QvVibw91Q5GLy0ybDPCkCRzCSEx/nDsMAT90V9sCUuGDcEp2BeZAB2PvPHPn9vtCUPpvEelpSoPJA6n7xgttkr03k9NTI/0sO4OYvS5o3GZH9fm3bfGk6DKoaSabU0tVwcSGx+yVhcG1Nczbj8UnilDpdfWvlyNNI6RmLvAG0cOaQH1aU6SDcxxJJII/iEG+Bo2B4On2W8O83VZtg8uEf9dmK2H6WJJgdI5tUOmrD/FG39eIDaJx6moQ+O0Xj/fXSr1Y3Ld49WmADhHD+4tPnC70wALEXcsCI3CK+kPVF8wRWGGt5IyXFBW+RkdNp4o8l7AOxniUDFWgT+sfLwzpDC+c3yeKErjav35fHYZAB00gQRny6N0YISeDVQCit6ZbD4NoMfFXb4OtgdNdKuuGAxEcFfCEqeTjgc6oJxjeMw4oYbUowm4ILzeOxY7goXngOsfqfjh2sqAs/FY9mDZC5Wb3LIRL1pMm7zeUvW1Uy4fedjaD7/FfZNwTd3Pq/USoP/wcdcfHg28Tmdu/78n/gw8tJrShS6RwGqfGwS00nxX9vo/eQuepTyiG6s7CLT0Us4HMli0H7syeLI9KxK2j5xMZWfnEkigXNptPtcatmxkCLHltH47YuJ16WOp0f0MKzGEPa/RuKGlzn28bH/po0jsGGyMX5N1oRQogmGHDPA3cKRyN1uALMqbe5Z2Gdkn21ndz6kFuVxObs7i1M5ewy/kINV+mlYszYXif4Z6DmfjdGL8yD3uoaeyeygsQM20Wq5xXTDtppWP1tJX8qrqDe1jPTM1lKiGB9X3q2h9eM2kI5bFe2TqqDwAEMI3jGHA5+3xHSOQn6wJY6vssSdPXpQdLeEUIQ5vqmaI37aGNwKHAXJEFPIFZti0sL5pFJVSpdfVZF27EpKd6/k1qUgegXJnCsn2cbZRMEVVPtpCS2oW0L3Fq+kMT8W09zSHlL4851M+3rIP1mSOy+BIZK4t/83BQrLQuflb9qf94uukijsN/yi4S9E4LBcBBMahOC9UwRDM79Qr+YX7jvYc6fr/I2mz+qld+vEcfhZLz02FcQqJwFMrftOmeYCCPXx4eyWzYGw/Kjfbhc+8EO0kCfEX3njpnswSj76YWtjAKaX+kO4ywtpcp7Y3miLHfvHY5yuG1bxY67zeSc8aZ2EgyoTUNLkDKkz45DWYofKo474meGAJ7Od4T54Ct4N9MK5Rj+crZqMO/PcYaDqjvhYf0wxcEdFnifCBnth028PhDn4wOypFz4oT8YTs795/QWfR6D9tA5XF2BrBPO/j8Txl9qw0TfE0DNakLsyEnoXRqK6UBtH9+ty8U9DpIZe/1lIs5bPpYf7l1FRewU9l59LlRVlZJq4inT3rKCjVSvJ/NsyynNYTHITyzg+9TtxHx0SP8xxnK9d27jz3Vm4hezlakjWZh1p3T5KRuM3U9rHrRTRuZG6ddeSfFA28jTy8ftDNp5Ip2H7/EwY/UxHiGwmwkalYUlFDj6Ny0VqQBY0D+UgNDATOxdn4MG3DUzujonMx0WnGGPVI4zbHw1msqsdo3brKjOv1pZ5UR/HqGTOZI5JgRFYtpIZoLOS6RuzgvlvfiT4bRFF9c2kc8tn0Z6jNdS4II/uLFlBw8JXUGjKQkqdWU29Icto8tylZPFoCoStXGGtOAl/nAKQ5zERyTXe8P8WgJBJ3uj4NQnX01wQ2TQRM+ZPwkN7bxw67wu27tpfg71++iuXszl44Bu9PdpHKvav6UG2AExlX5D0/PeUtqKHioLeU+WMXpp/q4JUb9TRWNd6rsY84tE+6jOsoaoJm8hkxw56+HU5XRTdQ1WWm2hK1noy3rGTvFau5Xgqa0vXPpdwPJW1JdaOmNIgynBfQn7KJXT6dhntTi+lxO8lVDtuDt0bU0BaIdHUpxNC3YudKN/clWoUnajyWSS91PGiaqNJVDotiU7MdKZ34/1p7yJ/8pByJbVXAXTzmActNC6iYfxxE7L9aHnmTPqgk06RO1zokGgmdT6Mo0Grp5PImFxa8y2Kenziqdg5lE6fOEjS1jvpfsopal1zhjRVj5BITD1F7T9DYu+O0MKj2+na5EN023Ef3Rl4iN4bniAj48Mkru6GWSneyOqxx5UMcDbE5nrrqm0hOcURb118ILHIFXttJ+LBRVcI8zH+gB5njncYvklGkUkMxzsUPqVxvCP/Ygi+iyah9WcsXiqk4vujJGyQiUViTyy+CkSDzU/4vFvG5W9YXMHmbMJ/VtKczWupL6iMhlyqpW2a86laYhkp5lfRxZZldLNyNbF5tv6cm1GIM34l++B7yBS4aDti9WdPNK/3QZi6F6wkvVF+3wPaAe7QveyBCLmpWH48GptuhHG1h98OyZDsjsa1D1Mhz49RegJhCG2OQ2lELD4tCkMnn0uN3hIKFnOwWITFIN+OjaG1J3SogdGl2e+k6Z26Lc24LUpljDR5FMvSm9s/GANjXSqCBo3et53TI0RI19Faq+2k+qWKivdspu2V26khfzO5LtlAj++tpJIBtbRYcx2lPF5L8x5vJrNJHtAY5YBnpfYc91syBmBj/lp5N6SrOWPNbTecOstAbO4E7L7siALzCYCdG1e7nWvggWp+3Gdrt7MkPbn6bVtXIEzG+WPiJx9Uq03Ey8eTcVrMB1mpvrhx3R+sxuJd5wLOBnIPV3HnTHD8dIr+uIHKPpTQQ41FVOy5kEJtZtPR+cvIR28FXZ2+hPLOfiUxu8fUIv6Ukh6209Spl0lC4R5tPfSOpq+4RjmG3WTd00J7FrfT7JUv6GtCGzktfsRpOq5WzKfmpau58eru53LjGVrw7e1SPl3YsoCG3ZhH37/Ppgc9K6lYYC5JH1pCrOaI1UywGiSREvt/tEF7Bd3geGccsi454I6nPR7zgPXrHNGbYo/Vgxyg6SLMbF2uwpSuCuP8mNXopcy55j88F3cwV2/ZMLv9bvHkvgQwJ5/oMUefGzC6La7MbntVZnq3CocF9Yd8YPb5/GT6MeFrBVHKPypIoqROR/O6GcmZolQ1VpKcpnxlJqgNoJPZfYzlJz1i8STbh8WQ7lkSlNn4iZlzU5gaXsnTxe0GpDNbmQ6KKtD5zwNovasQHVv1k2Yk9VGkQjdlpD8nr6Ju+vD6N/Uuf0N651/T4CwhRIz8SKNffifrw99ocNJb0vnwlXxdjXFmjTHu82P9kmN/axcpD60w6tAonMpjMDnbBKNWmkJebQwejTOF3nYL6DhZguU1ig/LyE6tlnZ9PMrtB6u78QndS1H8s3jNqppqdi6l6xuq6fDXVbRj0jpyO7aB2Bw3y/03b3XBV4vxHPdnef/GZDucXDQeS0aMR56iO+JSHOEp74TaGEf4dzqAtW3W5vs5BMsn2Hwkc245lYrxuZTJBjonvYkErDfT7MG1tHdFHc2+WEtfhqozdsm3eUa/JjPDRBcwnV1qTKZDE2+2QBCzV1qXSaIG3sYAdUagU4h5OkadmSxvzeQd0WSG2ZljxMlxqHxkgac64xAw3R5dXYTNR8zx+bodts8bi0sHeXjUyEB5ghXyxtugJseaq1GyOfr/9hNsnbJUOwi/fyWiLScdW8wScWZ/KmhnLNpWRCFrVCzuv9fFc0FdnIwzw5sFepCt0uNqxuWZo1A9YwSOemiiZZsR2l9r49ZEA3iF68OnWJurFecwI//JbbB5DraGvPrGCBiKafPjoiEOjBuOj2N00KWmgw0KWsDpkai5OIrrJ3pABzK39P/pt6XBEM8yR/LxoBGK5muCkkfC/qAesnVHYtAdA24MNu/pNXM4l0exK1Plcik2IZpYsFYZ9Ws1kXtaHdr31eA/XBPdQeroXaWBsm9iyDkwANm7e+mKuDhXbzQ9ogDZoQIQUpLFQD05nOoRg/jCgXitIY7LeuJIUJOGVMVd3p6pt21GnlrPYzlg9K9sHrt/iBRmFm/8zFsxdRavyl+C1xc2gydVvZJX//Moz1PmEY/dO981E3BTxoXbu03hE7n9m7Gcj/V2TcCmDB7ESifi4JIJMJ3mgGxXJ3z/BS7+9MeibdtS8Ls2AkZb0rDoZBKsfiaidSGfb9iGYvHMOBy2icPY4BhMjU3GXHkbum7nRfIDQunJ5ABa9yOK6vY60+Rdkyn1jT9dWUOUvC6MOmp8aN4xd8q29SV9I0d671WE7wVF/9YUOhT8875N9C8/dxUvwdLGvzX9R0+KMezDXdLbd4fOvj9BB9acp0mHz9HD4vtUM/wCmRtepVaFR2Rge5ZkVG6SnPA1Wrm8kdBxk/YvtOP439gHNoibxHA8kI0Pgcw4FH93xBkHV7hWOaLJ0glX4+wh6mmLVp/x/6qjr7sYiDm2kyFw1wcXB03D+R5fWN72ge1DL5zd6g2jaj8YHfRDyJMp3DmWbdHnzsxn7796hocnzKCdp40eMxO4HDHGm5M6uDncCAMX6kLlii522BiCrY99vGSDav7esLH6Wto4rj7m88oN1bCDxz17pOmOQ9BMwncVB1jH2kNDzxHdm8bCicZhr6gjNi20x5ij9kgOsICmgD3eNwBTXvN59UsH7GjlO/rrDJa8sEeICI+bZ7/tsfOMGW7GzXPvVR28iDPF2A+jYPjIFJ4fTCC93xCVqw1h9MYQYntbSELlEckuukqVC25TyeFHVOL3kgzWXibrjse0+/NjKrjUTmoLH1F4wV0KrW6lkNIOih4vCzNzUZycJQf3BYOhnCOFM1aS2C6viBstA3FrvjjqxSQR7iuJl+kDUK4vC7U5MgjT4TOmhw+42NkfM9tKL9Irg1t0IfcylQ2/RnrBL6hkWwuZt7XR1+i7ZDz/Cg39c5CCjBvIbdZVypzWTK5Db1LvhyNUur+Rtq28SD3T9pFY0TVSTT9L2a5n6K3DZVLTPUX+1zJQ/iCLq/8G2GVyeoNboQU4xUuE8PscTFDJw9XqdFx0y8H7oRn4kpgBMYscbGQGY/48Fe7ZlBKHYMUmdfy0G4beoYOwf4wamoqHQOusCnwVh6KmXQm3Fg7B0j5lbBFWZD41BfLYmNsfa23ODmBWNLsxpsfzGM8hO3jbBQ/x4ro7eSJPvvF2PxrOGM5XZ4Q7vTAgxQNBeuORf8wVHfecseWmDzRNXXDYk/95qw88FjpCeqIH3gxyx0wxFzSOmoTbe6Kh6ZyKddPCkZseCu8xfF9clogtSiEIUo5GekIqXlyMw1TZBLhsicW6n5Goqo+GqddwGtorTpP9x3Fa6AC3IcTmwWpv8uiVsAo9qxCgikMatH+iDF1u1aA+Ro9u/xxG1YmfiApfkPeRPmLzyVmNL7j6ZrPJb9K7/pCG6j4h3bBP1KD4nBYnfKK9Fz9Sw/TX1KJTyM1z5thszgfM4L+yfmJLbxHXHr/LQVFbKhao53Bt6NE8TL9QyK05uxfsHqjx/XPCUDmk3FKApO0w0MxB2JKhjH0dcuBVKCAuVhnpTopIyFIGGyvdh6zjNG5sDi2eXjLVR08yz13rmGSlDmb2nhWMXsdhps3vGCNWuY4J6zjC7D24jbH69Z5kE16S6Kb3tKmjk6Yb3CHWRmbLvaci+as0Z8hzstvzjDrs7tPJn6/JPfkhjV79kMIrrnGcQ1m1jYIUb/3DPRp/d9CMXWfIveQkPelqog0vT1Pm9cs0teYqCR5qomF7JMBiH1Wx33T1jgBY7MPiHgV/UUgc/0Q3i0WQvuUD7ej4Tm81BeFo1Ev7vIW4dUn6qYU8FT2cKNHB+ltGOB2gBYHjmhhhrY8M/hktPK8P40YdfJypBYcJurjaqcmtHduXXcsJVmpcX7bfExVFeGWPhEOAKq53qWMQDcfkFSrY6KeOc5pq0E35Ri4aP6g5VJzTnSVViXO1BT8jEXQli0A+/x01XhTFJ0sBuKnyY2KzKOZI93HxZN7YQlKOSOfiyp+tqVxsub5uGlnXhdG9r0nUs6yAjkmnUpFZKg09nki2LhEUdCONJve50fkjztx3uIiOphfDppF2fSQpB3rTo6pY2p1lRZsPTiJ1oyl0S9SDbEwiSJSPG1caCkD43S8yGPySumb95rDklUFvqe/8W3rBx5BSgsJI2P+dmOjvdPbjVwr69obOZWZgRWwcRLxj4X8nCTrdkZCOTIFSbzJmvYgHPqXCfnIkbI3iYfs2AZ5r4nBWjv//JSXcXPufkZ0rO8+Vi4spY2Mw8Z5k0PSeFNpbHkeuCjm0zyeNFohkcPUVLa3Cf8VNi5H/iaNnj/+Nm0PsSmB1/W8NZqRvCQ7fKMCHRQX/6hd3MP+f9+1zcrnXnAtFCPL/2y/4VRFX22BrHmytg/2MfWU/O9tTzLWsjXnIEsuBmXU+107PLoTbpiJO+/LodAnyLPKhmp0Bw45CODXnYnhwJpZ55iF2Vz7adxdj1MFC7PMvgEVHHtCaDUGlEkx7lYuF4n/nyr6yn4Uv+NtkBIswQTcXub8LuFY/uAh5hiU4/6GT9l47Rz8Turha1Z/pl+my5hU6+/I5yci001nTS3RkRRN5HLlEIjdv0ry+DtII6SCT3UJQnfubTA5LYtMSCdTn/tWln6iURORkYZj+7iGhFyK4/EsAenuE0bVWDC/450DslgeHeyRUE6ltQcQ/uGfb3AjSGz2NPiQ60KLUaErL8SOtugCa5RpJZpa+xD4Tm1Na0vx3PXdV/hsDZe0thoZUJuZbFsNZ/T/7w9a1+mtcrmaC3LkeWG5OFsOeM1m/x1BatDrhgzqNnWhANV3yFHtciWSnK3F/w/Zl+7y0HUGaDXcZ1mfPeGVOS8Tl6Wy0Mik+aWeWDxegolWDyatNgF7XaFDe8nTM+ZqFl3kp6JBOwrmiVC5vO7ssGd8GpqBhexZKt6dBfVs6DpSlo6MhBeP6UpHWyEOIgBmu2Vljc7kdVlyzgJWXNa5MtMUWYx4qki0hxDPHKwdLnJUaC7fZ4zDYm8fx9m2zxuHExgkcf4+aaM9x+MaRLujRnYAnd23wtRT4PRfI5eMgS/sJeLXNAfmOv0n2y1POxyjHCIGtWX5f/4H0TwjBPvMzjQ18S/fDX1JhXzc1nPlMWeHf6NecHk5P3q8tr70vzOkE3tpJY+2QH9R6Vwqqp8RgWy2KI/ES0NwihHN7ROBpIsrdrZIv/XsvoDUjASdE42F5LRUam/nr8isB++sy0XwiAY90k+GwJQX60QlwGJQGmvVvXer/adP5XoTg/f8+I1Xt/9Gbjn77H5tOefOfMZrsclCRnsPV4EduTceZARk4/DkH11oyYCaeAd72PCy/yvddUtn4YJWNnMfpCHTNwmI+LldR5mMar79jitgVc5rX/u+Vs87Dmia+zU8shO+tApyfWYLl/MbGdlbDZCl7j4vtrIaJje+dd17StqR22pDUSQ5vm2n375tUqtJJG+ra6ZjyQ9ry9grtM+yk1jnnuZzi83On6W3kFVoa0UBTNh6mVMc2ykq4TvUzr9KQ5qu0s+IUiRtfoNUC+zl7Z/O7W1+d/Mfe3fp20ddLV+i56BkKMW2kmKQLFLf/MHn5NNAWr1M0ZNFjbsxJx5soq+4iNyY7nl/zbVo09jCJXWsj7e4GPra5QB0nrtMhkUaqN7hOZ7Z/oJ/ePRzm7ce6mZ96KF71ETWefUX7Hv2iOofXFBX3kZ7Wv6Wb6c8oOuctCc6N4PZAwCQSUrbh/+xF3JVg+Aql4mdrKj7dSIWecRqEbiQgOi0GwaoxuLNZgMPFT6PFsMxCjMMvE8skoaoviMETBiI2WxQx56SR5CeNcnkxtNRLwKhHFNtCvtK9+WKcTiOLf34PtMuhbasozgz9TcE/pZHg00ckPhDdHRJQlRBG3y0J7JIXhujsNjoyq42LfU1hNzj8IvP4AvGsH1FXSBMNWH6VHycf0v4pN2msyT2qir1LtyOvc/VosfYj3H6w+8DuAatd6zu0k8wtr1LF2APUPvMUzXlzmk7u2U+bshvoZfVRYuvvv2eoYmuHDld/t/TT5urvrnEm+FnH50Z3NXHFXA0zp4yAgqk2vjroo4DPof5bB8jmGnKUgrncw0q+zbm3TMPukjRYP4xB4Olo7N2RBE2dKAjGx3Jr4LdPAKOEpdGzWorDInP5eMO/RRrvxohh4K8/9K5LFF29Qhh/WhR1EyWgv0CU68euKbuWbD8Wv7L9Qo9KwdBVBCk3ftGGHb/IyKiPCqYKQfqpCL53i4C9Xxjvv5j3jAq4WoCAuzaPxfSvB4cygraajIbBMt7KQRKMepkzL7juGm9WezMvtv07j9UusHoG1mf3++rFQReZKbwmJkr2I7O5cx9zm5Eh/8y3jOm1Z0z2k6+MW3QTw8ZYVuvYrRyF8r0pnNaR1TnWZqfhal0MskakoEs1CKf04gCpROwyjIewZQrOjYnGJyYV1c+jUJ8egspZsZxeUl8+DFpmkbi/Owm5LxOw6VA8co7GYjpF4Ux01L/qQDdfBOBJqzdXfxi1KADNc33QNccLFm6TMWjJZCyU8IXNHl9UBfhxsZWNt2yc/f6uh1j/q7P9HdWrC2LvgM+UaPaFhs8QQlxPD20t6CMr+z/kKPKdhj2R4WoXG39IY1WdAvyFxbm7Gq8eKGBnkjRmlfH/HSOG7kwx2M+TREfXQOQLyuDXyVAmecoD3gENC4Zd29EdBsz0ielMxPES5oRiKWOtaMQUtb/nnWszYrq1zBmlLk9G5nI2w8z0grWDK5c3TdfyxME5f+8HNCRPgknORGg/88THEEdE7XHDUdGJuL3fDWZFk7BgvzWfU9vCrIzH1dbYukwtOaPPwhpewu54mm0LqSn2ePZjAm6GEmZajIfiS3scFOTjGe9kzN2W9fd+Av9V80EejDYUcU1pXDYkW1PwfUA2134weVj6p4C7E/lcyQRzGTPubmTjXT2wdyXvrDDCCXktNDTrQUzKFFLtekgKMcaUWn28LB6JLaHpYIZH4IBEOGr2xoPnH4TnM5IxMCkRy19Gwe9iCnwOTcWjaZFY4hMDiR8RKDieAHYtHd5c4bmGJPDYtWQ5KruelZmbeO9Uc5kbj8WY8LVLefVLpJgzNid4vcpHea6/3/HY/CN7/7bfJvrv304yHMQ4iEUyjU9kmLN9m3murXKM470bPKPeDt7QcwbMgmIzVE/RxY9nIzDLwhiGplqYv9gE50YYok/DAH12Jrg/VhNx1/UxUF4fWY4jEew8isO7r19kYL373zjWkFrwD95t2FoM49RszO/NRurrXHynPIirFvPhUxF39lmbYG2B1QyzZ5u1q4c/+L5GbioWfkjAi/ZgzLgchiadSHzbHAQx7QhOI667LBXfRvzVirOabzZ34KwShrobsZBdlgT/o0mIaOHb3sw4XMmOQUZUDPf39mFxCL0VzPVj9cls33s5Idg9OBpvlRMxZ0oEhE7EoOdxJAa5h+ODXDQmnUrGWCYF3q1xeF+fheVTsziNXZtvEmYNKwBupkP/UyJmKWZi/8hkqB1NQ5ptJtjY1Z+zUXe/SR6zT3GaMpGtD+jTukZ6HdtCtmYXafL1ZlqkdYe+3L1CSd9vkcrmPK4m2r+m7Pqya9kl+pc3nDhfiFtnslCUmA+T5mxMupeLrT8KubuF7J3D/twbm4fbOXwcBJImYNeccRi+EniU5IJp9bbY+WkCmj7YYdR+BoarJbGtRQFmo5W4u13s/TH2XpbAhYGYZSWHVx+lMFJQFW6r5TFNSh5atwfhpt8Abi4s1/ifMJVMddH/67PiQRHYPykQWWb8PXg3FSfveHMaqMR3EUidNBnrs6diuFIgEudPgZJLMD7y/939cip2dBtx+fK6fFNOY8Vq1qwWj4Zvlx54V02Ra2yBMZOt8eazBQ4vMMeK/abIeDCK+/ufVy04jVa/NovtW/5WF51ypkgLHYt7bqPwqM8c9cUmiHltiPN2ppg7SprLnUUPU0K1o/w/ObSQ27J4fV8GiZukELtHCd4H5ND6RA4aFQqIjJbh1o5dU3Yt2ftxrL5VU0kEhz9K42CvMDxPiyN6hRSWaogjoUwKbq0SyKgVR++6MRixwIzD5qKHrBFbbYn3w0xhHT0OticsUL/NBHr7LCG+bDRsllvgmOlY+OhbcBoryVcpCMxO4vuTWE5j+UEoAdvqUrDiTiQG5qTz5x8Pk4Px6NqQgo8743BEIYnzR0dvhECNH7tYv8TmpVjfJHsmAbkjoxDlMhWCF2Nh3hwOpaFROLs0DqNLI+BmHspj6x39Pqa/3rGxeTEvV0mAWTZsLm+vsxCjkfKUN2P+fp531VlekdYiHqtNNLqeChOzHO4cvMrO/Ref1l2fg2D+//+0ycVPJheWJoVoqSrmOPjLETn/5LDzvxT/q5/+olyMbcqBY3khQvm2sqG1BEZLSjgdvPeNIljuy+Z08IqlOZwOfqZWOmRupMDWJB9GBwrAW5+LhKhcnDLIQndbOoK7um3Y/CD7bP1YgvW9a7NH845fUmLkBxPv+nNv3ubQc7y2fE1e39bRvCMp6rzLz1K5vZCuSOZyaP16t8t2KfgaUYh0sWy02mdg27Uc7B2ZjpynmbBQ5PvG8hS83paBgJwUVLzMhkNUPhePzqukIiyuEDtSM3DXIQOfZ+dgm1U69HZn4Zh7FgZZh+LMzyD8zkqAvWwMRhyJAqtVsGiPxYqfYbhr7Y+XFAO3G8FYHhWBp6+j4a0Zxu0fW+/olXhrwz5jf71j0H0P3l7xTbw3M8E75DzT5rK9C0/dawjvs6sib/RhNx7Lwc+lGv4r38PWJCZUTKOeRHfaWG5NV4JMKDjaklbdtuNjN1d62+VC/hPisEMlg8M9MTcjMelxElYZp8P9XDhGTErElZPpWL0qCQUPU6DnkIChPbGIPRDP1QySFwZwGmNWR5abFc3pyHhVnghQDIV4xWQ+Nw2BWOA0HFvlize+gWh86IP7AYO4+6GfleS53y/YYifF8c0xKcqYHySDnYek0HJeAra10nASkMHRIfK4oiYPbdkhsOgewuH4U3eGIL5AldPJGS5VwMdgDchZqsGrcjB+HR+KETVKeCGojAlHVLEQNtw979DI8dDIwj/3vIdt4UG/dAJWzbRFQ5objkx3xIyd9ki7Ox6fNW3RaGGKFSmjuf4zREZj7WULDmMICVpie7sJCrYZYfo9a9w4aIbds8fg7HELHBxoiu1dLjAod+dqDw03nbjfujBu8UbWzfGY/HISVAs9MeSUIwo/TsS0UmfMLnSCYb0blh2w5+7HsToKVj/BaifYO3OV822h5+yIm/queDaW74elJ2LCalecfOaMhqXjEX8+ncsLs37i0sHcf/LC796nQWpIIf78zsTDr8mQrc6Cs3UabJ0zYfsom9OCsdq8YQ95eFkOTpvH6vJaplli4GxHlL2wQlLGeBxZY4dbq8Yhba0dxljz4Le0kYTm7qEr4/eQx5bd9Kugmn4PraeNe45Tw8+1VPPnOHXu30jte7eR/KSDJPxtO337fYBYf9nvO9m6U39e407cWKxZYI/51taofsvDLmnC9OXWaJVnsCDPBuzd8BwBfepSG8ndDWf1L+z98M45yuSsaUtyP1RpxwNLKhs2mtZma1LXmVE0rkGLWFzH+iV2fVj/yeb0WVwXk5KKfVpx6BXJwIHADCx8nord/pmYLZeMpqwUDI4WhJPPD7JqFMXFCb+pxvUTfep7RUG+fA5U/oZMn38hN/8+0nv8maozBHBT5g8Zlf0glr9pR6kBa404HtfdYMBxuQARU3SMHoV7V9XQ+VwHSTwd5IqMRNRgY6yr1OfuLLD3CNg7DCH13TTx0WPqLXlGG7d8p/MLHtGQ2g+klPOJKoa8oms7PtPItLcU/+Utaa0s5d2Z9pLH6mNZPzh5ni2H6YOWHOOdMitmhtWs4kVkijNGfQrM7IUXeVX37vEERMp5lXX3KXRWI5efYMdaGn2ZFIdcpwaNlzQ7s4WSJa/Q5dqLZKdyhQbEtdBZl1baY9pGb+c32bBY956qOOeT2PFZXyyfp2Ej/GEpj2nU4B1IdOHpTf1hM/28LM8lQoEnOm6VTYLSN5IZ9oHY52Sfj322ppIntK3oO0n6PaInou8oKP4DZa99RTP1PpP23bcUcv0Np30ZJlJLiivKOe1L69M6Tv9iea6cfj3YQM9C19FG22p6m7eW9uZXk7fCKopzq6HSLCu8/GCDoAQeAmdZcDqPZxIWcLYbC0MTK7TXW8GbCMbvxuKq8TgwxtbwqLOE2AwHrl4scNOL+30NlvOw37NnsjuWPHDA8RgG5VUekNGcgEHnnbE4zg0D+J+zOS82F8bmwNjY2f87Q9fWJ6PnZQkE5+WgdlYaDv/MRfuhdEh5Z/M5cy6K5YYjYL4CjKcroKlcBfqqfJ62XQXWJsMwc/5g7PMYhgUTBmLf8MGgRGUUDhuM1RWqCE5OJ7ubkTRilTe5xRZS4YxEej12LsUKRpKJ6WyKSy8kgTpP2q2aTs+boknjTQIVXikgdq/Y/WP3jT0v/ZylWayCd9ExjcmfYsP72BfJ2xDLjzFOA3jNjhq8Ma8VuP1mz1nK9Y3cvrPnjf2OIVe+2FTmHOQtHVDKyxghyDSEn+Ilra/iHW/ezTsk6stj9UvKN48Q+/sxrH7JSuE4t3/TO/dQ8tRd9ClmO33xPkvlK/dTx+ODtMTjEEkkb+fuD7G//fLf93bZ34C5ZHCVnDyO0dLDl8mt4wAdG3OSzH3O0+o7Jyl610Uun6xfUPw/4t3/r8bmpSYqxeBGcgCXl7q2IorLS5VpBWF+bTLaFidB1jcMM7fHwLcxFCqnQhCrH41n+dNwVj2e0wr0awRYPdjX7mC4LU3AmPBwRIxNgV1FPNxVojDgXCyu2kSg81QSevIjMN0pDOYVERiXFsiNP/h1DB67hsF3RSIu9k7DwuXhqE6KQlBaGFRcYjjtpX9SEkI7wric+dLCDC7/KbE8Fbb1xVimysctOVHY4p6JpLupuKiaCdEnufhvvlJRkvaPljNuYibkHvPP7q98yJzLgJlJJoy3ZkG4Lh0X4zPx3/ekNq3P5O53KIQWYHJlAq7V5qNscwZWZsdhsVIGlq9JxK81KdAVzORiz/9TzxCd/h8e8un7X55UcL+Ya9zdA59i7t48+xslr/0DuHvzK1z/3rmXqPNEyMBIbH4QiDMXwlAdF4Zc+UDMOxiMdpUA5GcU4PHuJFTwcRj7Xewr+9k2pyKu1UXz8eWtRDS9y8RFfhv9LAchooXcXRy2hvT/Vz+68+Fv/WhURglGZf3NJ8u8KMGAjmg0vJ+K3WcDud8F+B0wFcejYqHVGgHZ0khoURQamvww/U0IVtaGINsrBHNKo/DOphDuGVnQevl3zBFhhVyug31vol4C1YM5kLiah/mf88DU52PRpSLczf47H3YPe3f87dfP4/vbR/1iDI7Pg+W5IuSnFuGU19+5shyD5R0s3+i/y8XeJxMLiITDhER4BKRD+nIcYvYnwzElHmUGsYibnoAJd5+Tl1cPubv+pvC+n4QJEgid2Uu5eh/pjpooemTeEPO/OvvqqKq6dnsEpUFRQCWkRUrp3s8ElVK6BKRDQhSlBBQsRMAEC9vXwsDuRBExwfbF7g5UsBXvWcuB3/v97vcb9477xxmHccZZrLP32ms9Ned8pCTQV1YM80I+UqKmGAqlP9L/Zq8dO/jfc/8rvjmi5qYpfCKsYdxuD8arZbkObZGvsfGBOTa4WsExxAQ6r/pjVqMV9pyyhKeFrcjfKoKpVeF/2/M9b/2eY16XifCL/P33pbn/+o7ZkdE83zPKIxpre6fzOIv5CnuuJaPheDo2HxTFA6MiUVScjCtJSeh8MhGH8kbx/fosPAT3iqL5vl28YRjfu98uJEJyTSS23A9HycxQ9L8fhhlJkTi6IAqHO8fw/83mZHMx/0ymKhtB4ePxbvpYyG8fj4DGbNxbmo45a7LRoy0DLbZZKM7MRauTMQaH6kBOewD3Pxm3+JCjAV6MsYRbkikU23Tg1WiIzIq+mNrfCA6bzXCnrwnOB6rzcYyb3MFJZuOG52hiXJERElS0sPKtPo6914fKfi0c2aGPFlNdkW+azZ/P79k5UF6RBveKkdATxS7jO2XhVr9kBBlmoe+jLKhEZsBXOxutovcn30b/n2o57JWY7SXab55cM69DK4/h9WeEDoJCyhB4OPvgbYMr2t96oOSnGxo3D8Ke415gvNatU/rg50hdzmtl2meM12pxUB1S65VxXb4npt3TRZOlGgQ1TeTaakDsiyrn9j9YqYu4TBPO8We8MMb5X3e3L+Qm9cGnAA1cMDXC+WZtmOTpQ/aUAU4L2pxPwLQWmMaC6r44rtHANBN+3I7G4m/JWL4gCcOnZuP7lnRcDUzBnhuiWN4iAcMlNwi9FC4JDM/JcJwMw/lNaZ9gENcs3Ih+KTg/WCX03N+Zdk+5LZiduCrMTG0TfsSdEspOVJD9kQI6Jj6dbDfM4jZ+UFUpjbOqJA3TEjKwKCMjt0x6mDuVxsmVUnTcdDq8o5wKux2kol/7aP7DBl6v6Hqpnj6376MS7ZMUWl1HnkG76JPo/drPwzRd8SiN31BPA0XvCtoLKSV6JseKd2DEGZ+kVr2Mbl8rJbmFi8n2YQG5HSqn6BvltHj1VCo+PodYnYRhNFzsLvM6yZ0TtXze9rO3afaCBnpZeZomWR0jpQf1NNe5iYacPEUT5p4nhsnJ+hkKl5EBePVXJFpE93fkiTj88A/CT4MEuPWLQE7PUHzyicT4shCUbgxHQ+pwjjliOCSGP2I6J0zj5K1LEW435aMprAjbLxXAPjAbSsfy8X1wHuZ65SNw4QSO77n9KIdzaBm+5+GzVB4LRI2KQcvoEZCXHgvzh2MxKF50DvZJxaS0EVDZOgKs7sv4R8vC03jdl/GQWN33UNYomH0YhbbZ2Ti3Pw3rLDJg/n00THTTUR09BspXo/iY+Rqx/No6xi6LiEBLVDIaq0bgSFAqVI+mIFlP5HvkJWDo0HiMKCwCw1ptyc1Fuei8Ylgrds3xa0Wfz8rHp6sFCBs+CsrmedB8MA5GV/Phv28CrvUqgltbPtcPYfelOON3btdReQJe2U1EmWh8F+1xuBI2AbvbC2BG4/GroAguGdJgeGGG9ejAeDDczBu3Lpg6/j05HOyMLds/0jTD72TSRxzbzn+lHCVxvE5Rwka/7jA6qs51UqrmqyACcqJ70hMnirqhdZM8ekr2hsYiJSRfUMaZtaooDVTiv4md1/+/82BO3X+uCzNtIpAP58MyjSKmi8P0exbJewKmw9B5XACowQNaN/zxSnEofNZ4Y0OlH6g5m8+na5uLfqtyuZ1gNuOUWBaGPJ6AXxMLMCVpAnIfTYDjX3nQG5IPm3fj+Dimz3A+P42PO3dvLB83QLS29+cX4IhBHmIOjsT1ddnIvT4Gib5jkbAu979d38bVE7H63r/sTqFDIYRuE9H689/tFcuRsphlbW9r5OQbofP7/hgj1x9F9ubot9cIj3ysEXjfGr8KzfHZwxrpD/tDfUl/JCaJce0e3Y9iWN2l8x8Nn7PB7RSyXRHXDbvAQFsGXeKlodZJQvRcdIHGgs6YOLWFzkR/Id/w9xSpJw6HTBncMJZAlCienf1QCqpdv9Bg1x90MF4CMTmtNKelE9afbydd2d5cO+vOTFUo99RFJx0DbK/si6Nve+N0hDH2HtdEcLMGxvvrwKFcDRdTdTDwohaGzXhJYpGduIZPh3YPm//i5VfkOPwHyYR9pLlRnUXr84tSIr9Qadx3Updupa+HjXmMdHSSEdRfGaL5L03cr9GE/l9maKrog7trdVA7TAevSrTQdYkBDPz14TNQn8dx1Q9swfQSy5yHIqOBOO5X9YYXMHkwoqWdkPLBEQu8BOzeDvSpGYT8pkEYVHqY197/yethNXi5v2ro+vYdpJV6mpzi9tFK+8NUIXuQdrlup4hF+yj9x3bODWC8J8Z36uAI5FyoF5YrVgh7pYuFtamjBJWGMMHn9TyhxHmBUDp4lfD/5k2Zj8z8Avb30oSJmDggD99rxqFStGdDpo9Hy8AiXGucAIaJq3Y5T7/UL1Hjnr00ufQCdbI+QCfXis70rbVkVXeIXuZcpw+pDSQ26RSNMj1N02sOk9jmdZyTvKvvQf79Dm6yncFuOtu2j6L3rKK9VgcoK2o7+R7YSrGH99PHAVtp8hXiPNajvfvwmDPlkAE9LvajgUVO1L/Bn1RgR1eSutGaPWaiGN2Yhv1lROKKA/nz8mSyFseIs+eF6Tmy5yVpmxoO9zBBXasmnvTWhVyTHrZqayJIUhdPnbU5Dr1+scafsez/MJ7+GB9t7KvvBY92DXwU2erIT2pQ6t8HM/7SwPFXGmAaGUxjkdncb5cecY1Fpq8YVfxTkEneLAxfsl8Y+XG+0E9tteA/7qTw6VStcFTngsBwQXHP3KjsfATHBTFtW1ZrfnfSjb5E6ZLTA0MSovyo7lB/mhfhRhWx1nTviwHnSW26sZ7bXWYHFZ5s5zypDJdjdGyMyA67byTzrK105OgWWj1uJ91cs4/GhOylA/6VNMtzIQ3rUcLjdmbb112bT6s2l9ClrWVkobCEQtNm0KTYuRSrPIcOSolsfMhsWptozXNn5uLmmNfX6U8OzcveEqburlAPcYbuZjtcjhC9l9hi3TIH3FjhxPcM20tsD33uq4XMq8YIPS7aN4v64HCjPh5/10HYLzPseGqIDyn6OGQg8hUHaOPzCT2Ye2viYGgfFHU2wfYN+jyn5atrANkdppBL1MfmLRqQmqmPpiE6+HxHHwPN+/2f/cGxKr0oc7U8MY1FxpdieNOmfF0acOmzsHa6NDVP0KeJGbcFlSxZav7RmVqi3wiHFRWJ6UcWWNrS1QvmXD/SQyaI5weDDXpRw0wXyvisSZlrvWjQEEcqfWhIZX3sqXqRHjF+aAdX9MSccO7bMb9O+0wAsCgRNamx2F8yHO/d4lB2JBxpWyJwQDcG29vGIuxHHrcrTA8u4UUWXgwaiyjLMRh2fjS+HBPFykIeXlSKfMK92bAZmAmT9WMw9qsbytcFotzDG/d+uPG6Wukjb4wOHAzdFd6wuOKN5pNB0J7lD5kZ3mg/7418XS+waztY3IeU5Abxa7xppsavWcnCnWI2q1D3YjWafN+IBBd1+trbnH4GmVHG3r7EcJVM+6fefDa9OJTLtX+Y7k+EUELWVWPp7dwCklg4k/Ycm0Re60poo/pU6iyTT//kTTAtCmZ/oy8K8NF3gYvyIPjZOmOOlQ8+WA7GE7FBUDR0h6EA2BXNFq6Zxv/BDDP88LfKAKG81yZhp+8s4UtsnPDmbYmQGVcobFWdIVxIXSSkXpslxJ/ZTq1Jy8loejWd0dxB4QeXU+WP9fRUfBc9HVJNX56spx1XltJ3i9X0VaimsanVpNS/hlhujp3zTAOX5fi4xrO0DV52JUjds4VGhR12ZtohYKAtLl50gMwUB0TcsUdTTSivMTOu4pNboX9qzU3lATCKjEdUvxjs9hwOdYtYPHsYBsPvYXBcL4rz1k3geLcyu9+4BPa+b/oEHLtfyF/2o/PgNyMD5Y25/KXZNx9/f53AbdhZB1OkPDTB59q+YLyijX/3RdR5Pbg8M8H6C3r4lWABg3cmqMjsB4MTJti6woDXA+b4EtedjAm2RZ9f5lixi7Co2BE+c61wyWAwtAbaQCPVEcE5zjihYovAic78nrA5agwtue1j3CVm/yoL7JAq44qfVXbQ/GCBHx/tYddsjYfP7SEW5gS2ZmzvdWgmdOzBJ4vWCU80Pwhyd04Ih+meMKXqvjBlyDFhuZvo7JQ8KOzw7UJWr98J7BnteDbZuEs1mvRNS4YyQu4LUf6KdG2WGE1KliEdQ2VKMZGi1BVZCF6Sw7WFm/XT0aN2NDzOZ0Ly8CgobBiF9uui/bV/LHRE8fPgbZkYtGk05kSIfPUHRQh88+8+1LH3//IdX2j/Zx+T8VEZ15txvJl2IcMFsfVfIe6FCUaRWBnki8TjQcjZGoIRft74cCYY1+f5cewDe2bY2I4x7HmRmBCKUsQjY3407n8S+aSBETDZF4pykU+6TiaKc7oZ15txvB+fNoaaan807TZHl7/6YomaBSK7meHStn6QMzTFzZp+KLxjBNPBJvyeqBdnI65kDL8nOq/S+X2JaB6Lw7vSYX0hF71sxqDKKxOm3bOwe0wGpDIzeS2a1adZnYVhX157GSNptD7cJonWeroeXnmYItHfCmkBJigKscDtcjPcWmCM9VfnU2PkeLpcV0plV+fQI+9RXIf1/Zv5dLR8Ku2vKCcvhru+WEQehWXUZUMJuejMIlZHZ5qxTCuW1dEvvXpHrI7+9oYUjo/ohLQVnXHW9j1VDPlB26eLQ0ulnaSNJLl+D8vnDtbax/V7pi+s5/oMDa/raFvXK/RNvonajh6gyxmnqXzScXooil9bnRu5RizTdou8PJV2Gi36o/E28X4Zbd0jOif011KF4mx6VLeKNjZXkvaoefTh8jJ+tlxaPPfPWcjOxcTlVZToVEkTKmZSjc9yan4zhZKbZtND5wr6nFxGR07Mp+47LLk9Ys83e6477JH0Gx16YiVHUtuN6c6158KnZgU6a6lK8WHSNChThz6ud8IVVSuUyJjDeb0tX3eGharqbYfEemvcrnWE221TLHpuhTMvrOEcaonJAfZQrEvheBv3ydGcx96Bt3l8PBYTN0agx+1U1LdH4+7WOMy2TMSpt1HwXpTwf7a3ShNzeDzNsDpTW/P+xNP1Q7OgZFyIHOl8jNfLgtPlPJDIlu0Pz8WCR3lgWm5M441pu3VoezO97cbuB+huXCNZmTTQ29YmKrM9T8cc66mhsoGCztbR87eaoKVq2KXQk2OXhllocV1421o1dD5jgN2ZWqCLvZA+UAual9Rw+73IJ2zUhtvTPpi5yxCp3zQxLV+P38/FiWZYKa6OTW4D0PCjL5z29UWZuzGU/9KF6w99WKsZYOsgcz7un+vAxqmussbgXEv4bTBGfbwxckxMIb7eDEHSFoiebw6Gj2P1jj3HkjhOrqOuJh04XqAb04VTks+c9240EyQVtIRJ9pZCQ1m44KXvKyQZW3MNF1a71V37Ly2XTjLOGPDMCLmicz3woy2C+vSHeLoNnr+ywrbeAxBpGgLr+b6QXjGUc9Hv6w3FwdOhqI4PwPyL/hj0JhjfJnph4yo/VNzzg52a6LuSQRwLzTQaOrgMDIfEMNId65tsXwCb9ePw02w8VOTG49KNQnh+LMIUFVXUuWugzEIRt6rloH5DCcpHeqP1gjx29FeCZLUmKuyUISHfEzbGKog71xWrb/Xg+s4OwdJoLv1JTPOeYX6ZBv6mEV/o7fIPFL9aCrlJ4rA60QmJG8SxtOUL2Zu303Bfb0zIdIXUcE90PevNNVGLH7jhQLgvmje547WqO6qiXPFKbDC++3lg+xwPTKryQlWeHOzXyP/BOjLcY75lL8SGSSG5UhmT/JVQu0MKYprdcPWRDLz6yuLFEEWuwcrmYjrDTIO1Y862Bg9EnXSHZp4rhGxf7FjhIXomPDHqlReagwYjosQSLyUscOWkyIf4BBwxJmza7YRgWXt86TEQRU6W6PrYBt6yDtgg8sXrnJzg+dmB51trZVUQ/aoHljQpo9sKRZ6XHEG9cNy/O6pceqPbiG7ILe6BxgxVxOd0x0Q3VX5edpyd0ya30MkfYojXfkSvnrTTqoRX9PLRa5o2VhKnNL/ShdXfSXj+jbqffEvpmsp48VgGUe+787joUFxXGCzuimVxvdD6rTtWz1HAlX7yGGKjiGOl3eBwtztq83rgwa0BAvPRmI4549Eye8/8M0W1gUJ7WpogezpAUPFeLewYMUWYPiZLOCxfJMxd4i2w9bNLDESddzi/l1NWBvL1e7Q7AFI9hqBnphfqRD5S7URf/GgJQLFiIKxyh3KMB+MWvLv/jRjGg3ELGM7DrV8X7L8mi3MXJVH9+RsFOXSB3oxO6P28M3olSv+uq4nmYprQirN8/8yZ/DwEbZuHitYxAqqTghDePQjiM4dh0ld/NKgH83FMo8FqVSivxzHuNavHLe8WicjTKWgti8HA2+E4ExiDWTMisPxODA5Xx4Gd7R2+9asHxrTDPIZ2HnWnUjsNmnQqmEjKnJqGeVP62CEkLfqOVKsDDTtuRjqmbdRcdpcYr4thqBmXi3H7pD07ofs+0evnE8rd8ZzWD3tLWtRCal++U8P4r3RNYhltrZvB43FnnVWcQ8/iwFHdNpJzpzm0SKWc5q9aQCp7Z5FOSxUtV1hKnVQWEltjtu5svd8US4NxPAznSaBmYVcgshNmBsjiyEtpFPaXRLuXPIYdlMbdYBmwXhasvwXra1GnPYYWKsSQ9LtM0tg6nZaKx1BKTgmZRGfTqE9ZFJFXTBLFmbRQtZCKZ++g+JfVlG12iN73Os57r+SFbqOjc44SPT9AgshfT5DeRXYuO6g2cSe1eRykgXZ7uSYN06lh+jQmc6up94NN5PlmB2nbzieDuTsp1/ovyshbSoNl19PCy6Lrk11Nf09ZyzUOWNzOdGNkAyRJUHotMK3LdY6twp1vChSwWob8DI8LTYfahVVjngoLtZ4K849J8f/N5mRz7WnYTWo35nFduKuK+6mfzFqasmgN5VXOJ4/kFaI9tpYmT95I5ZtqiGFBGN5t49IkhLrm/8G71bWloLlfEUZ2ysEtk9EIqs1FjP9oDO+cidYt2VBqWM7vi3iS6NoebvtzX8RWr6ZC53307MQaUnDbRjpa26j+zDqSTt5GGzM3cR+rt1o+SUZEch9Lr2Y097MC8kbQsUei+91cTD71CSTeUkAXj4+h11NTSfdGPqVdTefrV+8dxrEvHeunF+RHj1eF0szBUyj7x0jytc8g5R7pdMEnjBLvx1OfWTace2Qe4IocP/rDQYq+7wwJaQGdBCuc83WFkb8TxNocUZ8LLEl2AMtjdOQ0OnL6rI6QqXKQgtccJ3e/nVSiUU/644+QqfMBih9/nI5cPMAxCQ0DMqjzWT+OSbianMuf69aaEJK5OZmS7ceTZY94kV85jsq0E0lfNYXSXmb+r+qG/+nF4vcOjTYWv7PeSSx+dzkfgLnpibD9EYt33yNQdCEWe3pG4MLHcAxRiOHrt/XRUrKIXkImrTtIX3wLdV+/jXpHr6L1a/eQw+NVFGixguKHVdPyv5dTdNp6Ch69idctGMeYcYsVXoVg3ukghC6PxJZ3/sh/FyGK4YYh/rEPGreHYPkqf8wTD8BryVCwHBHL93guW0IbglcTq+84OK2gOFpHrS1L6KTSKno5uoJkV1ZRYNflNPnGEjIw/IvnkthYth79Iqv5WDZOI38nSe1bSVVRa8m6fCNZ31pDkz5vog+eG2i84npieH2GYWF9ltRTYnDy2nA0TI3G6oggxBsnIrQ1GHbHAqGnGI7SW4H4UT0Msk7hWKgXB5XiWCQsTeFcLqcRqfAWxTfpu5IRuCAFCySjsb1tBDZlJmL2/QT4TU9BU30i1yNj9aPTsdO4HllH/chtZyVNu1pGe+YvodJ7Eyhm6AzyNZtD7UdL6MWdSmJYVva72P7Tkh2OppbhnFcw41osji0NgkSfYRhdl4B0pwjMsovFlkfRyN4VBqGnKsQCRb6AsxLWF/TAlIdyuKndDQNqVaAysivmDuyOCdnySHiviE0blBDh3w3DL3YH009iGLLbpRZcR6kDSxbQxZ0OP3CjdyBadUuHdm+2oMpSO8q67ED5RwcRw7Oy+tE+pd8xZ5JCIeeC/Yk9T+TjWVAeJtSMx6JneYjN+h2LDq29RJETX9DVz3eJYa4Yd4Zxw74VXKZ5/m/Itfs9GvPgLQWOeUnj6B4NjH9CFjZ36cglDe63zl+kwbVmmd/LfOADM1VRKdMLk67p4eMcPXg3a0OhQQtLNquhWlBHza0ozsVzNonh697ByXOuDUfMkhSMX5qMy7Kp2B+WioLv8Wg0TES9SwIaokbxfii1BqPRUz/tTz+UE22jUdUlAX97pmDLqBRYXkpCm9hIHB2WigceqdyXZr+L+eTpP0zwZo8G93cjl5ohrUoPTYv6YuxoNQQn6aD7A31MPqaHtaVGfAy7RnZtbAzDcbJxiTk90a9cG6Vj9FBnqIri5D4o6ayOtke9MXOZFsffMg7mrJXpHIdr8CoX7+vyIQzMwM0K0b3fnAkftwy8fZiNtQsy0JSWhWUPsvmYcRiB71MSeC2O1RoZh3OZMBLbP6Xgyt7RGBoSC/JIwbzZKTgpPwJXrUbx+mTULpH/4TuE1ynL88N5PS/E0Bdy3eIx2DAYl8f5IO9dKLpV+0IxIgQhA8J5rM5yGyyncVoy/0//ud0Lfuv6KT/Ng+PxsWgU+eSlOZmompUjitHz/61W1PH652cLUv8ztmnKXW3sdVFDwFJNNLiZ8Twt449p7jTAmzMmGD1AG00N6oiZrIv5Ylq4+0sPITm/4ymWm4jYq8HXsCNHYZGihhfv+6PEoy+M20VrW9EP01x1cPuwHmxX6XHNwLGLHLgGvMRdV5CtG8eNLqxwwp0UN6yZagf9X4SPzwjftzmiLdkFnQcI8IQ915y5vseO9647YD6A93fKve+EWxoWWGlpAbfZ5tiy2Bw6u63hO9kGV/JtOCZoyLIgfsYzbNC35UM4VsjeOgZdB/shVTIMESl+CBYCYFEfhr1NIXBYGcbtQqVuMBIn+/CxrAcSsxFR5/1wIDMeU83C4OgeiPPq4ZgTEYhF7qHIvBTGcVZM9+6f3GSGs3onWlf2d8TQfEy+kY9e8oWQGJyLorYChGgXoHpeNqaey/nDEWfccMa1Wb0qBy2VhbgyMhczVcZhiHs+BtzMwem3edi2Lo/Ps85vAk435/4bB7oo9DcO33hhIXr//ftMGXG9AEunFkIQfTbcLh++3fI5j1K4NhYu9pkIOpOLk42ZuCaVJfJ3C9CwJgcW7bmwKRsH00/Z8Ok+DkwjhmnHMM2Y6vg79Ojtder/9DXFB1+mpFuP6bviU6pXP0enF96hk5uvkq/hVTrh/ID+WWfu6FPBMPsztxdg4buxuOVSiG0XslFzKQdZNgV4Pikby2kctu0JhHffYBQmDcXLzKE85834JIGiuKJfT1EMeDIU6lK+qPUR2a0yf9Sf88bLOf5gZ/X3BFfavc6In9kayz25Bl6qmQ5d2eVGRyoEkrxOtKx2IBmpWtGGHXb0y8COVD84cp4N00BjubAOnk2pkSOs4hywLo4wwtETcWIuiGl2ge0AwsmxjjyGuv1KFrM9FLl/vXSbGPevdeZ0xS9RnOsTLYu4ybKIDpVEoqU87B9KQyVShmP8zZ1CEB0dz7H+hXsSOPY/q3IEjpmmQPzJMKT6REFcMga/GqJQeSER7RIJYHxR1uOA+ayML9rR6+CI/jaSS22kuppdlPzwCJWtrKVQ6T0UffwwXVE9REzLhmk1d81xwFtbuz+azbEvHbB2mhXSGgagZZs1SrUs0d5ujSdtNgj624rrs7NeYje139HEsQ8435D1EVu+9h7tefmWnp97R/KCGHr9+ESGKe/odVULGTY/J6bdyvb7jWYPrt3asd8j/x6CLds9kHXOAa3urvC2dMHeWa7YVuaBo/6DOQ+a2T9m9zq4oiw+qvL6SIeXimF216d05O5HEg9oo4tmLVR37xud6tZGxT1TESpk4lLvkfgwLAHL1DP4eW0tum9581PR+DgDmeczIDE0AxWvRmKiUxo+hqeBca6Zze3ANjOby35D7/WnqdrhOTk+ukEfhzaSv/stmtXeSA5NVynW8SbJH+jNbe0/9efZ2djfpBuuuqqgbpk2pi/ugXu9euPuM1W0SXTH4hU9IW2kxPMTkzV/6yWwPAXLWXQaKo8dwyUxaHI3kW8iiYrRMlgaKY9z4tK4XCeHuTc+UHynZ2ShLI6bFuJgOqm7nZ9Rwl5x3Cn7TMvmPqSWgZ9p0eu3NPdZG71o+Umakh/JQaqBStbtpujn2znfm2l6Mt2fzjdraf+m41QRWE9aSpupcNNBGv7wAFUe2U+dVpygT0pRdPOiLd2Y6Ehl3eMocKo9j0FyzMJoYsAwunIyiL6PNqYuLW50wsed1l/1oMDV4cQ0Nc0cvSG+ZBDX1rSuDub8lYyDnvh5W3R2vvWF8aohor0SBN0FQ3DruzdiW3yx+JcTn4/Fbrv6uv6ZT7a8Hz1VDyCnuT6U6KBPC0cOpL92mNPCVGuCnTuPA1wn50Ii6veZ++3pv2t0ZLkV4kNGLuqXTkDlhwI0x/22hxcO+2LNg1DOuejgWlz6FYKWKi+88AiE2ZsQvA8JQkWV6Pff8oenlx9ejvDnGuuMd3bhtCPXWO/gnSWEAY47rPDW0xnh1pbor2CDUxFOMNezx+wCZ+6HMH9i5KQEPD+QxGMA9sw2dE+DzKY4PJwzCtPMYrB4cyKePknGgevxuBaZymtorLbGampM172DH7fCxQWSRtY4Osced444I/2mHcJMBURai+zpXAd+XUyX8Z96VoxjcvJvN8yuHYTT8/2gfMwD9Tc9EUVDEGjihjxpT67/MG7GJWJ6IEwHhPHRmW699osX9KzoBoW73qMgiUa6XHWV4tPv0NfPt8jP6BExvliHVh7jp7K+poyfOuiMrdDYe4bQcsxJuJBcIDySHCvkeg8STM7mC6eaogXWF63nkb5YNVAL4zNNOD6E1ayy3Q3R8NEMtWfNsHuiNhaIGaH/NwN8MjBA83ZTrjvRwYFmOaKmGTJcg+L8hc+kbSmL9bWd8TRfAoKGFCxGiOFSiTieRnfmfVdZzZ/lDDpyBawvRvOtw8LGqXLk/vc5YW2sNC2TFaMQ8RtCwfvvws5Bd4Xyzd1Q7K0Ju16qSB/Vg+vCMxzgyeyuoGh1GHbvhf2z++CrpQZqlHrCvLAX5HaqYP/BTM4D6zib2JoP3JSGPW8z8TEiETPvjYHN9DFIoFHYZpCFnCHpOOo2CkyTm+l0M33u00tr/vRR6bFxJw2avoV21G2kFzOPUOKZHXRDeTe16+8mQ5FteFhpzX0mjckCdk2z5b1+WR84lTZ7PF9lgxObLLE4TABU7XC52B7BonP4k4UNDFX68H51vh/6crwOW5N59zWxdXEfyEf0wWY5HfRcZwJbBX0s76ePlb90IZfRB9svu8PB0u9P7zLmYyXWeeDAIy8MFxfZ7t6eaHkaBHcnH1yt9UaGmC8SXnmC/U6mQfisqD//nR396tKu2qDingV6zhiAfPd+yA8ww+YuAzBL0hw3Da14L1jWz5DVAU67aqDPhm68L+KSxfq4fFoFj8T6weLvXqi8rI5c0kXzMzUoPNL+H/MCsTP+M46M9f7bqtyD3x92X9g9YT0BlS3VYNPaGwNkFdBtrQaeuaviW5wqQt+rw99BhddcGQ9rhpUD773DepexvmWHoh0wPyIAESs9sL9uMLa/8ILre6Cy1QWmXQfjpm0610Ni/Tg8DZORVpjE8fcJdUmQjk/DEqUMGLXEQ+VMKqqqk4HEJMxMT8MI+Ryu+8N0CJn+IOMVVL/OwcAHY5A2YAzKDAtEMWY2djrmQKc+G2dax8J4URYYrorFxGeXK3JMV0dsXH5YArtbFXCqVRYFpIya3K5Y9FEenpqKKBwuy7FYDJ/FxrNxbAzDg83NFcOUA7J47v6Dfl2VwullXTBXuhPESqUxZHhnvn6sxql4xZCvH+ttydZvBfphYs+e+DHXCO5r9LD4nhbiI/rhXpvoGVuhg+Ky/sj/5IibX+y5zijLJS/54ohuFRZYIvLFxn2wwoV0F7SRM2ou2GKyvRMuNtuA9VRme571WI4d1IPnB9l+lxOToP1KMmTmdk6Q+rpPCJ94S0iPbBTK+30TxF1/CHMaY9F0KwY2FSmIUYmFZGgc1/t9rzkC2TERUNg9HLd+JMLvSTTWrIhHWlwClH9E8R4/ydPFcXKhJO+VNyRenPuHb34qYusnGXTTk0X/W79oj5IklJ2l8bmfNCbNlgfTHGH6GnRPjnMVmc4G085QFN3veaoK6HxMDK91pJCTK4krLyRh4SgPzTwZMD2/LxK/KNjrDdfEZfg+ppFrce4Oefb5SKPbP9CNnmLo1uUblXxtoaOP3pG7zav/MX+W0/8/74eNgi230//sK8Rst32GOh0N0CXlXDdy1tKg9aZmtNjGmMx7qFPzfVM+38WxBTB59ztWuWv07///Q68JWJY8Hsuyi9D1yr/iGdZrac3fk3jvDtZzKfVaBu/BNG7HQnrbnk15DsWUXDuZRm+ZQA/KyylMYjqlKZdSF/sr5Lf7HCV/ukm+WxpI+0Id+agfolXjbtKBzEN0XKWBVg+9QF/m1lPRmUtkWHyWds5s4Bjq9SMLuM/DsNSPi6bx3JvQfTRpTp5LpTdLqEUig6Y8mUbV2TkUoTSJXLaU8PkYx7F65WU+3/uIw3w+1fhmSkw5QKly9bTGt4GWbz1GIzY10ibdetJPOsk1zOKTykm9rpRrmWUvnsNrzR+/5dH+zcW088kEouQK2lU1nU53L6ZTx0pItn8hMd+R1Y7UXipw29dRQ/pZJIWrl7ri0yMFyHuJPpNVQvhrBRSMUsTYGjnOZ5UxC0RCkxvntbJcBeO2rlECXBd4wO22D4xm+UGiqy9SC7xAIl/9drsbvo+x4HuQaf52aP2y/bc81hxDRLG44RoLHHcdAMdyaxQtHICgX1Y42cUGJXmOvIc480Hi1H9rJ7P+JDJbCGlL7XD6ti2WzXDBVzjCaKkzdNYL2O1lD9e+imB9ZT2vyPMzvqOvrLiOEqrvyEHrrjROe0rB46Q0ymXkoBosj2pxBUgudOMcPMbjI+nB+C8eyVoceJycvHVUVtEWPYoSgnS3IN2tgPKtqTSIIAhIg4Qo3S3YqKgoKrbYhIGNKDZ2I4qgKFgooKLYiLzvHJ/ee8f4vTfGe3+ccT4Ye569z64111pzn2MLXVGm7Y3FAxx8lpmE8HJPnPnhAOVp7vi6wAmSlo7YVOQKjvYhzpg1vRxbM346dLieY/12GMkabOJkrr3P6Tpzg3Osv5ZTNVWUSjLaOUebOzhfb/ZylFvPcECTcU/MDeuiJuJ5gAM6D07AnvmTcFfDCZGljjiw0hM1TROxZtAZc367IHynPW5nuGGyXCy+50VhXGoQ7iYF4uRVfwxbFIWtQeHAlwCs3zQT58uCkBwThoa86XhsEoSdF8IxSm0KXsi5omGXE7b7uSNmsj2+rvPETfKAeLw7lhl6YZBbxzNLN3gNumHWRxfc9J+M/MyJ8NlqiTnVdrjSz8E+BWPM5bOETa0DqieYo9XYBsffWsCOxwKqc8bBcr4NJriPx4LMzRxZh3kco18+nKdepZzrOaGc20e2c+j0Qo7WztWck8E7OZvve3DmKC7l2Kku4AzU5nHM163jFCcIYtyZb3QyhQeXfvEgUv0FHTv6lRpzBNAq9o4cVYfDKPwDjXfuJ0/RYQiv/UEJfsMQmheAevJE79dg8K8MQ4SvL+61TEHjo3Asr/PHuxQv2G2eCld/H7Q4cvssNhBBm6Zh+48YKrYpoN9VKSR1fC7F/lpFL6wW0aPZ8XS4fBmJZ2TSwfB5dPBqMW3vS6MemXl0xmo2MfWsjQ+CbWU0W9/VnD912pVHosY4EEcD/VF0OgKfu4LwXC4MAsYRKLkRBLVsP2y/PB0qHdPQkhMIV91YxM2OgW+ADzAUg62HwtC6YDrSCqLwbnUwrumHYsqnYEQO66IJZTdJqrOdHiY9Iwm3Rpo0/xbZLeim+xdv0tt7D8j0zXVqMrhFfT9baavMQ7pypY2kf3/7U16mg8yGvlNxbDstKvlOUds+0XTdz/R14SdafqmZPht30YMvb6jV6jXt1f1Kp2Jm4qx2EhqaEvFCPgryWnF4fyMKHl9m4tK3SGgvmAm1ySmYFz8LXW7x0FwxC7eSY1Dlu4NEXx0kvZBK0hq+n9ovnqVvv+vondEOClA8Te6X9pOYxREC6sixs5qWux2hu1376EphDM3aX0xJ7vPoeEkudRxZRQ/05pHHnHgSN1lM4yJzyPLKCupfX0y2PkV0q2kBTd2ZS5OVT5H/ykb6GNRANiK7ybOylgaVD1Bd/GF6Kb2TDiecoZOjztCX0OM0500DpZQepsV0kBrW7SdR9XJSultBIk+20OqMebTp1Vp6NWcvcdaWkmtPBQ2mlFJv2WpqWlpB21PW0eQlWym85ShR8BZ61FZF+z/WU1PPZlr5oprWCx2hpI69VDlxN2lf2EReMdvI9vNucjHYTSkTq2mFdzJO1M+Edk80LMqjoK0Thk8mM/CiYCbqXSPgw5uMHV3TURkWjckPZuLOsCh8Uo+FZ/kddv2kXmziKHbyk2rCPc6G+tOcfX6DHJuyZ5ym1Ts4Rvz7OLUWpzkrWuo5ta4vOXmcxxzm2Wx93Hoi2qazc+yFcCp2vQ5Hx+dZuJmcjOMHI+FoPgsWBtF49Ww6HKpn4XltIoKmJkGkbQbKU9Kxe0sG8tLzsc0kDgq78pD9PR3byuNxrDEdqgcSENWTjLMr0mFzIhY3nqXC83UG1rjH4sGGdJxbEYt1zYm49SUBcZPjIHw9GzLHU+D3MxlSZmnQnp4AZqxdhKaS17uZtG3BHErY5EWHzMLJJnoevamLoYrecAqwmEoBdf7E3xJHRwfjaNywNOLhmQNhy1y8H18A5vfTx3ns/e9lp1GIGc9zsOfkbIhbzkaDexH7/9u5GpQqq0BZFd852xq06QxHl7ZMt6dZXlK0/w3R2+PGVK3BTxlKRuTkIk3jlkrTD0F9er2Ou7/cDcfvMdFwOTIDqicTcVQwEill4VjQH4dLCkHI+hGLa3ui8aQnHN9FuetacDq+XdSEzjlDRAYaIvaxCU5tHIsaF1NMdNBF+z0ruLTo4uYbM+w6bYrVL/QhXmUKB2750V4xyHw5A03CoSiUikKEdzRG9yRgpG04xHtiYTIUh5Oq07HNJhafc6OwVCcSL2JnoOaZG0Izp2GpiwfO3HNB6FN/GD+YihGHnWEk4QPRaB8YLfZHz29ffE2ZgvS0yXC84AGB4RZsO1PX2eLLKM6/dqqOGY/aHdZQqDLAlnpLzPUzh88zC1CWDdJWWGG5sh6SAscgMd4Ml52M8X6sNSTzzKBrZAivBxZce2KCsYo2ULtrAc8pphAbaY4+VxNgmxFb59LscTA5bc3WydQ3MGSFBCMbFD43wPzk8aji9lFjuiWeGNlCTcQCMuPc8SaQ8OHLBKT+cIJ4pi2s6u0RUeKKvhSgNMEJA9PGoXw4cPaTPUZdmICGYifMe6qOrO3abHuZdjJtXKGghzvVupC/Y4r2hxo4WmiIKzYGOHFcB9s8jDCtTA9T5g/Dqkm/yXCTENbP4cdoOT7Ey32lla6CeHpgGL4t/0a5GfzQ5NqrZhdefGrix8/KYVB5IQbX+yI4IiqPjRXSGFUlAca2acyRxYIoUUg6CWGSqjQOmomC/6wEzGykcfenGNyV75GW3HPqKGwnrRevyECin47adZHf4mZ6EdZHCvSYtol1k82XLpLVf0J3hLpoTlUHjerIgGRJCj6WJqJ8WS6WWGeirrgAifrpqJ1SgK/1WeAMJGLt40wkdKdirU8G6uVy4L41GZcqcyC5MIXd74/vzEKaaxZeb0iAY086jKIyUXQ+C/m+WThonI53mml49zkVm+ENi0EfXB7DnT/GfpjU7Y/I1iCUZnuhgycIQ55+2LTMG+cl/SG72BvKK6aizMgPE3XEUP1AGi5nlNg+maKvgDlnhTB8kgx2WUlCTVAEofLKCK2Rwtnf0jCylUNbgzhMZeWxPEMVL8aq472JIly+qyPXQgEdh5VwUEwFvYHySGwZDY3bKnD/pAzrEaqomaeAvBpFZFWOxsAnJXwKVIeBuh6qW3Rg2aCA27P1MDtDHVKCGhizUgsyV1QxQWU0fiWoI17fGSOCXeHO742ZtW4QTJwMHf6JWHvLA3pzXcGfag+dRC9kcTlgRKA7mr94gMJcYJV/l47onKTKCTdp7uI7NMyqnpYlnaZDFQ/J/tFZyvt5jgZ6TpGx6Wkq+32ZyudeJpnaq9RzxoBdE8lWlnDZN4ZdE8x6MBM0h8z+sdCO0sfOOZawtjRHf6MJhAut0KJhhqSlgTD38oTVmwCWUzDcrunhJJxy5fKGUg8s3zwFpW1eGH7UE3V8fjDQ98XxAl9El/ijZDCA5YUMhuGCDDe5dsoLZbcn45R/EJZU+SBXxRdna3xRM9ELfG0+eGFugG5ecyysN4aSnAkGrKxw+6gZlNwNIJdugQv5Jph/0Rx2LmboqTXGiMemsBA3hltILj5xUvBINofdh5l7omYeLPtns1dBbgaahdMxfkQ2ex2ryUNEfT6OeAXBQ8cXS3f74HTzVCx+4YF6S19clJkGvUwvOGUGYPFxL1yT9oFrrB8+cfc4+Qd+sFrjia5AP6y+MQkXdb2woWoay5lvcPn7wrYAyFzy43JCHxg2+EMzdQpGn54CNSMfliMzGDPviSxHltZ3YfvGY+dEXCxyw2MDT5yQdIaYlTuOmLtg321HnDrgim2n/Ni9+m9bmXZLlARjpZ83bhwJwOD3YHjKBGEYlw/uPTkNo3z88VhjGpQEBmn0mM80ZZAP0yyGI9GaBzVR7+n3Mz4Um38n17oPpD5miGyCv9K13kEyesKDaJEBYvbBDWpT2XqZ+pi65gtNwXlHL8y09keftgdM3gTCLdUXrune8Lrmh9gnXmgcY4bBeA30jzdgefypcdoosTJEyD4LTDpohAe++phrqoGwSboweqaPKd6G0IoxwfpjApAYOxIaY4TQLyeJM1oyaA+Uws2DgrD9KYsTiiORLScKnWxx8NUJ4YWxOJa8FMW5QA24SWigqMsQM/g1EZOkBb/xSqio0oPWmlHYtVAFRYO6OFWujhZooVxDG9YW6jj2SgPVhzRxfosx2gvN4OdujBtrteH8zAg7MgzROEMdh38ZwFFGD47bdeA33ARz9+piiLt/Pu9+SaGyTYS3LcT05Watj1Sef5Vqjd6R1JsOun/4BU3FGyp/2EqTp7VTvuYTWuChis4KDZSK6OHpeDWML9WC2R1FzOHRgFOzKj7MV8a1MD1szFbHHgcNnLXXRGG9Kswt5bCkXxMi9YqQHCeBWT9VwaekDNsrkijaI4fpw0fhlo0GkkePgs0mZcTNVMB8EXkk5E5BeNYU3IwIAu9jbxxJ9UaHiAs27ffHkreTYN7kji/V3DVa7Ikg46lIezEVl655IpBfGmH2Sri3QwLCX4RxoEMG69fI4udOUaQcl8JjbUVcnySHFTVyCMqXwdNjknDtk0KoniMMfttAwtkOeSfdWX+u7YkregIdsavIHeum2aPk2xh8uEA4ZwW0i9oj674zO6eYucbMMYZTMDaXsbfXtKdi6II9vGXcoGHpAY8CFzxT80SOmQfSH7mz8+qmjzLer9XC3iOjsPG2DL6UycGxXBePZsni1noVBPgqY+5cBewfUsf3bhUkHVIFT8gwXBwrAB4fMcx7Low2dQm0GvAi3EMIz81EUM1dC+lKXHvwURDOh0fgtaooTFMFWN56kGuXxPnisI/LiU6aJuKtQyrGX52Ju2UJSMpPw4Pv3P9FJaP7fCK0JsfDLScROrzW+M1vDJ55lvjda40HH4wxkGKOZRK20Iu1wGIvczSMMkbfDlNEzbXA3R8WaL5ihdoLQfgi4wGHIX+2vhpLfwwGBuNsWAQuhk5HsPdUeN3zRJysHxwL/ZB8NAjOC0P/p50Mv666ks3y69y3cfgYlo9DxRmQVkqBgGgWkr4mYeLXVFx7lg7FwnFwmm6J26njcPqnLe56W0DazBzCiXZYX2yB4yOsYBw5BmNXW+KSLJdvNVnjrZ010oSnYMLNANQe80F32iR273TZ440gh8moMPHicgZfdHL3oxEevsjImYpofW+IXPfCK8ExKMm0RtD8MUhrNgDfRxOkCJtgnL0l3MUMcG23FWxsxqCh1gxbu6wwdpI5BprNWEzYXQ7uJRB2KVrB9PF4WC+3RNBxG6issITTgDXOPwTa7GwxMmQ8EpbbQttwLLabF9Oe5jW0pLmUDuuvo1XHq+jTpwpy91hKe+dxf2utojlpG0mzZgt9/1xKL6030dcbqynAzhFt320Qeceay00ckNxhjQWdTogQ4+7XGhMhm2YP/3JL7L5oh/aTdsgw4PbXSnuYP86Hk1Lh//gMrQkF/36faP/jT/BOLGIv1seIKkTUbSfsEZyEQXDY2AizhibEe+PDaQ6qBNyQaeuJMb8dsP+NGzaJOCHvjj2KrF1g92wUtBPlEHhVAfa/dPBrcDQOF+vAlstncjQMsPK
[truncated: 2,431,543 more chars]
