# Supplementary material for: Effects of myocardial sheetlet sliding on left ventricular function
Source: Biomech Model Mechanobiol. 2023 May 6;22(4):1313–32. doi: 10.1007/s10237-023-01721-6 (PMC10366046; doi:10.1007/s10237-023-01721-6)
Supplement: Supplementary file 1 — Supplementary file1 (ZIP 7202 kb) [file 10237_2023_1721_MOESM1_ESM.zip › sheelet_study_geometry/healthy-ED-myo_fiber.vtu]

<?xml version="1.0"?>
<VTKFile type="UnstructuredGrid" version="0.1" byte_order="LittleEndian" header_type="UInt32" compressor="vtkZLibDataCompressor">
  <UnstructuredGrid>
    <Piece NumberOfPoints="24430"                NumberOfCells="24430"               >
      <PointData>
      </PointData>
      <CellData>
        <DataArray type="Float32" Name="norm_dist_end" format="appended" RangeMin="0"                    RangeMax="1"                    offset="0"                   >
        </DataArray>
        <DataArray type="Float32" Name="norm_dist_epi" format="appended" RangeMin="0"                    RangeMax="1"                    offset="102244"              >
        </DataArray>
        <DataArray type="Float32" Name="norm_z_end" format="appended" RangeMin="0"                    RangeMax="1"                    offset="206980"              >
        </DataArray>
        <DataArray type="Float32" Name="norm_z_epi" format="appended" RangeMin="0.0015629034024"      RangeMax="1"                    offset="313936"              >
        </DataArray>
        <DataArray type="Float32" Name="eRR" NumberOfComponents="3" format="appended" RangeMin="0.99999995542"        RangeMax="1.0000000432"         offset="417988"              >
          <InformationKey name="L2_NORM_RANGE" location="vtkDataArray" length="2">
            <Value index="0">
              0.99999995542
            </Value>
            <Value index="1">
              1.0000000432
            </Value>
          </InformationKey>
        </DataArray>
        <DataArray type="Float32" Name="eCC" NumberOfComponents="3" format="appended" RangeMin="0.99999995903"        RangeMax="1.0000000413"         offset="741496"              >
          <InformationKey name="L2_NORM_RANGE" location="vtkDataArray" length="2">
            <Value index="0">
              0.99999995903
            </Value>
            <Value index="1">
              1.0000000413
            </Value>
          </InformationKey>
        </DataArray>
        <DataArray type="Float32" Name="eLL" NumberOfComponents="3" format="appended" RangeMin="0.9999999595"         RangeMax="1.0000000393"         offset="974096"              >
          <InformationKey name="L2_NORM_RANGE" location="vtkDataArray" length="2">
            <Value index="0">
              0.9999999595
            </Value>
            <Value index="1">
              1.0000000393
            </Value>
          </InformationKey>
        </DataArray>
        <DataArray type="Float32" Name="fiber_angle" format="appended" RangeMin="-60"                  RangeMax="60"                   offset="1296176"             >
        </DataArray>
        <DataArray type="Float32" Name="fiber_radial_angle" format="appended" RangeMin="0"                    RangeMax="0"                    offset="1393284"             >
        </DataArray>
        <DataArray type="Float32" Name="fiber_radial_position" format="appended" RangeMin="0"                    RangeMax="0"                    offset="1393528"             >
        </DataArray>
        <DataArray type="Float32" Name="fiber_sheetlet_angle" format="appended" RangeMin="18"                   RangeMax="18"                   offset="1393772"             >
        </DataArray>
        <DataArray type="Float32" Name="fiber_sheetlet_position" format="appended" RangeMin="0"                    RangeMax="0"                    offset="1394036"             >
        </DataArray>
        <DataArray type="Float32" Name="fiber_shift_towards_endo" format="appended" RangeMin="0"                    RangeMax="0"                    offset="1394280"             >
        </DataArray>
        <DataArray type="Float32" Name="fiber_normDensity" format="appended" RangeMin="1"                    RangeMax="1"                    offset="1394524"             >
        </DataArray>
        <DataArray type="Float32" Name="fiber vectors" NumberOfComponents="3" format="appended" RangeMin="0.99999993398"        RangeMax="1.0000000625"         offset="1394788"             >
          <InformationKey name="L2_NORM_RANGE" location="vtkDataArray" length="2">
            <Value index="0">
              0.99999993398
            </Value>
            <Value index="1">
              1.0000000625
            </Value>
          </InformationKey>
        </DataArray>
        <DataArray type="Float32" Name="sheet vectors" NumberOfComponents="3" format="appended" RangeMin="0.99999992213"        RangeMax="1.0000000669"         offset="1718064"             >
          <InformationKey name="L2_NORM_RANGE" location="vtkDataArray" length="2">
            <Value index="0">
              0.99999992213
            </Value>
            <Value index="1">
              1.0000000669
            </Value>
          </InformationKey>
        </DataArray>
        <DataArray type="Float32" Name="sheet normal vectors" NumberOfComponents="3" format="appended" RangeMin="0.99999991386"        RangeMax="1.0000000871"         offset="2041940"             >
          <InformationKey name="L2_NORM_RANGE" location="vtkDataArray" length="2">
            <Value index="0">
              0.99999991386
            </Value>
            <Value index="1">
              1.0000000871
            </Value>
          </InformationKey>
        </DataArray>
      </CellData>
      <Points>
        <DataArray type="Float32" Name="Points" NumberOfComponents="3" format="appended" RangeMin="2.0826456473"         RangeMax="9.9648645864"         offset="2363256"             >
          <InformationKey name="L2_NORM_RANGE" location="vtkDataArray" length="2">
            <Value index="0">
              2.0826456473
            </Value>
            <Value index="1">
              9.9648645864
            </Value>
          </InformationKey>
        </DataArray>
      </Points>
      <Cells>
        <DataArray type="Int64" Name="connectivity" format="appended" RangeMin=""                     RangeMax=""                     offset="2694364"             />
        <DataArray type="Int64" Name="offsets" format="appended" RangeMin=""                     RangeMax=""                     offset="2743916"             />
        <DataArray type="UInt8" Name="types" format="appended" RangeMin=""                     RangeMax=""                     offset="2793476"             />
      </Cells>
    </Piece>
  </UnstructuredGrid>
  <AppendedData encoding="base64">
   _AwAAAACAAAC4fQAANWQAAH9jAAC/YwAAeJxsvHVYlNsXNkw3CBaCIojEgAmixDx73YCChdTQYCAiKgoMIcYMg4ICgo3d3djNsbu7u1uPjYHfs8eXc/3me99zXec6/uE669l7r7jvFfPycn9UxffFjE8FeP9TB9tvfqSiypUsZmI+nFOOsFB3E8wcPxyrrA1QtT4dPaqD0PK0Gbx2DkDsq1Q01ldhBmqoQb9a2mZ4jY1elI/TsnPM/I01pt3Mx5av9bCyYBi+PglG3noLaGkV/vfv1uU6kCwxxULt72R6UIHBTk40+6QCEm8llqRF46e1CiVjo2HWIlJD7jc1QX9LazT4YYBbMUoMC/Ek67sKVO1QIuxlHG62UWHNt3g4nYjD/jbJ2DUoSS3XxNQY67p9o4xbG1mfc/nQ73icta00RunG4Zhbqo017kOwtborXoQaq7+p7hu1xH+SJxljtsQU03+ks4z2Y5lOVzlmxMjxutYf+2UCsu6VkLR2HFkEWSHiXFt472duybd83bu/7O/SSNDFnq8KITk4TKhf2RvhlzYIfmcS6WFNMs3MmiQdXe5Pse+t1N/YeZop7t5r5qJo/pm6fTBEwoN8NvR+OPu8QY7ZRVnYfaAj0msYGtYfSzl3y0h3xGBkb6yhRwNSMX2qIY42PMVc2Ut25IwcGxoWsmaX9LFG+wvVKyqix/0Jf7pp47KDATqc+vsWRoMNsPbOefc9LxuhRT1bbB5QyNJ6T2G+d3LQeWoW8t4E4c08f8zZOZb8280nxzBLtdyRSHNcXxruZGxsgMpWhrjiU8i+7hnCDhll45+lchg/lOLaV8DpfRltmlRBLQaYqeX6VBuhpmKXZF7kV3qi+EM/PMexD/eHsBU5cvzol4Ur+gI+HArA6HNjKPBzKfGz8PPxc+l38pHENjnCJtU+ZbaB3YWRRf7C0oVrSLW4kmp6taYtlW3p59uu7PveGPa/9lJSYYzuYw3gn2mIeG0lJiW40OJuSkR8E23uSDSWN1Xh2mMZHDyjNezssqEumi3SQfnX1+R+TYFLxU3o5EAFrot/tswOh7auCsfdZIhwjtCQqxpniKZVeqBoA1xsrkS/NFfar6NE5ScFvjtE4XgzFYznRSNxbTSi2ruoZTI2vKdOUUmSZ/HTKElVD92CJrJPNsFs0bQc9Gg9CAdD22PMkC7IHe5HIaWzif/9tlO8kT5+oRuXs52u5c5lP840F75dPCgtHdkDn4eNFaRDfrHFTV3p7g57qd6nqyxOSx9avp+I2/R56yMuZzKqXbaca4CbgSRsGNpXyNwZi9CTgiAwLzp40InORKRLS3p1oP8937Lmxsi57wCXYgPMdlKi+nMrumQl+uESJSgmBnri+X5Vx2Bfs1g0zddBeLUh9lkscVmQne1y0Hia69W32pj0s5vQ3KO7YFQbC6+MWCF/fycaPtWDHltnShfEt9fQ17BMF4Zvv5HjAB1Einc4+pE9vT6vQMRWBa56RmKlpQo202U4+12m8Q6pr3QxwkEHi5oaov1DBaplLcnYWonpbxUYaRKNeY1V8Fkkw8/PMhyItMCRoE+0cVSK2/yVBpLc9sZu75dbonSBXLj7NlsY2C0eJyb7CNnP2pHqTlvqXjhCWh4SRVv79cPZ4/019K59MABpdipMaqfCx0Agwl6FC9LhuJGUhxXVKjjvy4PVK3P13y3OtEFtbx23ZRHGeOtdSz5m01j6pnw28EoWwo5m48EWwqhOwThzfhpdnl1MD9JrqVfJO/X71f3T+JY+jkuDhNYXIoUaqxi0/eYlKFq5k7axMz107i99cs2TPl/RU+srC9CB39RZErdNn6nBTgNEFmazWQsz2ONiOaa6ZeHdDgFRUxhGPy4gZY8yjXewvfuaul40QtHYT3RrgAJ0vwmtSVQg5pECqTcjEP+zAD9yI9BF2UvjPt4UvqLe/Ruoz9xluAK901vQ8mZKZOYqsbBXNGIaqFC5JQY9umnG+ZlHddB8rSmObTTDiw8KHKh0pQ3BShw2VWLbrGgsEe9Y56MMd2pjYL717/kGrv9CefW2OYfGG8FnrhXGxKWzaq9SVtgiG4ZvsmDl2BlW9gKerh5HEYkTaUenJMxoF6+ht3xPGJZeLsD5bQXQrmmJP+cKsKggCxMts/FhkQomsizMTtVS/93KnUawTPkkcRqnC/dZ72iWYjSr9hzI1phmYaP4hq8a+cHyLcF+azHd3K3SuM8BR0W77viNhvroYv59BUyPNKX+zxQYtEoB62eRaGesQtXtcEhKNO/Fb7w2Vs/QwSVTU1x6rsCah65kZaDEmWMK3PgZhWuNVAgMk6Hb8yh17OIyPI4Vd6+WrK+2QN+duqiwSGVmI8ayJrsyMfyDHNdv+WPTLj8cCBNjdeho6pekh7f9zeA2cZJkdHKlJKLczHmYtxF0v0cKhS69heRBcdD5lipENBdoNhFNssiWZs3tqHG+Sb9bwuOgD6oXmcL9hxIH/XxpThMlXPuJ9/o4FgneKijkyYiJEN/PzkctM655IF5kvHPODrdE6lRj9M0xoCFllaz/1jyElOcjv6wbPkzsA4XtCSp8tIk2djhEYbpaqH6m47661N6tbVc3N9d0KxhZmwq34yD0YJHYMpeEn1mtaIZ7I3Kt7Ckdta2+xnfus6qPHvaNwONujxZKrNsqJWddJeaPU6KsayzsXVQI/RGPN65x2JdnCu9dtlhlNddttH6Im8usUtc9n8zgGJoqrPkwVBhwNwmLDSqEteXR5PMplOztyqVrLQSSi3fAdRnvNMMsmcw9PtYau56YIzB2EBsdOIbJG2fDMjkHFZX+sMuQ4kDMLFolm0idg3Tx6/VPula1xun+vMMS0xvGbndu6aLJ867C0vkhwjynWEyu7iJU3mlPuXGtqZ/vYGnosXYkETES13cu8Sc1LbzlxvUdCGqNT4qJ7E/4RtYucjh2KuV4sTUUbbYE4W5YOe0r26FxL4pNZqg2sYTRAmvs9FVCu8iZpk9U4lygEuuHxCPQVoVOITIsK4rRsM+c0gcU+bApOKZo30qB/YrmNDpUCd1SJUpvxsHVQoWtTyPwyU7Trptucsan+TaY0VYP+e+V2DGyM1WKsXrSHjFW/I6HcxcVek/si6rTCeC4ow6DVHcY55hyu9g5aLIFUjbHCQV9BgtF0+Nwdkeq8OUOo0GxTIwbOdKu17w0zsfzO/cPuL6i+ocUeOnXgJziFAiTKZCytBcivhfgSmQ4HOPD0TbvBFtbtp8VjV7k8uDSJqdhO/915njXKNBDmvubpMZIJvsm7lL/SkNmv12HfXKK97t82EgDh0TbGSK1RMRbk43wpoESu9a6kE49JUY3VkJpFw0XMW/+ezwaFh2j0K2NOVJSftCz69ddhnQNceNxPmHQd3ryubdw8g2EqrIYvLMMFJ5ukVBmbHtq3z5V6tO2PfH7q7vLQId6kiyXWlrsqIVZO9awHbuVzPVGNqauzIFzb3889+2FuxWLacTM6TTnhz5WtdJCr9j5koaWrMXr10skC743gt/uWGFBRqHg4puAf2pDhNbTAsnC0JOuHVZJb1b1oOLuxmp9tzeaIi5ltdtvEU8+aGyOzwbjme/kYub+NgttquUwSfRHQWAgHrmW0/7QcbTIyxi19xsi77ediyJbIvFptNI19JQBbqakCN1XJwk/MxNhenaMMG1VMA150pMeXS+WXk7yplIjkaOMaITcnl2bN097KKmILXGz7/OR1sT1EGQqP+HFrhhcazBc2FjaipqVB1CLQQOln3q2ot+fjTDFTwfpblYtc7sVtuT32TtZFw7uccKVmghhRCsxWDwJFyq7dqS+lztQVXyWdEFSp/9nftjlk4Bbeip0rynApTw3BP4uwG/9HCxpm4P9VSpU/MjGts36eFv8N08LUWsl9uZrJc3NnlP3EcGC685WQlTrKCxr1UGY3MeOcm+6kvXoGGmTMifKN3/3N14XmUHSdqlkzBtTnOn/nSYczGMrTHLZoH4ZuPRejrsbGZKNCP88LacpT9Kp+YE03JqpiUOmn+2PxDAVlK1V2KPsDDuJCp9e5mHCw+HYe1CFZ4+Ho4531MVQHk+XRujiVlgBWxjRmXXKysKwZcOwKqAtdqcA7msH0MD3hWocQrk/Seeevto2992xdOM4xLCTVIhxDhGKTsRi3KlAYUFKe/r4zJWO/UqRTlW2p2P39MQ8rIfWTe64HtJZ6VKdFCM5EPGFUnv3FLZs9Rccs2OwpGt3YciVNtT6aFtSzBggrUyR0JJjv4ljeIv9Hq7v11+VNPaPdVt8ULTZf7oKrxJkwtWtsbCdFC1sjvImS30velxvmLT5m7YUn1wP6b766DDdwC3s4b/OVb7LJKv6amNeVLqQdKWHcCc5Dt0LYgRrtKWNAQHkf18ujXX0oM0efZG5NgXFIsb3qW8Anye6uPP9Lmv2QsxBB08xrUgrRK3Mx6zWFvh5Ygi2fQhGvRgjjOw7BJyT8TvVFXkfx6xa/c+wtlUjkProAjuyyx7r+41A9tl6KGst4q273dH/jhU2yj3gNtwaj5b/dOH57+LQMS59tfVRiGohb0m04J/eHy4WJcL3tqGUP3kMvRm+VOp+aqBGPONvyPkjf9OS6wrc02pBdj2VaCBi9HcnorCgvgrRT6LQuGkMXLVcMF2qi7Les935++lWjXG/eaQe7P1Uwuf6/YSz5gnY2lMmGDbyo8/b/Gj25jyp4ocPrep1j/Ez9jIyRGnh8Rb8jPx8N/z0mZ51rXAz8TrJZqbhwdeXNPj6G3rRsD9tj5usEQc5B/GcZIVD9IN2P1Dg0JgW9PofBQ7GK3G0QwwUIh5cuj4Kbpcj1bmAy7RLfk260+q5nwpqhU7RNnj2MolN9JnAMpZnw/5tLjyqO8NRyxcfeo2mpjFT6PzhGvXdjPpujNcuCZLJ7YwQ0PYr9WmSw36uyGC+7ln47JyNtAMCHJaIeHfoRGqxsVDjPiveAaeGO+PhnnZo61WAuMtptCqiAOVpSnTPSkbHaBWO2idizf4UcH08rtta2btyfTcXznDh+hwaBwqDfpCw61EMhs6KFj4YtKOQ6vZkVpAmNQhppaEvdboRFt15SV/0LNFMxIPRVs2ovJeYM+0UsN8TgX9EPGhTHYbH62JwcUt9tczGGFNIkefqFlBLH+bpIrxROZNvS2cJl+S4cywLzo4Cmup2QdnIYsrOLtfQV6RqhQqFuVpvpnYBHrbxoO0i/hwbocTQrGiQGDe67E/A/VkJGnGlQ7Ix4v110MRJB51rFLg81IUGvFFg4nEFPp+TQS7iz+edoxCnitKQ49+qNcNQ/e2/uiuRYtuB2hQr0aelEmnSeJxur0Lnr9EIL9GMtwtmWGCEgQGiC/RR463EnrSmlPdKgc6fFej3ORRjjFSY4RqD1jM0+XveVS18maKPpOnfaOcB8Vy7najHZgWeinyl9RgZWom8cfbTKDiYRaKwxAT7Q3TRcflzSeu54yXjK6a6nHhggecbUoWRY3oL287EozYgWkjJ7UjrQvypTY5CahXNqF6IGdb6mqL4SWfXywofyY5/TN1M7hhg6D+DBOM1cYJsZDymxKUKfn/8KcnXl5p/Gilte6wz1b0fv4+Odk6SX8lG8FxgjibzJjAR8DKbQ9lY+yILvfYGYGGzLhjmP44WX5tGHt3+8sbzrxujQYCF+8bhH6j768fk2nkSi2wcx5bmZ6Bd4yykjPfGjw5dsMaokOoXDlPbBtfJbSXs0D8SrpPry+goE0LnZgtTJyfg7ujRwjRZd/pXN4CK/MZIjab60M89f+jtXnNk2elJPtnlu5rf8HTOW2yGez7dhBcOGcL29onIqJKL/DiMfDMEmnquSNpf6adhZ4/nG0O61Rib1hgi21mJ1xbOpBD5X6KItS3CojHWRoWLS2WoaBuDOOOpzMttDfMYWuza9OUkp8ZLV7ryemR0Vz3pphGNpbNKPKkk00b6JeOekFB1Tuh7p62f/Ml5gb3SV+t66PuSvt3Qk3DuyHnjvm6DmOX+ItbnkBwXDmaiQ24A+uRKsf2bgvKaa/pDix4iD6tnjJEvjTH2sQJPrrnTbzslPrZTYoJhLN61UMH6TjSyP2ja9cDkvxyEx165VIEWx8ypyRQFepgq0G5AOMyuFECrbzDeNO3xf9WXOKfqf+obvb6iQJfu9rRnowKFfxRoOkSGCfVU2HhRhprcSPC4W2T6L320PMC63B0rafjlLOsb+4w5HJcK3Y2ChHvyZfSg8SwqkLam04VOtD+uCzs8X8ZilLXU5Zs+elvukszs5dJ8lFlTt3tn9bH+fA/B0yxc0Lkch7eN4oWIbZ0o/pEvHW+cJ93R3oN4nZR/47Odf+ufM680UMds6t+PZXlPYFN6yNF0vRw7t3bGrypfrCkvowUPSqjzMhM0khjgvlFz10OBWa4Huj5qeSbzDy1t31t43D1UOG0ej4l6CcK+SF8qdfClipPDpXMGe9Huk9cYz7fK43/oi8NAaV2+dVmgyzbEGLDizJMU4DUAHS2fUmnAQ/pql0h+5ZWsZskWxuvXJxJNEPWyQlpXv654r8/6V98VrjddRz1PpaCVxyXSz79HsyJi6e40Obu5ZxV7dnUb69Rfzzlw4iypUr91y8SGB5jwpZHU6mRzqXUbRlUrG0nvnHwmTHj8QAjdQX4xhS+F/32/n+8+kauNAfrjA3UtU+BYRhMKVCpwVEuJeCbDNR0VzNvI8PRPL/Qt0sf42S0R86eHJK39Rld+p1saNUGv2gRhVcVkYXXXZFxssVTo8lhBvxKSaPnrJdKK5Cia7PzX37+Nb4gWS+xdBeOfdPfjCzq2eCqT+fRlcyozse1xFhpE+6LVqyBsNBpHr9uPIl4j5bVTXjP9+iFQWti0k4TbS/dtAdJv8wOlN0JUNLBeL6nsjjU7tdSWdbHL8VsyuDGr2FBPrW9DpiU2mm1xG8F+UlL8H1o3agr7sjeLjfktx4zLcmyJZ5B/D8LtZhXU9V0F9eo1APsc09Syp8U8xf+7IzAVXv4qfBD/1TrdBV9CVSiNykd1s3y8OarClePDNfzh59saqsvvl/YrsOuAO0kqlfhZrwC6Im9c7qhCr8REuCXGYf17I9ThZN+sJRL+Fvwddswcy9b3iGOdWskRMUiOLve90dUyAJ5JpfTOqISePjBRy3l0MoTfnqlun7bfUtcQ2vbPYyklHdiLNsMwZsFQ5A9zQcw/ArbfTaP8LX1obNe/9R7LSwYYa7bO9fntWprv+JkS40ezoG6D2flVmegyMwtDRe5+ex3BU6eIztwfpRFf9HvqYF6AITqXGqPyiQJdtzmRmUSJm9ZKrFgSjddNVEj/GYWGo6JgOOETXa76Q2HRqyW12zZIhEfBTiGPDKEEEzIWxglf98SilRAg2Lh1pGg9CXlMGSqdtlGz/pI4WwfzP5rgsakeBojx7GixE30Vc2YHUedBi2jMF/U9EeNZQ/MoGET9rU9YHtGCso+DS12tz968gO2+Mpjtr5QjwCcTFVOlaFoF1NjnUe/FZTTg+E52/PgV6n1kBTN/fdmV+3HY6+fM6I2tcP1psNC6eCJ5fSmnGwHNRN8wpAshHsx7tIcGHuw00RiW/xqhd4YePhsp8bJBK7J4oUCeu4hb18aI+EeFljHR+H0kCndz/r7D/hk6+Fg+WrLwgRauKHSwdPNwdmr8cGawLwsjpXJ4DyYkpRJsj5bQnPbFFJrqqJYrbdkQ/VJCnHkPifePrnhVM91NU1h6UTaOd83FlfXBWG4RisUzt9C9jpU059RDZr/+Bus1eaZrzrgBrmni21/P/Mq2rewubWgcJzXKKaS870yaPceGrQpswIrX5vql/GrG/rcufC5XDy8S9WHT6h/2a04+6l89xV6/qge3zfnoLjfGdUqHo1s3/Kkywuo9aYgX735VkxQkB9USj0lc3yCRK8y0yGPJ40QOe/k9HT80nDpU+GDOshoq6KaNHwsNoT9VB4e7bXR+4HnZgccXv3v66KVMFEYPCResq+NwdW6k0Hh0e+p/QKABGblSy3Ga9tLbpgHMz9TShApTLA9U4rfQnPxEXHd+tQJZ6yOxw1yFPhci0OtOjLqmz2UML9USr+1zjspr/e2tCljD/Dy2RXyHC+WZkO5kcPzG0EV7DL1rXUy8VsZraLx2dvhFuAvHSw7BNbSls0zoeb2L0HphHA6nDxSGEmjCCR+Kq8yR2s2WaHwnr/Hyeu/PizrYuUaBn+/tyfStAvvOKmDxRIZ9Iq7r/ioCg9Jk4D7EZXi84L7U8Iu+2rdOn1ew1Rtz2KqTmTglYoOOJxnKyoHgpuU0vb6Sjni8plu2P6mZ1XzJnrjxTnpPD0qSxLfqXd9DmPogQrjgGo2CziR8Qnv6nOlI5wYkSVNauxLvNXB9vO9gu2aspM7nQ0aq2P1DI1nUEzn+vMlC+RVCUyd/mCwYRyN8KojXQrhctr2RuiZSz/aXukayz7acHe2cy64fzMaU21ko+cWwrmkXPP9RTIo10+jSlwts0sRU/EjShs0Gks69VUO8R1brq8Xuxb8TSDhBAzaJsdnhHiXue043bKIJK8uY2b40cDxRF7N5/J5jMxiZNxSIWaeA1d0O2KffFlcmh8M7PALuJ7JhXpqjEa+90Qi2uwwxP9UYfWVKDBgqULCf6LOnFAjNiUaAmwpym3i8s4vHJ/yN1xna5nj87znJzbg/ZPNbFxuCitm+a5nM3TALHauyUBMqoCcFIHRbEWlnqqiIpWHq7RQNvbzvHNZZhZu+KiRrBaHEUwXLRcMx4cRwTDqswo7m+Zo8YJAh0l+ZoflgPQRaKlEUbU+1JxUi31Fiu2sU1os4q5VBDO6cjEBd/YXbjWP1XUmiljmiRQ55oyyFLf00lm2fmoWX9+XQlwZg0Rg/PK0uJ59vY+nG2tGM14qSpxnDZ964FtJCc3RdMoK51bwWehZ+EOKjptCI9AHw7HeCNpmcpjXl/eiptDOTft3DeH86u5suuuU0cK7rT592fSl08L0j+NdupGtL+mP0gROU7H+WdizsQUHNRjEe/3gvp8WMagmPgxXTGzvwWJgfFiHcbhch9EiLQ+PKnkL1FC/q8tmLMt/mSA+v8lb/v7lOrmtnfr7zzPh2zk0rlrDVhx2lTZY3lm7NEig7v5V0zD8PhOMPPwkZ48lvc6N7QtFyE5H/msEqVekS2qa+y47UdS6uN/VEDp8qLHGMFWbGxKPThkFC2khGAVf9yevNCOnHgk7UZLEhvG5/pRbHp7jtsjjpenuFmZv3jrdklN1NeFfdXmhmEoWO7q2Fp5uakOydI+0ripQWBGv6+/2NtbT3kA44jhy5SIFFEc0pRPR1h6sKlMXKkG0qYol2kdj0IOK/POa91wjZD1u4PIt8J3KtH9SztJCt0ElkyWkiDxiUBfMBPtAlf3Q9N4ZKskrVGJnLRe43UGPlHY+0wLHz9MNKNvNQOjuXK0fjpnIs8ROQewxIezuO9tmUEa9hcDmOjXMmPpa0dmiEsVf1YDF2PLN1qmDftmfh8PMc5M3rgoD7gfA6NZ+WHy7WOF9dT2bC8D/URPSjV7luVP+hArPuK3ClQoYFDirYPonBwnuadfbYcxbqXu6iuz9oksiL5860pzWVCnRfKMomhMNBjIMWc6PQvLcmX+k7zgCTvhqi04sGWCXm2WefWtPoUUpYtlbiRdt46LioUBUdhX5tYuDyQVv99x//POD2ttTIOU9rlVvjgQZY6y8TboRHCyubJiDXJEjIHu1Ns/M96PStAulnCtA4n0+xPjhH5ZjrlYh7vlVakc0xBT4/HI0qWSiefS7A/Qa90HanDGfvN8NFfQn47MSZhZ4SjpfzTujCM6RSmHc7Qmin3Q9v7VcJE3KjxFxSSEvuzJXKR3f9r9/RKcMaq+9NcmMLntH1aG1kf5rF+poksU8NsrHuVBYijvnA0rwbkh8X065pE+nnjr9zCfxMmT96S3pc0UW5jSmqz49jjw4WMW25HBspCwcLAmDfLhAGfmNo+Y1S4rbB5dImG6v5ka6/Dq6YfqbeW0ayZsOGsn5vM1C+IQthvQWsX0lwlxdRs3HZNHPTfbZk5C52r+sIibZJmvTk/ArnN/UPM2z2l54a30m694mMnGa2kM7997PQXU+bsZBIvyOt9RjHfjwmcRzY3PSjpC42vWuZIDxtkC5M2hyPf8aEC6Pe+FOntZ1o45LR0hhXaLxDbakh3l+2Bq8pX+/I5yCkxEYoMW2rEmva9MYMUqFLUQKCtsaqzzV2ag1x7MnPV/bmqoSfceP1PkL/7BDhn26x2Lc4ULgzpDUNW+JHVW2HSE/389TQ93SQAbytLPH4iZgjjJU4esKZNjVVoiBKidycWGy3VcHZMgp30mLUd/f3TrW0wlabNOVclfPUqam+wuHJoYLCORob2vgLyS1a0ezuDuQWkyTNCWqjoY/7Lvfjm0W62PtLgb7WIg8W7W2auRLdL0ThibUK9k2j8dw6Sl0XTAj5rdbH63Uz1p5z5jXC3R37C78i+whDHsVhcHJXocul9jRkkSe1LM2T9pvbhZJ/aP/tGf5rgCE+4yQcW6tG1lBQZgGLmJTHhmhnYbSrHB+bEzYdB3T/HU8LFSriNVOec//3e3m+nZekQm6kClZze2BQnAqO1/MR9Dwf806p0OazZh7jfUB+Rn6+bQcVwJzmdO2RAntFvhn3WYZECxU2V0YiUJChT4wuwjp8o/VdTdz27H4uCZgV6XTkrhEWJocKrz6GCg4OsTjg4C+Y3G5FS7a0o2FNB0vbP/PQuM86H7LebYWoRAX0rzUjy3ZKmM9TYFC9KMiNVBh0OxSe5zX7eLw+uDvRUP0Nk78o4L/VnbJrFJjzToEnT6NQKvIOnexobH4Vpa4hngzUgq9ijqTHrmcund+7unHO8qsiTLhyLkm4IY3D/W7dhfRXvjQ/uQM1OZ8lPThZE7fW9Rr5/FKbLCXuvJSS4U4lMkyUGBeegGwRH7TaGoP24xLQY+BfPp3eXx/plxwkxsZa4LNdR2rK2IorY9muTDky9LKw0SsAN6o6445+Id2uKdXQx3lq3CN9cK76MUeBkmmg5toFeNtWiZ5r++BlRxUG+0XA1zgRbb8l47bZa9o1sS+OrSnApeO9wbH9+mQFoiUKrJvihEfl7gjqFIrZc8LgkJIFh/ZyHBbzgdqHVFqY+G6+5Nt2PdhY62H1UznbtGs0O28gx+g2clzuA1TkMkzwKKHrz8aR9ecacpa+IQ+9eZKSsjKH4pASCZ/zqJ3kLRx701XYUBuNOzc9hGOCK11t7kgZ2xOltXlt1PMhXDa4fLKEz4dwWS735la00FweLZSMjkNZhwBh9ZcOtPVrO+o1O1s6eJ6UvEP/8un3c7Rwt9JSwnHrj64GOPRKzLdRuazTOTnCKrIQfp7h3Dh/HGtXRDlh5ZSd2kEtx2cEUu3jW/GeMX/DE42PsI7zMpjZhjxsHZGFJvMEfJwdCoftRXR1wwaqm5vhMyV3q3TUcZ7b580zw9jYt5lMospGXJMMpD0RYNlDgEXPIdT03mSN95sh8iTOQW6P1EO0mP9mv7CnoGcKfGqhROflUdgs5s2DZ2QoHxaFeokG6ve2O3vb2f3CcedtBbtcdufaoXxSvHBap0R4vD8ONWGBwuLPgXTpvSdlluVKI0YF0R/7vzygboaCz1NUz/tGlpNGsl8PklnKsSykpMjR/IUv9m0nnBhZQn10iojXSNW1gv/D5Tivm7JSD4tG5LDc8hEsS+S2JzfIYbif8DBTQFHpBHrbo0TjfC92muNnhRGcZutjg5sS/jnudNhMiSZ/FFh+IRqNmqrQsUM0/inXxBPpNSKHWPhbPV80ZJcCjU82oasjFNixUwFaFo6dOioIHpHImxEOQaoFbpMfVu9Ux84c94ZuV1x1YCziurSCSMG6Vxz63I4Ujjf3pmi/DpTVQy6tTdDMD0Yv68E20QLebczwLUaJw487Uav2SrRJUWJWoziYtFWhp3UCwofEQnfMQPA6g6LLIPQu0gKvN/Daw8WWmSgyjmJnj7yk52nv6JRfBBWbdIDe1vf08ON7DX11PaCxJ/Rxr5ESmzY40FB9JdgGBW55yWBWX4XwFZFQzdW8F237WpoTZICgGcYIF3nDh1eO5NlEiadiXhn+JxovG6kwR+SdRqlRmCby1wM/j1LemV4ILRPf8HAlG1m8nuWkDcXiL4x1HXCeetzcTXp7e9ASAwd4fjtJ31yu07d1YxjnEB6Nb7a0Vdi5DjBc5rKqgZhTdn/0W3TnjZ95F3OiYV/8NlStEW70WSec6W3lN7LNRo16ZGtvc1S11MLQz0Y446/EdHdX+vBcAbMtCny5JMPHBip0zpXB8WAMJj7860dSf3NsG9NKsmuPLuYv0UL4+wlsVEEu6zBVDrf3cvQXufte+y6wnVNBMu0JFNwnHXcHf6K6XjPvMR9xT8e1rQp43VLA5ngnpAit4O8ciZR94TiRKsfz37ka99mqa0P17BOfewpQKDG71pWOflTAUVcJgx+R6NlchWiPOEQf1nwHq9kNYN2oAU4d0cb4MCVkWx2piZjfc4eKZ/0cgwniOxzRikHowGj873fy+1hq/Yx12/qQ+QfLYZ8zghnE6cO8cQ2xZ4XUZYIftEb8oTmvddUzMhxL8pkZe6S7cCzJc2Dt7Q3C+30hgtfrfjgZP1mYfrgHNVs6hsbXLpK++jdRw86untJCfEA91DtgBW+RCwvd25JHnhJ+kUqsLxPxtUSFa2ej4PtPDHau/Bvn+QzDd/N6Lt7379LN19rw75rGGjZMZEZ2WdhXnIHh0zuiSkuKP9+HUPYgzTmyI1oW6ORlAN6Lig9VYkeOCz0Q/b6DthLtWkbhrOjvw2WxyO0SrdbDZyj47ATXRzbX3bjOEaM6CE83Owk+njLMLfUTzjawJbstztQkL0TqstJGQ59kdtP/3mLpMSU6VoJWpovnK1bCQ/TbM0zEBQ97o3Zvksb79VhQQ/y8T27Wg8FiBRTrbKiSlHh/T4ERos/56KuwRohEVI9w9F37kyaN+kNrxu2QXE+Z5MTxJ68TnvcOEH5MixHsw+Mg39xdyD3pRac7taOhr4ZJJ1Vrzqkec9JDG+MmWHDeHLY/FIg/0YLcuihxa7gYX87E4JvoD4vlUdiXpsmP+HzJfVsb8HdPW6rEnCP+5PNWgch9ShRdi8MkfxXCxvfBoMg4Neasw2Z1s1n6H41hqJXFHCtGsVsm2UjZlIUcOyDAlCHiSRF9splIfK7qkVILGbskrjcPLZUU3dORzDbQQmVmsuDs2l24NScG7u+7C8dntqKVCvGM4YOlV460opCjzdX6xp4ygLJXoT2f7Qlc0QBNqyrZxQeT2KaZuTAylWO/SRAiM7oi9cB4spJt0LgX+6mNUPcObVYp4bIigBLHKTFexEtf+8bjnni+g1fi0XlUb417uWOmh3lGZrg01xj0W8Q9J9vQIqkSl7sp8W57HDq7qrCnNgYDlmn2YT0PGeCy52fi8tYiDuyUbkPdLitwYYoCu35F4LquCmaLI/DjbCQOzvtbr+PzuHwOl8/gXrihA/cH6cx2opy5d5djtzwH7RIYRgcKUO6cRVP2lhDvvXE53ouzbbfFra5fvGxKCDMbHsn8v2ZhyvdMWDzpCPfHnri4rxdZLiqmo6f+8j/nKbp4OtFK0upRDeXWt8SVs8XMxH8sWxQvYvnNmZi1gCHsYgDOVY8mO0mpiAcMEZxmiLiMxZJniqstfHyrJO5BRjhuHiO4pycJVnoJ0D2RJMyxFX1jK6OFOxXSoJ++Gu9Qud0Yr8cbgPvjdyclls52pK5vFJggxsFGnaOQJMazjLUyDPgVg8iuFup6db1dVc6nBlu5PXx6RpJi9oiWbuojmBY6CGkSGT5/DhEyhzlS2y1iul4WLn3HGhLPrVwXz7Oc6/CeAOcrVY0nsJT3w1inbnJ0eCnHqa0C9Pp2xuWacnrRtJSmL/grNzWmAQIuZ0h4rW6npSV2uE9jwT3Gs5hZ2dhhLce8FV0QFB+IDYfGU+HWqRrnO9ezHl5tcMCcW03gKOajLeVOVDldxFiizbm/j8NqkQfY/JThjWGshr3wnmPdrkb2RgVaXLelXSsUyBNtzjtThmxDFVqejATOhYH3bnhPh/dy+PznsP7B6vlPEwcLYdE1CLf6ROLMjjBh99EOtOxTI1rQPUQ6/7CVxnd+6q+LO31Mce+3AXaJ9++82Y5ei7peN1ZialQUdpmp0Ec3GrndNef8eV3KLscQvDa1/ZICOgEtKPy2AgF6SriZR8FMjC9H98nwPVxzLp33jgwbGYP3jzYcVWBctS01naXAETFGLdgdgRsGIi8eLPK4tZr6OCevq0ulNFfi18YWVC7qHSbil/emkVgk6mv1XobWPtHqmiyX4TXaLJO9ri23moLP6nXYNo1VGpewoHw5bvyQw31kIEp2d8Ei14m0cmEZcdy48rS52lZanjV33WI2x/V56S0qM20vBF5oJqwNjMOyCZ6Cd8PG1Mjeh0pOBEv3pTfW7DsdMFLXJjmn+GGrhHKCEyWaKiEX8YHudBlWiO++MT0ayV+j1XmkLqe8XfDc9eQOE/V7HN+0gIXtHsf0bmShMjobTR8GYHxGd/iunExnosYRn1XkcgYDzNUzi00HmoLPMNpcH8sMrxcz29NZsF2TjdDEAOSnBKDj0KnU7m2xeraGy/E5m3axl5ym36yPJmU22Pgok63/Zzpba50L7VaZWPcpGOfDGXp45NHv4OW04FIjdDz6d29i5KYE1503OrpWjDFH3rjxQifbMiF8o4j7XBKEhNntyEwZQg4Wk6XlhYnqegH3wfLzJyW8XsDluf/tYl2F3QoxgAXGImxhP2Fqx450KtiTTusMkUY3cqeXH//O5R3TtxRx3D2XFr100XGhHqY2Hc+2XU9jz0ZkY/EFOcYlS3E2NlCM8xPoa/QUjXfgNY55s36pZ6Fminj1ra0DrdirQJyIYWsXRcLESoXcdlG4MUAGn8466jeY1KeeQXpKiVvdW2B3qGDjOEioX5iA4X1KhD+Du5B38240+leh9FUi09C3/7L2fz1xKxF3+kpbkuMrBSxE254zX4b3Ir6etSoS4dVR6lmQmdP18GeCqQvnORZxf5w4z9nqnyCEr44W8ifHocXuSME2riNt8/cjiVuO1HibD/Fcx3VdMLTCqfGWEm4r3G+T5OOY9Y009mdsNo7Uy4YqSor3jQKR5zGRRnXWvJfvMcaY0lpfnVfevxPzen0nyn2qQKihEmnvonDXWoXV56Iwb7qm3/LeRcYQY/C4m9hMiYytzehFZ/GcdiLv3yrDCxMVMudHw+JeGC4+/js/8WuWAfyenVb7H98RWHE6g+27rmCek7KQa5aN7VMBk0sCBm+qINs2RcRtjMfLwx0mteQ2Zt1omzu3s133fIW3C9KEW/tical3oaBYGUZO7zvRraRh0vp6LqTt/ndOThagj5UTekvCJxjAWcxPGdkKNrrDWKYSeeMsNznu6QagPBOIsSmhXotLKOL8F/o6/xLxmacQe5mrU+Mmbnze6oyltTCkTUfBVhqJf5c1FJqlNyLj9QZ0KAXSHf84qGW4Pj43xWX5rBT/fz1+nMi+xgxgsalDYVMox+K1vqgJ8MFJWSnJL0ZR8KL6GHbqFxW7erh1+dHYbWnDV26etiao6hApVN3uLLxflYgORUGCSZU7tWvRgXbfHCTtsi9Q4/08Sw1RuEoH94MbIO21Amt3uVNklvgevxTY4B2H2Y4q/JkrQ46eZl7hOduztxFqPuljj4jnZl1oTVrGSrRtpUSP/TFwEeU8jWOwZnq0eo7o1wcj8NlrPk9UbTpRPVOkcPIQbiUHCTHxMVj1NU7wn92JFhW705pPKdLDF51p2pfGal08zmyenOzisVsX1/MbYpdiFLvfPY/lD82B06JsuFkRCh2AhQ2n0YAVMzXrtMct1H1q3rPeJ9pn+bDeNG2kEgtWi5j+Tl8Y9lThaWUsVDuTMPrN374axzEcv3DsMmzKE4rdMIaVShWst20WrgTIoVrng2Vz/JGUWEL7F+QQl3N5boz1zafY91y8VqJyWybpPsoEH6p7C1PX9hOkZ+Jw0aa/cKGZN3XY60ceT3OlVu8FWtLz7z4J3+MbU7tdYuxgjCQdHRztNYxVG4xk0thMxN6XY8QZwozhAoKulFODynzisyC8x8hnQ4bFfaTg5Z+IzzAtHTccgZJ/mDTGGjWzhmPzZxNcyR6Gm3EBeBVhrvF+GxeZoG5v0KuFEm/e29NkEUeOnaOA8kkE7liqMNhXhqDNUVjUJEVdL+j1tjeejNFC3VxCv6/D4JyeyRJN39FX0+fkLMmgIcltYHvkC9mN/ULXK3+r49ebf+dKCk49d+R1NK/3usDmYCG7o0zY4hKHWz9kgvkwX2pd6UkDfLKksoT2xDn/v0a7qXXNOhq6p4L5zfjCeF/N+8RU0tm9QVifPJ/uOu+kA/WsKWznCrpbbkHdnzmSzmVr9dk4ThpevdKd24t7DyOoPGex9s1y2ZRr2ei8SI5zvxj+VAcjvX8ZNVVMp+uHW6jl+Mxuy2By4z0W+buGuNqrhFXtUbHdIbm4NF6OxyH+mPsyANEnS4k9XfR/9WW4DO/LWH1SiNytJSmuKWAqcvJvW2Ph0VgFq7dReOofBc6dT3d7yb4cqHGZ0OuX66Lqfk4LDD8x3XdB0g3noqXzHo+hj50ipGED7dj1GmuWtnKk34TJzTTmPNaG22Fdij/iF9hh4kIlat/60OjzStybUYClwan42EmFoaUxUMxOhKK1MVrfsML472clR9Y3c2nk+kySc9YA208lC6//TRS6myQg/EW+4OvVhVoN60byyALpkUaeVG79l4/xncGcqpn2klR9dKoxxOLifNZYNoq9XizHi05yaH8iVJYTauNKqKnLBPX+A5dbZvCe+P7D+GOG4PsPc3sPZlVUwY4vy8aKGVnQKeiCGRuliJteRBM6Tf2/6m6r5Bbq2ptPgMinYl2pVuTg70Tev9k2GmSngqm5iHt3RaPk4RmmY3GOmX9JdVptVKzuxWbHH2Nel32kjd3aS6/f6ktzGvhLU730mcskA7Z1Y4Lfnq0GjO/a8h1cvvfyZsNIp2+SSY4OXsb4PD5eoKQ+wqQBcUhLHiK8Lvchl3aBtP+jXEpbvTW+k2N6PnvGMf4OkfNdedSNrkYrMVcm/rk4Hm3bqLB0SCJ6HooV80C6eiYldFOBesaOz6TweZQUx5H4qXuLxdu2xPsH+ehxzwoDrmdi5L1uCLlpo66jqLFgXyfoGQa5+Gudo1e/tFA2ZwULnRrGqmuzEZ+XgYmbOmJnSE8sOzuMLnhWau6ZRhhjQoqBei8yyUaJVnb2lHtGAVeRHz0cGYWu9VQIbitDXqBmnq7bxeM7KWFrFHDLs6eKcwqEKBRY1yACUfoqHJOF4+4GmdrGuEzJIT1wG2s/7gtxO1OdK2KBBhkssXM29DpkQXuZAC9pAPocKaSZWyfRj3dG/+HrbbK7Dk066ILde0W9GhexAQND2PLuWXB/kY2bN70QnRoAraHT6f1LFXE9fG7l1/WXkuyEec5u/U3dvNY1xqTsUOFBQI7wMzYeV7pECrpNfOlMQCcy9smTZt3xo5xOf/e1A54YYKveOcmBW8/Vc3ns+HimP6kf858tR9HHTCRt80VkeSAGPCkgq8dlxOduJyw0UOMs7wa7JXxfY1p9HXw4lizkrQ4VVF/jcOFSgmB6vxNNzQadazZcOmRKRzWvqeM4j5cUOUrn6SN4iA4Wf85jmb1GMPkEOeyPZOH7LkKzLgSzCcVk83y8xvu9620JLtduhxUCcpQ4dqYTrQ1SwtxAiSLdWNS0U+FaXhwmlMWre/v/f31HFxvhtjCUTYlTsXJ3OeZGZCHoALDAXMAT6Rjq9Wf8f3NdfB569cfDrrpSXTVXjkubydZSDksryMW8FnKcrmUw2tUV3guLae+TJcT9iMtNHmYK7kcjZ5mA+1HU3rFssncZW5olF/1UDrupnZF33x+vPcqpfbcy4vPWdbPXnGvW6cz38RFa3+ssuMVGw35auvBwJqNq81Z0sbS3dFeEPfF9abVNN//bLx62SRf/Wloj/XkpMzmtYnZvcjFkrhxz+vnj7otA6I4oo0MXVmjcJ+87/FrmBL5LWLRUiZ+prnTPWQnbN0o0ahiLGDG+fF6ahPtbotW/BcB3TzrnJdhzfcU2h+xWNtfF5peJQn7vCOG2Kg4eh8IESvAmqcqXNuzMllr+q9lXO71MR72D++aJIdqKvPjRcicaKGLkXiKPswuLwj6Rx3X1i8Lmmv/3nH+Fpy7OtlVCUeRI9Fnk8SIH3NktCj6NVGjhHAXzyBj8lvztp9bN3nM8yWtMvt1GsFt7Stno9nKMFvG8fGUg9B4Q0pZPpLkxJXRj+UDE+mjOBfV/m4Il3VW40VGFIdQZ68V8MnzQcEy5NRzTDquw6OtwtZ3xGWU+m8ztjM+zcDvbVttDONIoSTAcEwenTXHC0d1+dGSxB/U8kC3N8dSMn9zvsn/qge+PScR8OXNTS4r9roDfTwUebBfPJ/KHqLcyXOqieS91syh3PM2QqlTgyQ5b6mSvxM3lCgwxlaGjoQqhG0NxrlKGBosMEKwS49icXZI0l+OOpi2rJAEfTRBQECX0lKcJB+0T0EkVIzTtE0AzLLyp3s8Cqf4kpt53ShtpjKMj6zvxfafAH0+c+b7TrV9pwtFpYYJZdDwupCcLDjMEavcRZPxghHTWQs266aA7huC9d94v5jhr0lsXOm6txF0dJT7oRmF6MxXqPYjG4yHR6poU90E+U8lrU9wfuP8Fnugv1MsrFB5O6Yv2mC90Tx5EQ3r1ocJRs6VJF3pq6Nu5pIYeGZpgfZAxJu9XwMXGmVI/KnD2vAK7RX4aKOK6thMjcbe9Zpzvdl5HvUtWamiAsIsKfFA40TELJYrvKPC5TRQmi/YZPEuGHw4xsDz9N7+36GyKE2uautb9RkN/12K2x0vFppiKvndGjgva/vi8T4zzM8ppR7/x9EGqjZTfz8jA2c/V/Y5SwvvTvOffb5GX8CzQX3D4Go1n4a2E7Q4t6VJXO6qxipa+ft2G/s4WFKr7ZLw/xntjvP8k/JvNZD3HsqNbsjD1cBb6dga2LWDIzy+m6Xaac0HrbhnhwK0G4LshAY2VKNjbkh6IefB7rhL/BsWhh2hngx9FY6qXpp3VzQ7yPmyLwwqM8benEX/E3NdU5KnjozBezJt/GsswoUrzPnlc49yDv+fJ7kpUr+xEy94q4SHigm7XkvCkgwoDJsrw/EUieD2Ey/DfgOD1EF5n5zz1u84E1mTKXJZTko0MBzmejwrGKaMuuNZqPAV9mKdxvrYNdfH2uZV6P2/EXQXefG5JBWJ8SYlTYq92LNaJ5/tH9COt3pHguJzL8N7fkSvlkrq9nj0XslhB35GskXYWxl3NQtVphqRWDK3rjaOT3Qo09OnetVPnBl4fnHpKietWjNabKzErT8QTiEYvQYXUK33xtn4CYgJ+qmX5/EqHgGGOPE9w/1tkWsaGtyhmNbIsRF7Pgn7PAFjOYLg1pYwmriygH4f+5umh++rjYT1zu1lh+lg73BA55ZPZ7Ikj2cO+2Tjlno3ypwS7kcFYPmgSaR3V7E/r1W+LIWfN1L8N0rlPAaIH9iGbmAJUVStRFtEbXsNU6N08Bc+6as6T1O3M75K4YVC+EhXD/KnbZyX6ibH3xZ0EpEGFvo9jRe7ZR0OOz19wGx/28icdW6qAtiBy/U0KFMcpsGliGPx+FWB96zDsXhIBC6kheG1K2ueteoeB16Z4Xaq8UZQQ9idRmDUwEdOfjRYyLbpTy4/BNHRTsVQlxlL+TXXf6FVVrxXfqzP/0wwtwleyhOHrWaPYPGzNycaaXsEY1jQEcUenU3jXdcT/ft1vAnC5dcuL1LJz6pUJsfOmCCP1BmCu41uh3reJZHm9glY12Sb9OSmC0rKi6NqsXhSftJUm2kxhvJf6M+WIcNOriC6I+dlO8ZI5WGfQ1DtVzNwlgf7ZrEdfD29iY4IH4tiJ4xS6KBWn9pnicp+rrP6wE6xtczlKFuWw55IPdDPsJT26m0Rn0z1gPlwLF2Ra6pqCujbR2wjHr3eQ6N8wRHs3LbSLK2IFL0ewoCVZaNBXjs3jCNmyAMyvKCWLHUUa7/7rpp7abrgNObRS4rVJW2on2uaIEtH/3iTgluh/ccVx2NNes7/C90bz95piz809tKeJaMtTG9D7xNEwb6jEwSUhaFhTgCDjGHjmhWjI1dWkeF2YBCXsdrlQAxFPZL9Q4MhNGQQxzpc2jsbKlnH//T4D31Plb8F3U7mtDerzntWzKWaZV/LQJyQP+/8E4vBY0X9+r6bki5s1zldXox3WyAI7e4r26dmRpJ2UmPFOgTPRsdjmpkLCwRgsnxmn8Z281le3x96thxL3xTjx55QCV68qcDRNhrVinCg8FIVfv6PVfstz5wHVLCfutzx3cr+9YxojxHuFCYEN49Axo4fwyLUDbV/RjtpapEpfV7pRo8N/+x1nXhlhc2tL1+jtf4j30rN2FrOZGMRWHZEjykOOoSOkmPYwADGshOZIy9WzBON3aYHPP6y7PlXtE4fDjTBkZIxwf2CSoPc7Fn2/9RRGrfGibWUepG2VKU2yIY17uX22ifoNz31yh2SrEk18+1PRESUMbZWwyumDtyKmyf+egFEhfTXuJW6PIfSCbHAn1Q5SMbbrWrjQGZFXXxLjtcHeWLg2VcG/TSSeKePVv5fFZfjew023CNcbjz8S54F+G6ewtV+UrNWkXAwfIkfCa+CWUzB65s2nCV/nqvcQ+PwSn1vi3O+K1S7GdxJCzmQg+mUq+1XxnA5kfKDS0fm0Te6NDUbvKcjtm+bvSIhcnsdA/i6Pxe/U2+1I/V8rMPWlAgMOyTBWzO/luyOheqdp1zzm1v2+VEvxLvp+daAdYrwe/UQB+5oIFItyH2ojsX5fjPru6u5yTexatxbNfhH/XY+o8MOstu8MdrpXDrY+yEZJd38E7wuB/OtsmudeRRw7cDmOI+p20eO3GaKjdT7r6ZfFguPlaDA8C836SOGXTjAcOZauGZaq7YXPLxwPee3C7eV04B9Xbi8H3dOE/NQQIeFIHPxahgoj27alKcyX9NflSssGMjUn5fo4P+W2Ih+kjeZm9bB6ajrrs20kM7WT42zPTDToTdiw3Q8BB4dTy9XjNO6Tz4LW9YJiRX/XdXCiXg8UiHdU4nZAFD6L/mAuYrOnYzTvU9vTGF6LTeAks8FpEScdu9qFHuxR4pyIKdjDBOyQqjBvVSyWDo3HjpcGal/QXjRVwms+dT4xpjJRUC7oJoS3jIcioZ/w6rI3tW/hT3OH5EuPBXj9V//ku8V+Cwe71+2U9Fq3hHWNT2evH8pxZ3YuzOwEtHzSA+u3LiWPKRVU6JzBNwTUO2NJ/9ZQofZetjxOh068z0KT6FFs+ZQGyFv+htZ+r6Bu1gEY4/CHjmabYp75ffXd8N/7aV1j6PZwg6l63nznxf5s6/ERbIFJBp5+ycKuUYSwGm+8cBxHp1oO1rjPsd4G6rr5+82G0DVSYvMKRzIV73X5NwUm9Y1CjshXHj+WIf5UNFbMfMb4zMvoh2Zw2xYr7ar/gvI6X2D9FzRgFU8eCe7Zx+jc0wF43PkWSe++oZ6fYimw7USNOhifs+H7Ae9Hf6eWGxRYu9iecrcpcFh8v4whUZgl4rPwnTKw4Ag0j2+plvnffbVJFcaQjq9kuteS2HIjkd+aZsLX0Bdja4PFXJFDA3ss0DifrIkBPDsaQGFjiMniu3+56UwF4puXiOdb7xOFi7Yq3P0ehS9D//Kx3X8M8Of+dWfOxwZ5XpRwPtZiQZjwe9wAwUvkR0OmJAgv2/vSmt9SGnswW7pgvi+NXaar3muLC77lapdk4prlN0ey7oYBdq+TCQtnxwtr18XhRUwfoWS2Fx2+4UvjvuZIT3r5qbkQ/8bEV+a4bWAs4XfD76Xj3jL2evFAlqojx8VGcjibSPGxojNcbcbTVGPNOsOJa63/i4MeLQsQovCgenIltmqLvLh+FKpaq3C8SRzqr9WMn3wfhO8v8V2mNlsUqO/tSgVi7jMSsU/DyzJcFN9hRHokBr6KQivpX57Kd6HrdqDfvK8lI+0cZj00k6WKWDDgejasngiYt5JBcnYaRd/TxPN8V5HvIfE57jEeSvRvIqE75xToK+b6hvHRyG0u4vmlMcibG/V/fjukEHwHqW736K27LpxG9GWnFilYm/2ZmDM0Cy98gXmRvrBZNYb63xitoY/PsdTN767KFDH1MA9KGcnfX4H3Ir6eJ97Lg5IYTI9KAH8/LsPnYvn78X44f7+imlzmckfBeoySY3CsHLYlwNd6hDejSui3Rxndt08W8epOivycqu7L/EpZxR4umcce5GRhnXYXtj32KpX8c5e2nfGmx4VtsHvkF7oe9oxGhv3Vd/f/a+s7w6LIuq0FJSnmgFlAQmNAUFSgq/YCUTCApG6yiCImFLoBRaWbBhTEHMY05izGV0THccyoYxhFR8c85jGLio453drl1z5v3/v94k8f6tSps89ZO6y1v9jiguKeM8f2Oa5/dGae+P6mQTxcokGShAcFfz+ktPdD9IDZFPneFC9N9TND/7M2eGpZAxOkO+G3dq7kLvkRFfWkM02pxjLJbus/kvydd5GYu/D79+O6zFWadMe9mlpYNs0atksyxbJ3BeKOSg3C3mpxtoc/pvwl4kS/6ZRwYRIxj4RjwkXO5YqdZSsUxtjw7t1RQufHscK2cdEoH9RdCBrqTs3F9uSUnaoMPW/Kf+e63cm7K6ng6Ve6KWGWM4EtCBN1eJClQ5wiFDPMDQi4Go7R+yLwIX4YenwwxfVDWw9BaLQBWdL53KBjT7yOlPCOTTa66LKx67gBip7Z4DpmY00z52+N37BveG9hR9kA4UZFFPI3hwsHHH0pNEpBlR+GKg29upnMk/MOnKti/Z4TD3U410xBZyQ/cENHPW7GRCNb2p971kXij4IoOa/MY0p05+nOqAEK5jguGVIH7ntDRbsXOrG/SovPT9OQGwKMmtgV13KH0ZSVk+nV9sGo8jlKrpuGoOccM6y9+buYplkoPn+fBnOFWszxvEJB3k9p9ZMQuhPmjvLCf6mhm2kdJ8eKOv1kIZ9VwyW/duQRF5pwVofHko987qMKnq0MmNM8ClecVbLmD4/heGbgAyh6d7dAouEbJfXJEz2uZouBEzSIjteiWTbBtacfFvcvpms7CuitWyccfVMXKaeKXZT7Z7vesWrvktPiG03P3SakewcKty8NwD9legF7ulC38rGUUTpLOUQVbDJPy/k22FDyWK7JTpOwzgGxKVlt1OHbWB0+a8OQLX33205hMJsbIWO5yZ985dggP/P+sebOqzY2gcpnoLDCvECoWx6P+x0OC52bJVLXgBHUq2uR8s0SUf7f/Cx+Dtduc+0F113sf5IsDluUJ7oukrBLNw1a9/aDe7IvTi8dT7mzJhLvqQZfbtPKrEEYb/aNODfGPJR1hnS4W4wVozdXUuCl55SwdSwVv+wC/yaf6NN/3sv8FR7bpNwSzF/hsTxuaX1LMcbwWbg1qpyaJQ2B8sYN+unZQ3LKjKHhW6eIE1TrRD4j/i0wx7O6eifjWbHQ8blQnvVeWPJ8D21dPxRHZtygygk36PO2ATSif6ZoP+P7ObHml7rYVOOgIjBe8jtKPlNMQJG4rWqMuEvy+c0iMlAaSbib1wPXc2bRdpjiJa7f5dpdu0nVULxWh5S29iRc06G3pXQHhqnRtL6EezwisSUvHJyzY34c8+I+LG+sbF4cq+D63TcVDZSDbR2Udl186a8Sd6Xdhn+F6ydvCc/jlL6B9y+Z1OHuN2+GY24Wsq9ctUmPK/U608zrOhS20cMwX4VJHQ04R3GoehKDQF198Du+0t1WnPr9YVt+R34/RcFo4e7uAOHqklgcdlALnZd1psq//CiobLzy22YfWjzi+73JGoC8Z4z4pbj7JDHqp/HiE88MRC/S4u1Hgs9xf1SWTKFq2pnEv/k+tlq1MzNmKW4Flio4PzYpOVEInRcjbJ8chzWVqYLqAGjDrwFk3yJf6TLCm/ic5ngN6yjxeX048YuCz+w+TUcKB7anCEvKYlG5LEKwc+hGjXYSHSrNUdZZ3ovq7xmBYYsv0J6FQ77HNjonwTNsGN7Plda/iQ5Y5I4RrRyR8Kw3Gr7vh4Z2WkydZ8oz5dp5niPXz688IGH/by3omoSb/v6kQ47k/y2xMaD6wgj8LdnUf4/jHALzFjn/MPWNDr/X8KR94ySs6y/hrLexqCHdf+81agTNj5bxeIRLHWye/T2uYTM9TcHYfNk6L2HDtECh7zA1olslCk2n+FDfIW50tnKA0p7a/rjH8s4/oUSbRMWDYAuw1m3LwGRxoKJQHDtfiwa2Gohf/bGspy9e1s+jY/emEPt7Rn9l/MDJ7Tif+1ZZG/HjF4oLhm0S70VJd9+IMbi/NgSfngUiofp2mq0yzTdyfSzzmZmn1eC8DteC2lCetC5FEoYxexCBeRJ+2Xc4EiV5EWg6p4ieWqXS6+MV1O7gQLi5JUrr0gOWnb7R4vuZ8J0xi96veUz0rz1yCneT9mJ3XCJnWb9RjtukdMHqL0/sWS9Y8eYldS+8KMZ1GSGe7KPFhomZ2PObEssTIrC0xc8U2q5Yvut4HN97tT0KnI318zfLE8Upg/PFI/c0GFWgQf0lfpjv4oO6xwqo/XFTvNTNvp5cP/O0wgxPEvXwSnGlrk90+KOa5At+ioRaOudzmsVghajGpMU18J1zUa0a72nmXPB++dylt/D+OAneb6LwaFWocPlUJ7IJ7UQxfZKVaR6utLV+Mpbmfd+bBXW/61a43RyKcZ0NmBhigJjTA5nSvTvbMRulI8eCjkrY/J+x8hjXcaZ4kv9Xmovkk9obUPlOxFiFAY8bj0F6rTEY/5sBW2+NwVTPkbJeM3O2jVxt1uooGKPFs5h0seUTSywt/Zfe382n9t0JWbnf6Ouu6vJZyWcon50bmtu4VvZ54/pxy1lR3aaFcmipoNxS0Zu2Tmus1Hf/IpSevyVYRfX29Wz7xeRc4trvwBGf5RrsbnN0WDSsBbW6INnFPh0O3YuQdZR2J4SjpCxcriXnMVxbzrpGcc41wLpGtT7oRLt9g0W7z1pc1GRgo48vZs4Gyp7OorMe02nuvERs/CdFHss1nC30NcF57ge/ZqPlg0ui85IGOB4wDtOi6+CDeypyFH3h+oc1eNwl/RxivW4exzxlHmc3ZDSybwSLqpBLtHtNBWUHu5CPVWvs9XxKQx0f0f+2d87lsM3TKx0ivF2oZlc96tvr8WuvKIxqYUAXuyjs+6QC5xt4TBOXKkrav9jVWE9U67hGHBRQLM4XMuC1Jh0vmwXA+rGAWQU5lBEz07SO7NM3Yk1H1v2qcUmH0q72FGSrh19DPX75IxI+0r0iLIzEzKumcfaIRjXlmplDOXWxQ/IDFm51oYb99Zjxtw4Nz0q+RkvJX3muQu8lpvwH9nG5xop93q6lOlRf1pS6NNWhR1cd7qX2g+ZFLnw9I+CyoL/JOOYWtx9WTeYXb5ew/6OcluS4WQcb6cxoMTkcBTUNSF4UCTNNBP4bz/PY4TUGYnCzgdir0+FpQQ629WiFG+4OaD3TD61sA7F2tgZRunTT9+ttKesfcoykeWM9jr1U0MQAPTpI75eUpcaZNga8O6nCtwnRMleaOdTMnf4atlvBmtS6kzUQs6afUOqtEpYcicY+twChR29PKvziTqf1o5WVi7qZ8O1HF3zP5e7vEg/vBafETRIe3n/pNS2ZlI0Pi4ajqqc5yof1RYMGZjInn8cyR18x94IL822Ye3Oh6xvfcrtKX5+bNlRrZJWvTVyJsGXAGmHp0Fq+af4bTOyIuWOs+cX8sXOd9PiQ7kizn+nQsrUe+p1q2El+x/DHKmwW1PLvjGOMWhdsR/kD9eJmVZz4TK3F4L+1sCrojuhdgG7HNJp51NS/Zf9D9dlajp2GFurQ50hLspLO+HHWelQ/FAmLWgbMVEfgr6Gm9cKc69Kut8T7Q1/IX5rnzRptqc5JCXtK/lG14kg0bmLAkK1RGNTDNH/EtV3lc97KtV5bJD8g16MR7R6ow8wCHZ5ZhSDuYy4qBobDdW64XDdx8lAt3Gt9VMH1E9qBaheuoQhs3UdY3wCCxikGHR8OF0QXH7qf6UvJj7XK6ktNde8GnbIG60IWjrJGqYSR7Oa1pagWeryvrkdBwyhY2xlQKtmv61RTO1qdYIV3W6vJ+gyXpN/vtXahKMmXzpR86jOvItFasvcMyfZsvaNl/Qcew1oQfEf0eWSLw6tr4OrSAjExe4w4O0+LiCoNljoSqmz84TSzkE6GmepfD5VsfcqQ2pj8rBbOS/v6w6a2VCD5nR0km+/qr4K7NM9UtQr2EqaY2n846t+9Rsz/jD7xjlhvSjxRnWrlpWNFcbL4Kvkb9Z13h1LOD6HQd10w7O4r8ppqbvJ+G5+b/dCuryf5D5oTDvTyvQ7rHPSIvK6S+Ss2FiokS+8YMLCpzIPtGfmk3XhLbdsLdze2Y/7LDNdCoVt1ldDlfiz+uFYsjIRAOQeGk1dnvbKzY1cqdfpeT8vvdHV0N8WVG2YYVfGMOrlPExfX1oqGaA307hrMudId+670xNr+E6nV5zwaWmEp807iFRHOrOW550aVK3+/Yr8EYbFZnJCaFYuClxmCdok3FZCSxqWOV75KNfWL2Xc01icf+ZAD/4ra5DZFhzczdJijD8PQp7lQtQ7GDjvTvEVxfE3YLTbHyV8sUL2LHmH7Xeh5lQ73z+gwbUEkeknnp128Gnl5UTInWD6TpLUxrgnzgUorZ4nrPo8T45pnotEqLRqfJhRu6IVHQ6fSxfj5P3gTrFPCtds7/3on13LX+agXWzQYLc47pUGsRoPkV0r8/UHEyLACCu9ril8uTqmFTr83QljH6vgrSI91+zrSJMluDxfqsWdkNDxcDbg8Ow4HolXy+7BWTL9jAxT2DpMVaycmtqXXVrC7FiHU25YoPI2Khc/zYMHtV29y6OVF9yrHKUtiReKzljXEOQ5tPszDdW6vFOdRv9TBsrahQtuVscJrIQpLP4jC8Cvu5OXoRjNPD1KOq+ZBXIfHc+QeAsbeAQ0/3qDeFRfE93XtxC+SX9y0ZypG92mD9jkqXIzsT6Xj8olj1azxa+U6061oTZlrnSPD292ZVB1lWYlC/cAQIW9GLHbuihfeNhLpTLgPfZg+QYnpPnIdkuyHS+u6VqxQGLWQkwqLxAMT88T5YVqcTtWi40A/xI7qgcqDxfTI3pR3zbkqjp9zvspKwvNnM1xIaafHWUGy+eJonJbsfTBzCuZGyrF5HmNcG14nvo/Kn6eL6wYViiFxWuTYadC8dg9svylgSlAeVVcU03cfXMKCmS7yOXFs/FVi3/xixCpxuNpDPFqYBd8N6Wi1rQPmvO+DV9PGUrfilab9Cv6fxhDj8hfSPL88bkrd1+hwYbYOadVCcay6AR/+icD2UxEydpfnKf2etRaMsf1zFxLERSm54u8GLRY10+LpWaDwjjcOTi8ib4sp/yf+ybEKjn/eWKnHBdcA8r+tw682etR2i8IQBwOefonC7G1x2GFbW+6DwTq6GRuSFF8SLiq4xmDxA7WwvyRRGDY9ET6WSULnJn5kWZeoYluessnYMBmvHlsxGBHtDLLWUNLwL7L2UNGWbCg6nBbXtGmCdo/Gou3KWkDEaPylDMTk2/VM7PbplDdk1OT8ulyHEzb25CCd8VFPdTjG+mf1DFCURiDUzVRPgLEE5yLk73dHB5c2bnSghx73O+hxqUk07CS8vbxIjfj+pvkOo/4u14Q+lr5DgktbijTTI1zyxUvCVegv3X/ZqSq4LFbJ+Ij3yPqfJyqqzXsp2xLbkff7YOEjDRL8j8Wg7EScsHBfN6p65kPzS7OU5me7/NB/YU1bxi7cS4Pxi/2xdNEQO0nMPKzB16lavO7tj5R3AlJrTyGn3EnEPSJYI4zHRk2tjlNxVcR6hIcvZcP89WExKqQe8mtnQ+1sgW/bUtFlTiCWTatp8n77083AuUbmbac8kPB8dTdaXq6D9qUO/Z3U8JJwyOehKjxaZ3pvWt0xR+ruGjj+uxlOSmtRcNaFPknfoIm0Rs33qvCrdI/dkvDnSivVDztizi7nuIwc47uFBeKyyvFihEqDT60zoXgh4uhLP2weOp+yfsmn6XMOy/xsqxvjFKxxwtpwHGOyWN1JWWwXojz/KoHmrHBU1n9oKa6sXiX83CvM91OsrUmehHNIrE3LOaUJDXPxr6MvlW7Q498rOmzvHo1ibwNGtY7DoLhEeY8YsSd/QyPe9do5QczVjRD7bNRgerIW2zYq0agb4JJTTN+uFpjWXYSbybUQ4ztZ48B9HYStjiRIWCnjnISvbVTIk9azU0okHpWq5N8YxzT42d+VY0wcX2qZNEHcUjJcXJGhhS5fgyd6JfbUASYcL6B754upon4beZz6dTv87B/sZtTGmbepRHy3MlYccD8dTwOyEDPKG0MLgtFk8woq3zWBuJaOx3Ft3ekh71zcquogS1MNSqt8cV76JLGnqIFljhbJJ4GbwX7QPyymJZ75lN7KAsrGZvB2nNlWde++4+ELBhfmvpj9ESIs+BotXG4ciwHfgoWxTX0oP9iLRltkKzsHepvUwXO9DZ+FXG+zpEoQXgNC3Q9RKK/qK+g+utOakZ1ob9MU5dhxCmJfYXv2cbrQOBi6Px6Q7tlI8dbzo2KxQypyJ/mLu0Ju0YOqHfQkNIIyHrfHrbd/0KC/XxPzavi+5Odc9FrpfLrlVBfmjGYpYoTYj0qh4YdoWK1NFnrZeFKPtyKNfpOmpNqdiHXFOI/dSa9QsK6Ykat4wCpRmGHZV3A7EoOFh3VC4UtPqqwZSemrs5Slp9qZfHdjLS3X8/WLlWzHphmdkfziFf/RIf94BOLNDVi8NRT3t4bJ+RQew/zg/nb9XGuGNwHXNe++WSR+mVworhqvQZ+kLLw454+o33ogYf9KGnzedJ8ZNSdZZ32QdQ7UQ2zoQi3Jf2iXA/dDgdi4JxcjbgMee037qPA4HsP5Pz8LCevUb0gjJJsd/E6H1YURsH6fi+jiCLzNC/lxr3CMyMidZv2eVh3TxD7ueWJIbw28LLRopfCDzzoBThZFtDI1nxhHMk974dhubowj19oY3BgzVQsaKWBHmHA5OBpjLkNo5OlBCyZ1pmt9Ryr3unUh56/Wst7Lzp82KG7Vj3ZkzRmuH6x2KlH4uX+cEDIgBnsvhAvrnLzowW0v+vOAVqm/KxBrBwxLHym/352XufLfny8OR8xIA0ZHGaA+G4Ldgw34M3Ucto8dh+Qz0rfoPA4Hby0TOaa4otwWMS/TZf+d804uUR+EiLDHgm7XdnJfmII3Jy9Tu+LL1HxFNI0cOUQcseG1yHnmdsHHRMN4Xxdjnvnw175Cden9hA97adpP08l6qEgl3zpT+uRe4tZbWpG50jw3XhvjmnDN20rvweKVX7NFZVEmpkzU4PMIguUXH+QuK6AWlxb+0JdiHTTWP2PtM/b9wxfpRf82A8T9G7W4W1eD+1e8ET9L8v+WGCi9xVTTOjkJoxm5Ewem52J4m+GUJ+0R2z16lPZNgCCt1cZPg1Cr40i595iMW5fZgXuP+WwqI+4/1nrdavFEYw+xnj4TNx3S0OF8B0ze1hdHZ4+k3a8Xmjxv3ygbWa+W46HfnPRoud2RLkh+VfR5HSxvRmBsIwPS7oTjyD5TfhXXW3APFcaRf/rqsfWaCzkF6VAWq8f0XmqMkXB54qoYzBwdDu6FwGc290boMy3fgc9sPq97vmsnGJYFCKuD1DiyK0wIiutCq5Y7UXe3Acq5tR1N5snxECPv7HgTPc5Xtqaj6yV/TJrryh0ReF1Hut+1KmyS7nfmDRl7j3Gs3areI9dS6ZxYfFEUVvwRJjx7IfnBW+KE6euUdHliJ5pzaZgyv0M7Wn7PWuZJqG8vUDh7xMvnC/Og00ktLHucJtT/Kw7T1owVFiUEUUCgQBvDCpSKClP9s6T1dXF6oI1st+vr69H6okBBFnp87KzH8bbRmOso7WnbKIyvFYs5U7/HMtIP1sbDa9HORmxwulWhmFOYKlZEanDtnhYHGwk4bdMDiofTyPvvfJPnGTEr58RnHcnBGrUFdQvWY+dK6R7rG4q0K7mIORmAyxkReNz9H3ks35eMexjzpPSzwoOLceKDxHzxYHA69p/V4HJ7P3h5emN5k0k0JVpDrGXK+IXzfjkBR9sa8UvZ4xdC12q3hNqlv1FlWTLsx56j+D8uUfLb/nTbLM/kfmettaK1NWW9tcFfJb/Iypl8u+pha67H50AVsptJ961NJP48GCXrs7EOHevPsU5bSeMnslbbrJPhQofWEULs/mhU2auFmT/5UvlZT7oePlr5cE0HeU48V54jazyzhivXL+1LdFKuHdRJGZ8bRqm7OirbtjITs9d9FJKmh/s+mPjZJN7DvXOYx8L9en7P1SPklTPZhehxbZIexftV+NTcgP6/RUH31RR/Nlxu+4OD2z5Uj8vJHUknYYmhPnr8qlJjs4sBdSVc2e+zWrZvo60/+imhnbHO/3LSVnH/jcniibsZ8Nk/Fh59A+D3JQT+e36j/Q1+ov/9vOlVZvIz9a90mLqrKy2VsFKb55Lv8TQS3yS8e3e7CnVhWl/Heq/sw3F+s18jPdbObk3X9ugwRcKGuwaEI1iyI0c/NdIeRsJY18yau3xXG5938mmGuP1MoWj1qwYnHbT4px1h1lYRH9KKpDt80v+ZJ6+JXUV12ITrUZjhRiet9Ggg3bmJLyNhKdmD/UPpecdMzxfmEPH9xPdt4tEc+K5rQLckvKvqpEdHFxWc3uViZ0goPD/1k+swZX/zjLSXdRcdWJuB68u7KQrE+Vemis+DMtDaWvL7F/sjdqQfqg5Npfy+s4jzJFw7Ws15Iak6bBK5dpTrRu9On0UTxycJNo3eiYPzsynm/hYxLiuYVm+7Ly7pWmGyr385YCnrdrGG11Tpbm6sdqLNp3VYfFP6Jh6RaCrhyHPLVejkYBp3M9ascS+qZOm3GVZdSZWoh99bHa5uj8afbQ2yXmmchL2YBxSz/AOV9Frsynwg7mnDOCZmeR8hNaCDoK6twoas7kKvBS3J8YUrFe9UK3s7Of/gGxo5xsw3Zg3XjjnTRNdNg8RmiZmY56ZFm7a+SD8SgEMjiyh13kLiteM15bWMCOqrMNa4pqWPELaUqIUUxzhcsB8o3Hf3od1tAuhJXYMyMt803sM5XM518lmcJ/nsK886U9IMHZze63C/JBwnpHVRn4xCO0vTdRk3t9aPuubsZMl2tvagYS1z4VFTj67dB6BzgAGpuVGo/9m0rpnjkPz9782ppF15ko9pUZ/GiTokSb7xi+rh2Pk6F1ujwzFndTCu3P0epzVqevA45oG99M4TD3pJo3plYMxiLewPEO6q/VBj3xT6s+ksua8X2y7bLPf1Wmcf157PiaFrBwtxxaOEIamxSJ04SZhey4fmdQ+ixsXjlX0qehD3AePeXKwpxuOMPbqu3E0TJg+eKBQMjYfzbn+h4pFIzR92I/vtk5RT56plfXTZ37xrgcbPE5yNvfVq264V1QmTxOTaWVhrmy7tPX+kTe8HW/VYevN5GTE3jTlrzFUzjzwn9z/acbAhHrh1Fl4eGSu43IhGv38ThHuJQZTl3plqe6YpzUe5E3O1+Xm1qjcAc7Vvrq8N5msvChsjPuswVlwhaBG5SYvF3Qj/1CC8tp5CIRrTPipGnWB+/r/Smbl7koJypDO+qrFetnf7NqzrHotFw03zHcZemIwnev48Hn8WmdGzejm4MVeHL4tDkbEuF3lbeqF8oTe4v5O8LpJNGG2B8fyimCzx7vJk0aquFiWr0lDZ1RfPpon4mplOU56a1glwfy3boDrgXhJ7d+vwczUHuvtBBzvuR+utlvvnHD8aiRtvIuTadd6PXJO+QdPSdX/aX+1qf/xIsV7zheux/sLDMXGwGTRX2G/eg6KOD6FDF/KUt717mjyPcRnrnXKtyYAKHdJqe5FF21wsPS7hgtMDEe5hwJszaljXi5J16HiMcc/w/mE+WJPeWeKsOvPE6ksy0KyJFmvNg1D5t4iyL0W0cIdpvnh2Sl08VFiBMc3RLnqEF7elCRIeWSCd+b/Pj8Ipyf6Ol0cibXOk3HeHOQh+HTa4cd+deOdhCtbl/yl2gBBWMlkwK41HnzvJwj8v+tGHNb6kfVaovHc53OR5zEXP6GWJDv+pi7199XDb6UDB0j04r4YeM1qq8VdDAzLaRyL2RhQc2n7H1ztqNkS1glxXY++54sMFoptlpnj1egZW98jEyl3SnQJ/XJ+8gHxOziHmHnCdBe9nu73rXO+vslE4jvlCnlvChbVpvYSZv0Zh/eg+QlIjD2rTpys5pAxVLg1oT/z9ZJ/jt07g78dYib+fe5vT4us2eeKwGxkILcqCKhhYki+dEUkb6dKXefSg8nvfltEWTVE6JlxhrPNY+XaOqG+TLV7Ny8DbFxmIPk04aAhEk9nzqG7ibOJ+u6yHU7blUzvutzv9m58zx6b72I8THGKmCBs+JeDBqJHCk92BtPtkLwpInqaslRtnsp7MtWHeDdvtzW86bG3lTd3y9YjN0CN9RALIx4ADn2Pg5RYta6TxGNboul3VzMlYk9Jn/kRx791Zok8jDTojE3a7esEjyB//bFlAL1bkEY/jdzvQ0lbB44zv+MkdQgD3L6oTg8mbxgh0MpDQqBPlRKYrB/u5yd+Bn3fusC34O1wIswR/B82jArF07hgx2EmDKU7SWdGYkGPvjxYeRbR2fN7/2S+sXTCnzBplG3SwuONGy9vocCtZB9vofkh5mosn9/rjlipK1gjmMdxvmbWCjbZU7vST2PJ2nnjEYizophbzrvvh4PNAxHpKOPl5qazpwON4fqzpYOQ4unsViTGGbPFUoBZPRmgRMItgntcD44qm0pIDk3/wV/guYltnjM375Zv7InG9oY94728tMvqPgjLdAztTguBcHEO386YS33lRlz4R18v0faRUHDu11pHzccuPJQlH9gpCgHkM1hwNEvwat6P1JV7U4pcRyquFnYnjz/wsY38u4zPblE4Uti5pLhzaHoYtF8OFiZ1rksNVovb6AOVNzw50/HI1nC54Rcz/yyp772qZ6aLofVjCClYQll4NFiw6qBFworugoQ50v7099Tsdr6zX1jQewn3BjHdugYQjRU8H2i3hkdB/JBxpiMRL6Rz0KYrE1BjTe/rK/tay38k+6NPf9ah9M5HWRObi8UQ9ftuaBPN4A5atjsOMpYPlHA7P9c7OI64rPf9V8Fx5nk1aDBGmGyKE6qGxGBzYV2iU15maDJMwxY5xyt82EXHcjHuX/Xf/W9ZAmNWrTEhwTRKCDg1Gz4MbhS4e0ZQzZCa1T9msDJllakf8XK7X4dod21U6mO1oRp9KdDih0sFveSj2f8qVbDUUNgbTOLSxN4KMlXfpoP/akrr9ocNK7iN9ORLaWgZo9kSivH+4/P+Nz+J35PflfJVrSZL43r1AnHMpHQ/9tWh4xw9HC3zQe9pkch2kJ+5ZzLrcZTevOh8cX+B8fVOC4uIvNjA3qISWJwYJB+vHY0RBrlDtegitW+ZH5v0nKsuCRTL3rIXx183A8dZZ4d+1K7j+cN3PI4SsbclCoH8sFl9WC0N7CfR0ubTP7PTKhld7krGfxqPu5uDelsa48GvPLHFnA4MYckqDlI8avPAA2mwTkXuuiMpLJlFG1Xd733LLEolt1jsY+6faLMgTrVPmiJmOWtyOyUTkzh6oXOGH4pA51HjvVFkDjnNiHN9jrZnrBye7Pa5dF17b+wveq7KF3LwEbE7OFe5vVVFgWAD9Z9wUpXVgD+IaLn4ec8rfr7J24xpcrh0gn9nioUcG0aleBhSVGbiq84N1Zi/kD5hHFW1m/H/56Mxjz1DpMTm0PTnV02P8Sx0OVKmQL+Hrc5bRaGcdDa9O33MXRq4+57n3utnigFeeeP6JTtzimIknLbVQ7Ab2DPDDxVlF9C1pIbFeQu7F+2TsScT9iVgvof41LfYGF4tFhyyx3/w6jcjIo7AFPlC9+0rTHtaU58a1xryf+f241pjfcUPCeCF41SBhW90EfHk1UBidSnTsRW8yf16krLbMlEfLc2Q9A57nA2lPbghwo/+IekSP0sPbIhph9gY4r4vGkqMqOeb2ZMsd+h+BUxFIeJxsfHVUVG3XPt0homKiSA0hAoKAc86+CBFMhJmhxRYxYAZQRGcYaUGwW6zH7sbuzsfu7g5MxPide3x51zff93Mtlv+wuWvHde04rmP6QkdnPNbbDMTcq0Pxc5USeRlKVB/2h+d7J0Tp9IT+wl7AKDnsH2Rpfrf+Z3aUIdaMNobtIiMYGaiwKtqRhn1VYlMTFXqVyzCniRo9pkiRsFECy4KmGhnf5mZoYXHW7etgfRSOsYFV+RS+xqSEz96YCXWsHPMHhmLqxXA0rsmn3bbTKDjDWCPXtcAIVgd8XJcc/0VbLCzRoFU+n7tzFD/gfSZ+mivA9SDErgqGd1oJxf8pp5G9fxPJjJB1qdL1+KlRLi77M13v+zTCcYNITu09hmtyMB78Yyl3xCCYWvl1oNsTs8WVU4nsdtnA5pUl7m7Qc8vuHmF/81uam/PPz/QxIYc74xPG9ahJwIGL/bjfDb0pxaULHZ2lEg+OB33YWkNsn8YP9bC9ONnFdqEF7M7r44B8BC+ZXMLnRMhx5p4CtttDEdmKg8i6gtLn5pPHd2v0GWCLR/umu1h82uXWqlbkdjjFDFzUUK7k1CCuxcwEdGowjnO+0Y16uASQ5MRYcdWtIIoMMESDozq4PdrR7WOrKyJVShuX5ndf08aKLtwsa2+uJkGGwZUcNz+qNT3Z5kHHKVY876kLFVw1QPtqG3xfYuL2u/cOUa92DV2UpwyQfC2Wa5mXwLVvnAS9jLHcysud6cn9CEpPLhTf6RlE//Pdc2/rok+hDq7P+EX+z5UoaetAb88rMfiMEt+KJbjeUI1FpjEoeS1B73b60L/bCnMrJG63D5S6VffhRWOMjBAR1otzaNSf27krCUH3yrgvNjJ6nNiFltiUiNs37UDGb7/RDRsjyPPXiNK23HRsbblG5F2qhxBrcCMqunOtO8Wi1elo7qq6I13t5kWvRAPFKQtctfYZv7CW3s/Vwa/PJti0TYmRjVuRn7kKP4S9TnSToMpcjY7DopG5X6Kl10w3x7i9p6hZ5ii9p8SrNy1IZKaCTpES+5xjMNZUDb/50TAZLsHkkeYIsGmADiEj275Zn+tkv1ztlDvbDM8/xnKu/qncudAkfBkyijsU3IOu+wWTW/Mi8eDOPJkssMO1N0ZI3ylyPVZX4Sqe2Fzkt9gMQ1YVcd2NhnLfvJLw80U8h4MdaWtuGC09USjueqw3iYMt4RHRSNinjs62fA/RomSRaOdufRzuIue+Lo/m3HYnYXaZiqvxAu20i6KQy0XiwIfBWvcyfIAhIg8ZodsQS3jbqbDjkCc9kagw8rcSFuWxqHZWY0+5FLOOxmP6AguNzJbGTSF7MEv0XGSMhY9NUPVkLu9kUcAHLFGg4UYFtm0NxquazuijO5GuTi0n9vt9Cw2R6r3RlcltH5jvymR3LsjnTsxK4B7PiUdquIQb8IUnlEXS2ZFZ4sBBneiRSkezXvgbYxTe0xPduGaKOUY6GHF5LJ/WQcV3qs3Avj9ybJ0IzGkOrJ9YTIsyxpPxpd+aM9qnGWjuZt9xc1Rm/qYmSbn8s7kl/ORCOU4vkWNdMuHTIQ4/W1bS9wGlNODtQNxzukabffoisKER7ny/yw+xvc+fmSRHgWE2H5H5mWRDntF0h1TyPtUBEa9raKuvHgbgA617b4Ig+RLR6aW9naJkq0SNvhgiaDHPmSbEcrHeCTgzpR/3wYpo0dMASj6bI551xJfmDNZBjIsVbi067tpg4CfR2ilvXd1nv6MbdyO5Nc4B3I7tsYL/k3L8G3eK6udLR2OGiD8Wu2t8nu9sQ3Q/HOqWubKf6JHxsFYHb9nicImcGx4uvPeMJHQZLeF0lxAdCuCoKrtYvGhbb7ou08XBcE+0xnCXXnbdXQ2Mw11e/dRBTetIrvlyCTcwKQmGuf9wtZW9aW2DWErJLxI/vupNYRNMNe9g2F0P8V1uuS6a+5oKlupjf+Uo/uriZL57kgIBczKQszYQbp952LzNpQPvS4np1NZlejDKchENv9RGxN6i/yRTfFkxnLP7lMJNVyag74kY7sz2IIo4GELF5mPFt/p1oimDreEh1oVh+yzRFou5rpY3fJ3fvP9Nn5sO4i7odOUcDsfhRWQPbpF5Bxof6UvXskaKZ38J1NLrsHB9uH20AtOZuzVKvA5wpqutVBgg6PbvK7E43kyNub1iceahBCsVVhqZFzss4f75hWj1O11NjCnqUcYbC2dMNMtE4TQF5rUl/CgPw3nbcvrcuZLY79XLbK3Z6DzhhLFbQrAe1jpEcYsPdOPqJsTj0PR+3NttHeiTXSD1fiwXu3fwo5cBT4gzraO5JV9FOjM+uBQaD3Me3N0Yfd+5csebgnsRKMPe537c8t0eFNyzFb2dHi1O82hFdRUmmn2y/Tqes3RdfMgQzyfcosmmY/n1Lik8Nz0DvzwycadREBY9IyQeqKR8yxFa98J8RuVDS/RN0kGScBedGniRxTUlqqBC9W8pQl3UGL4zHnebx2LgwB8aWb/qM/Ts+nWXtqN+UWQ7S5z9FMn7lYzkZRI5oqxGIOkfMcyCO2BdjYSWzh5PDa8OR8OBH6iJfLBmzZ7Gg9AhPhWGbip0qFbi45KOCMtzxjdZFD63kiJ6vwIzirPxv9+v3t6/CLHkYGYrOn9BiXXGKtyvlSLCQo0hCRIs2dYbOXvMNTLnP7ljddwat/02DWH74y71zq7i3ycP4wO6yvHKfBQOunOYVdYVeXXLaQNXQCzWng73QON3yc4s5l6r6uPKYrBk8zhO7FjE3ZjVF6a667iD6/Io7VYKKefNEe9/GkJSbxdkfjSAw50oUUdpsiil9QqHZLU1+sUs4XKSR3G+F1LQdtwg7mW/MAqZPICmlc0QK8r6Uq9Fg7H6yd878ZSpNf9XZQzB4zA1nnVVY/fucIzoosasmBy8cc+B7Qk1jMJy0HynMfQu2+FIh0mOd5u9cRu9d4W7ezcTKMMGcavu9uO8nPpgzeAJ3PqgXnTUNZYuDagQDw0NJuY32Rr9vR8R85/19hA7eQg/bZ+Kv3pKjieDFLiXE4zTLzvilFs2dfcuovmzf1KtWh+Rud9dHo7oI+o5eZbr/EFW6N4hkmskSudcjiTgcLWMO3snhNw/d6CHIqV4Yy1HPUvf0ciXdXS21MOV2bqRcyfXJrcMYeHdkVu/sSfXWxILQ98w7mSRN1WccKX1ZweKt79wpzsWBn9jbdUlcmrS1G3BTCu8tBTu0y2OH1ZYwB+9qoDaJx0L3gTDWhmAt6eGUe2picTOU3+2WwvnOF8PLBK5hfwmtX8wJ7/ryHU+Eo+PC9y4386NaHhkayr+1kU8uqM2fnEbbafRG6ZD4ypVeHmzC6XLVLjqnAe9GX3gE65GeEB/tImK19JPc/2G2GJmi5Gnf1L7WiXCVrWi7JtKnHVWITYvGqsE/Xw6SAKnHRK0cvmjWXPWdAPE7bFxfdPKBs9cjbBlQzb/ae8EvkO4At0VmSh9GYYaI8Lg2Cm072Epsb+tibfCOkWuPm7zGtmhy6KG8H+ayjc1U/GbHysQIcqCKhm4GybG7gsz6PfHIrJPcMSXMFP4DLjt3Gn3VDd+rYNoUoUpSququH/GjeBGHUnB1RX9uX3BoVSZnUI9ImeInfz7a91LyBMBL3e0wrF0XfCWKrgs8aLZb5VolqRChDQOlq5qWP+IQ0xz2f/3XhwcrTFcuAuL0860lPmZESro+sdiR3M1Et1iUUWxWnKnQnWQ294ETH+6HFViR44DTTihxBITFd56SDHcVo1RoVKMmhuj+dv1a81qX+Nib2KKskGWiLyWz6+4MZzXTc/E9oBMTPDhUHU0GC52lbS75WSt8908ao3rRxzwVSzgnmYqFKX4041YFcRPVJiangJnXzWGzkhA/nmp1j5PXNdBQn9r5EbpY84DJfxWO9LKR0okdFWhaqMUHnZqnOBiMaRWG0cW24fCM98Ilq0CYf1vHipvFNKYKXm49lCJ8Rf7oel4NQpWDESa8wj8SjPC7Y3miB+4ys3YdZIbsyV7C2scz0vmTlbFc7vnJaDH9CGceA5oYSBPrz+OFW94GUQ1mwagavwgrXXd7g1BbKAaucJ5jlkDOm3UyAgdDaNzo+B5UI0nHUZr/f6zHXpoam6KFiozjHunBK1woBfCOw4QON2sf6TYK7xDpZUUtzjte9mo8Pnv+ZqPyUOv0rEUODMPWULM/TW9PxrkqHHbuR92XElDs60WGLG/ISzyq0Rt7uwSPbS2bMX44/t1IznRGRmn3J6EurcqblVtGHEuUZTwp1icIBdTwk89zVpXe5hjlo+ecxelDSImG8Lev5h/vnUi32SpHEnTM+GW1Bnmw0PwKWcqJeoXafBLm4fm+J5nK5J3mqvBIWtvGMHBsy/n2yuZ0zNOxOUhady7hsF07yHR4cA8sdFvfy19eV1ihAkmemD8r+y+ErUfW1LiQiViRymh6x6FkwIPOPggBttWxGDvInO88fhMkzKuu5RV9/dwq2rm8eKKDaoWduWmWI/knCgOSx8HccPkvnSk1oP0qoeKJ3h11Frvh2UdHTliCnbmXQJf2bmpBVUKurLBUIVCUxlMhfWCGkrgM6y31juUfGyCHsfsNfFp+VIVDLK60XJrFRbvU2HsyyTY91DD5rWAbyWJGs5Wz+HyTj9vazTTFH7v9RHrPZrPnFjA362SI2aiAh2bh2BIOOHRmjLaOLWQGGdkcoXLzMA4o+tNAzDeuMlnMn9yZg5/LioTLxsqED+DEFMYjrsrSuiiajI1WfXXzzNdLlm61fVhkT7GtfhDOxYV8ukdU3m7Sjm6CTjrnbMYO9JDsK5JGQ1fl691L/V7tPtcS2dEKrQ85kj22wV891OJu69ikCjYn1lALNpnaetny0ILXN7wh3Is39ELPxW+n2lND0qVaHBMicPDeyOvgRryGikG20s1XIHJJDobQJa41PmfZGPIvptiF5/Dt5hcxNd9l2PYHDn6bg2B9XIOr3oV0tdDxVS6461GrpmdAaQhM50afDRBn3QD3B4xgq96Np5PlWTgvY0CneKC0U3MwTOphMzzc7TO12KDAQxvGMPbTQejDws8urUjpV5VYsYPJTaNlmKotRpRAke9fiEaTP/rbeH08eeOTK8Hr/pJ3l1zuHNB3bh9uxLR+2gaVzafo7glERT2NF+8XgFi9sfWGjvXADBaK3o61AibnllBd8R4/tG2Qj72WCYmNVPgzuIQbB4ZjNudSsj9xjT6cdgKe9wscLLVWY3Nlnw/J2I5H+c/I7mYiETOuHECzPencmM2cfSvvBMd/zNaPKB3mNb52P66x1ti4g9zPLmoxNLNbrQpTIV9oSqBq8bhl+Cf8sfIsGGcDE2nllCqXEo6zrPJ/UBfKHYkoH11KK5/fU8L7BQoNimm9wbXabtDM6gez6DlP5zgOscBzG40MeWgORR9ZS7exV/o8dS3tLomn3c0iuGvXM7AZy8F/nh1hP7+YNxoW0pbd4/V2merLGPsOayHKZ308Ky5CsMvO1O3jwL+vKGE6JMEJ4Q4lvFHikk7tOMf05l6vnltpxIrbrnSt7NKtBJ8hkOpBA+t1Dj6TIrCzBjN7x7VscJlZaCI6Rl/9pCI6VqTe3Fck7WJnPmDBFTapnOJgk96sTGCHpmoxKcn+dDvCca4tPADLX/rL1qQmeky6OEt1w9ev0liEsPZNAnnxtrH4v0ff257z7Y0tasnKUYPEIe8DqDn1SlI7jqPJq6Ih5EQL8Vfd/MPPZfz4b4ZUIti+IqHx8gk/SQlBnrQ1ZmOuNviPj13+Kh1L0mvLHFxyw+642uBzULM69LZmQ7yQmw/roTJTQluCbzKqKUMjxK18dLXDEONvi21Ncbnz0J879GWHGxViP6gRKM3EtxuJPilDRLoTtOOmz8WGmPKCgP8EunicAMVggPbktVtJQwFe385QIqdglxkuBQbnkoxQ9cao4Yaazh//b+uLyzgPSeL+94rhdv3byIa3e/HnZnkT9Nm9qAXVCA+0oGox6O/ODlt9WuyN68RfVsvcCMdSziMSOPXz8jn+x5UoHxiBn7MCIbRMjGyWoylmM/lFKX/Nz8xpP9h8opwc2O5LdfhNrBLBd9ihoKP8cyAg6Cna18SbGa0Q+n8GHrbMOv/y1Oz5TrYslGJyho3Kr0lxBcrFbo1kuGtjRrtsmUYFhGjdS9MB/LfmOPsgO9k9EcJ8xIH6rpC4HGCb1v2Q4IiIU6H3ZdhXCvt+2R31KZLLZndMUJvPRU6bnSlk2lKLBJ42Z8RvYTYrkbrXBmSdWV40VT/r9xMY3Sc9E409I4x7p0zxHp7Je/tP55PfifHmuEK6PkE42EG0PfsBMqaWKx1vi3nbcHe4NA/BggSzpSU1o7WCTFsrmAP4cZSdBPsKNdRBu67cNY6B43MyFfGYFg+tJ3AHRpZ4ez5efyohpN4z9bZsHuiwNizoXiWH4kppytoauUKrfW65ehj/0cj9P+hi9dPlBhw0IU8nypxQ8B4vltl6NZSje0kg0ud9r30SjDByQdWCJxng1PuKtT+aE8JChWME1XQ35SIu25qxE6TYW37eGSGG2lkfl14QSUNH4oGjzfDxwZ2MNvajw8Mm8wH7lXg5LoMrAkJh3hVELrljqMvleWaHCKTY/nEVcusHT+v/UjrMxpgm8kwPt5Zxbv6ZuKrLB2HVYBulBiPdo0g06mVWud7ONACFw1FKJnjiH4CF656HU+8dR7aG+Rhss0AtJWqgYHJoJpkDY5kMtdzGsHqyFB3y7O/icVcm0wlv7Y8jR++VgFZewWMTohRmg3s71tC2TPKtdarUFpi8HQTLLrzkmY2ViHyeEsa3E+Jri8F7JsaDQtzNXoKGLnmUTQYP6nnKolly0U6BXmuyk0W+Dy/gOsWnsHFPE/CgsbjuSPnJfTkjYyMrpWIg2+JtdZT3DPUvKHBH2MMbKrCY6knXXMTbEF4w+PzZNjjKPCq/TLYjo+DdcFfHJKua/k3B3rlGzH5NVVlfGFWFn/lvgKqYXK0y+KxMyEM5uIC4n9O1OZ/Al9kevZhvj42CzYwu6E9lQo8R3xXiVSpFFsFHvfiQAzqaqO19IXl346dtsC4NyaIqVMipocT+TupkAEVHoyJBd9Uja06UqTukeLq24aIDGmOtcsKPcSzJ3owXOhzKBAV2304+4szue4vB2BzeAU3VC+TlCN5arCqUtxiSwKNEbiQqKeh5mwsNuyZc1Xjm/ZLwrkbXzpzRQvjoOJ6c6tdfYkf5kvjBg0Xj9zfTut8j6tMYThVD5tWGyND8JmmZR70QuBVtgK2/z00BlcFPxEkxNviYTL8nG2EADTG0Y7WbfeMmuSwTXK3TdMO+pDci+Yu3JNwthHJ0B1UzE1qGk1RNd1JmTtBbCLvSN+2G+CpWgeV76pEH1btEM3Y4+HMiXVQ5SXhovku3KWaOBwr6s7RuPZ0wLYj7TqZLlaX+hLTYbZHps+xf7qJRp3U1+SJL/ao5m1mjuZHn8zC07lZMO1GOL83Cl3XzaNn3lUU0s5OIxd33kpzN4yzML4y4cFkftWzHP6dfhb87ymwUsCfIw6E41F4BRmfn0EMgzO5Nb1bYXmbRI+dTywh+m2LvDHz+dxB03nPUAXSbimweHhXuD8Lh7FTBT21nqB1n6dHO+Ph7vaw/NMS8VIVjvdXkP0XFVr75WHFxIHo3U8Ni4AB2B7bB4sOW6CJy0d6F27hEv8hw7Xfvnmu41fq4WlUEneoTyRneVuKL3f9uUk5jhTk6E3LhySK9RK86JGxmWatHUtqicmwWtX9LraYHz2OX3V8Jj9Vmon3gq+YeqwLqmIJ1tsraMTuaXQm8iWfmjEM1S+N8OVgrYts+x+K3PqQ79PEjM8z0uVnNH1AbuJUHB74hpZ+f0fL7/elzS/m8GOm/fVL08X6KOszx91VxwUFWS74Up3N38yez/t2U2DSVgW2e0VimTFhlKqMLn3V9vPxly3wYLM5dn+ywOgrSkwY7U17HFV4zQk/E+PRsYUadwwk2NpDhr86LcT2sr/5+Y5+RmC6vqoujx/6KpOvfCLHZ0sFDnjxKP0NzB1aQt2Ti4nFLrbGkRe9XZhc9eC1Liy2GNqlcBuvZnCW2xJwxX0o10LUk+6086fj28aJ4692oD/Gf/MFDj31cdFspqjj52dkt9YAg/yL+AbbBvCnbiiwqjADDV8FofuiEMyck0O+S7T9RNhSM80Z2fm2C7HEf5mI5KRCHwEDDT4QC0lrgUv3iEPwHgl6/fsXf5YH68J1YQ/XYZUCb0w1xo+f4/mi2Sp+zEPhbHfleLwacPwCbGtaTHPaV5CHbzpMoCP4vAF4bWQA9x7H+LSVn/gZZQrYXsjkxwxugE6T39NieSGJpxCcYr/SsMnGUOQNx3jndJx9lIfc/nco+WMtLYvXo9qjo3C79zG+yeN2kKTkIORMU2ycq0BmVQjM7Rsit+8wWOxP1ey1p4kxGiQYY2XPe/zup2Nww/IK/32xPUovjhH0uQFiAjNwoXl3LNVvpOUHDVfro4twthuPzFF9T4mrS5xol5cKpQ1V+CCT4azgBycFy7AvSIbU3L/3cragho7lNnSqz6Us0MvmV+eM5x0OKRDdMAOn7IJxZy+PjJnZdHx5OT3rYYjxl15RimmK6F+HVJeH2464nqo2xD3BL60wjuZOronF7H0+nPUbEe3OdaP2ZkPEce+16wHMDpf31QGzrbwcJdy/N6Khv5SoOKjE9aUx+FSXh22pvTDwYAwMa/7uk+lp125VzgwXVj/SQXVMEX/8xADeO1LQlwA5QkM6IVbggCMb5tOhN6XUou0dXmfQFX7g7SLnC+NEbrH2KaK9h/XpawDEV3YPFG++mEtfV3cSPx5nz/vKTPnR5fJOn1815f/nPtfeMsHP/iZw/m2CQCGebOzjTsOE+wwWYq97nAxfBX6U8FCKM5Vxmnuvf4PAoA0idj73cBMUpKr4Qx5qfvEzBcZdkaPYIRhPzgKpLYvJu3+FphbOfEtMRDcRq4XX+5isyBAu0TqVe7kpAb06hHELfTvRjrnuJLIcIR7RX0ws/6HBkNtNBRJ53e3Q/D8UcP8uGTcr4Ge068e/25KO1jFyXDgSgEGzgtFrWD51aZ5O95s308htH9MYFXGlbq1TaqhL2k8qab2A/3A2lX/dSIGzneX4GiRGekJXlMXnk9XiEq33u3NLX/Me7G2CnikR/0REDOs+FLDk3jZx2CXYX2kTKRbYaPMxy60G8GvfAHeX/qLd15RYnNaaFp9WQkfAFH3fxeCCwKdnHZHin04SSEIMccncXOOTVpT3EZ1/Ml/Uu9wI8nVSbq99AmfUIx616/txTqogyh0lpj2hCvGncO28DcMiDJekDzNFl/YqyCUBVGKiwp0xKjjbx2N+OzXEBQm4vy0WXdT6/30/c8cNotINZgipMYOkrZIvGFjGX/fMRI+zCuwdH4ZhG4DmqRPJb/4kOtv3r372W2GNMZcDXAa/0kfCNmOcelvBV24cw094qsD5BAVelRF+bA/Gy0MT6IVPBTFczeRYzrw+V86wz5ujqfzxa335Q2/liImQ491EHg5JQVjtN5i2riymHxFGAi7Twdlu55xj7qwXsR6DwoJP9PGijLsxW8zFVMfiSmkkV1PiSoEOPjQldoi4LsFHY2/1tsdiIIuHBWGNECtK4r0HlPKXW2ZiZ6kczitDsXRUILIDCqjZmEpNvwaTaxt/i1i/hq/AdZh+/vtIxheGlvDyLQos3J6O/B8hSGobgJ8pcqpKKKd14ab/jZtMt5mes1zKp7pMXjp+ND9JIuhZpRxnGhOeRvOY1XQ8lW4s1Xo/tibz12wPzw2UCPlpQ2tWKtFpjxI1v6Jx6EsepvfvhThFTy09Y36F2R7bQ49vSoz+5kv7vFWY/kmJ78mx8HRQw3hVLJ4PjAWr0bO6PavXW12wbXsm9I+rZ4Alml6I4v4pzeDy3JJwxU/NvXjTm4r2gsZvKhSXzNSuW9TfCcMFt3UF/LHIn1oKfOVAsQpNlibivpcaw3/EI8Q5DhN3R6G6Y7JGjq0tHm+JiCVj+MntR2Oi/mF+xetH9DMsB/mDdVDWaBA2pkSipudH2pVkjNIKU7Da5rbpK0W/kq+KmH8qyknhsm2SuC0nEjA5eSCX35KjuevC6E13pfjzK39iMmwtVh9lsqwmyv5W1cPR/FYTBe/vlAkXgTt+A4+LqYSZ6mI6fKhS4z9T512mA/cX8Mx/hqzZyDP/mRflwZm378z5f5tFrxcoKUFuRxcybejTJWeeG0Ba/nPpDAswzsF6KmZFq+Cwx48upAoxOkiFC8Zx6C7wuOiX8Xi7J07DbSreAUOHW3nI8965r5S3dC1/aY7DT/pz+zumchebJ+CB837Oa2xfMnrai1a754hH7uig9Q6Xexuhvi765asSQ4a1oR8eAm85I8QWEylmCfy9yQuBj1dp8823Ayzwp7Uxps3WRZngi64ub035N5QYbyRwCGcJxA3UKBonhf5SGe643NOseTT8E2V7m7q9X9YA32NN0Uws45+UTeS36WVgv+B3pxwJQ+G7jtgVnU+yh9p5hr7FRuj4whaRH4xRIuhnoNSR/JsIPDxbBckWGaqaqPEwIBbLpmn7T/txjTS8Lr2VGQxnqRA9qzNFC3FptFqFRdcSYBmoRsP0ZJg8TUCynh7qqi2w0+qUq7tXhFvGjz6iic3Mcf5LLy6pxyCuf7MEwDaNC4nrRP8uInrZOke800NMZq+Hod+799TaZMhfLGI8CEt/D8RSUxVSi5V4xfnB8oILGhX1xG0BQx7eoUBgB+3+s1PVZvg0QB93UszhLXCwQfMFHG0vcHfhrFbVMmx3UuPTiVhYeMZpySX1tYb0pwlGNraCYoQKozYK++mowgwhrvQJjhf4sRq1XoK+yBOw0uOvP8uM1Mfr10tEnm0aY8H3xqg0z+CHX5/BnwrPhFdBJiZ2i8CO9xwKX0wheexkmsL9jZsGNkZoHuTj1GKIuWa9wM25fPmLSfw2AVvv65GJB56doQoCej6vJNt12vhzabU1Ni4yw/yYr9QiRoWXZW1JsVHAW+1UcOkjQVhjNTiBZ32drJ33ZntluT629xl3lHCb35YChf8biFWo3C1Df0HO3k+KprO080slx401Z2M9Ym2EODbLyJsOC5y/UaUKluviMd1djUspCXCUylB/vv7TTDXnY3fKzjd/5Xj+zKoZ/J5FCrx7kolW8eGwyAtGbs/plNBDO6/B3mDuD0ON3O1WKrxKdSee1WENVJAOjkPztmoMeCfBPQftvGLAHhNN75uR1ByLhTdbaeNCVwVbvyvw9ymrZPAUeEfVPAmON4nVrKG5S6P35HpWKXoW806Tx/QpGcYP+pLFZwrYeNOgdIxdxmPNdDGeBw+nL8oyYnGZyZmaGmFvh+K24ZOtNHFsoGMx3yNuKp9xVQF9YwXuGnfBuOaheB5eQha3tN+PYV7WC8MwsNcCJfblt6HhwjlbnVei7UUp9gt+In5ZNNoeluB/9k8cjbFE1YPdGlyZmpWJlRty+ZWhRsj0fEquU3IopjnQOlkHy1XG/82fsV6y+h4yJ0kz9Bwxg593cg7/+Vs23A0VON4sAm/dIzDxnxIKL11N61u845n9sXXSzs138azZx/Mn9elCBXEXcyO4VQ3Xke+9cnpn7kMXLV3Ia0Egfzo5nZ+y7u+7G43WQ+uQi6KpW000uTFr93G8fXkxv8kgE6XLFfgSGIbHY4GsmeV0Ib2S+FeGmOxsCX7CFedvNwxEWceMnY5vtMCvA9Hc8vJ07nxqEnyrh3G1yu50rCtPnlQk3nEQWvfJeu3q8ZKVgwqiV15UE6bCEncVan7HYbGr4Jd+yjCxeZxmLY0ttDYBW8t+jTnYessMVfzcReN58fFMVJ1QoElxMH7sBEallNPWB9M0+boeEb/JbPQH0QWLGy6PsvqIxvB1xF1J5HovDebq1sXiCNeFG6cQEUV2oJ1Nh4gd+7Yjlt/LaGWIr+5vRSzPt8dVz43l+sbaunDHOvtxy+dKUPEqnPNq6kbOp1pTyoFosXNOU2J5jPqcRv2/WVdsUVYXxem7jOEO1yZgRLCcM1zflcw7EQ26qBJbnQuhm4V/cWTnb4YwuafvzPK2Fb4Cl789jl/QKpc/cUSO3ynCOywg1CUDwyZMoFdcES1qOhCLs/vjmonAXfN1kKv7h6JeP+fN+RyUW5/nZ120RX56Dn7tscCSbcMRqhuBO/Ms4fLcFB3bNADLEandlormxl8UdR0rxIfnGdy0CAVnF5kI2ZfR3Lx/osn7dTcSeLZ40iLtPN+3kkaa92Bvs6BUhV1+7Wiv4NfWflZim4DhB7moMQ8ynO6SpGXvw19ZaPr6eu81xmZrFdZ0cqKpLVSIeKFE5FoZ2gh8c2iZBHbrZZo63JEd+pq8FKvHvQ5fK2I1uYFZ0dymaX25bofi8fSZhFO846nO0Z8mzMgWN3rvr+lfstmVplmP2TrDrQybvEvPhc+Ri/ySS63R1yoXp/bY4N6kDLSY1xUzd9pp7XPlJ2M0XWyMJkOMcPW7EjaTW9CUJ0o0ea6E5yQJzgh3HhQpQ8+t2nnFh+uFeDnZBH5rm2BIdxVWnWlPnrNVMLZUITI6AZzgd0uGSLHKIgmsn1WTe1lYS/63T7u+eWIMptsPnYby7asK+NkyBYbukyOoLhhDE8SQeRXRxp+l5BBmjk4luvjl8FJUWXHHhfEcp816KKxO4gpKu3Hfn8cheERPDuu9aMLXjrTi40ix009v8rv9leZb3ifPWmM3hxNT3DJi3VzZGR/tCeCSj4Rz4x7EoOWUttyC562pWZ4djbSJEm9Nc6NJX43/i0FWNX4l6nZFHyXLzFC9OJu/2iqTv9ooEwvUClzK5dGyVuD9rcpoU99Kap5kBac5hoh7MFvTT9TmZ7YoaY4eSowzuH+fRXHtJiaguEMsN31RRxpkwFH4uLFiR1mIlp7NOqaH+nuJEWLCnE2u9IxX4WBbFfibsTjfSg3XXVIklWnjng79TVGPW42bqRCnbkPvGqjQ9LYSg/7EYLfgr4fUSWG39n/hpf/0opS+McdufRVuPmlFv+xUGNtchYbvZWhiqcbV99Hw2STT5IlYzsXr38OuLE90Ye90J5YnWvO6P3fJM5lb1SsBN+bEcsOSA8lycRA92DhG/HY8aZ2vvobA8ll6q5VYkelKPd8q8S1RhRf/xGG4cL6OQhzstCEGeg47eF/T9fzFQ3LRaVWaaOcmI0fW47ovopE4bLm/+FVYNAU2bikO9fjB5TR+xIVvCO1k9f07p2z29/2YL6z3gZl1Blh8eCx/9W42/76VAr43MnDsFo+pjQCjNBV9m6zN31mPeor6DzEe+fWXEo62beiFwMf3XVbCPiIGPwW8ezpVCv80bZxcEGCk4eW67gYoFs51+rETeeqo0PuHEt6eMqwV7N35qwTWsVKwe2A+m/ncjRZb3JjPZnsdV6zgNnWP4KZOSoChQR/OZ7APHQvvQlNnjhX7TeXodu7fvoSZU/VQ6XxA00+02ckWjjfG8Ou7zeYn9stE6LBMXPoSiXXrCMVbptCPtCla55M0NUJjkRF8/Y2wXsCtczq40Xthj/82VuFcExn87dVIQywcP0o1Z6k/286lhaL63NvqpmN4+9fj+AGDFOgt2O69SODDGsKDJ6W0OGUCHWjXHzuHJmvdz5KJA/BHwLbfBJw6sksn7DRSQ+U1ClNuZMN8j4BdX43S7Kn+/VgsY3fE5i0s89P5cS0n8OZtMjHFRIEPRmFYv5dDeJMS2rRTG5+xPvh6uQN6gj4vaUc9MwV/7arCA2k8TIR4a5QtRdCKOKyZ/Bdnfa/7Q81tWruuUl6if4/U0kpuOG/t1ZPPHyVw8Ih0JG/wQ0amGJJ2KfTj33wNzqrPhTCcFdJ5mYjhrOxHQ7jyeWO4IR6JuDVFwi1rHUpdHoK2tlOLU+uI2DwJO+NmLkvE5knYGdk+F+wr4mY6juMiJyUhZHgC9z0ynPI2hFJ8fLH4WqfuWudjd8P+BtP1/heUKP7Qhk5aqGDyQYn3OyQY31CNaWExMDkuRaMv5/jq0MEYGV9DrqE9xCzfOl53Dz/kxX2uaNkbLrjZIVpf3Q9Jq25RhzW3yS00lLY/yuCN/b9p1hx0TB/Twgc7X/jRGCOqrXB+02C+2L+ct6+Q4/NXBRoWhmHvmU64GlpBQY8LtPbJ/HR9fqLPIyXMl9lTR4FrfhK4Y0mcBBlWajTdKsHOzYJN3TTQ1H+Y72S9Vsp+zd1YHV5vdSzX6JuM050ZD9OCftzL/kQ1X72oWXSWuHMgp7Xe9JsNYZJmBNGXD5TK4q2yJa2boESG4NvkLtEoNFOjfS8ZxqbFICX2Lw5hPpPlC1iugOUxh8zM53suLuaHWSrQ9ZocWwxD4TIcKH1XRDv7lZBrs7/6eeCyrmavo67qIHn6N+oXP5Z/5D2SPzpDjvub5DjrxkG/AcCZFdGjDoXaeOI/NXvWp5Ml3MvVOhdKbKiCdaQK9oWxWNNSjZnTY/HsvLZ/YXMlt5rX0duid5T9TOAMr5vRZZUSJ5Yo8eV7FLYaqrHmbQxCn2vHaecp+v+tAS6pU+LMUidqFKrCPl0VrjhK8VzwS/say9DdIe4/cwjj/9ubwOoYrEekOG84P+Kpmh8+UYG0m5mIDgzGQ28Ok6KmU5OBE2jR3R/E8M4h02muZ9P3amoerI6ucy6Y+3FFxq25FI9NR/pyY3d0ovKKDhTzOUu8dLl2foKdr6WtseaMG94oYTvJka5vVeKGrQrDfKT4LfD+mzNkWFwbgytKPdzN0kHNxHGikBONRYXjFrmcOK6LduuiOC41ipv/KA4PTbtyX8196YCjL/0bmy7uGelHJTv/4hBWB8xyb+R2xVUPBScNMW5tLr9+tYp/sEOOxiT4M1dC5zrCpMWlFOdRpF1nfgeUFTbR1Ep3m+WhZYeeJL2pxPmZAtc9J8M1TzXitvSDruADKtZba3pTX1+bJ2J+fqvBeVFywh9q5pPF9S7uwfU/nYT2s7O4z/+CzB16k2NCibi/Rwixv83WYuvwzuTBdJvp9ZQjE/iuZ9J5j2cZ+NIgC/33cNhuFow/edNpRU7ef+fOWF6rPgfG5i1OOufxEzaP52sbZeF0vgJtewfj12Mg2qCMwlpWaPc9TTfBF4MGmPalCaJuKdFmtSMtS1JhiqCf1cul8LRTY4okFjGjZZq3YjLs3VraVIk6T9XFUZ/X1Ew1im/xeQhfFZ2B8DgFPC3E+GRMcNCbQH5ROfT6vK5mrYuPv9HHPTqiGTtM8HaPJZZEK/iveSV8kEiBdA85VgSGYlokj5V7xhNqtON0q3PGqP1kCNYv9euVEq4z2tKMfkosM1KhtkkMjgr+JSNahs6/tO3h3gpLzVxfwM7mGD1MhejnfqTcrUKd8H6jLRMx3keNiHEyTNXXjl+sFpuwoBVYbXZGmQpJ4yLpRYYKtiUqGHxOhEEHNeYfT8I6M2051h/J+rtYr5fTeiVeTHQk41olIHD/k/mx+CHo9SR/KX680s5r1PuzDqet8Oe3Eg/6uVCCVAWrVUp81JFhQws1pgq+89SEOE3v3lyBz4Y9fuIUtcqsRcjsGKcnSTa4EB/PtSjO5vz4BHz4lMCtGUy0abo/PfMcI958ugsxn8fWYnWc+zZxbVnfzNG7JtCdnsePX6PiV6xRYFulAv02AAtvAW02lNGCqHJivays35P18zFbd5jRwvngOGvMzo7nbscouH8OJGDFcSn3LSicbl71Jh0rpbiNR7jW+yXE2SGpr5Nmzic7QeAMxj2JC8rDg1nCnXbuj1M91DBrH4cOon5gMyhM5mOaCdgsSl+BK7HZlEPTFHyTTf34aZQBh1AFnq0KwiYvHg5BpbRqpILq++tY72F9z+G6l+9IkVXEz+3Rn59XJEdYloAn3gWh8eoQXP00gX4dFeLYgLM8qy9OGH/CIWxUYuvNkx44uvIv+dof3uIh60PF350UdOVhgHj1DGu+KtyUT5D273RskyXP/vbfNXV0bBo2dmU9fUw/33bx4XaXe3GVbSX4+E3CpX30pN8bPaiooLe44GDj/+NfmP2z+n1MVh7snZwpbrUKr9JUaHtZihXN1Ki7nIzafdp61n66oaYHjfWfeQvxL2OBC+0U4u0AQxU+p0lhI8SV3nqxMFyinXdjd8J6HNneR65TokVKK/IpUUIpEvzZFwkcLNSaHqSES1Faco3K9NF2kB4m2hnhtMCFuwxvS/3NVAgQuIv7dSmsG6vRz0KK9m211+s721JTsy+t64QuuSosGxlNnafkYfUaFdq/7ofpEgEn+8mw3mgQos97/Y0N++wRcIB3s27/kazCbXA2eTPfz0zJP++ajaYZcuRWAXPX9cLxUwWUrLOYFkw00eSrl8gz2sav1HGJnmjhPOD0N7rkJuEcP/Bc5BMZ9s2P5GJtXal5X39aottfXN7XU+sdKgeZo+iHHsyyDbCLVDj0wo1yapQYJvDiXUFSvGijRuqQWCzdrz0fwGYU6+fO1gi8YYNDU4req8SaVCX41lE4+icPrxtGw/x3NPbjF7F+7dvLgtxeDk0SrdC1EJUPNMJFswiusZ6Mq7aNh59RElc+zI98w8V0flOG2H6etyaHr7HbDyYYFtHD7WHQS0oc+p2apxbx/tNkfNVQOW7WZmDL846IHRuCe+PzqLF/vsZumdzmX/oaHTVtYwpmt7FjsnjD1yX8k96ZWHVKAemxUOx+wSNmdTml6mjPI7DcoGiJOfq9tMax+0pUkS9t6a/CvCgV9t5OwLF2aiwriMWcBnHof+4Ix3pjVctX8xKL1mKp5xq+buBRLjnrnPis43mxybNq/tmNYSS/vY7PmL6O/2Ftw/9OUnL/cz2GIVltk/HNtg+UyPnoSuktVRgg4IKREbHoKPCVgidSfBqmzW/nxvyh43sMNfMrR/5VInhpa9osxIbj35R40kuCGms1rsgkaLpeWz/ra++sRuZ0TwmPWida21TQawFH+oTHIkWwv4//SODaVns9VvdlfSKs9rtWwC8b/JzIReCPL/4osVmIQ00EnHX4lBRoqb1efS8Y6wM8sUaJiCB7mrZbCYWgZ3HNJdhvqkazPjHQP68dx+r7z5hcksBz1hg40GcBW68RsKHRNQmWCjzg1HcpGldIMGZKKpa6p2rJf586CCcT1PjCqbGxYTi8eqsxKDQH93Ny8Oa44GM+jka6fDb/MegoLbt3nJ9nqCu69OUCH5mzmf/xzo6bcbslN+lINhnUVVDAYQN6PEWPAld35LcbN+bt5ulpZjC7H+sjWuzzWVQ/i9m8KTgHRx9uRqgMrXeEccPvOFOg4AcNg5LEbsmOWnrG+kZZz2iLHD18NRZ0q9iRwt4rsXSLEr57Jdgt+Jd/RkvQwV/7Hep7ZuTdHlOpnxLXJ5lQC1PBZncpcaC6J9Ie5GH6lCiYWESC7ZPJTEgyA9tnve2qSpT8gJKhfML4DLzaosDkNDFaywH3seXkPiVXa58nr3mC1eIMwpvh7SsVzoxsT+cFPi3qqcKsW1JsdVODL0tE8JNYiAYbavxm1oZZrad/7+zEZsRzX5oi2kTGHcnuy23zikfM4BhuWJeOtMUrgBQKufhJaBAxP1Tvk85EPBBdNtYHXF9RYMt8/vrrgfzO0gwEFSrwJrIT7FTBKA0ro/d3c6lZVi0dnvqVWC9KFr9cM0/C8lkxLzkuPi6OW5gXi/mbee7MSF+K+eZKDc0GincfakdsJpitN2nsH1pdXC3qu6aORAP+0ItJo/hnG4byy1oqcF3wu3dyxVjWgrC7ZwF1iS0h5ldS9prAuMELTR4s//d2EfMxyd17cZtbD+R+NU1CtV8C53YnmM7UislrV544y4+jukZ6YLm322uSRSn2X1xZ7o3t8267Lty++BTOKyYRZx/15RJOhJJlZQDFXFaKH+4JJJY/rs8ls77fsRYt3Fjfb5c5MZwqJpp7dygezskyrsE7P3pyPJB8umSLrxf4EWX/xRPlC42gd8/QbVpDPTwY/puOIIff2SGdP28jx5IWChRXcMhMJfwsL6FLrVX0+IkxMg5Yok+D25qZ+ee34pxjy/VxObAP1zo2mks8mADu4Qiu8ZAQ2vGRo3W2SvHGH50084ZsvWYL2RyLjs70ECPNeq2uDeRbrh7DLxiRAdlqOV5OJRT6dIJIUUgx7cdo6RnD8Qyn+S6wxJHBKngc5ulePxV8Wd3eNw73vdUQRyQgr1+ilj2wvol5hXqavlFe4Cm6Wx3p/GslhnxUYs9SKTgBzyeIpBikJ9X8DpNhvx91eJ+IrcnWm/Iol+++fjrfKlKBq4MUWKoOR4zAj27enECHmk0gVtdicwi6rhaa2Y7HSwrbdhmmh5qQUC57S2/OTpaId7d7ceXOHanuoJjeHskUrwzw0Tof01Vmj6xfasE2JZJftqLzgg+0Fn5MOkphb6nGI6MYPP+mjZOZvjEdZ71XswXfru/chiYK/5tsUOKfjzFoYSP4iUMxONlQhm6tG2tkHFr+JOWhWtctF75TULgFPj0S4qZ3Lp9yI1OIF3KUvSPMbxSKtrb5FDB+Ot2teaHZa8ZCM/i23Oky83VTsNrQ4brBvGv7Mt7pfgYGO2bBZWAYjnzvhFUpMym+cR7ZDf+skWNzzAH7lC71MwnXRqv4Y5FjeWmGwOMKMpHzhNB7E3BfPoVan8mhhBBrrK94S3XxvMZmT96652wRYYWCfWlcy+JU7p13HLYt7MiZublS02feVFGRJr70LpKWdH+tWY/dR72ts7r2zbje/LA1cv6SlxyVZXLEXOawYZY/vlXn04enY6l4hAlCl9ti192PGrs9XdJAdO+XETY9Seb+revDdf+TgB29ldzlRV1pvjtHmT9V4jvXtPvW6msIrK6+T4hBTXLdiO+qwikhTi9aF4dlAl5aekCKrhtkGq7CZpAsvQucGWdhNQ/GYcxnRXML44M5X3Us/vj6czMCHKlPjBfFBAwUb/vord0/v6BW05u1Y4U+Vi1Xwq6qKV2/o8S8aiXodQza6atxe2cUDJdr6wur/9Tt/kP0RA/vnVT4NtWR6gQbGipwXYshUhgI9nDxuwSb47XjCuNTzLcwfrQsXYWmCzyoTMDI5gK+nnhEgu+Oavj3iUWGYwJYvqw+d9Y4OECTD2Fz7I1u53EtGnbjqucloIlhHNfijA/ZTgil5Jqx4s7LQGyWldVIVoXPc11R1MStvlYyaXYMd2JCEuemFw+zb2Fcf7kv3alrT039M8TFZf+rXrXdAAWvf2tyHdcEO7Db6UCGAk4LuKSEdKgEt23VML8ugWMfKVYP280vyd3Jn5OViFbcNHG9FzFGNGvTfd45yU28dFVXcdu2CbS8uYM409iQd779iXvfVNbJaosJz2Zf2VoDfz0jNjv9QawLNj/dSyeF39c/nb/AvkPRNQPL23HIfRCIDYUZ1GKrdn6Q4Wqm4wUvv9Bz4e7vD2xMRdMFnDZEiVZNeuHczzzozumN8LgYDVa58OwFPRzYDynV+mB7/JF5h79RIkfT2WP4mRO+0sYWn2gRN5bOzveH86dvdOiHrtb7+ezSB5tFZzMG7D58j7Smr2EqDGqgQmGYDBkN1BjSSILepwVst2YQHg36O//Ochor7PXBMJCP/hj8K7/AP2nWBDO6j0FopBUObh0Jj8td0eegxX968sZralb1tSqGXY8uUPHpXcfyyu4KhKvksLAAnDng5qYC2reolNj5hpp+J78dgzATtbTN+Bofl3OeXw05pm/I4aONv9P3mz9p7etCqpnUCXlX/lCp6LfWfdbPorPv1CwU7KDIw4venVBiZ7IKT1bLoGqrhklWHE5Xa+cVb8b/oYB2FmgmxO5/Lisxwc6d5gv+98AjJfoMlsFX8J8h+yWYNisGbDabzWuzOW27Kd00vuJB0SvqXteD6xLTgTv0JhYD0pO46kPeVL3RjxIOpYrPVjrSPvnfvFv1fiPwSftEbps+E8MUW81y+JXiobxvfzl88+W4kSjGlb6E4Ob5JPmdT+wO2N2wOxm8IUPM3p69e7OMWi7f0Jj/1vI0BXYZjLfvX9CuZw/pnE08DRo3hWdx1uX1N1p7fapmj+nbjruwmDu0Sxeulb2U62wWh08lwZz3Ji9qPd2TZKVDxa9dfIjlEFlukeUU2feQmGzFR118suzKfarsx42fE481DXpxOrH+hAcdaO+ZDHHtcF+td1iyugkac/r46tYeDxaqMDvSj97a5eEfgbukXovFMiFOT5wYh+wFyZrZYg2Pu2mgmTFmOW8285h1r4ifsVLF25hlIXm2AmVHgYs+YThxpYwmGc0kZjdMjuFCFhtYPGLxYdTLDH6q8Rw+4l4G3lwTYnVtBJY05vHx2ESSjs7TxBWN3Wq+l6Gjwzgjk1OfzOFNHmXz4+dnou/7DLSv5XG3krB8RR4NnTmFBpcaQbzVFMv485p4FGC7S8Qwk+3uRC57fDSXqpOAZjX9uHnZfnR7cSDlDhktXnRIuw+w/vs9jBcvfaXE+XIHyviqhJfgo7rmSlEh+KXklRK8E7gV48BMZmm0KeY0/OTKMD3D8z/vDeKPqjvxTqEZ2CnE3H+HtUdqSCeMPDyaNiNd07fC5FgPC/uWS/33gpoPSuN18wp5ww8KTJoox1tFCEK3ieEpKqTBDhV09Mvfe4nfbYzBpye4sDdk7+dnl8RPvj6XTwoehV4LFLg7PxKi8gDwNuVU02cV2RX91evwmaYYV9nJeV+GLobX6qKdUs33zBnNt+8mx8jmCtQ+47HfOhjH1pWQzrR8Yn3a9T3bbI6vfl7m61tfrm16GGdgFouqw724AVXetH26O2XU9Be7r3XSus+gNVupXtdGfh+LF6us6JSTEjJTFUanCnzxZh52vOuO2DVhWvbO5jjr5xgumanQNcmVFh9T4sY5ARteicFpwd5jOsogr5JocCCrHTjtXilieLD++z37qTd3LkHBzW8fD1yQcuP0A+na2wByypGLvfd1pBOdkv77/ZDnt3+TcWNTlD48y/+0z8E+yWG+9pAFLAVfamxvgZld0qCzoQumTtHV9EAwGeYvWA9Ex0pTsD6IWWI5Xzs1j08/pMCMCAUevADetuLx/l4pvdLT7l/6XKCHLxetkbDaFi8FPmxqHUSzUgQuNkyFujGJ8PZUQ9o+Dq8ztfvrmG9i67I9vBI4e/pAB9rwTokGgi/dci0GkYJ+9veTQrFPCnm/jfzxkyeIncm8mbHocspVvuHIk/zuf5pzjz55cF6RE2lceDmNj7Gg9HaG5OzE8za3vbT6P1fN1NPEi6J5Btgk2MPNz62phcBvJ7RV4c5mCY4L8eg2L0OCNOa//ddsdsF97k6R0tNU8/06r1fF/JtWhfxpGwU+TcmEZZsQDC0KRYenU2nJQe18OfO5tjuMwPxuy0VKnFzQksJWKYGXSnxoIcFBMzVcM2MQk66dZ6iv/fU6bYSJM1VIvOhNVh4qHIxQwXWkFLs81PBJT4CVSyLYXNS5+y1xdqGvyLQiXeMrTk95QcpGnbkbXl7cd06GwKgczkDXmeYf9aXqxYnixbsctfoq20Y10PSRsV6vqtJMtO1WxC+OMIZT15eU1ldFg7cSTgfqgUs3RV9dQ813US6OyHfR35Dvntu31J19J+PpuSSuwZks7vCvRHS2zOYMb4bQqaOh9OVHgdjjbqTWvTDuebXaFPTJGP4vlJht7URjWqrQuo0KQWdluCHgwVHZUqQJ7876UjW8+D9ctV42Rz6JPxQ9lr/dJguiNAU6DQZuDAzH++Ayem4+i1iOoFDtAda7+9DYw6XTwjT3Ps1s8azTau7w4nzO+n4K0o+t4QqnDqWgZeNo8dUZYhPvAXTcsAGKMpqBfV+P3eXvPnpuzCdGpY/i3vumckU2fZBaWc6pR3an9r5J5GFXIX5foN13weYK6i7qaWYLZML59ri7UCfBHnwE3e7XX4bYFmqUvpWgJjUOrP5dXwtn39NZnmzmdl7AaYU9G3EuNT7cVQEXO91z4VLviOh5HyuSBkHcwM9Wa70Gl4w0M98FEToY90OJuZ6tadu/SuTlK+HZMxqNLNTouCgG54dLNTP6bF8/r78UsVl927MmLdnsftHdHK5DuoKzfJGEnnrjuMDL3anqhJT0IsvFaVHBxHoL2Gy4VtydOACN3ueBa66GqZsfcvXU+DY3C/2qMuG5QY206GzNbCirqbE+6vZxl5zqa2tv27tx7UXp3PyVcej9r5qL7S2jyXOdqN3eEWKbuw5a52MzZ/U57G06efBu34H056tQfUiJSGMJmrdX49fueHxTpGjtr35mkH1H7bcQ874edKDBriqE66qw1UuKV4J/iXGQIqTt/81j1nb+TCyPOXyWEoH929D9C0qM2ajE/q/RsDVUwzijN95P1sZ1LwL0cGDm3zrplrtKrEt0oFlXlKgQuP+DixIcbahGwBNBZo9E07ukkdlhCda7ZD9UH6x/aeSaIv7VzTF8hbMC/9Yq4PaTsF0n9P+19Z1hUV5d14iNpogYFRUFERgQC6i0OfdeFBEbdShSRFGxoOAMoKjMMIoooliwl1hirLHXGIIlajT2nthjjz1WYsX33uM3uZ55nu+H1/zxcM59yj5777PW2jhVXUY7rUso5YAFqFVtnJvd09l5XqWC4wipkwV+PJUm/oxJE5f7JyHmvEoM+8GfEnMEbQ0Yq9xtBbJts0Na2eSBtMzpiVv9d/mubYeYu40KPSt995ezcqcUqKRBadRuVrTSO6a+pEqpI3k8SQ6cvcZcmlF9X1rkMAwPLF5S1YsQZbdVr6lf4gNpxbQ3IuvXf4TXl+s0FRmgfo+pzfUntHdHBG2Pmi8Z8z2sb7TvegMPp21f45WLj4dJYVfyJNf9auQcUkNlSai7S4kfexVTrcKJ9OiVHR48awjWuFSmPXPfNipGUV9ZF92uqcXRfcni4rkU7InXi9uPetKYwO6UXGey8tZj0I0BF8STusOphcdyadCVRLdlqxZLnAuf+/FX5aNZPykPztwmtVvcm/Zvni8VhS6VjufXkLaUa0VW7aZQu1WTyqyxYl8Lm6/283AN1FdmielF3UVZp0QEOoaLN3fakuMrH2q8fJjyt9YdDXuDv401m/ziJiqM33jAN16Un48Ugx8lwvFauBh30oeeunYm9eRs5csnPsSaSTwvxjdqfq/m3OkPTaZIXadNlootNGgakgubPSEY3SwUosMCauBeQsxR4nZ8do1nNvBmbTgvVEtns7TS9dVq3Bqfg7wuQJaThPcop17fm+IgMk/ZIHvT3waNso9KHXp+70U73uvw4yIt5gxNRomrHhtfxOPapyQDH5Lt3omtPdyZF2n0CVPHBYuI0Lainls8xi+JFE5H3Gm8Y1ty+RynrLBzIuYb7rf8SN3HZRj4htMTp0rMN9zUaCTmlXaX9lXWw/pVf1FoVQGd2y2hotdz2jRL9ukGXZQYW8mYZubIMbaScZX7IiykE7PqS62kqxRuNQxte/xDjmGv6Uv5CGpbOUtiHVb+NuaPsQ6rUYfnwKWZ0qnf06QbDzQo36xBxcQAvPw+DGFJpeSXVmbATxjmJeA1MX6CtQgYPzG7YJAUkTZB2ntLjch6sv+5KQgeJwOxLH0yDQ8y5bUypsy4froBOgzf40cfzXTYM1yHxZ594Omjh23fZMy6kQiOuQ1t/l+OieMC2wN2aHKqj1TkOk26m6zBtaVqvHoSilUP/NCs90Q6ozDlF186bmbQ2+NYonSGFs6FVrSoRIuQbwugsO+FLXcKkR/YEx+ORhlyS6z1o4sY3ypFEet6wO9lm8Gn66DJxTkio+tEsa6oL5pULhR23TLpxrN86h27XNkyvyux5l2H9CdUc7atJ2ve+d4r8mDdO4eOaeLpZVdR/8RAfGnSXAxMcaBN1R3p+exQpduOsSb+p/Efa9r1qqWHmXyfLwwQuNpCj4FjR2FO0zwM2qmX/WJTXT+LR7aGmPjHBg1QOk2H2gHtadtoHd6312HQqCQM6aJHv+PxKFmbDB4TtzHaCrYbrIf7x94ZUuSEEmmRHDt0Ks6BdCEEmX3DMMi8nFr4TiWj3WW9RMaOcp+MJW3oMkH660O5dHqXBn65GnSbHIZ37YOgiywlhaupv3s65SPZptSBb3YT+O7Xwv22CznqdQhuII91bgJK5e+1PKxCQVg8Zs9Nw++6cgM+zxBDtO1r0PW7aVOA7wILsK1OS/w+5xssPeCPtAo/aPdn4Y9fs7HX3AFNvrHHrZcObdgmFakXuPL6b/pQIgYURQuLyynoP3KsiO4r0Ub/WAqYO1nZfkQPk3H6h5rjp4JrtFBhjbTZWtwb8A0Ney37Bd9oYeUYjROfCtF7ZAQu3YrFf+Ka/83fRA/BsOF6ZMbq0WxpT6zM0GNWuzHIdh4D/xN6uDiMQYcjXzm/l0qtcbLFVLcLPm8Mmn2+d8olT5csaX7rHPx6SY1FyQL+Ed0wBpNoye3pxH4dcxQzf1jvsePmFVcjV/HEuyIxXR0pqn5PhUuzcWLFApBzzRRy/TJV6VO7q8n3scYGcwq8tshnME2L2y2b0QNrHVYc0uLoxljMkP2RtCdROLslGitjvvrzxj6NfCdd8BjpD3WR1Hu5BgnHcrGiUzDe3yCkKZdQg8OlJro43H72sj64X7MfJm0pwPKKArhvaATprh2eNZTwyVZChHMWVq7LNpnHx5ucsOhqU4NO4/YUHTqoQqlqnQ5Rbjq0dkpCp056ZE1OxD35DLHfYfRBPv/4h8KoWXLmyQjp1aPR0tI6GsTFqPHbb4RjHQNRZ/ZE8kucQLx2zI/7acEgAyadeXJsPy/Fa3A1NVuq1ryjqTNuUoz3ADo2tQtK97+l6rPmJuNc3rwuDsS8JeaLTmCc43VXspH3t+My2Y+kGMRb6HG+aSwCbONRnmCPAQ2a4IpHjHsHnUJx+/5JxWtYIOd1nig/lSSWnU3H5vCpwnJlDL3rnEIL7eYp82elEsc0xhgnMzzIbZO9FWptek/mmCF9t69QWm+txqVuOZhUIwgHLMLQosZMchbjiXErMz674HWtxm3SL9dpm9EqqW3ulFuUvnu+WFbHVUyV46HKtXOEn48HVX7Ip8MrxirzUj2JMU6MfWLMk9qxloGPwLnoUU8HCN/MHmJEch/csI8Sb+t1ovq3falwqUapUZjqu+U1bAAjfyUkV4dmf7lSdx8dHsl26WleIkpc9Dj2vg+C2sWB+bCGuexsCebD8rcxH3bsyLFS4sU+km6KGr09NAg+5YfThwm310+mEyNM87Th5yxgbOfLWBKfJrR2mhbHV2lxZFgkhpvpkTo3FskKU/+Tc8JGP2vRTS1aHG1FVq/keFqOdTvtVWG0HN96eclxp3UcrixtYvCpDTpIjwa43f+1mSvnNwYd6iuU1lXK8ORIDJwQJsJ9/5HMuhId8/dXPowxjTtiG1nBb/czYm5f98Y6LD3VgjZs02KQVvaZlVFYJe8X/65ynLPEdJyM9de2fEN8/lJl/3i9exP6Q24XUKxF5q+9cbSqEPbjY/FoY4xhLgz3pr0VjDl9fuMpulokrbYZKrU/oUaH+RqE5Skx0DcYk96WUuUqU/wgvzmyvib7axOtdFDUcabj57Wwl2MlKU+FNbJfrnmtwtx/TMfJfRrXIkNe7/eO7vT6V9l2ymtis0iFO3yfTUzA7th4w13Q505tOJ665vqie5o768Y+Hf+YepQWisXXFeLDqESEvYgXfp9bUJuwSLowcLiyIrQtMT+K+2LeDPOksmbdI95rTt9lSfvu5EptzUfinF6N4NudsHmghG3+eZTbzHS/GDV7eV7Gh+jQW9Wahq3X4uFJLYLiY/CgkR6Lu8bjhzrxBr4fcw0tbMYrIhK/VRg5h6N+HyoGD8gSZidSMHV+nBD+wbR4E+im50RlY024SX/OPWuCNdZb2vxFPS5ooevelFbEa+FzUIsEs2iUyXZ3xdVYfJoUDcdP6ZjvvouYZ8z8YuYW69M2SBviRsjj6yWpbl2mX9utpaqf/GmnhTMa25+j6vf3id/tjG941+pYKljD/NvvzHDOc4TIed5LNG2RjDfp2cLhfSA5XO1O/W4WKnfVDTBwCHiMzClgLjpr3fM5SnFRS1t/iZfWl4/E6/cjEePvi0Z7BZ4WjqP1YWPpvUt9wz390uIn2lc27N97OqF/S9TRjcLO5vXQ+PLfFHa2LV5GXqLMdp3xUvQ02S+skcP4SrY3Y+7I9+3oVrTnrhbh27WwtVLhoa0eQYWxGHtchf+MV7KK6sLDI82gXzdkQWfpmsMIaMpVZKWspI0ZjVBfDpK0VvfpmnOlgZPP+GLOD85M/8np/nQ7Rds77yn7Yg8RnREqtq2Lx+Gy3mLcA1eKGO5D80v6KW+p2hNrZfEYuT234zZ8bx60LZR8b+RJWp8cjMlR4/AjJYZ9D6yrmkBvms4w1VeU9yrz+qSbj8nlqLy/Khyo/XAtNtzWovaRaCTIcXF2ugo/b4wG1znotN0S3iOK3Tmvz3rBXOdgmpm/+BIUI4YlJWJ6QpIofeRPA8O9KHdFprLdnrYm/TGnee4FcwPH2WGIFiemN6QvzeU9tlEL5dBIPJTtxITvojF+XARKXt8kzoEwfyU3fpor698xnuXChtbikGUv8S5DhScrvYSH5EbFqsZkZhel/O2Tk0l/P6utsbZfDTCWzVqOjz60cKOAKtmOPtLiqbxmaK7HlkHxsMs3xZ8xVpLfqfnN2uc7LXZYNaEDyVoMfKbF0sBoDPlSiByLWIgiUzwfYyuNbTt9I9uX5q3pbHP5V75z56eqUCKf26FrVLg/OwHGfDnntTifxbks1sdMelEqjaqfI9XcrsaShnnoVSRBcTkYxR2XUgOPYmLfge+FA7H13TL9Jyk8r+sUd61rwbtbsrD4ECPO9OuDy/oI0TWtM/1e058mntUocx19aVrVE+Lx7Y/d26a4R6XCiAE9leItjuvChWtlPKoWqcT0/b4kNrvRdvP+yrod3Yn7Yh+GY2Luk30YHkPsXklEDe4pbBr1gUMrEtlTvci3pxvdaJeu9F7S2RBP8/cZ2xrvsm8nj5QiB6ul5lfkvRmihm21wLyHSqwJKqCcw6Z23si5Zl7ytoU63KoVQIu+aPHPVB02B/XBJzl+GFKUgvtpSfjvfc1aVryvty/RorqlFbWy02LTOi1Gre0Jt3uFGP00Gievmuo6sMb6qBU2YP35d3I/ijlONOqMFip/HSqPx+KGnR6r3yfANlcFxlEaMZXv2tRx/SH3uEf10fp49XOAsIsbIn7tmYj1C6aI6oS+dOpFW1ogMpW3m7cnxphyX/t718TksnI3ow6dZbci6dW46dLtqRp8/EaDQ327wqtZMPIfTibNtVJirafHG2+T+5h+Bs0nL/fjEmtAHf6sRuZQtWTjURuKCw8o9GIW+ab7Y676JZ3bKO+L7vVw2q4VeHz2wfU9FwX39ujx5C59/HmAKD/mLg4/iMcb1ynCrp03Wf+ZSll26cpya0eDD8BYCMYfMb+f72rGQfQqChBDV8rr3iYREd28RWedgqzXO1PSpVRld3sfg//ONoXvPtbLa7CKFKyXt1eVIua31YtXI5KwM0glvrgG0M8PiGzmjVXax5rmW//lRV6roh6yT5Z+pCU1km1EgKUO/f+Mxab6eqTvUSHgvikO0KiVcPayOaam6yANcqM+st1+4q2DRYFKtvl63H2ZhM2Jpn6B0S7V8LHEgAVadMlvQaueamF+Q/aTR6owzkqPsV1j0bw8xsAT5Bwf6//33PPAzZjru3K6uwheEytmjuiDRn6DxB83JNq9qhPleOUo21Sa6rTxWZ9aZm0474nDdDgZ60K63VoU2eng7qPC4sZ65N/vgzUdVQbNOfYlNrac1YrvBqNP4a4mMT0mSDSJSMSl46Eid1prWnOvEw1JiFVGvGhBuX86GdbBXHXWgCcyrkPY/AXig99Usa1zGszqJ4icrGD61jGKKgrKlTVmZpmMc82JeuD6DFz342YveWyrXWmigw51SIcNNeIwrplePpfxOBWZCH735Tb/WQeH331PtcmXKmia1P+NGjWeqrHMDai/S8LLvmU0b0cxcT6X21WOsATXCuH+uF5IdX6mVDVntFRVoUGXezlo25ege6xEwLA5VDHbVLfQeG7rbrZGwEcthih9qaq3DrInA3JLgmNbPWy3JOLKvASDVrPBtkyoA9ZqNvIR2nlmSj/VWCENaKVBQ2UOoO+G2quV+C1mNr1TlhBrSnO79OMWBm3pJcF1wVrTZT9NlKJzx0sfD2hgEaHB+bgglBQH468rJeTX3DTPwBr9XOeEOftdzHVY+NmJ/nyrxYM/5HslLxYLZL/V7WAchueoDDnM5ltdEeJkq+BcJudtOLf5PQ0Xnl/miIC8vjgVvUx4/lBIj37vT7/UX6S8ogsizvVwX9zW2IZzK8PbTJD+qj1S6p+Qi/X1RuHva4SpS4NgptxAZVcGUcsDQwx+3bwOX23pHv9kxN7MQM/jBcjbWoDqve54EmODWguDsWxCCGqlZiHmhsaAfWAdpLsvTyumnTmmMGozFuR2F0VSsPhWJCJpT6w4X7M9zY7ypqjrw5RvStsb6n4Y9xjX/eDaFmx3z5iNlvJdYqVASw3OvBkJ2zq+CFsmYXy9obQjfNL/zCfPJWshXJXv27KIjhRxT4e7LXW4YJWCD556bJ2jwooVSbh/9mvcwXWk/t54ScF7hvfLwf1jJPWWYinDNQcnV6ix5nwQusixeFTFRPr4wZQXWSTHuka9bcU7LUTvLhQm+xNiuxxDWqdgaUc93iEZm5fEYcPAIEOdgZA1hzybzTHz5FoVXKei84UKsXKmQhye2wePp2SIwUs8yGFGDLlF5SrFGNM4deOfdQwa39zf4jgd8KELXX4u2yf5LnzcNQkfWOf9cDIKHpu+dzAWwphPXiXfY8KsNR2z0GF5B50cL8YjUfZDVryIRfGUBMO7FrcZvPEteQyw9mDby3z0Di9ypU/vZkmJaRp8X1eNIwfD0PWyhH61x1Pr7qZ5zPElVuAc0RILG9jLtmF6jY601l6Hxn/L8e2heLxuo0fojAToMxMNGJuYM2+pdyuV+7MpFq7MK2f+/JTC/qLO4WThtSQRNaIChK3OgzQp7ckuY4RycXI4lRysZdB4vtvysCIneYnrrhHPFTzOsGWRYp+mWHh9SMFYy2zR6Uos/fabkP2PEuXKwDDiWgM8xloxNRCgXaRgrnfTNuY48S5HqvVwnOR2U41ZSg2O+crTu17Cx+klpHCaRDzvxjXgXGv3M+ao+7QWnhfPkcp/0Ukf7XIxKCMH858FoatlOAbcL6GLdRYT47m4Hfcb+re7x7evrMD+2SzPNAlp46S/fx+JBbEaOFYRDjkEoDSjhAram+Kh+Txx7mWgzR3q21qOb70bk/fpAryqqcMA6wh8/lyIifUSMcEhCucXf+Xn+Bysg40r7NwY0856qlYvSqSlbSdJMRYa3JqrhsXbYDQ2C8WR0ROpaU/Td21+p+Ix6se+p2HHtfAOdaK9FXKM80aLdcdUiJH9nqF/q3A2OBZGHU/WpuWzfvnuK0PNp5C1iyW/Z5Ok6spR2O6nxuNbIUjz7AH76An0i/+W/7HXxvPe+7IWY1PtabLsm6X7yH32icCqd4UYaB+Fhe1iDbm510dPU4sr/dAxVQ/WBufYasTbAhx7WYCKec1Q2MgFbY93R/Lt7vjDVg1feY7/sz/mGfO7vwEDIN/pv471oID3WuwJ1cHuRQJWO+kBKQHmQab+BOcZOMfAb19D5HNUadGKrh3Q4rTszzsfiIGLHP/djpTnx8G0HedpLS3NwPWPnl3SIgdu1MNdB0/ZF3Edn4B82Q+5sCEWB7/E4b/tLsfVHGPP6VsAvB2H7oddEONVFxvOB2L5AcDeMRO7a6vBOsRGTWK/PMl16e2p7uy/OO1KEYO79hFrFsQjP7+DyHntRoN/diVNi35Kdc0Q4nbcT3L+S+J27PtwO+XJwVJhQKbU/5EGY+urYXdVidfWSjx5rKceDqb3GGPnWyw3R5afBdr9qUWnfFdyaqODr+wzeR2PRwfZL3gj+wcN3/0XT0ruO2trTYN+sqdsJ/xyvGh/uQ7Xb2lxSRkPctXD3Coe73JM8dfMa3ZsZ2PAT+2V/Y/fYtqSJkCHA911+GVfIopd9NjeMwHdFsYZ+Fv8tja4+QzXWz4XnPhtje3gNU2siDaLFJUlidA5h4t5RztSZt9O9LRkuDLvoDc5D7Ix1Plg3cn3ZXsUFxR3Xe9pv1BQ14EidW4v4VLVBwcrw0XOs460q1kAXazIU9b+GPCvHsunJx/p983r27DGN+t7d0zKkeykHOnYKzV6eKvRzFFgcp6ElofG05Wk/73HWK+P77H8h7K/6tWFbNboMFPeM0Hjk5Evz0uNo/H4/q4p3mbL6Bfk7VsX929ZYZDsP9r96kqfZBvfV7b1moaJyGuhh49e9nVfxBn+j7FN1oBuHjWVNQ365UsXj5HaVeulK6UaFDzLRlpjwGI5Ycu7HFoZXWoyTtYSNI71ynotOgY1J3Fei7ISLQJnqaCqLkT8mggsfWAaF7NuGvOsmHMV10yHrbvd6LGH/Oumw84hiQiUx2nmkIifP6vAb8Pcht9L2L4Y38iatJgs9WrdSzq2Owuq2BzkZXSGuXkI2m+fQY2rMkzGyXvbuNfmT9Pizo5m5Hpai6byPnt8MRYd6urxs3UMWs7/L5zOLzaGd1LWkP3GS4eU6x70MVmHHz5o8R6JCHLW48Q6FXyTTdeBtXc3u5hhxBsL7JLjlEc1neiD7Nc9P6fF/sg4jLTRQ+8dg8WXYg01EY0a8lwTsVmH7R6MN11U3FpQtY04uDYZ0WdqicjWZlQ9vjYNP+ep/Ge9Ke+Ta0EwT4S5aFOG6uDx3o1u1dPhR3mcjYJVWCPPZ+jhBNRc1AdXNg6F3Z2r9MOtr7Vi2v+TjqmRQzF4mOxzqrSoWNERR53b4HhuL7S26I0fR2jw6lWOQZON8USsz+Ze9ZyMOlFm60bCqXea1LCoFirnP6X1sybQD15++NDhIzmNrSZ+Y+K3J4Nf0LzQ8Mv1wNp302NKjB7l3/WClK1H6agx2OI3Btkn9GjaP99kPhlfzHrmtxrXwy/3tej1qB1ZPtMiprEOygnxuCfbT3+zeGzylWOPfy5JiY8z8PdHc7gfHay0719twP7Odq8tfV72RfRbdpKO9cxAs3EPqPOuBzT8cQLZ7ZshcWzJfXGceW21jYcx9108PEvyy8iRxvbKxtShGuxylDC7hsD6zCn0Kn74/1efgfHJJ/6SbdhWF0q31hn8ead1cfBvose4KhWqK0ztIONlmJPctNQBK7mekGVzGlioQ2d5z0SuicZJeX9e/RyL0dsTDXPBPPJtM9PdWNedcU+s7f5nmV5kV4WJyCfJCO85UUQqiDpZpdKVLUXKubkB/9bPYe40c4v5+5inuGnoIOlLw4nSc68cHNdoMK1rMAqWB+Ll8ynU7ch04rctw7z0ssWOjR89jeO80SdPujJ4oFS6LQ+WihzcF4Hoe1jCOY/pFFNzJfE9ze9q/J4WWWqOscUbJcZs/J6ZDbeFklSRcZiivzlKY5a4UJOlrXH58x80ZMEjYk031mib7HpQkXPb2c2o1XY6Ikq0d/MRH97GIXiGhyi71JSUfu7UaH68MvaCaV6R8XGaoTUMtWZ+TtNitnAgFzmWPnBItktv4jColh5lLaNQdCTGoCnNbVjfmTWluZ4N60on2Y2RxrvkSZ1f5ODMBA3WORPO3BOwXzSFQi7NMemPNWNY84d1Y2ZO0OHsTF96NEuHt2k6RK1PRgOhx9nlcky82pRfbMwxsFZbteyH3FnbhkZ767Bavjsthspr3VSPGP84nC5VGTBO3IYxT4wDNH7j0MHjJPPTydKgLhrYDBuJK0p/7DtGcFyRT2WKyQZMOGMwGSP+x8AZbYwY0LT9oWLplFRh/jYR3w7rJU54+NH8Ze0p9nK28kNXXxP+EdeW7fYACs6596mOEJu94oRP4yTU7pgifM7604TbEkVZ5Cv/yfGhSqsGX2t0FRW6n18+WME1ulgTqbXvYNH7TT9R0iQN60+MFicuh9Ox3N40+liJclWQ6bs2YzgXD7Mx4Dg7N9VhSbYHHZL9rbJwHW7+loA5sn8WdSlBHosKrKXP3G7W1l/5+bET489Y18HJdo0ICvEXZwYl4MfFw8X1+e70e0U/eiMGKTNWmfJeNM8bge9Nrp3mcEQH/eVYWla/EM3kuBHUF5bxejneTMG6t+km62fkOjF+P0H2Abc1cqcxnjpE+umwd2siLsh2t2+DeHj3iDfUG2OO1E9f7irGtHqsMHKlHj4uFRZ5QhR93wdnT4aLbk896ehdiQ5W5Cp3LZPo6xveV4wc33/xrz0Nb3tBK2ZK7h0XSS7y3hwXno/zLXrgg183uIccJKvxkw25f34T4LcA9gVrnqh0ZT3AzRuyRNS2yWL0vmQUq4eJtUWC/PNCKPDdBGWaVbzJvPRPrWXgV/q+r4t1H7Ww3ulMx+rrsE6OO/odisNFe9mvaxyPbt+rDLUaee2vHFxpiPl57XndA+/1FutX9hfPWyRh3V8ZYuGdrrR9dXtaFZiv9DktEXNlGn6+RWXlv0jHvi1zZQ26pw0PSVXhXkKzM1z4LZlOmZ7z6JuM1tR/TmNa7B0qfdzjbYL7ZYw558+vZzjiUqwWF1Z50jP5DK0O1GFu2z6wMtejwjcCpSPj/j1HnF/i2qtca5RrsfaIniz126qWFpxQ4/IsNR658FtcCHa1mkifBhaT8puv+SzWQv3lgt6N84qzvGpj2vYsqcaWAqlrnAZTzDXo2h/Yv0Bg9J/F9L79FEMe5er8ASb7hv35+4F62YfVI2hwMA7J8/iw/yjUGToaj/fqsbubaV02o5YHj3VLCx062LSmHde16CzHK279VRghx+/mlYnwyI4z5D+4DeeVuKYwrwnr4dqtyZKaFM6Q5n3SoPSWGg1qhOH0BIELpyeRZXYZ/Wf9h8AHJ9zVVj+7u+ywxo3NSWJVywxRY2kS8g9rReFaom/PhVHLWgXKo1UhJvvFWKOQ5+ifSTqsPeBC+bLfVB2rQ82QeKjk++9S13iMvGaKM2WMjpEvszNaB9UKZwqS7/fn7eW/0TQB2+X5sZ+bAG1OHEqWDQVr5Zuc38LhOJUk+8R99ViWKsdho/VYVX8s+m0fg/mn9HjZbIxBk5v/L+tzX+q8wpXjY8ayjEsvkU41zpayc9RwX52Drb8IiMUhKDtWTvtdioh9za8+qJkZ10G9/52lgjV/x/StJ66ebiP2/RSFifM6i0/Nm1P7CDv6dNpfWe9dHeK/b+yL43Buz7F4rluq2PowXqSuSsKkQ6PElyCJMr27k6MoUD5/2JFiw7/uT2OtbK6b3TSyLpbeXS/dl8ZJa2w1uNsxB18EcNouAk4Xp5PtkYUGviG3+5qX/FrjjvmG876ZKE2NGSN5Rmgw6k8NFlYQBvYOxsx/plHH/SXEcakxRh0+sMSDtXRZR9cuLFtq6D1JutZXg7PzNLh+ORhiu0C7d6WkHGma7+G2HNsyDild9l9C/nClDXLc0Vq2n0M7JOCkHP9duR+H33bHw26hPc7WtTOM8dnSv9yZF8navfUoT1zqFS/WXU/C4ta5YtwvIWR9MoJin2uV7u99iOeB+2I8EtcPN/Kyxp0qlio6TJB+K1HjyeBcjF4ThCM7g/HGdiFlVBcRzx3PKc+lAfs5zM6D8ygex/uJ4+kRoloXg8pzM0SXOw40Pz2Coo6NV77uZsrDZEwR44uYq/U0VYf0++60qbMOW25qEZqigktLPTa5xSHVIgmsX8Vt+L2S3yn5jfLvC02wyTVFur+2TMpMz8HuJSNRerErNhX6I9OsgI4kzTT4S4xF4rac1+Bfzmusk+funuwHhK/qjCfy+RlQlIeMp3lI26PH2At5Bg1jo/au47zsNv5LJjmzxrdFqE5s+5IhijSpmFuzv2icH0yH6vaknRElynufuhs0ALgPHh/XEfs/nPCD93icZLx1WJRb1D5MNyKiIioCSgyKIoigzN7rJkQx6RYQwRZhQMCYYRAQFOzuOHZ3d8exjnUM7NZjB7a/Zw8v7/fO9XldXP7zrGetZ+1V91prz7s2v+naa128vTaav6rO5fVWZWNumgJ2UQHIbA4MWzCOZtwpoYarDfDF3RM60r+yZdvc5AemuI1u8ofGvItjHfYzFjg/CYWms9iK4EB6frEztTcaLb85yZN0dIpQ+3d2ynNqZmEF8S7fVCXa/GhMpz4oYdNUBafmsdhhrMbEcxEY6BaGBx4reFP3xdzEokjWeFyCLONmnOui5fP48u7N5D6b6snPTpTR9FIbecPiS+xCxyvM4b6nv23RLaZX5wJf87gfmqjMYPm5n7NxA1OUPzjHhy435lVvDXgj87N0rFt/REU8pDnFj6jBiFQa/7KCb6gajMJrT6htfppG1o0JqThXdwj2X1Li+Hol/h3oiyeuDrgfG4YTl8NQFJGNgyeG4/9+X/UOA9jZGqD41W+a+kOJmSObk8cZJSZ/V2LSqGi4NVDj8p5odD4bhf4293jf1+noUM8IL31S5P0/f6B6mad5PWbGpz17x95cO00uo/vBweAe3Yt8SfsoiRKzp/L/yy+wzRcqPm0I11fVNHe5Ev7e9sQ3KLHjiRJHB0ei3FyNOw8icXdHBJysGuNCdytM+BPgcuXhmpa2Dba3XHjREicmjmNLp2exP92k81vcn83OZvRrewjJeKm8d0w4bRxrDKdgc5xe08Qt9/JEt4kTqlydt+jhH4dkNsQznJ2qn4Avt/uwp1Pa0RcrRq9/5ctXZHQkIVOtjMO2n3T1sDHE9EAjlIcO4gYJxbyyKBvhlI2TjwNwe7oc9+uPIZ+jxfT8qjX2LzbH+J1prVY4Jrb6aNDQWfbbBnuRxZ70Hs4WvovHX8OTWEVlFxpMRIbv8uRDYnypf7MMPEjvg6CXhWh41AgpO/Uxa/M93v5ZASwDL/J3L2ygt7MAQ6eaYVrhEFSld8bbPnWh57SLJx9fwY9frZSdVQ2SZap2uVV9vcML+zjJHS4FyZsuiiGLy9byH81+ssj056xx61D/VXIDrXOYVk8Ptd+X/VSJRwda0LH6Krw2VMGuNBa9bNX4bhsFnUVRmDYjBcI+/y/9gqz+6NpQjdtuaphtDERoczUsyvMRZ5uHo3vUGB2Qhz1nrmvktHx1xe2zY395rZyDd3WVH1V1lX/rlETGkY3k297r8iS3X0xnU4r/0U/WXOhS8Jj0qwWELpNSnSH06X9dzbcljONVY3IwWicfw4xCMN01ACaXN5NV7yl0sPkAPIruqyXnzqB+qApWI7mdGv/tDsQPHzUONs/Hicp8bDqihv/mfAw+b6F59uujdZTkMkD24/U38o2xw6CFCTyrVxnvV5mDa48G4V+dIPjpdUDOpCBynD5FK044ddPHyBemaFuuh90PlXC1cKN91Uo4e6sQcTYWJ5qqUVonBp77o7B9iyFel74hEZd0F0+VGTw5InvdUh8e33oxz/SeLE4eC4Iva+4to4BT7nSsbbr8gK8vCblqZdxeuNt1gu42tz3D7WHfyYTN3hbCFNfCkT7osVx3tyk983vE53xykxecc9aSc8lwK7Spr4/Xz6wxM12FowmtKTlVhRuflKjYG40FrmoEuMXBUBmPrsVGWKWog5afnssaBsS5tzhv6bbkiCHGuMSxk18S2OKWSWityGGbPbtQ1IsguregRL59nf//j1/s9R8keFbaq7B5szuFbFLi40klrplFwstGDb2t0Qj/HqN5rpbmxNnlzRUrjfD18C+y+TOGX2U5PKFZNsa+UaBgCEd+LLDUdwJ9cikixV0d+PUyQ9Gwz7Jz3c673JlRV/a9ixH6vOvJusbEs+KxCditymAFG0EVOv5kEz5KPuVGO/IKH4AB866QgXcfDPf9ToFrN/H9R/XpZXQWnublcP1LX+lyy7tkXzWAuiV7Yc3FD1SWaoh7b47zQ/cW8rDds12XjlwrvzRa5i5oh651ljep5ygf251Tzp368ugJ91hiyjOWNiDE/8POj+z/6uXaWR2kp3+nhEArbD6nxJ3uTnTAX4Ujh5UY4xsNB0kvn0wi8WNmNM71/UoFlm9I1uYvWeIIG5fm++/IYr6awvdAG0bnerKPp2NwdLo3o6kedA12FFU/Xn52eUvKdv2t0eclY2tNDrSeY4Ozx3VRsmIU384K+fmO2XiwJQc/5wBPnIARb6eQpf0YrfOrSjHHuhtGuPvLCHWk/JBUz5mGSfnvtxQrSrpH444UJwL8Y7B7fpSW38VdqIPA1rZYfOc7eaSp0C/Qk0qlM+8zVYX2J2OhcFej6fcE3K2O0aKre9kImxbo4PKid9RTR4XRufY0slKJffeVsFwUiVALNaZ1jILfjkgtuhm6VjCrMsKBk+YojlABD1pQipkKEy2kdyiiUSHJOW9aHNp3i9HkWSGb0InIt3VefG0hcm7xjn5sr0EGa2+UhMZPStjuyB50xqoXTWxWIrc63oE+LrCDQb02CPBY5R7kaCUb9jFBtqS5DkIWTmFLnyayUXPTkPlgAyuum0FOkcUUprdcvnxbJA3Lns0XFGXguNcr2htf5txbYQoPt7M85/NFlnHuJ2tavYN+hKaj7Opdir98mvoe7E72TwZoxetBa15Rj4fG2PlQB6cylYh3tyendUqcuifVIoOjMNJAjVVdI+BnEK7RnaARevznSLbs1fjPVP7xLvVpPpSvGpDMv37KxK6obDQ+1gHrvshx+PQYKn43gOZHftHQOU7UxwflfVlnpTW2/NLHnG0DOZ9ezK98z8LR5wqsfhmAyS5yBBpOoMvPCsnmu5FGxr51bfHgyTnZR5gg3eIhNa6q4ImXo/jy+cNQtyQXt476IqtpJyzSn0bZyzLJdp6ehs4u9xs5OpXLftTXA300Rguzofxj7ijee6UCWauz0aoh4O7L8GlLCa3uVkFP9FPx8dQFanozFb3G60G1Yg0XdZZD9DC8t0nhU6ZfouMj79NYl2jaNaktKqpfUXTH1xS+31jDb8hLCxwxneYmbFPUkbtdi/hkDOBp7RWo20GBucs5WjcPQPGFMmofV06V32vyUfd4SyheLnJrstEAbd11YPFtLLe5P4QfnKxAc+lv71c5UsKDMDN+PAWfHk8Tc36T8eXfmjjfelGa68E6S12FL1vwaGZ3LoRZrY2Bo3cYO7LXg7Y09qXVr4fKPz9xp59pJtCZaYz29s6ye9ZxzX0nvZENrDLGnpbJrENaMrOoikeiOoG9uNeBdh/xoffxefLxn/wp75oODl3R1dh1bkyly38Lp7q8vWKL5496sclbS1iZbyL2PAhnkU+DKDDDm05vVMvXvOtCfe1SJbveRQMNUqH8+yl9X3+RixjXvEcmdv/pysOqblOy1x1y3NWN/s5zg0H/N/Ty7kd6sHS+Jg7Gv8tyW9XY1E3EQ0HnucZS3ndfW/k9ezl1iq0r79PuFUt8dYFdGuLn/8v7Gat7XEejT799JhpZ3yTXRefBemjsPJxPvFjK74Qp4FiSg80GQSgxIjxZMIWi55fSjQPNNHQXrB2wNvesu1eoJX6fqoPozaV8wtt47tFkONqGD4e1WQesuBaIN56LqeTGAq14puvwm+aGGCGsXTVtkerO0lXNaN0aJZ5K+Y+9iISLVH+OToxC0OAIrfjSbKA+kuboYcEHMwTpqqCTJ6PTLio4X1FC0TcGJg5qzA2JhvXqWA0Pgwhd1Jsb6La+i5l7R+VcWbs0U2xuEMCm7Yphg97H4ZRfT3Z7kS8Zb/Ukx0PD5Bv/9qKxzYI0vEIDG2Pd8pJW117Xw9l8F6y12Mtbl+TzjiPz4fshB1dPcqypCkd+x4lknLqdFliZ/m8N0vHVXFnTxXrI9DPBqqIi3vXzGO7ln4PCZ9k4ZxyIHkMDUNZlLO1xm6ylF8FT8PcYY4Rdd1S4VRVN3R8rMa+oECXJqagbJ8X51unYxhMh3l/Lq7TrflnXyjFO6/fXwQ/dKHb/32FsQ9NE/CwNY2GjAiU9tCejR4Xyi2sCyfh1TX1df7w+Bm292aK2XvJ4nst984p58eUs7G6qwGEpvjQ4zrF8WRn17qCiqrzTfIN1OuY0/03sS6b84fM7FFqwhfer/56d7HCRbZ97iOY074tT+y9SqU4VbS4Ppvpdx/ARUwbg0tPnFPRtAHg7E6wZvJffO36AezXOwbfMbL7S7gM9cv1KylnDqIsOx6RGeuh1UUfr3E+MvEkGIXaw/P6d5oaPRnpgM/p7ghLDvipxPT8K8heFuNg/AtMGh8K7sRk6L66HTt8bujexOOd+Nual7Es/fbSs6sNMx4exjNbxkNdRsO7bOpB7RieyH5gt3+rXmqawmjhoYG2EzGLj/w97/mhBLeupUHZHCTNzFXZJOcxpXTTeecVgslSrHZn/h2bsMAXZ/eu+YKWR7LVDT/dLN/QwqG9XltcwnGXNjQPa9GZeyzuQl2kbKfcMldcp70C2pToY6Wmisc/RE/1dzpW3chvyTRdjv3VnC+d1Y+dk8ZhWksimne1AO1r5E++SLT/l0pqEbey9uZceLv/h6r7ArlXQymMtExbaIy3Ah6E4ibXJ6w5nlx/ywm2feNFCU9qU20p+erYHNXKu+b6EAD102/3UVfiS8KNTunn88YZiblVXgV5dstG2SSAqTAjnh4yhR0llJPB0767zSP5lLxd4emTpek2cP7/wj/xMx1fyJfUSKCwui0w+nOSLHlzk1/0def0oa575oqaOFN9Y+209y9/QWJbP9bdm8LWnsrChpQKzJvtjX2vCx+Qy8pug1PIH34mmSB5mAH1JZiMHqZ7wakERb6S8+0oJPjQSfSTssyogBtnbteuXb2p9tNtqij1J1VT1UYnWxxyp4TwlyqU65NnWSHjXU2NlegzqhmrXLyNnmyG2Qh+OPqaIhwozHniQnoQdLlZJsWlqDJ65qKHUjUW9jvGYHWYIu20WcKzaIzusnu0Mo3WyzU/rwOh6DNujl8tuvknE4QdD2ZQ/3Sj8uj/5HCyW/9uRNHF+c8EputKgB24EFqLxjTCI2rfR2FGof2cUfDY2Q2WcOc6s7Yzm4Z3QZc1ATMjNgs3imvwu+Ap+glds4A9atDqX79Mr5noXsrGFFLiwUQ77jRyZPcrpoUUJKT1MceOhOVrO3S07vr6pa/ywJbLc80YoDEtndWxTmVPrRGSqBjPFwE70QtaFoi8VyY/+8KNHj2t8wM+6LpqtUDvX6mZJ6Xi+qlMR356hwKjqHEwaGIDhJ4Oxd/sMerZoHN1cPxBmrwZr6bWi10DslmLXymg1vsX2RKMBavwcNgKNlSMQeF6NrtYjsOiRiebZlX9bwqVtkszkhRV21a2LoTNLeUXsJB5nloN8Ke72tuoC2hCIg0tm0J4BE+nHm48amxE5tzbXjvnPHKMvZ/PEunO43dZsNEQOXm0JRX1njmMGk8mzspSWtRyAgaZf6ditAXjup4e14w9p4pKtuQInl0s12oevtG/FT3qcNJo25UtxyeQPLb31m3olmKD/+s+UZ7XdxeObsbt7X3P3BxvM8XRvPFvXqDdbeyEWJx9w9qyVO93mXjTwa3+5Zx0fmlfftiaHja6PxPErZMtmWEC52QKNLBbzvFaTeZW35Av7FMhu2QnPH3eBKSrp6rRxdGGyCb5b/qAdQ9/Ibq+wcHea0cQlsr4ZmnVKYIrNfVnpj3j0ndSFZaT7k0Ebb2oSlC+Pe+lPJ/cZavjt+WOEgd7/yOabWODyPFOEhhbzjfkV3KKrAgZlCmS+C0bX1wGoPjae1M3GkZCrVsYTPya4lTQ1d59xRQ+nTmWyqJPhzGpLAh7cHMNmtAyhMQcYXVk4Wn7aJ4DOHK6pz2plFXL7rGuIvG6j+eLoifxObC66zctG+vNOaKsGyt8U09xZs7X8XcTtYfZmkDfQhamHCsNzW9CEu0pM2aGEY0Ykjlqr4a2OQisJp5osrNGnkFfIKWT0WWIGJqvke2g4l7fJxV9XFaj8yXErLRitR1fSdetZWvyEDwn7Fn6074ISF7a1o+pjSui/UCI4W6rnLdW4/iEOw65E4O5KS5jr18Nf9V+6Pwy7JJvl+cG1mYkpUidksNIXaWzFugQMOJvPju/sRlMsQ+hz7mj5P/K2WvwmZpjDbLgBvOfrYUNzKae4yujnNyV+PFAiJj8alc3UaDMzBis8Y5Flb6jRQ4fmk1p8aflaJvLYCPe3lNizKzvyx4fFSBgqp7AL22/egi5f8yIv/2T54qbuJPRXa2e1Z1flepcMJk3h6mXJvM3aLPiwHPBWHeHp2wntR02idrdGk3hG0Aqa4W1N3Y9cUbt+jTUFj3Jha3MiWb5PDM58iGMNlR3I5U8LMtjaW979pQO5ltbEpWXNTDFeFe3uMLUBHt+0wo9tJXzTm4X84CkF8pfmYMKDrkj4HgBZ32k0f+IELb0UlZvhy4LLVGVhgD0S3tSLtKX2R5V49mY0+t7ridU6ahQeC0PrwdFacWX3XimHLdWBvMgSFZ+VcEtyoiIJv3+8rUQDKUf7S/g9YnwUNkXFwP5nGm7NqulLefhZYugnE/xl+5RPmT0C3v+84HPj62PgggKYfakD2YohSJjQA7d7WkGnY018EVha1MmzrtogXscQFmuU/F33Ej64IguP1+ZA/24Ars8E6l2cSi1CR2n3pYLNNT2Uun8b4q/WUj7xcKM5dVVYeE6JQSnR+NNEjd/S/6PGxGp9n8A4FGMEwxvGiPiixHvuRKcFnaEKU8ZHw1j6PrPgaHzoq60Xt5sG2HrBBl2fW+BBtRL2HVqQp68KlxQqPPSIR6aUN3/fj0Xeg0gNntL4XpIhbMcYu9bK+cK1nM/dWsCDvytgvjYbzecTzM8EwUe/lAxuTqD/7K0xa7oB4vZZu/25969Lnfg/zlNWGsCo8SjW+EkKOzAjCbM3JLI1axmd9Q4lyw9l8j/Nu2vpxfuoEcSZi7i0Ssrv5360pF/tVVDcUOJnpxj8aa7G4sBoDHeNh7CrWhsrbhjjLs4ic7M+ZueNYYrrESxnZiL+q+jNDr5hpJgcQu6RY+TTkzqT6COvlWLRzUUzXUU/WdCJnuupycTCf0Wz7tfiENWnN7tYwuhMA0969y1T7nTfg3QyrvJ66e9owf29PLZZiiww/oqmL8VT27N/F8awu0NX04LYSgpV+VLowOZk3Y/zhcvS+J1lvzTfaLnNAP2bTHLxnG6I74uM0b88hw/YPIbvMlYgJUCB3jcCcLiMo+hSOf2OLdPSi80uI6Su/UGyvn+or54K3es50MvzSrTZqsTsRRHwsVIj6FcUvv0bDRf5fxpaNzsjeBnMl/m81Yftp29k3GsAz12ZyUtis9BD4vcij+G2nRwlEpb23JyvxU/Qivf0xTtKvKREZWRj6pKgxF9DlDjQPgzzJP/LMYrA1jcRmj6YwNQCS4s+WEziMhfRBxtzjTG9jonMPT4O+7Z0YQ/2tKOOjVpSvzmD5R1829KTSyagxxLO2Pa329v112Qf7QvcjDeaY5NPCkvpl8mO+STCYEpPNvwXo9hqCYcvUcuXdA4mgRGFjAIvBs6OdH6cZI3jd0xwwGc4Vzcbzy+zbJj/rYCNczA+beEwTKukbd5jaNdKfc23Cbv5amnlmtqkLm6+0sW6RRN5k9sVfO6SbLwxGo6zOUGYxUMw7+lCar99LAmbEjTCxsIMhrrX0rY9HMlGtShiP+cl47hJGau/vzd96dmNdkydJP+SFkJxBRc09UPmrvcu/TZmyVfeNHH7nlPFs27L5UHruso/70qVbKWVvIutKS8rN+A+Hfr4/6y00Oov1cYW70nW+CdbhbqRMvoap4KD5Putpfjwj5Qf1g+Pg/HaeI0uBc2PvX9I6DJviQWEPuc5j+CFHafwx0cVeCDVaM2WdUL5FIJD0/H0bXolWRY3gnd7I2xhuTLX2ePc7pk0c3s9wgwjj41lH1YPYLt/JgI3olgPpT9FHgym4OpiuZVnLxK5qDZH12IqkY/yVxfx1SEDuUlEFq5L9XxaFzm8fQLgnFJGUxoWUJd/TGAUbQ5ViqOrZ7sPzjkPnFz/2fqdNubHM5tvnVlVWgJ8y/uzxOVyOrKQU2LgSLnnSS9yv9sfAm8WS7beZ+AvqsWbzWYUYEHQLp5kYYMGlI8T1QZ43SITF32CsKXCHMdDDDRy3pBwXPaYtTKBd5tn6OHwopHcvDCTl/pLMk7MhuN4hjmfCMPql1DZ0HKaIzNH8YvPNMbJwt1i4EfZj3guszpsjdVFfVi/V8MZ00/AwZOBrFtDf3qs70MjRufLb/8Mprm3GtX0Q7pboXY2NmGMJYanl3B7u+HcQJaLsfOlOmulHHaegZg+ajxl2c8kt7UZeJihPc+ZNLEf2nA1FgWroTLuhHPS/2fNCnDlfT76nlDjbnU+Xl2oOQdfx7qYG/+PrOsoM40NrLMt5CO3FPBJD7Ox5l0OOq8hNHgAdLo+k05GjdXoQOhG6KTU7qh9U+sFspXN9PGid082YXVPdnJIAlqqYtioZD8ydOhAT0fmyRvP8yWRy0WOF3F3uanafeTmRLfWpo1QPmAk848sZ6MH9car4jD2V8Mg6lAop3b1xssb7uitFV/EWTS1Mdbwt7ynxP0R7vTMQAVvXRUyF8TgvJT/WjWPwdSd0Yh/WFO3ijmL/fnbLlZJRvAdZos/A5P5K/ux/N+euWi7Khs+pkFwtO0I35klpH46i/4rekniuXehKW53Nuq5r747yZ0vfEq3nspY7zatmLV1NOrVS2fHPreijV/daO/tGHlwvC3V2ouQT+ik01RdCL3ca1vCHRoV8I95CvT0VWD2AcK1AsmuY8bTG5NxWt93IemHhreMGmHVEiX6FfmSx3oV5gxXYdPI3tjUTo3MKTF4rBOvdd6ixksz/UMH8YtkUg043aARWa1Rou8RJer7hMFET41J46JQ3SASuwf2RuXKGvqcUH0YZVhCYPLdugXYaHmQW7/Qx5eHBbCBDhr/7g+LIV1wsoU+xCz82c4UTV9DzMQFncD0hxw+scAXBrx3y5UUdbUfUkpuUq+K66TY3I+qdmXyRbpfNd8oW2qO+jOyZaJuFf4x46ySzwlP5XU3ZqF4igJH9fxxbgiwVT2eii/lkHhG0Aoa4Usi3wrfil0hYxabI9ie5XGY+pazPvu86FZvB3p4P0VeaK5dJ4tZ4+7Hlpp546hjKhwz9KK981RI2KqC1dVk7CE1mg6JxacT8Ug7f4zd6XuFiTl/lIWDPMN4meuP9OPs/fOu/vOndPM/4pfI++7v7a//2Jo91qvH1l0u7ni8joXWHEjMOHP6tYPXkQ5Yv1KF2Z/G0nz7QpgMLwSq+2FzPzWS9PsCfdLQaGoZvTIeQqL3XdvzFjJMfT6fDq+YxOIbmNKc5PG0c8AJbtazhOq3b0Jd79/mPyaYaLCt0Efc/dlutRi326tkdm3NcDY4JRFDBw9hpkO70eqFQXQjr0h+5qQ/rX/xRqMb0f+2rtfA7dtHQzya+pqSdXN5S4+BfNfVTNTrpcB/znI4RnBsrSinTi0H0NZLX+nfY04Y4fBS5tX3tkuLzuSueFMfh04HsekeY1n7JcmYdHs8O9c9nR45dKZDayfJW84Mph4navq7Ze8b4rDfe2fj/6Q65oIRhnht4h5Tp3P7s7lwapcLs33BKPncE4M+LaZTq1bT5+Ca/qfgK/gJXs0SWqDtz0LeO2gHX9tjOOoMz8GH72F4ujMAfb5PpXSXpVrn3nbsZ8nnjSH6E+Z/KRG53Z72G6tQ+liJpBnROGihRvnYSASFRGry3xvnH9R9yVqZqCm6Hw1yFzVGVlQvZpCcwI5ExGF+aCfmFONJO/086f6QwfKG27wlf/9IiQXvyW84d9k0Kl2T4w9H1oHJYsZae6aw6bmxOO3WkW3440Fr2rekhYsy5ENVbbTk1JfrI7JLHbgNsYbLeiWKvjWgW1JdX8pV2HwoCoa/C3H5UgRa6cZqenWCxj3fFqJnt0nhpenvFmTG8WcyCR9Nz4THhTxcm90VX+/6YZvOJvLI7E+1dAX7zCF6fOvSAyD6fC7te/LxO/bx+lGD8exuDixswpGz2QdXvkylnNJQLTmPhZtA9N3sFkk1aVMVBmU1p8KLSgx5roTl70g0bKBGiVUsSn5HYdiGt9Rmih+GlC1yFzPt59N7t/y5zBl9G4Cd+nsp003pg2mTTrLQSeX0+V08DX+wQG71pIcWP9EL9bt3h0Sd5VOqhHFJI0rLVWKWnRKKIz3Q510hTv3sKWHmSOS8r4m7xWeN4FQVJhMzvei2rlA6TuLNMy/w9L55GDIlDyt3xGFsl85w/7GRTmxZrcUv956jJjdtPWSDgIcqtH/vQ1cqVAiU6qU5NjGY6KVGy7/icKoiBXs/1uwX3N9ijmPPw13FrNKx8zf68KeCh9gW8WV62ShwVKCaBeCEYTB6vC4j/egiWiblBfvWFlD2aexeuq2B23J+QRZjbwzfFr1Zz7OJrKQwAdNOD2SHAztS/O8gWth4lDyE2mnJKWa/YkYZtMIG5/uqkH9FsqsCFR78q4R/XhyOSDin/8lYfJwap5Uf7vyyQEKaFUaG6SOhswrbLNyo0Ssl3oSrkLwlGiebqjHoaCwmh8VqfEHQjP7PBMInRF0gfMQxW8HbHVLxN2OzMW2zAl3WAud+M9xMqKDBD4tpQHY0XZ/dkxJ6byPFrgQcaJcEz51BsPJ6QD1252DDz0Kak3OVgsLtcKZgIU1/3wYjnzSG9+yaPO0yRR/Oe1fJglobYl6JHjIS1TxCXsBHDlWgzECBumrCQfsAKBqW0aav40jEasHvxtrRXMTqVTaFXMTrDZu2yENOrZIv/7CET13emlx/lvHOu8fxejdusjDXAVrxuhbfKs8YYN1RJRacbUXNTCSc5KzC6FGxyJbqie8eMRjzJwpzjGpmCcEh+prY2186u/FSDsSZ/ny43wg+bJ0CDY4pMGEDQb+NHNMdKqm/pBvxXC1N7KdTsnvzj8mqbuljWnkyKwvqxoo2JKBibzjbKNVLjw8Qde4zWl7i25Hm2g1Cifl76tkzA52Xf6T6n8/z1Lin3OVsNvZ4Z/JWo/TxPe4r7elTTBmucnS49ZP0TQwgsJdGnxIOK+1RLhMYUOC/gKVJfGOTUfx0lITj7mYh/jxhkqIDQucoqdy6gMYH6mHnQSN0Phzq4j91townHZC5b/5E3gUBbPBbOfuP4tEpugsbfa0VXV3lQ2Oi0uV+52X0RF2jF0E7Y18rl0X3dcDkOvg3YxS/5p7Lu5ZmY4R0fmw9h50twKXz2/u8WIvfhOkNHWtpw/TC2MfKHszNOh6qg7HsxGkfOrPCnz4sypLH2Hlr+UMtr6tKPRRI9aDPeSdK+UeJlqeUOJ8fhSY2agwbGIWht6M0WEXQNJAZQWCV4GVmEHjl3VclryMr51NiFLhZpsD1Q0HoMhNoPWE8eYVr12e1NCIGrPNUocEVF5pjr0LndircOh6Fk43VYJLvNSmJQtnuGr2IXTxx9geydDVx1KJ5Lm/xR8lbSDq5eTobp6sIbdZydJ5XSrsalBG/+1LDc8p6PehFXWohYpOISyZB/bny11Leal42so7noPG1bpj+1R/t7k6jE3+XUMhMUw0vy7bFLmIOVMuz8cEYpvNvT2bjGA/nK6FsSKI32Se0o0TTbHmWb3uq9XfhhyL3bbWwhMh/JQE5vFWfcXzXrGzMjFDglV0wIrty3G4wjr5HldCHzX0h9iAErah1xT6E2I2wv1eAVzv28tIoU9w8k4/2I3UxcOgQVKwOwaskY4SO6ofITzV4xWdkoeZ/MateHqrGZls1GuwCcrqpEdgpHzPrFGDTUTXCvuahfNFAHDL9QbW04j2KwiG4U6XElSdSbvjREaaGrbCuSxQ+2UZix+8ctLuUqxUHl578RbXfVyrZyfk8Z7rbQoULwSos/hKHkkZqFC+Owj8Z0Vg9swYX+5fp4pfTC5novYkdps1H83lDy1I+cUc2FgcpcGFOIGJKOMx3lZOVXqmWvYjdELELtvOFEQ7oqHAzyZGOmkvxWpK3oxRTlNZqhHrGoNd/Uf+zQ1aDcRws18rELLWZxTNqcXgQD+6WyivXDgOvysaH9h0xfKIcHm1K6cu6LJp7bSBern9AtTNVMV9daPyRl9/PQq/j/XmdrwbIuvWGHloNohPV7VH9qJpi3+iith8i5ttiri1m2imx+mjlM5jvTivij6Zmw07CR+6eQNfBcmxZXEIGzUto8EQ9VATowm1RD7c+i9e5CTv7/I8VXOaGsYXTR7C/tifg3qlwtjORU1hGO3LYM1pu0iuIanZ3i3D+XlNNLBS7uGIPd+7jZfwIS+J2qhx8nJwFm9QOGPi8GwbtG0kx3SfRicV9ITCuoI1sqf5ffPvcU40XUCPjXBAGdlTj5L/5qJuWj0DJXlLH5Wt2e2prArHbo+pZ5CByp37yGtb4WzSb0zcVD3YPZhUVRD/7ZdLjktnycT59qWPwb7p0xALzxl102dP3nsx23wq3K+FGeGDalb0vjWHfnOKx5Fp/VmdtB7KqZGTfMFt+r29rrXMX7wh8bIQTw3ThtEOJ77ca01ApR8/9oMRNg2iMNFbjcFkUIsrDNb1jdco6XueSTfNFjq9cZdOuuFo5b+Pf/SAfltVIfp6FU1I/J/nE5o+Y77Zq1mltkP+NHj9ZxomavlSrLvU1+pQHWCI1SQfh1yp4vTdF3PBwNvp45uL43ABUteyEy7GzaMzVUvpjbFVTS/zPNwpZhZxZ3cfy8sH9+Fz7HKQPVuDzbX9MsQnClrrj6MvWiVrfN/NVI1hIdSt/aYjkHSr8GSAn/4ZS3hysgu55qYboIOEc3WTMbJGAt1tq5n/FfkawVkyQ6TN9VNoa4YJXEY+7MYrfTVPgbiMFMvyADY0CYDG7jJQzx5HoVws6sf8r9n7Fzm9m+G961ErNTXSyefq9bEzorYCPGce2b0BpohSX6owl8W7BU/DK3TjL4fzEyTLfb8bId0xgk84mMNWleFj+m8BmDWlPhc4dKdUgT94/kdHEuAo+KnoFf9q1xPXutqny110/u4ndmfY69/2NGtjJny9jtHGxoTzx0TPWu/QEm2Xp7q/31wWteqL0u55mLrNhwmtq9p8Sts+b0d2xSry4rcTFGRF4XkeNS4hGZWUkPhXroXn8LRI+9J+VyvnkmTxX73HGGF0QxGznh7AbpVF498yBLT/UlEKbNCHFpkj57oYe5NT0J90+3whr4ta67/nzSDYytbylwGehjkMZLZnP6i9Ixr2Xs1j84hwqqYikZgkz5XXLQyjyQZOaWnfcfeoU9bJlgM4FCk5thMFHB/Cfcalc5jwcDdKGokWvjrBqJMeP5wn0/Mh8qptgDN2WBti9rER2af9055UVyTKXAcZYlxHJjo6KZxXr4iH3iGZjC33p+MwONO68Qn7lvK+Wvbydq4Nfn0w0e53fPkk1/G430muvwj92Kly7FYvb9mpUR0Rj4Dvt+fvCmXXg+k4XMYWGsJPi9bTq5qR3VYkLz5S4NDMGZ+up4b81Ak08ojTP1dK8HmfisuqjMRr2N8LLekP5lcdDeK/3Cqx2z8FxOUO7bIYX2yaQy/AJ9MqoBj+ImFYbyxLW2GCdFAMHPJvLn+xRYP4dibayM7oMJGxLmkDrL0yhabNr+L3ua4GISgsXsaPT92w1qTzVPKNOLt94NgsTVApcm8XhsQW4cmUcLbimvZdg6miK3np6ODzaCmijguNXGR3vooK9VIu2XhKNGw5qbH8Rjc9D4jCkY02dLHZv2003cq+t6R1MhvKZG0q4frMcSW4F1CMCUenHUGhfQTPnTaTSeTXfN2+QBe513qLxhf3zq2llnRL+2mQ4L3bKxoKtCgw9xjGNAmFWWUGjeqq194ku6mGcsRHul76kc/2VyNvgSGczlJh0Ugm72xEo11VrZmpj6vXS5CxBI3aKaneJKvL/0CNVOnf7UMw/x2Zh6zUFrDwC8dvDH16DK6n1xQJ62qPm+45O/UIXnQa4ij3CMzsN0al/Fj8bP4xnBioQ+TwLqgUM5VcY9jioqMnLMso6VDN3cnW3QHLd285PBhpB7Bzs7TGRb04q4R2kmvx7ngKn0wNx/XEnNO88nrYXVpLosYu5vZjXi177duPrXPTez23tyOI+hTPLOzOpWcN5dPxmW5r53ZWOVXXm3fSCtPrsqbukfDlABy/8HtOKw0okz2lAqnAldq5TYnR1L/j9knBqw0gc2xqmZddCViH31ApjGISocEDWil7/VuJBlArdvsYipIUaVb4JcI+Kxu37NfFaPPuuUi77+uMPCdzYNUCK12/zeTrPQY9L2ageRZB9CYTf6lKyXzWJ/HY31tCJPr3oz9fWrS8vTOadA4bzfq652KKTi6InUl2+MgQrls2g+V1m0j73GnzrccMaZV/Py8Tex9p8Yzz8XsKnLM7iAbMVOJ6Vg5UfGbrNCMSGY5PJ58p4LXv5kmWIUXMNNHstz6uV2PzehfZ1UuGdFBOrC2PwVaqTU6dFYZaErSZ46+NmiT5M7uq7nMuodr2+cY3z8GwdXHjSnc2a3IPFBsdh1qww1nydDz3p6U2bTQfLY209NOcn9sHEHpiYkYi7FmJO8rm5B9tv1YvJt02nj1Nn0oOhMjpw1o58AkL4l7GkdX6JLgb/u2fs+V6J/uRA5VaS/x1TwmFYJLaaqeEREA6DUzEQ+F2cRaSPrkzgd3EW4hxGp6Symyl92NLzibCun8eq9TrRyUVdKMa3WJ4R5qell5DJdbD4qAWKg+sjOV6FYfVak6JUhQ9OKoR3jUdbVzV8zKOxZFmilr2IvlLt3KlfaxXqX2xPV/cpETpIhdNzY7HNTY0l3glwaqY99xW7BmKPTdjAcEMp1pbIqMtsFe75qNBbNxGOUnwJuxsFn7JozXkJuxTfJ3aQan2pad8Y9v1XHJMnJOCpaiCbfLMjfeoM2vZnhPzQcD9akaoDwzX66NBxo+xNiIVrYKflMvF96rJwNjpRxUzKEtEnoSer2t6Jtof4kF/9MfLidZ1I7POJ3Rkhp9jnE7sz4kwDvo7AvJ7n+A8JLHZLHaHpj+mNHQafom5oMtBK6/smZ5rD1NQI5RvN0EZf8qNsNxrtp8JTaxVaSX40QMor22yjERqhnVdG8B/UO+EP5fwwgLt01h2uO9LIP0p8k3BjL5NoREp5ZdeESLyyjEb9z4YaTH12WbjzmrE7ZQJTCzwdvzCC+Qd0ZjmNYnHBrT3zCXCmv1q3odKwvnKnkvZa597+xEdqvNsY39+YwHKcEg26NSKrX0pkvFHi+pAoTNJTSzk0DIbVURBzQ41tFryn2p6iOPuLekP4916T+HvDHPzcn43+kzuhrj7DkBmlJJNPpAFZg9E5ZYiGNmbHHxJ7CaHbHvBO60fgH+N/uVd/Z+xwGok0wwZIuJkNI6nGzi60gdh7alpigY7ZS2Vi70ncSxB7Tz6jwVS7Mlg733hMU/RnHxICqWyvP01cmS3f66V9r07YjYhPwj9uSfpfWtiaLvVXoa+NCurLcbgi2fWkY9HodzwO8Vcs/hdLW/dTuZ5YImHN5WZ48HcpH+VRwoPr5+D+UAXWDQrEuBuBOJ8yjmbNn0i193pqd/bF/v7MNgZ4vW0zP2s5ncfszMHWzHzsCu4C//0R+O21m053nka18bPWtoWdC1+2uFzGp9nm896FOXh1QoF7XQlnNgdhnkUlxayfQiLfnUs1he2Ubm77e8fKRlzxc03YbozKxBjWIzyeNZX81ePcALb/GacPj9vT6dYK+T+HOmjpRew2iL2pp25GCBmtgkuvtvTMTYXXUizU+x6D095q6J9LgFmDBC37rC6rjxwHE/y+Vx/X1Sq8L25P1TNUaCtTYUlmAu5LdM49YnG/VyIWNzFG2lkTHNVb6dp4TbHsa6GNbH6gMd6uTWaJbZLYtboJWBOWzFI2d6Djxu1p3f18+YFpRGI/v3ZXP6XZZ7dcvkJWJp3DVI9erKA4mXWdHYfS+sHMdLYnBRt70dWuQ+UfdPyJSRhcyOe01MGtxHiwS4cGK936dTdG58ud2NTJCexUZjzyaBRbMzOY3g7woeT2OfIoeFGqbk1+ny7Xh/7GMS1vHrfCF7klLp3rw1+Hjubx/XLwVsrxUSOAv3Z3RPTNMmpWqr3XLGjFe/pNNYX3BiXWr7ejvEdKiDucn85Fw99QDfY2DL+zI3BBqsM1OfN5kevo4OMtnt2Kczmb+J7Gbw1hu9t3YLO2x+JGw+7M85o7pZd4UmlumnxunDvNt7yn4Rlx8TNlxbq7iTqy0RJjbFzQi3/SUXE7+ywkzcxCKxNgtqMP5seOpLqNh5PYYdHUkYuM8KfC3FW+zRSb1xijFSvgaSlFfJhSgREfFGgXF4AAJUnPTKD7JuNJ2EetrYj9F7H78kumi8ubKvnC6lFceVqB8tM5sC8HXqtD0O74dCpYW0mGH0wRecgI5jdM3bt2W+CSXHe3TNwnSWyRwc4ldGNZexIQ2TGJvdrdgU44BNGTO6PlMQY1fcUKr8H4LeWMpybvad6tbzTp9xNe0nIErnuc4qmxLTB+6Ajo+tTD/ebZSDUMQZ2mNnB/XwebYs0hcvStRXNc5Mhzcw/8TT6fM1nnk93YXP0EtCvow3g3L8rMl9NhVb78UhJpnZ/4VrFPKPxhSiMVxh9zofovJTxgKeWm21FYL9UF70bEopu39h6S6E2JfrToVe25q8Tp081pxkEl7KV6wu5oJEokXHWuTjTano1EN4cGWH/PCCkOK51EPS9mT6J+PXc5m3327MQ8B6dgpVka+5nkS/PndSa7tGL5HqtwLTnftflNtfdJcutJfgc7sn+rxOMLSsyeH4UBdmq0XxiBQzO184q4zyfilJiBXDwzCp4NTKno/mgEP1CiufT8wapCyEN7wvJ7IEamDob+iEFa9OJsTvZXwzRBsmPnHvDuo0aC9QiULxyBt+fVWBY6QhMXBJ4Kqecny/tl7yrux1k1/kmL+8ezU16d2IQvsdj3oAdTxLWhaWu96FndgXLFSC8SMtXKWHvXUDOXCXTlb37P5Es3KOAxMRNJ1Z3RZIA7lj5LpnPdteu6TfnvqOurR+Tla4yMYqledW5IzpeUiPZSQvdXGCJ/F+L3hF5wLo1A7RyvY4iFBleJMxD4IWVCGe/2MJUP2ZuNhNfZKDXsAM+8IKzRH0t1vUtJ7FoLOrF73XPyLLf5GXXwPMkQnlMz+Z/JY3nFkGy8sc6BmywIafMZfIdOpPSGxTT1djqWL3+ouT/9btsHijedytvkneZ/TxmGNmNi+GLzj5R6QMLbxv1peLAPXvR7Sp7JH0nIJ2xGeeSbppdVK+uIuH7sbb1kltsuCW1PjWGLMyPIq2l3cr1VIj99ULuuO2lYFy8+WONoihm2SPitKMSZ4j1UmCnlwDsb4tCukRrHWRzmPtO+VyfituMDc4wdaoJdjipY2rWizfYq+HVWIftiLDwkHKCrG4fVM6PRSq6L/UNNcWvxSTdDz1zZjvQxblP6WaHNs1DmVTCMBc1OQOCSvmzLpR50pklbevTvKLnibx8S++u1+gwd+dV1/uyfZHtBH8NHFXGbPbk8YZoCrc9mI/I8R1ZiAJ5vLKWXl8bTybsG/yujyC0izxyO+ExrZWP48pQRvOqfLOifyMZyOwYmxbRjyaVU9UUb3/Z7qa/JTyJv7pdi9F+Dncm/sQq3bFWQKntkS3rx3BSF2HvRmtmwoBFzYo9GVW6Cv9BLwa0x3K9pCZ89SYHAp5LNpAai/poAPM4YS02fjCdls08anqljJdz347B7bb/Ap20OT2lWyDMPZkFekQ3VKWB/MsehNiVUVKQt541HH2hqrA22NmiEPflKeHdqQ3OWqGCUpMK+7kn4IcXKX6lReBoeixm7TPDPo2p6v09HVjf9o8z/6d9uzmP18TQ5gr2/2o0NeRKLM64BLHpRG9Jp14puBAyQ//fbk0TfRewjpN0waiX6LwbGIa6iB7NEZstOvKnLPB0iMCo/mu2Ns6WFJxyof9sA+cUlJiRqxtoaUtjmwssNNPOA+q8L+Y/Jc7hXWg4qghSYvzkUya+BfxZNp7By7bwpcmGtH3WV6s57D13pj1Tvjg2XcEDbOBQ3VeP11xi8fBQFk0FGmh2Gv369dFxbdbFlP4eEVntfNIDHwz7s1PEi9rh3KtZvP8pOjlOS160EOpMxW+6T7E/C14T/Cb9r8mKSc8mMlfx89TXeMcyDhf4TxM70m0ltA1Wk/NeRTtRtRE90Hfk0BHOxtyJkFDss0Y+eNJ/iYQhx7+XQijw+t4GSN5bOrshXgRdDgERjwozocmLWJSToxH2Z28s7ugu62vsyPQ53Y4XO3VjumnhY66SxezF+9M6HyCk9V66f0YYmTajxh9rarravMV4xni9vr+BdFFnYYK1ANzcGxY0AOCSX0c74kTSmc3+I30sw81Dj7EFz1P5eQvjMEfjS8zy/Yt4QFckFuBBqgeurM6V3d5Hwc124/PxE1i8tcbN6kPtKXQvZ72Q999d+vynTmzP3ySHsfoJkLz2SWNNB3lRp2pqcqtPlRxzcSOzuif2cOkd2OeVOfCR79WqpzMOxAab4K9mZ+qUs4lxvDHWPZkbbupJ+YiDdPVghD3mZQKKXPMttB3VZOoKLXnL1ujFc9JNvta3HRn+xYN5jC8nQltPLY6/5sv9e8KSMt2yldVMu5BR6eVVmBCFnRboRhJxDewzjpRtH8EEbstDoTjYclhAKJzOMWVxKywJH07rQahJyhubaaGZOQl4he8rnAHYmYhC7djIODweEsBuf/GjePRl9LRwqb9LSj0T9F/OxpSY3iJ2SuYE93DuUGmLljXjW6lQam+6fDJc+q9ibm2nUoTSamgZMlJ+bwehnr5o5yffxBhpaXx8j3Liji103+vO6Xgq+0zsLO1Zn4+C/DHOX+mNwfAmZv84loQOhF6GPOl8LXNYez+V5wZe40c667FS6A0u1G08nkhmd6vibf3j3gdff9YGFnPbU6hcIXlY9LDT8llcrsXq7M714rcSbQBUmOcThPyme5aiicVbyo+nn+yKp83Hq1zYUXQyfU1bgDA2/zz8Gw+9iMA+494Im220n8+RwMrdyw9ywkzR9yGvteWNqI5hFNMTLnzr4MUCFrTrtafxFJf6eo0LS+VgoJFtckpGED21i0HnQTw1tt4XfaHa+r3st7cGKVF5v1GR+x0uB3hLuq7IJwZp+HdGkuJQ8f5XRFmcb3B5pgIkuh1xvZvrKSh8Huw298B+lre7HGlQFsXgpnuXXD2BRzIVi9nagP6/S5d+2e5CYtwtdNlbau6U8c5TX6tR25x3/3U6v/fceN6aec576W45czlISVjKZhbl/g51/MbH/3NM4A03M9KA7Z4Hc7csb8vhwgOek/WQfLR6y87IDNPNwKib2vkVm7R/T778Z2eTn8IbZ/eBg0l8rf4r33Ouuxt4OavQIDUBymBpOc/OxVPrzO6qG3cB8refF3F3YjbChlF1KDFc0oYLRSqT8rcQIjwhslfDDtAORaH8gXLO/sNO3t4bufVTN3Gl3h0TkGqmRqaPG5Z4e6GKuRlJiLo6eysXvLWrUz85F7f2/tGmmWvf/lu1xo2Ip7+VLtWBlG6kusFdj0dUYzM+LxU0Ju4gzEM+t7WgOcQbCzsQ5OPxXxNs2U3PfeVlYFqaAzgw5XnoFIP9pOV3OH0Xi3O81tsOEuHJ3ce69bLu7iXP/oBfKOi4uYaq0JCwZXMbmB/chu6d+1Hx+qXzQ4g507mVNXhG/XyF+t6J2TrltqYp3MB3JjXRzMO9rNtY/J1zbBowPHEsjfk6gEj4A4q6TJlc/0MOQXQYQsf+bYgQKTl/nc9Y0xvptI5BbZI0q3yxUh3aHo39d2A75pNnhFT7rd0Cp2eEV+7s7bORs6I/27PPhWCk3RjDz7W3IvkVbOt48Te5yzUnLH4burAOBNXudNcKoABUubm1B2/RUCJb0apIcBWarRpFTHDqXR2mwcy2WrsWogm751Un81aBcntErB0uDc/ByN0e9biGwWjqJ7nlMJhH3xB7li4FJsjn1Prrtc9Nzz+72iEaZBbMrX1xZu0/RaLrClw0+0ZRsHrWk/XoR8vcbHUjETcGvNifV7mP6tcvj24uSuW5fBY4cUED9vQN0WhD+PVNBG/S09wuabHaBZ9orEn2NyfdVmHLSlUquK3GTS/aSE4ZoKU87vIuRYm0iRG4Vehe51u1Uf/n9y5udRQ974b3O8sZqkve9lk66se3kLNCUPx9mxvM8+/o3+m3Gx5c01PCa8AYYOKROqwlKSyyuekEbLu7ly04M5I3GSvjWIhdFMXIMGNoTBx9Pp9dJo0jMbgSdmOOI3+ZIUf/R/FaHydIS3kyWyQfHKvDFSYGwbIbzOYEwP1lGjdtof5+4B/+8kb6m57vGUIUJSS5074oSkV+UQItoKKTzO3UtGqx9NHq+Toay00AN3UbjGv/LWpuOZXpqRJipUXg2AI19pLo6Ph+XcvMwY7eElQqGa+Gj3BPGzu1vn3VrttYcZ2cmsr8b9mdn7sfDdUpPVtDQn3a38CZ9ZZ581Y0ALTlFXhL30m8utEV6m0Ksu9uJjjxVYk+lCqYtYnAmRI2O8/ugwb4kzT6JoIlqZITDXR622HdUwppZfyhpfgn/3CWfR+crsKq9qF8I3jwQ2x6VU4NwbVx18VVD1N5/31yhwvdlTtRTwps7pbxyK7UX9thImHBGEqYN075nKmQU9+iFnFbbJB+47EbhiSrE7Zf+vBNh0EyNJjZx6HQ0RmP7i31MocyRyQZ3CXCNrNogM9jwjcr+RLFNt4LYo/g4RN1IZqX9/KjxQG/SWThYPsHEnbIWmWnmmjeHTJV5N93tevrWXRcx/z1c0ZcZO5expQcSsUAWza4kg0Yc8qEPn8bIDaIjaIONGS59bwDBS/h8gwA/VzGf/v5Pf2aUFcayzidizv3RjOdzirUPoefnx8j77OFaerHyfE91QqzxIN0CL2Yo0W+sA001UqFAqstbGMdCr64a3xpF48Fk7fv9tTlaxM/ZZ6Q4/48bXR+khEl/JS527oUbPwsRfFiKva0iNL+d88fBGBXn1so2dlwmW5qd1Xxftjl+fh/KTq4ezBRrk5DbKYFt3htA7DbRvAvF8sBOIXTnw3Oa7GKp6YMJvfBxV13EPPyvD54s/FkvNvJYDLY+7sO+JHWktZUu9LJtH/m7B64kvqX22746G7mIMx/Xoj7u1B/Kc2+N5eaFufg0KhvDpgfgbjKTsGcxHcieo6WXWp38YyiDUagKi/a2o/8sCqXcJGHOsb1x11ONexSDRmWJmjtRouci7m6uX2Lt+mvXvzKDP8aovy6FrXjTm/Uuj0f8sxiGTE4Pf/pS6ZscuaGRz//e+5wb+YcETbcCfQi6mZfzeLldIT93VYEHe7KRch0IDiHc+VVCE/ZWan4bSNCJ3/85kvJLtmynFTYtNoP8cg6/7D+ed3+ZjSEhkj8MDcZrA4YpynJShEu55X/ueR/XqQN+7ojsr97GqN6gg8S2BfzcgeF8RFo2gu4oYFfN4f+VI2JnJcWaF2vykcD+tflIYH8RFyfwEXD8eZp/8rfF80EF+GJphjuhmZh0sQtOvrfUxLEp/lL+crduIeJZ56fQxDTd3/HM/30X9uhlLDYN6cG6n2hNQ8K8aMb2AfLOC3207iXX3vF++tcL3m7ICLxqdocvsm2BdO+RaJJgi7Oh2Thc1R3jW9TTss+U/SYQ806nDAswSykOBrelur1UIFMVZiyKQzsJbwbei0HYUO09TnFfovZeyOu2KhwOaUfVXVWIuaRE47qRyGqiRmmrWOyqTIRF/Tp4/cMJ/3Yolen/vd9FXtlY5hxlh4K8MtZGMYddUaWgz7OF7ECYglqUDKSx2xbKlfmdyWNTTb/816XntPBBhZuutykEnX+LwXyo9wSeNjYXQz9mwXhDMNq+lcPWS01HzmvbZ6uH32h4vboQ71q1WYmDXWQULNXJHaRc3T4jBgtM1Dj9OgrmgyJQ5W2B6J8mcDunlN02MpXZzxzm/Hb0V/r5sx9bNzCILYmMx97keHZsfmsa0QCkl6OQT/nuQ4JG8EpKtYKgEXc3Bd3ZaxV8o20hf1GcjZ8bc3DoO7Dn3yAkvZlKlzxLtOSs3R1M7PGLUqU8ZLrPkWTnlJgjxfox7lFoUU+Nq58lOVOiIO7+aXoa5UaaGqb2N9eCvo3mhmUK7rJJgX+TFZgTyxGVBrRMGUdT+lWQuLdXe4evbML/K+u7o6pInnCJglkMGHBFRKKAggjITNcnoChKEEmCERERFbygJL1wMaOomFhzzjmHnzkha1yzu4Y154AZ4/qmxnf3yXl/3IPHM193T/d0dVVX1VfT7Tnf22eeBeKrxMkXVqTI3vaxgEGY7OTpT5KVD1XOz5JuxFTk3eK+mNvtzuB/aaWiPxavsKa+57T4zTwXnVZEwkeRgwExEZgyu5sqzxjDvFvZhbcdOY6NYwCGd5oognqmiCVN07H1Zhou6GRkZAZg/d1CWrhuCv0qBxnH78i4ho+HyYv8ouQGe7rDqkWs7CzcyTJVJrfw4VKBrX+FcV52MEJRS3MwJ6DlKy3MTFyp+IIWFsq/u1hF46alDkmKrutxMQKcG8o5o5wrytx+ei6emxmx8jWjcPl7Qiy6dxosH7kp08xboBHhOdLGAxX9auyf1Odel33R4r3sQiN65aJc+dkYxuJlcx18S6OxIDkSptN/6uX3F1RW1+/b3ybw/ccUB8rHiqe2Y8SMSRqE/q5Bs7Z+eIJ2aDxuDDnXHfMfjyC/0/pr0x04hpPj4Hd2ThVz3meIyh00GKPodSvcCC6rZLxcPYmqB49S5YTFveu07k5/VU48urJDsJzI3D0UyX/2FgHeP6go/B5tSe1H3qs84ZLxjmb6fae7e1v+p5+t1jR2mPS0KpizJGXPETFnQY4Yu2s4/C4Nh+YZIXBsN5y6vJLmNVxBE776qrg+s6vjYUkju7brttPStZYoS94k2lGUmPVkGHYsG4T3iV541TAEphe7kO3o+aSPK+H15/OPz77VfQyxHWNF0xd5YlOBBo+ldHh/BYbM9cNmn6l0zXIMcZ4vy/Z1JocceQ07P5EcOefX5nOMXGtdoNzEKha73VLlb718aNNlfzrnmiWtsHSnEHMzNRaM44kK8ktt9DFhv62Kkd/eCJfbtO2OfjOi5amP25B1vA9V2q+Rtjp6kbah2f+nZ9WYYIL7O8eIrVlaUZaXhsqt03B5AFB5kR/Ch02gc5Mq6ll67izmVuq1TosOLvUococWYfZa9Okfil6KXpCUHQav4d3UtrlP7ou/l3vDejmyv/iJX6Q8+2yEfE3bHV3+ipNNF3tRtapt6cfSdOnDVW/iM0U9oyf8vJ9gTK94YxRdzBG5zUaI47XT8M0tDe1NgCUGAF6Mp/F54yvYVfpfzLNELOyqQ26gYtf4dsSuKOV7HpuFwZezMPqkDh/TsnCp9xXB/KJVG5o5vjG2ltaYj7VLjz0hUuJDpR/NXSSLJX3J8HeS3u6rJNZvrC4CTHr5rr5hKljv5z7G6FpAk/fK+Y+rLuBv7aV2mkgfP13gqwY/6mZgTutA2O/vAJuzK6lNm/FqrCDHEHLs4POr8xwvVCl2rL/eBH12dpPlk6Hyyqw49LFKl6du9aOLkwNo/PV8aeCpivtWv3Y8V3UV2RC3qhmJ91qUf9fi7OhIRCtyIq9BFC43rOgH4phFmxBjtFlkglsOuQgvt6EpP7SwL9Xin6xwdKyrw7XX3WAxNhocs8mxjRzDub/qFMdVYy2dTi834vw/ObxGuHxF0Xft/wqS83w8afvIlmTTPV2aKNqqcZvcF2P1mBcPzDDUOEssWqsVQ7VpSF2qQc3pQLkPYeytcZR5tIBMuxghu6kR2Ae7Ykxv20M5o+2Y/yz0SpDcZkecXHSiO1pGdpWrVvWhBhdbU/CSYdLpWV7EGP1dOWOu7Kqs8qaVNBou4muOElW6pWGQLg1zp7XDyPsCB64WkINDAXH+lj6Xq/Raa0eWn8xjZhAVJQ84FiSfHxSDGhYJcra2LVlf9aHI+oOlR4UV/fa8hxPXfCOWw5rauehV5ES2ih6yuURZhx1RKG2qQ6FNJB6vr6iHXAmuimPHKiP2mxGiFRsl67UbpdzTIqZKLo70jUJxMx3ivGMwKDwaHK+kj11a2bOKE/tj+T764PEgeXFAhByzJwbLimPkT9o2ZHXUg+a3TJFs9nkQ58ro5TXnzHBMEfvtXXNGibmBw8WcVun4Q5G7D14IxB9oB0tF7k7pNFX1BwTMqIpb/zS2Z39Ao5bbnNgf0KRQkre7B8kzukejo0cPedo2T1r+yZ36vUqQjtawJz4n9Wcmx3vrOSvLZ4fL0Zdi5Rt5sVg0VyNPSmhHmoGgmN9GSC8vuFeYz7ttn1LcwE/EdsD+aEWP2GpJ209p8bCfFpnZ4aj/NQ8H5oTA/lTXCvOZYtoAj17WRotPNSGl5mK5WyvyD8tFjfxc3L0Qi7POOkSkxcJ1RyQ4/pox+thRjiPlmMV/l/cUZ53GiXVfFNmyLhWvTrbDu1M+MA3X0JWsyVS/Xh0V5zjHClN716zkE2CE/428QVrn2cJjRYwY6K7BlMR0WJz2xspLHVF3TRFddhhFy8KNEVNmgf2PjJwHrVvrxPPa6bUZdpVGygdSessvRCy8wzVyt2ugnuN96Kt7trR7TUW/b+Xd1cD+xrTFVWHTORcOe9zoivK9dJiYi32DIvFS+c60B+Ogq9YNy8Mrq/40lp2ntwQ5zHT+x573fGxJT7nPlXB5wtruCFs4VE776EcRu7yp1uNhUkpIxXVgHw37y+YkGuCFIh/OmdpS0XUtShRbsLF5BAIUvU5zKgJbN1WULxxrw7lnHGfV1SMXYzbZ0Lv7WvT+W4tbxyNxWrHDw76FI2RylCqb2d/x9FI/lH01gt7fMXCZBn8pcv6vuHIKeXCPthtnUeOjXjgx/Tt99zfE3lmKftTRAP3vXndgrsrR1dY7LGj2nuK9IuSTLSR5kXU0Gs3qKAdVdqAPoR60P7efFFbkQozjMTLXpZ7jknGVAgrFneJU8aGXBoNOp6PmBRnnarXH4UMzKOBhRf5PPYcntxU0S7EfzregI465cPxDi7Y3I9BR0ZeGfY/GKcdYcF7BcefBuPs6T80rGHm3Gjiv4IJ5Ns4OuSLWX20GCs1BvyYNsEzRaSpP7YSeEXVUzK1kRZc52w+MWfn7IzUfwWx5OrClSLxVZI7H/nK66zmRxtQhpJZVwjuDqqoNzDYt28SWz4815/Vnv5xD5Ei5doiXHOwei73ug2RnjTNZekTQyYtZ0pRVbvSdGqjYvgnBdn87hTswlnEu3abKkw9nyfXDY3FVs07ueV45p/dpacSHxVLy6F7UYGJDPNvYFNs3fHWemXvKIXP/Kmf3/xkjznmS3MApVK5ypCfyM2fKLxXd07SShiIWTJKG5nmruA8mtdAy5mJzxm0tirdnXI1pc2R5z2D5TnAPtKqWK0c3C6FjtZJpQchUaXKYH32b/fNc4Xz7fRlTbewfV0aD1opeuGG8KJo7XvxonAbbEmX9TvijIM4f+/fMpJllFfk8GFMp00jFhYtczB3vQIWK3nvhihbx3pGY9JsOTfZHIe9DNC5X/enPYd6zsDVVrJjv4p+zpqjyMkE8rjJKDNBqUEnZ72807XA/1RdX+hdR/XGjK/Sn50zjtvKV/bNoSEPaP1s5b18o8mxnN5Uv/ajUDZvCK8qzKxOroqurMRqEmmGs8n2VZzhS4DYtWp/QwmRcJKpY6/Dnxkg4KmcEP6PH8JqnDqqs8o3aHhsnztbIF8NapWLStDQ4LCYYhPujT8eJNHDCBFq95imRtSmKwuc5BhYWOV6Y0dmmx2FzaOzc5Gn+/vKoPzg/vK2c+Vsbavm6Kfksi5YS/2qmYrg/I/eqKrZScWVwW21T04RLw3hRXl/R55+lYePmtohsLhC4fTKd9s6ghYXm6Pu0Jvy/PLAzTV7jyHnpzL8U8zJOXn0mSq71Pg43QtPkCV7t6U2ljjTt0mjJd3VbYowqd3/Jf2fcRatposQuVyQNTscSs3SYfQZM3nfAjZIpdHRpRT5q5nPkXN8XLd5Tr7m5cNvdkJwKtaiiyLM968LR3FQH48XRMGgdoT6jx0wdes2ec9GZg7vkUbYYcnqC0FppMG1aJrZYB+BLJeDC8rXk8buOihX7iONFV1vMc2JfEHNTMS+V98Uwudb9NNnuoLJW9mnyNi8f8r7rQzbvM6WDXf3+izPWY7mdgxlV8W3778LXMFvEPEtH5RVp8N9N+HSkI46ISbSo9iw1/0+135U1syne78gxoIeUM3hf5TzhbpUvrpik4bqyDte7tMO4ecBizWTyblVxP+jjRhl3pFEufny0JZe3yvf5lxY29SOxqb5iby6LxOXAKPVOX71D/s0UfKf/fv0b4nv9CzWTxNnb4eKG61D0PzwUNo/bYOcBCR02jKBPc1Mq9McY1nUZ5zFci0ZXalPrQC2WK9/17V1hmFSeh7a1wzG/f4h6tvKZy2ct84CM1sy2Y57ofBsbOaOvu7y/ZhQ6fu8p/7mmJbmU21PR9ChpW6ylyh/CfTGecYxh/pC3T/uJj+b54pFIRzXDVJS8BKY194WvVzJN95v633eWlFNZ/UbZhuNv1rPJBJEXliXOR6QrZ14atm4j/HbbH8V7C2nmwakV3m/7CiMVz21l3FbOy9nO9HtILrzdc/FBG4NERa97OzYKVY5Eq98wY5iL7HTHO46XzIzV/IeVg0aJ+PgUMWy4Bs4RafgnRsY/m9phi2MBrZ82mhjH4+I9xLjuqw3sGefYJ1Q+XZ/kHr4xMGwQLFvPcaEinSdVO5ssfXrkqvKi9u1pgpmf2jdnrtKR8bMcOedieb8EeYlnf/n91VgctY6S68X40CAPQdWq5EtHtAHkmPhzv+ux3A5zlcZvyRVhj8aKf9PS0Gl2GhIq+yN4C/Dh4iRqeqGAFiT+jBPguN1bDV84OXc2xx3L6vitynixPHGsSDyVjpwTGqx674dGDdthsm4s9XaZSWODlHNZwWqq7HPonrDGibGMW346QrYclCpvKYuD4c5BckCvznTZwpdGHRktLYoTNOHFz3XnfGHOE2ZfJfspsz7nicQaA4R9Uw0iRRqWvPHFzVfAolETyDs3X/WHM5YxLD/Zh8t33ye3tZbfRPjKZ/ZFYduyQNk4ogVVuuBIZXE9pN+tbSrc6x/qdqA5rwUcnlGvj13kcouW8lGDKDhNC5D9ptvSgTQX+j0tTsrzs1dxPM43ycp+VXCFH58T4x7tzxf15kaK3cuGonnBUMRt9cKA00CgcQ51DqjIY6aPr2M9xPysFgE51nSzXi4sFJkW5hCB5zV1MKwbjo//Rqq6EmOYB5t1JsYyrunNRPFmabZI3qXBN5uhaDeEMGeyLyKuD6epuyre840d2hC9+tUBx2Gs35aLrb3akJd/LsqG5eLCjCjYeujQsWEsesf1UJ/TY3777OjEuijHdY22LhS9pSyBv9ORcWIYEocRVri3x81m8ykgeCZxvQ597Y7idz/zWlk37KKcyXfb6PBbZ180cdUhpHEm7kVmoP9BHc4UZ8DTaa1gHMdpuQ8Z66CPXXv+9rPsUn5JPn1oPem8++PM+VN07ftftHhuV6oW008w5zjn2zIH+Vvz5k7zTA0dmdfI6rSt5NqpplSrEWjFGXMpvvMZ+fPVq/KbbDffOj2eyr/GyenHyLrst05aDE/Rotq6Fnja1xbeDUOwRQQjMicNZz6kqc/o7ycsTX/64zx390dL6NBa1mFWWgcYdNXhcYcsnOmYBZMTOsjnM1U+TD035piRi+31/mKa9UF+WdNQNHI+Q1lfB8Du3GO6seseWV3pQ536TBShixPx2bYGNj4ZCJcoHQ5OTlbrVNy+ocW2D1ps/uKBc48A93mx2Goci3oFw9F17zD8ysepH+On6f3xg2PtZyp6rqUbFhu2wlLFBovxjcBnh2E49Gc6SuqeEsyjNHO6maqHMHfPin9OiB7NTEST+d9kE9sTVOY6AH91vEent9+n8LJeZFu9QPAzjGWM2+VJjqZePo4xDY4L7z/cpTNPWks3u8aSCJWkBSHmorm5sZhu3dN36iwjcfHDeRXL69ZwI0mMZdyEZW2lwOktpNAHPWnWSU/p7T5j0Ti6imib0Nu3Tb6pYD6rN22Pq3mxzGfF7fC6u8SkwkaKEA+/3aHlSc9Il9iVjn11wd15b2nWg3dqvjbj9Lm0jOe2xtbSYsqbkbgU0xQx2+wRebwD5swMhIVy/jaoquhd4qlYHfKP2Dr1jm2+lZdj+1ujHZmHYOGYYEl+HSyd3DyC/rjYQSrrayl8u1uKS5XTfXP9LAXHvnC8DfNBtBkXp8ZOdPsnEVv+fk8H3TNwYoU5ilPv0J/3PfBa/ElmGa1RmuUNzsN8vNMEnefsFJyHOcv9neA8zIefLWTLDkGys2shldZaRVXft6UINCErbXtRnNxU/MoHwXEXev4JwwUtRM8Dg9BjSweaFrGW6i6rBrdm70XfWdeIWu8hfk7PWcFxHvqx/lg2EuMXjMSWzTVxr8wSGz764XiiHxZsSkHOjhTVF93t1s+5HGv8cz9sde+D2Ypue9BOh/BiwiFl36eszMAT40zk7VN0EfMMFaP3a/N95IdppmoNGO2YLNg3Py5CqlnicFE26h6rgcjXSl82HbHzZaUKOP2Px1DdT4cEpZ/Txe2xNEaHyWFZ2ByXhfrK/uswJRMxPgn4p/lV0o+Vx8hxbHV1WhRGaaFLcAK52uFVamc0f9IFHQ9rkDI6DR6VNwrG/Fp3gMf5mZ7LXwpuyT2b76OnQ/vD6c4l6ptwjfw+dqX58zXCObhEvK11WLj9edRht+t9B/5emLuir7+7VPedt1S9cW+6FOAqNbY0F8s3GoqpUg/fFmHmKoZrvnC+KWND/6wMbquFv4FYEGAi0kxO0kddErpnPaIhGx7Qtg39qf3IApFvl4oWHqnqu52591PuMi9A3XxFVxmkw9yFUZio/NtjWg52lecg+qoO9kU5KkaxqP+rMcO1ZbitcSa5aG+UiwOt/PD3OCdML4nEm2DlHPojDVa+meB34XHxuzn4B0u6HF/7fMN9ot4GK+nqGHupxaWutNnKSfpUbiC27/8i9zkV5Bu475H8az0bfjfOO+V2hu/LhuubyyLsQx28sc5GzxFVMCM2Bb5pXVCzZS38vXe1uFHtObnO3iT8p8yWLlvsET3qHhYrXR3lwwke8ojW42nFtyJae9+WmkZYk52dh5g92E1stHol2E/ZLKwWyh2nNtP7KZNu1hRfAquJs7hNF+oPxN4ixbZb8p6GxAygFLM5wq08Htzfnil9EPNHudovj6Fri6HIsowRna8+IOuC17TkaRp5t2iL+IQyel7ynuaeuitibz2nhi0OiGHj+jvwGK8N/SjWlbaVN9z3lwdaLKfYN0VUeKMZFRTZ0Jn1svgwJFSc7vRUMH8Bn2eL9/dtrucvOOPpIW/d5yEXdllFI2Kmkd3pBvS1SiOymQ+x+lWkOk72rfB8nlj7c91XN0jAYzcd8mx1+KenjJOtdSh9nYHVVpkYeEiHxL0Zqgxqcvjn2bDS7ee+5buKsg46BDnoYOMZgAldlHN6YSZKo7IQclyHZdmZ6tzxnPJcevUzsUs+O99e/GFMnrpgqahGkuSUr6NKeyOlk/WdxcUxdcXuSyN8u//bWFhNXioOfy2hIXsni8+L6knHjs0SzH2+o3l9OaCRrbzYOIvCBveiQ3Ur0eA+pvTxRDXxfUQjMWNR9/942tZ2/jnOpYX9cF05e5fV0CG6xAOJitzZmj0MTaoNw4bNOvgOHIa2LXrhkOvPs90u9v/h/q6uQ6SVDlcu+cBb0a8iumRg8ZDh0OxW/v/ocHB/PM6MMyFqf1JKrIrzvTsCDUaNhMvCRmhUpwamWgbg+2JffPuQjEMDUvDrOc1xsZPnGhL7JMyKNGjoWCyuLDNE0rtayA+cSeFb2uO2lSm67TNSMVdzp9Mb8/+Rb/EHdZ7Yb+FQdIUevVklP3fZQaNsp5O95o1YWX0RHXCzoA6H44h5P/h8KClJRE78TeJzgs+M8dapWHxCEmX0jGzvGOPr96E02N0f03e+pHe1X1K1g0kqn45exrC84XPtbHIajmWkiX3njTAq/TOFTM2inB4Strz/QZf2G6j+FR4rvxf7V3isPE6ToBz5QnmE3PLmYjLesp9Ey4507UsQHfBLETb3uoiTPQfCeNTPeMWcG4boNcYA/Ut3iwRkY57LMRHyoj6SX2QhrYs5JkSmwv58IPo8rIZfcfrfYuW7rqvIdk1LRb+60AFmip5Vei4TyxZkIV+R8yFeWfjcIwm1v98hxjNmyfB4cE2yh8e1qNNMi/oZLZDwxgmJPzojbGYonlxLQ+7sdHVMjOExmt3KduR7kcnTjwjtkbfylYYmYkGHUvr3fCKmtHpAZl9v07ucaNpSniu4fX1fV811/43T316HbYqdeNrQH+uDFb1a0QFXDMjEaWX/vZqRAY5PZg5l5lxmzgvmUGYODLfgZ7LN8SqimetBulSeiLR19+l/Iy7QdovedCB1jPg1v1H/47vGrUk6Zd2U+XAMQ/BQHZ6Z5eB1eTbentdh8aJs9f6R258U8s3BaUeM1CLJyJ7jcF+96CvtrNZS8ncdQNXadZUuKPvOc4uVcHPM8DX7UlX8yjfDd+zMDXGxoCqt/aGBed4QAfOqGN7jFZWNzKO+VWX8cfELjbE2UnMu+f5T36f+/rPX4VC574e+clDqSnIZM488WntR5mg36n63r0i3jRC3rePxv9n9K7wfc/yXeupwVN3vvhjto8O3SRmwqJOJCQd0yLTLULlzeD98WtxLrfei15eafxyMt0sGiB7P39LcXBNYBkyirfcltM54TdGR5RX2EfPwMJ7bsvbUIt9wJFrddEJQYBt0q9UNG2/G4Mt4DXxepKk8PPrzlueFuRJ4Xs5ty4bjl8eiaIkTOpiMgOndJnh5U4PdE0OxvcnPZ3g+9RwbvGdXdDeijbX95ZJlDvKD27upYNJo+l9tR8p/3YKcbzYWJxsOFUtz9giu+cH3dmejxjvqa3+c8fgq34ozFv4nS+jcsCQsiXpMz1c9oAsPE6juttEV6oWovpmEvqodEGWei019tYp+1QJbnrfA88bB2OnRDV9bpWNyx/SfNfz+L4Zr+ak2ubKPRilnQ3vlvOjQyh/PwnX4/ikT/jMzsf2wDscKM9S10q8f12Pgv1yPoXc9Re9rqsOdUAlJpMOesgxce5KBWfsVGfxmOH5dd+b/yF9tBK7F4/4oC8WuR0WHj1VwsHo2JJPKKGs/BHHrOiK+panaNtd/4LoPXO+soyZOcN0yD+1gHG0eKuruvknRl7eT/5kudHyfG6LPnaWCRWXENX0Yp30xSHC9Mz0uKKSO3HhDVdk5eTQVXPAj56pGFDjIjGwOv5dXmDiK5NXvBK/7T74MAwP9unvamQmzWGvx4Nh7etVgEB5PNYJl5XJ6uXs4vTZYq+4ZxjKG1531JV73TIthUmFAT6l60gzK3dRNyp7oKrY+dBIttYW+f7fyEpq+m8WS+4cF+0dU3/a2XfacbzGnxEqa/sZNqvdvNzJ1cZA8v/0r7+z4Wp6/q5PvBLtP8q88pfr4ayen3phT67To+jALrfxN4Ho9C8Zug7C4tjmOPQjC7wlmaN09CVxDLt8qT41N5zllnu6nQVlY/PSk2HKuKY4fz8SDF3VxrzQVL/r5IfuApVqTYvm/CXCJy1P1JY5nZ70gZ5Mi8w4fFWXmTXESmViYXgPTLFLx1yRg3ph6KkYfR8ZY/sttLZF0KOioQ7Z/Z3TvpYPOPBsNtFl4pMj5T28y1XEyn7g+hl7PJz5iaBry72WLP69Ugrt1Ga2cVUCHStri9GATpP5mrj6n5yDnuHvWXzjuvut6T6lwaTNp66Bg2jvNQXosGYjgq5VE0ZROvmcuPZN/jbs/3q26qk9yO9eMcnDd5qK44mMBTasc9CqoiU7pKQimYPherqHaGH+t+InjnBn+yzk0BYoM6xqmwxL39jgSooNVdhbOVsrCZeX9zr/MVDnFHLL7qM8zfxbHpLNuWGaZjdfhJeLrXaWfmtko9KqEIbsGwa6wE6qfqwbWG/U6JNcV4jsRtovrRXtJJ1ZbS/P9oqnNsLaSRXUD8byJudjWIcZ3W+8fMu81rpf1LWG14LpX+npZrucN5IvujeW1+7LpcaGOHh35IWZVfyy6BNuJw71tBNd5Zf0l9fpmsTsry06vvxwf+UWqNOGu5JY7iuZP70eLDQ+INjdPiEewEElBNuo3zfPCtfH4235841/ib92i9g/53pjn8qjTRxX9JxGBnW9Q7a33aeGTGPp+XKdiTvxRSqW+PX7aEIrexfN5rrIWp720eOXjjN31rWE9RpEPdwJhuywVY4elq7m++jxTzvnlv5xnGpasw9d4HTbUCkFf/ndINpofzkbKnzoUT8tW9V2OX+K4JdZ32Qbg7zqinaNcx91Dvnt2IZ25OIo6Ha9Ly5/XpnMD7cT9hh0F95W++TPpOamZq4vHMOGrFnO/aGFe4I0gKxeMuRwBvwMReDEgHePuD8ev9W/5Lozvxaw3/CV8xqehTlONeBVpgtx+16lTjTTa2b8tWpp/pqNnjVVdqbT0MultY44bZz1k10AtZo4diaVHHHAi3h7JIR2wq3YXNE7XwCg8De0fJYPtlbOl/dS8OLZb2IZJ6qIBQpNF8Hsj7Nj/ihomDqPl973x2e0jndxrAK6Byn2xPsc1W/X2+yD/x/Iu4y/y9H7HaEnIALQ8fp/qnfibZuyLpYWfcwTb6jw2jmXPLf1BD0YZqDVVUSsL269cEAtv1ETfI5noocj78YHKfO0MhM3Iavi8dJvguUhSvpXIp5Mly2WrHNjXfNHWTTKbZyF5H3GnBu+sJOO5f8mD7j6Tl65q5xvw+bbMc8fzqcdyO2yPhe/xku3NusrxRSupuFYulRY70PNGTaj9OneRXBah1iHmueG51Nc+4ra+1ciBYc0LYo5bMzT2zcZRg1pY6qnBqZVB6H2yDn7F6X9cv9glVQcHxQ433BaKNr11GDQ/GyvWZ8NJ0c9+e56t2nC8Br/i2I6zhSIHPXSo/792aN9KkROKDHWfmAmvo4psLM7Emr1J//UXuiXvv/6slLP5x0AdqqSHYIXSX9252chTZMfnM4o+6J6t2jhsc7h8Xk+pw2PUe0W2mQo2vqb354ajh+k3SomrgbrBbTC8/U167N0Kd9d6Vfhe9GPkMcyfpcWBiVpczmsNf2cn9DcOQ8ChUAzelYZJPX7aY9wn98X2mN6uGps0EpM2jcSuVk3g3dASt/0D4V3SHj3bpODlsKEw6HdG3UvMtx6QEWfN95J8F7c88YM8fZqZyPl6jYrmJCGjUxkF7H9Ixb4JdHzrjAr3bpxzps9zi/GcQYvq7JbrfNhErYzyKephI9oQMofCV9egfyObq/lcjJnScJrgfC49Nre6qfwuvLr83cSPRq3pRZPnPBGHNM/FuM9VhFPxB5ntae6T783YnuZ8N7anJ80ZifalI3Dliz3Mt1dBQHY7LFnaAX8kDMTEM5oK9ore5mBdz6YkDbW9hwgrw3d0/dZHmhaWTJfjfHDYzBATtT+I5SDfafEa6OuLskzdpsnGw6unxOb4ejA+mIWN3c1xITkFl+ROmLC8Bn6VnyxzOWaO5e6WNam4Xz9CVF/3nCwf/01DnocRZbhhx7n7NNztLXHbfH/G92F7tlSy5ZrHXDu7TnxDubjcU17nP4PO7ZpIU57Uo+3xVWhrl9biSWw79RnGMobra+v1lzGKIhg/yktaHtyH/jR2l14ONRF/ulYXWJnou75aDfHrfR2/G/fL7cScHYq9myPEjSEvqVbSE6r0OZr6bPbE0sB3NKfeK+L51OutPJ+sL/N8rnuRjckuZ4VnqCVOrMnG4m2KnMlLRWxpEJ7H1gTvbf62eZ9zvj3LQpaDL9q9l+MKTcWPgpuU/jIRW488oT5LHlBQre5UM2Gm+D9GzSYyAwAAAACAAAC4fQAAjGcAAMtmAABoZAAAeJxkvAVUldvzPo6ECRgoBoI076FL6t17BpBW6pBiAhKSh1DqhYPYXdh67e7u7u5ODDAAKRVE9Hf28c93yed/1zrr3ruW4+yameeZeA+P/kR9limC98ApvH7Hn2C0sD1KLJJxmWkHuiIrAcds/wLLFveme+/Uw9zl6+gT9bFwbGw5jPJ6RgfvvEObPuXzDqOV8PttBeyMcejfsT2dOjAeP5jcgSfxinRFjzdws3Mp5VLGgObmt9CwcqH+oG8ig5djeuquOPQTdp/8CDZ/lDDiZCAp/x6OPZf7k/YOtiQ/2hSkKon8+28iuFPgCMet00TiQ1Yit70Rxh1KbgN5fReedqkDia8p+ZASgk7HfMiY0B7kYlR/sDER88P1+oDkdX/ovOA71RuhDrYvpnF3PlXBtmHKuE85CfX6KdFRfRNw4+NKKOnQi96o/gVHt+2iDmrRYB1TJV8TWytbo4JCMeK7Sriz6xNEuGZg3dF0fDU3me5dnERDlQUoiZwKV7oRfKtA8f24lzAqdp1cpvX3eGoTGKkKWH5OwCO7O0Hq/HysU/XFaRO8ccC7ItR7GYghei8gyctJlP/8o1z2XI0KZgyogZ8TJNipLhPP6MbRqZdy6NyiUjBVmwTfvwN6d+exHA9Qb04J6588oM9e1EDCyXgc9iQGL9jF0qSWdLw6rAHMpSqYB4DOLhNBMa0Fhp2qh+XJb2HqtxOmXy3q5fpmmj+A02XXIak+HUMaUjGLuNM7X8ZTs4BECJ5XCHYbAEd/tMGT0a9hebuHXG7UB7lcdVU9PNlSC+WN6RgcmoHlWaOo5YM4WkWnQViPYkjryOOWI854yrECdh+YKPKYWi2X2/9IGee4KeDaoenYTpyB+y8m0viaPDq0YSq4N+TCuT6Iryfz8r2w/bF9MblvQgJausZi4zMB61oE3G1thmd3D8SSylC8HxWKuhOy0K00E0d+P6mn/eWonmtFjlF9eSWkNddBsV4tvNyKZPjYcPzz2ILcM3Mnw6o5CBs+ht8isQapoxmUrZ7P0UFfjePubOKiaprgytmfcFy5M0rH+ZHrr4biEf94MszPj5x2BMj7I/DvI+3gRBIPph1vm9zMsOHGuY8y3tBQA9fWf4eJYfVwdbAT4YzD0S8IiZbWIKIrWMFxp1j++UIRLAwXQeTq/TC/yznOV9RRvj+1+w7o264MIiLSMPq/LFR/5EV3rzpFC2NWQ3NYGsTGBOOz43bI/vyG1/PavDMmu+FqIQ4XirCsbzjMqyzAo5mjsY9zOPqOluIatzgM/vMNimPb479yK2KewLf2hehfIuAgfT14rlqIe2vEOO92OO7qKcX/zENwbdAskcF+C5H62okmR89VQT+3U3DgRx30e+ZA7iqG4cyZPDm/oTfptNkYPjXH8j1UjaDzbAO43r0ZRk2tabPOMMNf0OOFgOS5gG876IL3OgH1g8S4bkUIfuwmxWWfQtBgxVPDeUEvDdRqluk9rmqEwk7KeMKxGeabDSLRHSJxpMoQctYshGyzd4RbQ9P5Vftt4FZ/a9jXsxNXu9nZeGPdNBMHs0bofroZzl6phff7vUl3swi8SF1I5AoPovXIDOzixvJ6E22gp7k1FEe9A50Rbc9F/9ArmOEsoK+9gGNf9YOz2oU4pn0ovvEJxeIOUnxZ6Ydjfv6ipWc/0YgOYpO3p49xd+f0M9798wndszSGP5URxGvnT4Apu0bzP93706m2pjT40BSXndqG9JXZe8jdFy1q0r0pP5tjw6ug83sFzDuVik2TJLjmaCbV2B5C3ZaXQF/jBOi31AGX7KfY7ZoCRp3o2GadDwY3QPcvAp4+IKDWERMwMC9EvXFheOZkOD7TlqK3Xwj2Dv8O9Q+1DaqFZrm+L5tV8Pn8Omh+LMHemhl4bW8C/RZfSA0XTIGI15NAz9sVz0bxOLlTd05B9s+Wg09Msrp3xswR1XAK2uP0q/HE5spQ3NtrLJmY5E1SljvB/JASvo+5C3zt7AdJVSdFe/ObRO/aITfjdGf04p8C23P39Bgi2hiBZY+ciN17fTL1qimYbkvhdw00gqevHGB8aik3PyqU25A4RXQ/+ydc3P4RsteUw8eLg8idfuG4MdSSGHelxGatCGaMjOEbHa1hrrIhlC/7DpPzD3M3RSryMxnj/xXmXX8BuX4ZOLYpDRU+jqCLMIOeyMmCl2enwhwzipFiZxQZdYVtblpw/YsRp/BygHyvD3u5wXPLxfzIpRv532pHIKV4Ka+hmUsdfoyk7QeccYm+nU/v2P+BPdINxk/m/fVnR741QvKBjujoI8EHKzMw3VNKux/MpBYPZsIboxLI2ERxRndXnNM9lav6NFzkarWdcx4ne9dxyiia2wSf+viQFvWhuCDBiwwwDicbE+xhxp3xvN98AqPeDQTr8aO49FQTLuuFhfHs+l+w98FPGPHxExR38SKLO4Tj/gIg5UMCyLpu5hBrmsT/PGcLb2LM5b6L+TPmx9g6t0x5C4PmN0Lv3Rn4e086IpbQ/xpH0/WlAqyZMwN0nzhjrrkbunr/ACOXijZ2azL/K+jK3lj8TAELR+qAYaKAKY1BGCUJwlo1KY5ZJsYupYLZnBk9jSR/nM3eKx+B/wrnwLQzH6FgXDsStDcY1z91Jq6Vt/nmLF0Qb/Lh9bMb6JZjxlB+cS78SP5kWj05R65Te9RrcHhZCVzsSLyfloplVw2p9+AO1PDZCHC/ogLn6rTwzBwT5Mp1MKbpT5t17hW9hA33C3GVYiE+7uwIi1QK8axBGA47GIUp9lIsEw9D7X17jIqOD+GmYztu4ovnkHL2ITC/m77TkfTSCMZXDkg+LtUhz8r0oWPZUP6KZh8IGD0AJvX8BAvmXmujb1afcricJCAdImD6DFW4vroANVf5oe2gIXjpUxGG/QpCnbMfwVY12vTr/HK5bEDwXZjr8B5m5Wfg3sfpWL90JG2q9qV3dxbCZYPpsCbUHs3DnTF/XBModlZsY+++fo0w5o2As28KWJpqAOpVAj6/EoLvPoXiZU0ppqqH4u6Jt+FU5hiTvuK/skxfcfZmiAlKwze9klD1ZT863zCRjrb2BH/HsdA90gX1jhviVvv+nHPzGoO8pnCu4+pymP75NdRcvAPeC2yI6+pwNFrRn8wbYkUCw/rBwFNxPHfbFrJrjeCdRM3scv/NRpc3lJteOt4Vh9MrwDBFX/tx5M7oSLSKNichf7TJm2X9YdKTDN5+rBPYT3OEkJ3jRZpHlERVB4pFV1cfgH6XbsDjdT/ATV+ZLNQLxMrlHkQY3p14du4DPZ7z/Oxr7cDrbk9guKMVg7T+xpe9BZdVAk6JErBhrzYYjRXw/LQgNN4WhEdVpZh2TYx2Jk+4XZt5YxbnWXxn9hFd2RnnFAQSL5thWP59LBlinkyyxvvCyccT+V0HAHJWAETVxuN19cQ298Dw7qkAKSq5SRH2eOPHMCmemJKDux7k4OGrUjyflYPMn8QbJnHW+RlcxMVaGFhbBzveVIOWCk/EYeGYiYSYRrsQ1RlmsP5pLM+/4eCqmRVINn6AgFtt7/3+dSU0nyagv0Ih+jw1ghM/BPS+H4aGn0PwTj8pZjaEIDu/1rNkMlcqFfDssT9gcTUJ4wwlOKtQTL8v9qTJM4sgps9gmH/UCi/YO+DNzg2wb0tbO7qk/gC01go481cBJmj1BpUbAo4bFoi0KASJghT9Qv3xR0oVBGxeZOi35i9u7WBeD673PoAepmPftHQcY5FBTekY+nhhEXT8Ph66prjg2kiKZxdXgbLrozb6xiTXQUamgKNmC6jh2gOW1hZg//AALG/vj0Hfi/A6J8ba6mZYov6wjVzNnfa46pGASpqFGNPfCPaaCPhAOwydVwXi0r6y+7EIww6a1VA2o7mNnCdtgojVAvY9IqCueACkn5DFz11i5LqE4KauUnyaKG4TH0ZUTDJROLLTeIB2bzhlVMBLhk3kh/fcCVdHTuDt1wTSql7+tLBknQtEBNElKxtg+sm2cbo2TxUHlAtoEFyIuwOsINhOhtW2ROL6TuE4WSTFYy/D0aOpI14x8zS80vTXT7QYf4Tlt5SwYr0Ew09L8NyvWfSVYjT1WjMJ8OtE0FNzwRftPbHbn7PUwvcLNdexMXFYt5MTrffkEhd+or03WvM4MYTv0ykTlr6N4O+N1qOjKrrTcb3yXJaf7U4Z79BarCVq9aHMnx4fLvM5WhIsv5aFK3/l0iXvF9B9wnqY4zQBxj/0Qv9pKMchZZ5t3yfDIZxGISbflmHzl7rwqEF2thUh6NE+HJX6S3HlmxAc5y7DISbf29yDboQKzrgnoI0Mz+c5GkOZDNuXzwjFgwGhmKwlRa2KMNzdvx0yDP+v3GmhATqVyXzgPgF3WevBla2yezcV44nfYqzpIcVGj1AMpGVgOvtbG7n9ri2wSyzjDg8EnJurAx02CegiCcXS3YGopy7FpMMhCM5KMHXHW5osCPy85zLu69gIH1zHIClqR+9ujsd2w1/CpeUq9N6md2B2ZCu1oWPgbchXcFLeSRknO289lfsp430Ms57JikcXl89k/7s4zJtzBjI+1xOtuDeQ5FhIvaZFAvF+Aev7r4LdGnfbrNO95Rso6+RjvmxfvzdW0rmXC9A9ewh6OiH2OF6E4/y9kN0d442m7coM2B0y/sju1EPHj1w5HYHbnCxIeLMD8XphDj6xqfyONHPYvNAE9v7ZD0+nNbXRFzD+DfRREvCAVMBbV3rDXdm5nsoPxvPiYAzoLMXos8E42GEMsj0mfK2Vy7I9sv2Jd+SgT9dc1BD3xLH+5+k85S44pLQTXsr3xk8903DcqzNc5fmhRiczHnCMg6x89wJWv1HEk3e9ybzVESieHETOzxWRL9YmsGRiCp/jbwHD99vLY8H57gamiYGd5WtMyd4KpWE3IcYmE6uPpKHB0TDa0dKGkq4ZcOLPbJgkwy51Dxyxj44S/jI25tS6VsrX+XbNV3j9URnzb8mwda8MTB5eSC+vGUHtpFPg7MlJcN7XGSVbUPamNhga6jebVi2hZp/0iyG1x0HAGWug7uMH3rSLFx4xf8xz2sbkWGEDbbpmylcXa8AJxbeU6WN+/d/zZPq2yHy0pnIh6o4zhHWye/SAUKy6E4IlfaT42zwMR+zIN1W2XGlqPnqwocPTatjTvQtqfn8N7518yPbmSIxYZU7ercolk3s7g/Gg8fyqrm6QHWQEo5Y/g8864fprxZ/kOlNeK6DelUYIX5WGRz0yMOpZDIUFWfTw8alQWp8O5DzFy14u+HHgYCOnE82mZPVj0yaFrfCx/QdgeoN9/vDTDoTga7EXSV9tRoLAFOLPhfBfFXvB5DW9oOPlgzrut9dyttmLuOVU5vOlzXDncDPQ3W7k+phw7FThQU73DyC2F6xh15wkPrbGEtYoWsrXeGCjmbGp3xj5Wv88rJGv/WOxBUlwDsGrDTokh3MkY3poQbN9IP/NmIOzb/vCoUYb0YbEoaIpmUEDLj94C93q6yFC6Rs8aWdLuhsPxSsxnsT1qzuZYOkBP4ty+B3RJiDeLoLoAyXcoEPzjGZpbuR6hf0GzVcNIHZQRoN7gWT13XBM3RlCdnl5k+BmG1B4mM6vHWsOJbcd4U/NZyiJb2sPGfAWfGQY4ud0Aa1v9oHGbQJWrBPjw8pAnK0ki/UyXPE2oQJ2zPrURu6Ldx10HiHgcBkWOdSvH/wnw4a2ZwJxqwz/qrWXYrZ6ILIzYOfCzoPJdCJfYeXF97BqRxoeuZeGaa9CaMK4DHqrRx7MmJ0O10ZR3FPqgKvSP0B0L2Iaw92Ty2290AGHd1bHFY5puKIoE+vcZ1HVVUXUpX4eaFqnw45mxF+rPeRvg+n8d51Mn+l+AZcMFPDk2V7QvYeA/bf7o/LpQJzZUoSnngdjib4CGk9730ZO83Q5aL8WUPAW0IxqgJeMI5dbDMHM90EY21iEm0cHY5jHQu7wgaVyPuV8qRJmLKuENTtqQLLegXieCMeyN05EvNWRXD5vCnWF8fyJbBu47WkCD1+l4rNnSW3iCstHHi2Q4tSxUuw3MgTnxUtxmmoezp6Rh74PpPiiOA+nmjXIuWO32C5/sZKMOzLemF2QgTrT0tHkWSydVDuBDrTKB4/e00HjnCtekship9cMLmbcbYP/Apdyp5Kb4MqbKlC3qITSAd7E2y8MtxY7kUwle/K0zAD4HiP5jXM5cARzYG+T+dzsO5Ei/9t/OQjzvVcNMkjunOH4rmkYSbUoJB7pABo/F/HtJsVD4LwIaLeop/4E0z8D5u98ps/wJ+NUt/spo89FP7LbIhJzu4eSigGuZHGELcwcJ+E9j1pDf3MHYH4X8zvg25YE+f5GusVjz4Gx+L5bIb6Wcf/u3pY4L9sedWtD8ebrcMw+loX2lzIx7KyC7O9saIt7xjTAWVnsu31awB/7+8OWFQJWisWYNDUYP8n8/P39IcjypPsHuBjZz/vLG++HP5H77BdNGdjjaBo2hydTMcRRA5sM6LRuFpi78Li3K8H8o5/h8e76Nvr6+SgglXHGJ5dk8fmKFlQvETBou4xjHQ5Gh05SXP5BjFeN45DFW7f+Cvhahtla463lpRxctDwHwUcLG0e8oh9y1JCM6oolTr64TMYLz24fiyx/LfH5AhblRdiav+6wNge1e+Rhz0xT3LizjCZXaGLhhW643MwP75VLcGPHZBwUN1a+vg93iuT/Hic72y5JUnSMlmGxA0E4VPbfe6/m4vvGXBTfkWLL/lx8+WiFUcx9YsjedUnH9rjvZj0EvumAPrtGkID3Q7Fg92hy9xaS5Z3t4IyokL8x2A5SFHzArakBGm4daWt/D25Dh1IBV0wswAvnvtHa6ny0uuyKbp98UHSiCFdV+OG7Ax/A9Gsnkx51f7FyTIEizp/SBSuup2KBaia6DJtIz1zIoE/DZkNIRCJsLaB4MctNniNluVMm05VK5f9m72UISDFW9v/XzF2x1laKfMl4vB82Hp3PSzF+2Xj8uOENPAk5zG3SfS3X5xGtiOIQBdxek4puDRL8YjKa7roUQ1cNmQy8TiIsrHXGF9OccdGil1T18yV6eesWo6/24/m6uzNNAj4/pF1uIF/eFXmFBymQ0sWGLzzcmQ6yV6f2AYkux0s0aMq0fiIW30X2qSaKnZT+L75P6xJE7gWGodr3fmSmYiNfv6I/jB8+gr+2oAdELdSBrbrVwO6iFSezu2D3INqZjmEFmfjfkFRalz+W5rrNgw+nCqDiLo/TCwgOhM/w3rzBYPXCv/il/cYecsz7cqsEZ1zOxpPzFtMmjRW0h9F+CJk8BRZ29MKYEB9slvwBn+s9RW+G/cWgagsUcF+1Cib5SVBIzsCZZ0vo2RXjqYmMu/tuKYGKIkA1HzdcZLLRuPBcthHLSX4b2wxXhVrI+1oJKs+9SPW9cGz5NZAc7eRCkvNE8K1nAh/awxz29LaEFpf2uIRTaOMHE/kaUOxSiFNkccWkpx50bRbw2EExfvkdhhINKfYvFeO1OfO56z2lovK6SM7v9k+43O8zOH/8AfXG3uT2q3Ccec6dkPqB5PcFM9gZm8BLZnGw77oVfIv4BCzH9zrnt3x/rbk+ywESPBCTgV0OxNNGOoVWvJgG19cXg+IRd7xnxWPPDmOx/8pemO2dLF8js+PFirEYVFqIY98L+Jk6Y7yKC874Gol7dEei3Zds9P+YjQaTlAwKn6znQuzWcaUfKuGNdjV4GfwA9fOUtOfDcPQvT3IgZiDxDTWClTkxfPZmU+hSaQ5eff7AURU345IHf/3SBfgNEe2bobxUgguXyLDdgGw63ieFLrCYCD4DJ0KWNsH9FRTjBh6X15Bqjjz+y1NLbsvrR3F5Mk7/ORWHXI2gsyfydPeQOEi76A17Dhhj9w8DceelWBQ+j2lzDyq20TjUQYo/TKQoXELs6C7FsfHj8dH18fjwnBRdrMe3yQvHaf4AG59vsCoqET1Ht6cjN8ajqekbyKpSpmnaVeDbaRPNHTYKFNdVw3nTczREdvaXXSpo4EsFuU9i+oqcC2nv3RLEbz/BT7MjBgS644qKOWBnqYTK6S2geq4Gfrz82TYvNagBuiwQMPyUgOu6asOigwLyZSFYcTsIF3SR4Zf/xDixvkyUuXCtyRgbU1Pvm0+haZkCVpV/hPJwK3JWEolCrQcZcSOMYMBAcPDL5KefcoLrcwzlOX1Xu0Vcy+K/b5RxVJbrr9KR4NwtEqzomU2FtRPpjPmT4Hj3STBSijj9E5XnylgOrQ1/H66EtTKusb5SwOCp2hAcL2CcdRC+uhmMKapSbHoaJs+jxM3pLGrN8bJ8b+fhP8FuQRhppxyJg096kNJ5Q8jVdGvQdk/nX4Q7QUyMLTAbWn74Csf8BdP1pFeD3LaU7CSoclGCN/ZNoKPvx9LFqZOg+mMxjMh0wWHHXVEnoTMuzGzLb71ld3WYL8SiIzJeNNoM6toXolJNCCqNicAVBlKssA9HVmtgts7qDkym1eaTO0rwXqwEzx6Lpj2tM+in8BJYlC6FAhuKF945I8uFdK5RFPU/+1Uu11jXTp4j2bIyDS8cl+CstyG0g3cmrWs/CULnp8PsEoru2x3QqywO5y28T9W8WiDETYr7eyjJa2Sjf+WgzexcLCvTwnfCM7r2aze8r6uKM476odP1NNl7OEcZnmj12cx/29sdpsHvfUm6aRh57bkUJjWsh91nKBiedoHowhBqLfWmevN2cUF9L4i+9lrPLZjwEG7OrYEr9lXgzZmRChn+W51mQ5I8/MlVW1O4cCqcp8u1wGuaFvQr/gqPVKiJYcvfnN1CWUy5qdIIfjnpWKqYgfGzpfRI/3FUPWYq3G9fAE+NAF0NXfGLxiWaZ1BGu38+YDLfupZbkGVmzOrO8XsJDyZevPA7GSbl+vNN6pp0WI4GFV/NcFnbU53qrO1lrL5Tg+tgfNxE06oWRGblcMHiB2R95clq00gsLvYnL6faE/NoKzAMlfDiChOY98QJWP5F+aGjqNX3+v35AGEyDhlzOQNnrU3Hve/HU0m7GFqlUQDnf82A2XouOGYSoNhTIs8V0ed/+eb0P++hcpwEHdfk4u+CXLz/0BHphhe04rYWbsnvh5ovvdH9RhY6r01EVp/un/6Xe7TWp88dykUHnTx8o8BhcO1nen61Ft4Z1RfFkf5IRkqQ+b/WWk7rj/nCc8cEdDsu4KMYHdhzV8C7z8X49ZwYNWR21FVTLP+7mc5/5QpvJSMZIcXhMnx9/10QTg+VYs+fuVg3OhdHynCPuGseNh36DEFDy9vm2f2/g0qygOPWC7htYz8YLOM8m9YG4Z5rgbK4IEWP0WIZxqyB+AXKbfR9MOyETq8EVKWFOO+xFUQEFuLl+0Mx2SMCBQspjq4Ow1m/eujvX2Gqz+y+2xYFnJH/ExiOfKYXSZYmR+LXHUPIt8N+5OVaWzg7O5vf4+oIWOgkj2NMZuH0v/Y++1FHXLpJEX9Up+OjwEysnj6WtmTm0XLHudDQQQov+yCeuMzLMfKBP6sNh0/4G98XufwGhp0vG0jw8aAM7Ls/ka4NSKMnZ0yFPlnFMKQTRb0sHlkOg+U1GDZmcptPP4Tm0O9wyiodCwvScN6abHp7ohu1WJAKzSXZUL7cBi3/o6jx3wVubfEaea25tSZz3EMBdVzMyMV1YVhw3Jv49PMhe2/YwJyYUfyydEOYPtkQJFTP6PgVdS7iaDYXHPtWXsu1nq+I8/rbkqh+kfjwYRR5nRpJNiwCKHyTzl9aYgFTZ1pC1Yv9JpfsEkVPH9iZuH+rg/c9aqDU6gkMfuRJ2p8PxYhoPdLUbE9Ge2jBq5ahvN9WS5jgZwIHBvwC9ufb5KHt6qFF5q9Pyvhwwvze8EjGPwz1xNhvXQgatZPioD2BiCHnjZUmlBmdWZxiMPdHAzCOyjDX+Ite5NzyYXgoL4DMPTuR+O31Ap3Zk/nJewaDj4ENxLlegpENu9vo65XeCP+NKMAFMr87/fsf2u5yPr5664cGUxC9rxXJdAfI6x2pjpbcIoO/ObTovaooDm2BBe1SMQoz8c6ZkTQsLIuOzJoDZ66PgsA5FDc4OGPnBeVwzoOYsD3J8ygRjfDlxifo5JWOF6amY83XRKrZS6DNyvkweVAOtMQg7lrIy3mV8cEnnE3ZX3tvkjaD5k8VfDZGgpbOGai0aBoNNBlHoz2nwuZ9JZDsDXh05CCs6jQGb9T8tb/vff7i8vWrEjAQpZjnK8W77QdjkixYZkXm4vGvOZh6XYr2J3Pk2O9/8SDzTRIZl9oTIuBl577QdFLAsguBmBUmxpHKUjR1CMLZRSu4qfnzuC4fx5soV9eAfuQdYDnlITNsyXBRMO6r0SMFWhpkuG8X+JXkxtfU9YLPtnrA9oWOSm30sT2unSSgwy0Bu7zUh8JvAvp+CMWNEcF4t5cUbyaEyON010cPuOAKBZGDZT0sfPkaeIca6LqMktuzw1GzpzNZ+saUWNrqw22/OD75tBXMH20sPzt2pv/LU5P6FeLZizJ+m2QGvn8E3OIYhsurInCbLN6u3xWKx1/qGe7/HaPbarvMjgMbGyHqrivhfoaj0x0vsmgFIc9PmcMRrUR+4kIziFljBSwveH9ouzb6WI5QlCPggSkCRozvD/lvBUy/LnvTkSGYK+PFiU8DELr8gsKCiaJJ/f/aBMPWboOUULWvBLU2SzDyk5T6TUul/c9NhNWSYiiaSvCprqs8Z8pi7nt+HrfwQDHHYi6Lt53jDPiQWRb88SVh8GuJCf9qtiLdMbMdzSwNcxl4UoHemnyEY3tMTW7hWB2Q7ZHtr2VBINkzNBJX+3mTkXeR/GdpDSc3ZPBk50BoVLcDj5AmiIxv63dzPKohX8bB7S8IWCQ1gELZedJOYRipEYofNKWYPSUEWd0+LbOWY7bUakN3Z78ADbOxRHotEst4e3KIDCXR56ygcU4OH73AA5zO20PXI5xRrHCTqyC18vzgHJ9a+Rp8VroT65AwFNa7kbtDPYgk0RyO5STwTY6mQMLM5TnEtPy2dSfGWW6cFfDiLAFXdxsAL5/J8ODkYFxmEoI2XaXYbaUYRYvXmbL+JVZzbK01sv6ljQ0GZLpKMFpDD5IzhpLKk5qwZrY/L7YzAvjSC5LtPkBflVuciP9bE6iq+gOst+vKmTRM3piOgvJYqnVUSj0sCmCtRwb0aEHsMZFHxk9ZL8N4USdjxlMD+QZgXHWpUiwZqRWEdZI//CsPe/IgXAUOavrxUZo89HuuAQu9aujCvM444Go7uNt/O3/sTUdg2L7jogSy4fM4su3VISAft0GVsTesXuYGv27m0V8tKTRvniwedBvPOSr8PRuN0u9w6+4P2FQmwXEeEuy2MJ0O5lLpMPcJ8ElTxsUTCC5SpdigooSpbzu1uXfW53FBrxD93wg4WIWDZU6FeMs6HAfnRuBgQylOWBcq7w9hsv8rV7pFQCLz8x+664CtjG8uVgzBEMVQTFSTonHfYFwQ+wUmu7ww0b/x+/9wq5qkHra8TcdDxyS4rH8s7cHn0FHRk+Dqx0LQTgT0jnRBrYHL5DVj1iPA5FjNmN2hSWEC+mtmoLuVEb2bnUvvXJ0Cjis9QSLDg5oiEbIeEvZGWU9Jq59n79PWIAO5dhk4WS2SutG51NZxCrxJngo01RPruznhlEOPTJxuuXB5ZY0mj178lHMQX9Uf8PCzJ3mmEon30ryI20RH0pBmAQWB6fzvG9Zw39cS3vnWA7vvf89lruZFuLRMxm0vF2C2gjac+S7gE/dAVPUIwRwZr0pZG4CKZ2rh+QiZUfx/PRSsn0LfVhkHJEiwpiwDbyzLolevjqUXrGbBpNIS6D+I4N0iQJYjfXfxLtfK5RivK9v3HcZfkaBvjoyz+KbQDIM4Wj+hBKjuVDh13AWnRxEs/LGH01+pzfXq+5CzmvceOpdXw9HbDXC/dCCxjg1DcpuQbi6uRHKSg9Ofx/BmdmagetcIZma5ce59CjhYN0QkUvsFDdbt5P1FRR+CybGbQ3HjtWgi9BCTDlkU7HwLeXXeESy2UZg+/Q+wN/nvuUTuaQaG69ofEnDDdR1YeEDAACcxJtuE4CF1KbqO/RsfVJ9Mla+11uINXPd9Bws3VsAwd1PS1VuMdt/syFZ7E7Ju6wAo+h7M31/XG86G60PFj+uU5Rl0XpykXk2/geUbWO5hXNkUmng6E5drd0HVGzJevHcw/vi8DIqMO+K89h3R4NRHYxdJKMdqQa01oOa0Bsia5kJKH0Rgp41Aru0JJUvN7SCxIZU/lzQQlBcbQUaxlrGz/xrup3oZJ62RcZXsehj3sBK+bPcnHp4RWFzvTO5PIYRT5CCldxK/ItUaXidbwpHJ2qCrqI0Wt3xgTNVPmJaQihnpSTj2wkq6STcbX/r3wWEaBojB/ni67jQkKGvh5JSeOOFaupxD/Huel2Rcev0UKS6YLsWWXcPRd7IUZ+7Ll605H7c+l2LplHycHehkYj4/kUsPijXZMv8DbDjyB7je1TIMY0WGDQzHFiUvolsYQswOWMMLtRT+m6Ut5DYbQjl5L8fJ06V/+djcGY1w9cRv0FyXhn2OyDBvZTzNVIumVMbdNSakQ9Z+Z4z444I31TbSHoPbI6s1t9aY32/dRCd2DiE/M33JrYwF4Dx1KygmO0JWewoT1o+l0/SsKVsf631ye9LNZFvGY2C9T6zvad1XXRKlEI7PAgaRYkckH3vbQ+OBaH6HywDYXmcIb9JmiqS/F5l0HfeVe3X7Cdx9+BRSx/+CAh1zYhYSgX1+ehG1d4bkkIUhKI9P4ut+mcDleFP4d53sPFRpLC65GovtVybTW7kSrA/8Bj+zlfDtLMTcLzNAQYa9b3GN8h4ZhiX/vQcWA3Xn56PyTQFjNzVS28kFqBXoj3WWiEpninCKki86jV0nGpk+kXsiLOAikn5DYGEZlElfgE+mP9mbGoq79+uT0gwzIn7aFwb/juA3XzEH7S5GsGBfI3T+fVbEehiYrrhu3TGQ+wWzZmbg6YBMzLcqoj2ezaS9npbC+t/T4YybJ743csWiKXGcxrC5Rsf3LODyfr+D0iX1wGpRd8aaE43YcGw/bSDB/Ug8s6xghe0Y3nSfPlhVmwLTw3oo/t0f06lpW4hOqYWo62gHr3oVolrBUMxbGI4z7aSYs3go3t20nZPfQfN7oz23r0DrXUgj1El9vyDM0TQiK2t1CL99APD27nxMfkfo2E0Nvn1dZ2RetYZbqKwtGmajhGy/jkPeQPHvCKK3aCjWR1kTVw8foiuzuROX8/lhao6w+xHAXVNFPOreFg+yPKGeLAYd2CjgpNM64PJUwPU3xehvG4qaPaT4oluIHBcsVskyZXqzDv2AjVW34fLo9zAzz418nh2Bt79ZkixffbLhpiGs7ZjCFztbQodoS/g1croo0vkAF9r41YT1l7hfuwns3kXxvcmzW4Gosc+DFCZ3Iw0b+0NmJvKXylVg1CEdYHisFZuxNbLerO9ajBNkIERIMEo8il5pyqZaFydA0afJ8EQNsEOWM7K+Kl65Le65W/cH3PNlb+y5gEuXGsGgJzL/2S8MH70R424ZPruuHoZjx52DB6FBRr+S/uJP1tsjHHwCNCkVyw3S8GepA50QmE6VHibDUa8YuLmaYE64SN6/y+6B2fy5lw+g9R6O2GuSQ4sD0WurDhk9khKT4n5A9JH/taMPfNPsDGsWdxetXzyE27Ikztin/Adcq66A4dcqIXGPK/lvdija9bEhkdctiC+nDUdPRPK9VWQcNVMEo9P+M2K6YNsGoxUFdbC4XAWZvO0xN2K3cSiqWQ4mGjeGkQFqTvCaE/hbUmfoe8UedG0VsEXnkYj147L9sR7cUQE/ocUtAy0rJBiTmkwT3/vQ9YMnQ+eCqeBmaI9O+gRZ7Y3V5Fgtjsm11ou/O2Th6ieZ2GGlhBbzxfS9Yylsd14OQ+YNwdw9FMcnlcNJw2smh143/u2LVVfCPs9fg2d8Ov45nI7q8Uk0VVJC712YBOeP5cKNbm5Y+4XHy3E1kG1T2+b+to/7Clc3CxgyR5Bxt97wRoZfo5yDsPfCIPRRkqLVhGC0fzVc/8G8HL3wdAXDJ6WVYFZXB8wey886kCdDI9Cv2oPM1kays94S1q9P4r3DbSBD3RCGZ7yT56v/1XerSR3pZAEVigoxZqQdmN+Qxd0xEZitEYTDraQ4qSYKWWxl8ZbFWTlnvP1TzldMT6ZhZ70MXCok07sp0TRl6RSomZgJmkouqFrH49ML5bB1/S3ulfipXI7l6ha+eg1bj6XiYYd0XD8jnK6dlEYXj02FyuXjYdt/BF2NHeXx3cBtjaniiWOmcYllYL7hFNzyuwUzf1gRjZfhWNNPiwyy0iSRg/rD84gEfrmGNQS/MQBWa2QzGj81ozhWc2yd1Ug2CCVOfkPx/fxwcnGdK9EfZAuWc3L5cc/tQeWyK7DaDavptMlLiV5C8eVC3KRQiEsnOYCRjEssUA/B3hOj8JDMn/WdOww71PI6SRseie4d/WrUz6UJvN0/wSDlOlC750EOL4xE68muROTpQo7vtAQfnyx+Wp0ZWD1zkcdMuwdxJrBYx4TlpS71rQWWm3olHkzO7I7AZjNf8vArkKjrVnCxPoX/omwDeids5bWjYe5WXFzGFRNWO6p9WAWsfvSiNIC8DhqKFs5R5EuAG5nR1xncuTw+bZgDNIY7A8sxMG7raPVcnmtozUsZJDiRdqURqD9iMHmxIZQMuuMIetEpfMggaxAPMJPnZFmuluVo2ZkcW/YRWK9e/tZUvKmTjgdnJtLJ4tE0Qms8fOibCjYpzrjTmkeGG/cntq33zzreA+9hIZ6eVYiR33Tg4cBCrMuPQr4xGB2dZXwsLgq3x6josf7yWc7Ljfyk1fLcJOMUhW7OJFp273YiSq7G+pLv+21gTlQC7x5sCvnGnDyOtMYUpittwWdg91Hhm4KPfNLxsjSTntwURUsLcuGTZxS8M3fC5WEUWa9iu0tzuAbHv/jlmt0nYD2M2jIONyAuHRMCsuiotDB6bUE+GGXmQ7mvIyZOp/LeGtZvw/psmNyzIc/gdtUNeCjjDoOnpWLMZKA/Nk+hITZjIGbkZNi53x1LXljgpagHEK/ddj6g4td7eHC9AC0PF+BZd22IWyLjBH1D8eSbIfi+rAhfDvCV5wuYDf4rx+yv0zsB1WS8QfGHPkwtFHDlPjEGpIVgSy8pbs8PQ8t+L2DdUCtRVsPfOuypuCZYfP47zCHpOLkkAzdmRFLF7zH0B5kON9eMl/l5F1R56CjveeoxLoT79OuKEctx2B1oJ++FinnmTDybIvCGZjDptM2fdCoeCEbf03hrdytYk2IL8/OaofUOWn/sLrQuCpg7SsBDf3qB6sUCLP4QgJmN/tjhdxG23xqErN+G2QTLMZVE/oLWmvhd3ovY2kRgUo4nWUaiyKrZNrCzWyq/KXognFa3kPeC3H/Slj8wntOyWMBRWwXUP6cNWgcFbNoqxvvpwfhYVYq/7wUji3XMdqNrXspl2VthdvswOB2lsnPpdieCnlQaRdtFTAePLTngleCMg1454s/cU1zF4Bsi3flqou7iKniz6Zs8rnAeHiS5WYaT13mReHMgsV7m8Eg/kR910RwW7rUBhQlZotezVpk8X7hZxGoXhmZVwPyu5ycnYng/Et+ppJOHe53IPVsbmN57HO8+RwRXprpCb3VltGxpx3W6U/d/9sdmBLw0MnCSrQSf9M+hR5xG0cUviqFy2BS4sdkZs8YCsjfG/OX/vrPJfQpxWrSAS5T1oHtLAUZrDkFHDzGul+GeX0Wy9W//AeFvfblhhX/zGtFf6uCgLD49dZLg/KOyOOaTQqfHp9IZNQXwWXcChGURfGZFMLKPCk7eq9nmXbN+q5PrC9HPrBCXaziCZGchOm+Mwt+hI3GlqxQX3omQy7RLPmjC+qaYDOuVYn/XObdMnH8sA30erqRJvxPomW2zoKswF7Qe8TJO6Ifjzj6Da8vb5t1WXf8CNocFnF8j4KDR3aH+k4CFoWF4wDEEjXtLMT0oEL1D73FqSW5GUxziTVZ8rQGFvT/BPfMpjDD2JI+Cw3DSFwOS896VDNEbANmJI/j2pTbgUG0A3ktuchu3DeFK6BdjFrNXen4F9T4NsHS+B3l2PRR7n6Ekz34geaJoBE+fjuBdnptA1F4RsD6ijjpt+/lYT1EaX4h5nwXctNwYjFYKWDNUjE9GhqFqfynOnRmOL3reg+3vphkwP8Nk/pvdCOJuj8E+UoZdtktwlpMvPaYWTne9nAgKpyfA3m8OGLDTXh43WX3aaIU1pyR5C6xOzWrWiUEeZNUGH0xaoUfuPOlFBs5VgD5N9nzyDj1Q1FeDLibVoHcplWM4hulj2OXaYTUMk/FJHyJB+6gieu5tMlXaOgeylhWCWExwXp9ByOT221S2tfcuX0B1uoDhMn+kebs/LMsR8IaMv9sFB6NWFymSC0FoHdUZJ79Q4lrn+KpPV4FPc7PMLjKwNF2CIq/JtLRzDO2WUAKPekyFl71csLmfO7JeEFZjZL0h1+63x5cW7eU9TE829qaNUYk4M+QuJBVr0v80P0P02FL638p8sBj+AepUuxqxucGLvL5o3ZnP0Do3+H2fI1FRjsTh/QeTktVDiXqaE5QYpPMj+tlBlYsFdOAr5PmCm34dwenXb2jtS/gzZB4N6JSBIT87okq+Kv4Y54EWdCPUa6tgHahg6cB2cv/177ks1WsE/oOArFfOIW4A9Noj4MkNwfgtKgSvdJVi8qcQZJx/aoEBJimZ4v7ENBzqHy2vq33QckSnBfloetsGu6caYjcShZGGFthpxHBM85LhhaF34MadmQYMJ7W+lx3JX2FP31SkpySouERMH3eJp7HtJ4GSahxcD+Cx3s0BxbknIHfodgPWsyvn7z9ksc/gEXhqpmOYsgRz7Xn6ekECzb5RBEuG5kL4Ch5j1KzldZlpn4sMmWyrDKvLPOAHkQMuEdgj2o8EtugSA2s9ML49lj852BxSflkC484Vj2La2K3q6mjs4SJFG1Mp2qkjXrWU4grReIwtHo+Lz0qxg+N4nDGvGxc255rxgguBRjtHXgRxRhEEXLwAN4f3IcUXgtFGT5Xodj/I1157SMeq+/KBr4xA/b/u0HFzFWwNfNHmHrTiZH4+V0CneQI+f9QbRukKWFcXgAff++OudjL7yw/Bz3fqYZq1ri6bGZRjwYHfoFStBg5NleDtKAmG1sbRgvkptKVvCTz+WAITQgjWVbrI5x8+LrjG7Rb+9ux/y6wBNv9gnJSBprlpuOB8GN2zcTxt6pAGj9ZMg1AHwONjHJHl227x1ZzSvnITlnfb1/+dPPfWbp8V0TENx8nFSKZ6mBFYZAbrzsbwj64PgNHaIrgdG4+uEN/mPO/ZJ6CFtxQfB0rRr5MPVqIUj+3IQZ0lORh6VYoXSnOQzdqyGdx/5c4sqYL3ywScO0XAa6k6kB8uoMpLGTbLDkQ1ddn9aIiRYXnmY6w0O8sxPes9Yxh/ppiSwZf98eoMUzKrrxnZW9kXAu6J+fFhPeDBd11Ym7eZsp6Uq08286zHjvWksH6UJfufkwmnx2DA9aPQtbYdTR70Aso8JlCtKcMh0f+GPI8yI8re1NftsHytb/70QYv2v+H2kGT80j4LnXoGUcewWbT8v1IwuCmGJbM8cGn5QGQzkQHDmkzGPr4hYjORlU718rnI71ucyUGnSGx6O4SIHJAU9rGE5iMSvsLLDsy+20I594ML/b2FYzN5rbN4bCbFfkcYOaQvkxs+hFRUjiahe3mAHfn8pz0Ac3xs5G/Ma1ExV5//F4skUhX5O7Oeko4rB8ji2LVh9Mptgf4+OgVsNArg7irEgZucUE2/GiTjuoha8fXdZU1QNq8zOqxKx+XOWTK8VkBjC4NpwJDFsCMpHxT8HHCSiisyPaxv5d/7W7L1HjhckmEdWwE11vSDqkMC/jkajLPTxXilsxTf+wRjv4XvYGnxBFGR4188saaHqrwvr49JOur+yMCWgnj6JbmY+iyZBUfujYMKL1fMVeeR9d1WnmvLG188a4b3MjsaKcN2Ssb94WCpgNRHjMMNgvBdJymWrxDLeU0rx2EyM682QLZZMxxaI/PxBRKsjUyg3U5l0W5zSuBKzkT4eYxi1iyCfX9pi3yuqZp8SD3JGXm8Bia3duELOGplQG4PEePKRZbkggCkvtYAenQI4rdxOvD4aV95bZ/V/P/VN+5UNdiSDMzpLMGIiFQaVZ5Px0uL4dL7qaAegxhVTOR9XSpak7jWfuif05vkXLmXXSr2uiHB2X2daFh5Kk1SnARlA6Lhg4zzr1OzktvR6y/nuTLDv71Ianc/A7OjRVtkWOlpGlZ8S6TCuDF09vEMsCgRoHOCC34cxsv7rVt1tf6YTp0BhThVhl9GrDeFI8EC+iwPwvkkDHP0pbjALBLZvHTr7DSTMV7dCANe3QWNd2kYqCRBK7ChQ4fG01WFRTBzeDb8HsTj6t4WmPjnoOkap4F6MyJNTFndoeORQ8BmCU1H9SYTjMNx6TQHktGkTHbtNgC6LYa3zFaDyfYiYN8CYLMn/65z/7kmGCrznTOOCbhIQQd+nBEwQyRGmzXB6KMmxRMTxVhvaS8afNrL2Lv6tEnykZ/AMI+JQw2kN3iQK49k+oyB7EzxJbPOW0I79wT+raYV0L7m8D7uJfeau8X92+f/aXkTHBliT/RGRWBGjTt54EiJ4UtL2Hs5iS9ItoJbh41BZVcLuPoWcK299wxPshyTIHtjGz+mYURjCh3ccRQl8eOgEUvghoUz7g8lCE+vUU9aTj+NmmISU3Le5Fe/+1xl6RuaPMqBf2fixw9tnwUeob78mty+tGNEDzrnaIZLl8XdKHtnrEf533Nh70zlgYBb5wr4rlkbcJXMl8owz+0lIegqO5dYOzGu2MGZjAyfb9JJtUCf2V3/Tt+BzY+1G+9HnmlEYNBnNzLRxo1IOQvYfzmR3+NnDUcrLeH581XcgEfP5L63tRfFe3kFPNg0mniLh+IKWydy42o4ibhnB2Ov5/LX3D3h2g4beHa2DrLbtZ1HKNT6DB12CcjHCNhc3BuUNgmYtyUQhxExqsjin3RlkHzeyVat6v8376Q2WsCDZwW8s70fBOcLeORZEGYrBaFuBylG9QnBiyqput/W/OJsGis5G+8aYLV3Vi+ukOGsVR7hCOouZKsPEtcaK+ieGsufl3IwLtT0bw+lzAb/1cfs73W2gJG/CrDoRDvooFOAuyo8cWOKD3a5XYSfuvijqVWLyYfQ/ibHn1w0NrRSQlrzBTZnV4FH/yBy6Gg4PowfRO6pDiFablbQ7VQ673t9oIz72sGpvctNuq3axWV/K+Uk0T/ls2Rfa+phxI7B5MKbcJwVQEjDKx9i7WMFURkJfPk6G+grmMDrsTJ/4j7K+HTeX3tv/UZDz4J0PKAqwZ9e6TTVIZaebZSCjXIeBA90wY23CepOa4GACapt4jSr+U+0KMSG3wIWm3BwQlyI9x0jsMuuSKyWYSGVyaHIegvuJAocq5MxGVYbY/WnyjsSXHxIpvN+Nq29lEUH5U2AZRcmgccFio61FM8ka4scXncVse9XbPOrhgl+T4DNhlxPdyF63SPw81Rn0v6cPnH5qAPLDibyw8fL9FtYyWuw7I2xHsLW3kFWhz3gGEjeWEXiRz1XMrCXM3lQLuPeeRJeaYMdPPW0kftOJnfSwFLE/BrjHuw+X8+2IMHhYpQRTnLMzoy82aQKG7SG8GnXbCB2eDdg+ZBB9z1M2Tcg2P5Ynp3x1LWn07BlZwremxZB+zSl0jE94+HJi3To9Zngyw62GHJDKtfXqzSH2/C4CYytX8jn836s9SEXFSMwVxcIVIiIZpMBDAhL5NV8reH3TAdguJzN9bDaH9PXOtfTUCfBjkkS3F8tpbs3Z9INiZPAd+tkSMqleCvVFdl8RnPdBJGF/yL9Js8L8tjA8oPbhqmRGceDUH0RId7L9UmBghk83zeIT9ulAAEHekPYKEUcXHmVY/0r8tyELE4w+5v1Kg3vyt5Mzpl8WjEjk1bdz4c3DyfBQkceR4S7Ypf8t7Aoo0aXm/h31ube6G+wo0ctLFBPQ+MECX5sF0WHhoygn+1LYJZWPOy67oTF2k4Y4HnDROHWAvksdOPz9WAeVy7/Nkjwqzt8crwPLqx/wCc/6EaeHe0Mf6734PuoVdD7Zy7SWyO6m7HzZLPzrTPz83bthG9G+mTV+0CsrVIkXT66k5GzesLKpa78xExdGHa8AzxyLuGmzxwq7xVn/Rfsjft2UcTcgAiisDcKb7WEkLJXYwlcdYPGtxP4YP9BoJXnDO+n1wLLTf1rDywvtW23DEvIYsvGuB4Q303AMSf8MWdQAK7+XoRrZL6UrYmtla2RybC5uop2l+DXwGQcmJGEO+eY0psXIunIq/EwZEEghGo7YORwU/l3AFq/CdD6Y7ITDxegUUEBOr94Tb8szsU8ZWfMLXWW+ewidFs5GMvf+WGX5UPwQbAx3vqVKq+lvnmRhwvjAA/K4rNwJwad8j0wzTAJC8f74vz7I3FCxVhsvH6TrtLqj3NV7tOUko9gHBqHI+vi0Vg7jXa8JMMTXzqgRmQXnHrFB+O5VVCh8QdGR/6R5xRYnoHlF9gafwTWwNqdf+BnaTomZkjw0Jdx9Kp6El3VUAJO+/Jh31EemwwBfZ8u49h7OWj2gus45Duwd8PeUEengcSzMBQHHtAnv/R0SFlATwgzHsKvqdaGPtQM8k/NMWG8yut3sCGbG+0+/SMYLNRHyV1nMk1rGJqVlJJXv1xIS64/KI+fyFc+MwEXswB5Ttg4wUbEclOtOSmWF46tsSZNweHoc9yBJLzzJDVLreHR+Vi+bKMZJGYMkH+fYX3MJBM2p8r2x2ZT2Vuz6xmDr4R07HlUn+q6mFGldtnQ0NALwiaYYWBvExw2d6Ze75C5HMvVtuZoTR6+g8geFmTEfjE6ZNiS3VEe5N4WfTgzOJxf+tMQJBu14ZexsimbY2f1X5bra51j/5FqQa7I/ISFqz/ZOsOPVI+2hQcyP9Huuzl07cjJ7ZbFzv+Nm3c3C2h1Xoaxdw0A70cCdnQIwYWaoVjXT4oXl4fho7xyuKs4Wy/B9G9eI8xIAVktvcfYdOwgZOCsg7H0/OcUynWdDkfzciEsmqB9jIu8l6B+zu82+vJHfoV+stgcN0fAmi66YHBHwHUPxbhwVQh+7SbFrXlB8nzPm0PXuFvjL3KDx9ySz/6O6bMNOjhokGMZ3uj0Wp0ML3Imx+3ay/yHA6+v0xP63FKE6A9HuJKri0yXp+w2DZpZA03jboKv/UVwsXEmUiEc64b0IdO6mJGPGnrw9skY/o+fIyR07Cf/Xlbrt7PYGnvOaY+MB/b9nIobdSUYou1I10eOpUNExbAsJQGiLtrg8Um28jkE1r/E+pYY97vUkiifSdiwajpNXpuBJc6quOZKB9TRc8dl/efD1oKOOCJZGQ8XfDV0PHWZc6u8yzEuz3wgu5fhHZzJ6eAIXGziSY6s8CTp361hamE6f6/vQFD04uSYnH1fSuaIDZjPbf2+lH+OM0k8F4FLFhACZV5kspYTFBek827K9hCkYiQ/O3am7CzZ/r7WtkP2XY9vixJQITQVQwwG06sNwfTD0yKoaO8PlyfZ4b7PHDLswPBE60w6m0UPWFIDs+dIcNgvCa5NTqJ3/8ulVwZNh9miiSCcB+z1i5e/F9a/8O+9s/cSFitg0i0Bl1T3h6zLAsZkh+LKPcEY1kWKIzcFyTkp46mMnzIZHasWuFBRBuVeGXhsjAR9rNLo8rWT6TPPibC5dAbsCXTHajOK6lfnyWtApQpVHOsFba0FhX52Jn9+yPBSpTe5OdaRLG60hJGqifz1CFNIaRTB+00GIoXCRM7MyFz0e0UVLD39GY4MvQm8PyFzrwVgs3d3MmeWM+lS0BMqfT34hdF6kOPfD0rN66DVFlp/zCZ2zZfxh5cCnsvUgsVFAqp0EeOBH4G4qKMU53wVy/OfbJaEzRYzmdaZksXXkjHFLwPDyqLpoEwH+uniVMhKDwXTTZZYcdgZf9+fQ2snyOLQ54dU3EEJ76xOxMdjR+FEpQy6O0qCR149gUs7O+H2ic74al0BnE5XwHH9PoFdXjc8O19DxL73w/TBho/yfvMP9zJwcpYE+2yfS/euldB5nSdCtNo8mJUmO8vDnli0aym3zz2Gi/K2NWyeVw8sb66/UnaufygpDY/AIS3OpFnTnVyeYAlus5P4bIk1rHjEgZlFLLKel060HIZwUhze0gXn/7+2rjsqquTpoiICRswZyUMGJb/uKgFBQNIMGVQUMYDADCCCMDCoKGLA7BrXHNYc1pzzmtacXUUwoqKCoqLiN/Xc2YO/8+05c87+Qdn9Xr/urnDvrU/D0erMWHzwIgdfnemOc67e4a0ftsWE2Xpo2yQA3WLTUBrS3kT7j3mSrIgYCeFsiB+ge6IJRu4NZ7c6RWNluYy5hrgy/0g7uDtKIRwzdoQWzz3gdNB+2Ldnu6QhX63i2Wtwl6fiit4ZeCgLueXqYl76fgbUNU0E457eeCnWEWcPOipZF5UiKeq2wDLucg0snV8Dupfeg/VAxiaWRKJyhTuz6+nFpD3s4abdcGFGdxuwCfwZj5Vq/Xp+Ujw2TR07vEhVoqM6PjoyX4lndklxgZYUQR0f3V0oxa/7Pou8toZ2m4KrQbpDib8vUmKstAesmazEh3dleLlEinotVPh3hlSMhejdBFj/rDnSu6H3suivNHw/Px233JXz2lVpfO+rEnC/mA6pNQzdvjLx/KRz0LWo1kohW/ffObh6ZJXwZkUY9jtkwqLnItu01x7uS8OEp0sNYV9UIzgyZJKEeEtdzHcZEx+E+EvEZbo1Joyx3pE4pMyHdagPY9t2OUChvUIwkrlAUqQNbCz5Do17HLXQcKGJA60/RQvfXlYg6qXjrpIMXj1Nxh+6TobzO4sgZZEL3prFsfW6IxLiH2m4isRDIhz3w+V92PMvEfjJL5A5S5zZ9iVWUDRtqBA71gysFtiK2iHVke8lGg4ScY8sNn6BAt0MbOKiwPk6E/hol3Hccfp4OB87AzJtEJ/reeI3U1MJ4XcJz0I4Fg1+N7qjKZu9Jgy91huxSxP8Wb/PJuA8PExQlZnBzi0dgdbPZe4eUw0ulurhtH6jtisQeitwWNwonlKSzC++L4T2ZRNhqhfDRiMFbN7oE68fa4rpg65wqsuMbzcaT01LQa0TOfzp0Uw0C++A6sAFr7eQoUf9GjDxbood7rTAVkO/iLn9/to/6xaU26e8vkWVHA0aK7A6M4vXn4vmbb8WQIpMBeFXXfF2E0DFpsmSDrqNzVKeD5W8LvgOiUNfg1X1J0hT3wlS50hM+tOPLb0osPNtrOFjQrJwIN4GXho5wIMr32DRzhcSwmXSeFN7voQzL6ogRO3T6a+UY5lpOv+2eAg/+SEX3kYWQfd77ihbwJF4JJqcsOZHuWGjtUqMW6hE3x7GMM44H9NGhOMBhwgsaa/ClAFS9HEIMSP8IHEcCbfLTfUQp2phxpQAFmQXg1EO8WzMmQT222BvaJ+ZL3xY7AZBrZzBuddpXu18jEuzvxm/sTgv+RieKPm7xSNusEMiLJ3WTzgwQA6FLWwE7VGt+Tmmy5Nsh3oUHW7OCcesWTvNj9bw4EP1ni1R4vRTpiDbr0RpthRTKiNQp4sKV6TJkLhcCeXHLD1C25lS3YFqVaTf07KVL5uu/j5XTbdlTgucWPFS9XOWDBW6JTnC9Q9mYl15dcsCi83Hf9YOieN43qUCgrQzsbWjAnsdTOZGK6Zw7eHjQfJlHvj38sWD9gxTcyq5bkUPPLv1Hh/3zzewNh2J1QapOMttCi/ckoFez9vhg2H6GD0pEGHwajA83BSzR+si5YhuPGxsWRcSbk65otV3P4hnVQfzvswsJBIVRoHsqI8HO9HeBmIvJwiH51vAilH2oubPRZ/1Espn0jzlsz+CtK8W3qiVY+oEBa6Ky+HTA5L5JYOJkPC2AHbdEXDuOsB2m1dCdvuyX96nV4YWtpieiz2fq+P+NbrgoKfE7QZhmKG+o5eVFeDzykCcZ3fEmLAQtH4fbr6GLdbNRUx28RofNvtdDEYfiWBOfRNYazeA1JJ8oTAF4dteZyBf7r3u1F/GO7L5GnSbqMRXb/PwxKc2sKh2HO4a54d9tvng/JoCbLIoVPy3aTwah2wIe0G4i/Dj6VjzWo7z88dy79+VvORRAax1nwaXFnqipxsgfVPZ41tjfewH3k+lJdbGiIdyt3ER37JcgeFWevjPPF38I9wL3/ZcCGVjGmOTDU1E/grZ3sirBuKvkC3ZPfs9G5t2z8FZ53qi8OMBH2ZggHv1WqBrhT+GnU/D9IjR4hnRpe5n7ltzVrwqzcFYloO7dE1w/vnz3NDdAKd6GaDnPD/sckGBx55+hrLMJpIDc36uxRj/j3BpUyOc7yrHpysUuHmNOgZ/FMuXR0+E7G9Z0NbLDSVDOJ6+sEoS8U9jCeF4Cb9L2N3rn+pB/2Eks/gUhR8V/qw6FVjFYSvQfZEmLOB9IPi7O1DNTsOPG5r8k59D+F3HVBV+GKxCj0wpRklVeDY2B3c0GoeWV1V4y28cLjz6p8XSIXclhFWdVHcJsjd/FGPlQ94d2Pm8MCzu7s/W9nRjOhttoadSJhzT7gQe4Wofsdk/QM/YcN3p+T75K7HXeyUuntUFxm1S4q7oMDx9PgSDdNRzmi/FSzbPgfwX0gAkG43/0nqcHC+MUGDC44F8au4I3k5/AnSvyIESawELz7oh/Q3ZNhyP6mMZ6rt52zIl9n3cAfxDlTi6TSjeMgjB898LcM9T9T2tPqcpX9PQjs7s5VFK5ElKnOvYBabsVuKBbBl+lYVisLYK8xcGY5brTn6xd0d09brPN5fONX8kr+fZBad5e6841iotl024vApsTx+EmcEDYadhKFwqTeMJe305YefHeE+SNG1VaETYeZoj4eefRYUyN60YVJSEsy56nqxdQm94lThWqF7tDDPVe4pqDw9umFperamTUA2BeItUfxizzIv9fSQMy6+o77/t9szfvDOovoUJhswKyjcaifWiQbsqfnk+8s2TbfPx6lMl3k2wgmnF6udbJsU36yKwrbEKcxyixHuMfJFjC37yEfqM+Aikdfv7hXT8ECvHdRtG8Keg4i2a5cDpsdNA9xNiz1YCUrynif3Ijuq5HaY8hZttUrHlrmS8MzuWe6RY8uQUf+gQmAiyegvcF+GKcjguiZl7xPCZdJ+E8LHEZyae1pS8AUzPLhr1V4SzRQ992LeRTuCYohBafXGA+O/OMGYvw6bggzpLO2Nkk0YQF9cM+llkQf4oLYxe58mHubuhtl1znNjpCHhxUzSMmAURE3aL+o2r5l0zI76GGFfZ1kDKpGYYEzIcz6ekY9qw0Xz+6f68dOoUKJ7hAr0z+uDdSkG86+j+o3tP/Kb/xc9fa5eB267L8a+T6Vy4m80Pz82HWztnwLhlgMlLOfrpt5VMP9hWUhz1h9G8o4+A8DPWCd9gko+E7TKPVPuMPmzQJWRFbR0gY1OC0G6xIUzSs4bP52tBc7drfvS9ODxSYpl2Phpam0KO2ocNaBmOYBOOe7ur8EmfSFyY8ZybfL3PecUxi635CsFm9grz3a3O8ewpQcLvyt5C83ZjocWMfsLXWy15ZXgXfkpH7vHlgIFok2jYGOpPrpWQ7adWrczo3xo5J0ZY0TpeMGtTBElTo4SMlXZcz9+ef241zcOxqTHflrlV1GsmzraGq01aHU/Wj+Lp+ul41roaeq9vikWtEDfOnghn1HeV9rzP4llJZ2jD5xuqPwIfJ6owxFuFEReDcIz6vOrXMQeT1edS5SUVPlP/P2HLZ34ytyRcM2G/B11oJGKwp++MY13NY/Ca2wC27O9QVq9wgv6qbMFshgcMcXQXseSEMSdsOY0VuPsTkK6R3EHt795IxxkwhG+ujubbpk+DJw8LwULfDRc+d8d9W5rC3ntX+M7ldywIw3mh6SugOveSdG3OTIbjnnP3wLz4E3sVWgEuU9bxtoOjYEdSFZBdB09XJL1usiOeMtkFPprHLXtnYuTd9mi6tTOWp0Ri6fuTYDxSHy9VNUfa527fyiVUO9TUDGnPj1V4s1fpkSg/3Jtt+erKjF+aQ/q8RKH3agswMLABqjcQnuhjSrOf7/NfPNHMGgXO+5SGu1wG8sHPJnBYmAnvbCfDQENPPHvdDcOajxLz7GfXx1hoN9ZC0nQk3a/6ggA2rzoK+1QxpusgMIurDuB+Nk0wWO0I5xY5gCswi3WRR8z57t/MBt5+JWJmVLqPoXRuH7Y4PBKD82zYpQd+bPdJG7h/Y5hQ0c8GHs8xA4ptX7v8aXmt/XYLinEJY0Uxb9nOMHb0Tgz61YxjC7ZlsKxQGej7TRE6Ca4wcr0PELf4Xj99S5X7cQviFm9y/CHyi6vn+jOdx9GY7xrBzuQPYPMr3EG3IEvI/N0RvqMLNPTn4/VeWMRXNYFxi5uA5OoQtnHVTLYm9zT4rjoMJWfzYdrlkXD441ge0qOIk6btmCl6FjTmQHkNkP4h5Uim7Pdgl09GYIShPXv/wY+Nt7OCit5DBOM7NqDd3ljkShOHuuF3rZtaC5lXldhjmxLnve8FMTVKfLclDJf3DccJbVV4Okb2C9/e/Os7qNO6IdF3bAfuW0Zg7O7mfGV7HQzY04w7ux3kPcd+hS9DIuHB/e8iJ/9/eTbEvRk+SYVjSlRq/3wQDihWocPhXGz3NBfN/1Hhx9O5SNwxWvfKa8aWxB0jzS/ij3Vu4cQaJ0Zhzwf9WLNxbqylnSV4vEwWEmJtQNbSWvw7jQ2NRVoXtI90rRS4OzYD/VYm83L3BF79dRZI5xfCCXMP3L+MIWFRauwPmVL9kOKP6GZVYu7UdfNgZnc5GmPrfVjPcs5qfjjAnboxwpk/XGBnogdcf1IsST9YJuoEU63LcFc1FBk2wtP2TuwcRGHyoSD2+pjAGpU5QqdXSYI8wAwKau2AMF1vhs6wpGckbJfhXm0R69Wzgy8rq4nF+Laj2MKB8Sy0bAA0uT5BOFfoAcP3ugPhGdIKXvxy7hKGovi+Enc3yUfPNEMYNlCJ6Xuk2GyYFDu1UuGPzhFotK2LWft1+yWnYw9IYHQVkC7kJ/O3cLOdG6vrGoXjrdzZ40bI6nZYQOrnUQJX79/E247wdepxC2fbc5K5vkcsDvq+B4M19aI+g0rfnV3Nj8R8K2dmNyyQXXBygI7liYLbYge4amgi6j9otCBojmn2zyD/QC0M3yzHqRsU2PjTSP60UsHPHZgI7E4eVLlxXBol4PhmhuJ+35TkbeGk3utVLk/hvfkLSJ3mwbw6RGHxI1+m9ZExm692cPnqKCFiox2o0Aq2TzvMP5e2ReJ/3uymLepNvW8Zj2t/TORjz6Zjs2AtvO/cGkde8MWhBgvhYqkOLnxVB4QjIs163dw2pluMv4FGu777IR/2ZEYUdjzlyW4vcGW75thAL70U4d4re8hSP+M4z8tAPNiG60D8l1O38rBGvY/6jO4MVvvz0OxdKA694oN/N1Z/73tluGzPXVi+c6aEnolsQvt9g/ML9dBjcRqav1Vgpym53L5zPn8YPAtaLUuBrdGA1eMRnYZVi7yThuPR+tWXKrHuNyVG2nUFcFKi6V0pxjtIcb7ab20yXCqen4RP1sSOGnzygrOFTDF9IB7dPYgdnDCQHdID6Bo0Vdg2OQRcVobA8mOhlkFrLUVOyVu/V3DtQh2kzvkAQdiHbQ6NxMIib3ZqciC7ttYRJAeHCavmWsGP72YiJ5g4QZp3Q++E+EABjdPQRaHAUbHB/EDVcH5r5ASoHJoE0y96YEeZs8ibuPD9owXplJDdug7aIpY7vpcCH9ql477ITK6oy+Ee3aZA/xZFcOE24J17HMeUa0vS5w0Rv5nI1y9gZeYtGLL2CzzXt2O3Z4Vj20c+7NrMnqxHhDF8uBwtrD3UAXRX2onPQ1oxDd9nUZd3sPBPJfpNUmL4mq7Q/6ISa69KcV+VDNs2U+GCP0KRzlrSEG9oJ5lbDhknlahapMTeLSygq24+PvMPx8y9EdinpwrLf4Qh4fDqvzw00fQQoN4BtY0N0HXycNSaORatQ3O416O13CL1OMja2UHz0YG43huRctWk8dtwPKz9DLbq+OHFeSX+ONcFLGcr8cSBUJyxSYqZTVX4bqlUxCGRBvKZf7HwGi3kcHs5Tnkrxw21yZx5J/GAiQWwNHgs6K0QcPpbAalWRfrChO+iWhXlz6leZXbEiwUOi0RbRw9mf9GBuTw0gnynRIE4BYf2Ooq5ebqTNO+G3hPdR+0bpeOFMDnaxyVz6ZQCvuBCNqzwmgzsAWL9KwEpBr941cHya+dd4jx7erdDis3X3hyNG+vG4OHVrtzmzAR+ZvU6ONAjGpoM8sKnB+2RfHLKzVOuT6MxRH65a5EXG386Bvv2jmKSC3HMr94b2glKoWuKE3jedBJ9d7KjvxfPzn9z+yd7Z+C6Lgpc3WQUV45I45ZDCuETK4UV+xkm5gti/lPzH+U/KVdB+c/tf3VizV1CcOfb/qx2NmeX4iygfslgIVzXFI77dIClz56KfTB+uf8C7sCIDUocpP7OEv9uCs9VShxTF4KgDMVV9QWYVz5A9FcfNHrFm26NEEhr6MqARqL20CLXpjwvdwQePHYdBuYb8ANHX0CztPl8e5uR8B4ego+HqTlpcTbxHidpLjRFjSbnuL7RrPR7FF5yRTbLyodV5ljCzPZyYbDgDKdiXYF8CarHxb08ZE6+BNUiaP2yZvZnrvsicHyoPTt+xomtW2Oivm/jhZKnljD3jBVQXv/J7uWmDfV3CRP6cJIXS3KJQvNNyA5Z+7Oh++2g+84kwVRmB6N+sxX9I/pG/ncfGar3nHaeEr9Xdod/5inxXqgMTxVJMbi5CrFFmKj/Qtq2pGkr5jUS7gD5L1ubpOOVMXI8/yKT9wwdyZ0e5IKzwWQIGCdg1TGO1COCNMKoZ0T4q8+wRNZM1COsntuYrzg+EsOHP4I3Fq155O6PoD9lFe9zcDicflEJlNOgNf/wpUIyudd3oFoj8bb/GeHLuh6NwDHRIeyfCm92Ls0arl9IFlon2sHgUY7QPeGIxPVVgqRt3kzzGl4HVrPVPlbGN7jX0p8ZBkaifyMfVnrAiy1uZwtl/UcJRWr/s+CxvbiPiLtLnF16Pg3HuN82OZoPVWD5gVwe2CaY7zAqgiqmhI2BznjGFPHypZEiP/sXnEDjYTg4VIUveqsw8KQfDhmkwpmzs7EiOwffXlDhEI9spNrRxzUzrUinlmpIpE1LNaUfXrWCd7YU97bryL6c8GdoZALPsvsLIZM7Qf4CHdHf1PieYu3hX3/3cLgC3UalY/roLM7OJvHVm6fA7bnjIfWEeg/NBTFP9KJHPzPSt/086LuoRdF65VsYOsuX7QhX37fvBaaoGMCy7thD/8JkwXt0b4h3sxX/hmzJhsajHBPll+pjFJiVlY7tbo3i3i+yubV2CcwsHw/eSwFnLhAw8cFxIE2cyC4b/8NtkzbOlspkfD88AzvfLORRxwUeYjETRtUGQZaVA86SeSJh6Qhjp9H73dKjHLoY/oAuj+TYKkOOB6yVfEPIKO6RWgglFwvAc7qAfUYimpz+CNNufv/luybuy42/lKizQolrNnSDJupvvHy/FMtey/CrrtovqJL+vzh4wtt4tMhHLbVfd6KbKbjfUOJQz3CMMgvH511VWPE4AsVYoV933L0hBLwWt0A3aTqaJozEwzXr+L7nmWge0wZbFptj05QB2MN2A8zW7opXDHSQeDV0X/7yvTxrioOXK7FTm3zc060XKNKVuO1wGMonhGJzAxXuYOFIumIajuJ/+bOmn+FxsRKf3VZibE13qGuhxEcTw9CHD8DB6n0bHhSB8frtJITpI0ytBktLeD7zLUls8+EY3N1iAMPO4ez7Yyd4tiZfWOjvCaP9uFhPIZ4w8YNprDeDrgPhmi1N5agVIse3w3N46ld33u9QDvzRMQtkK+3x8gLA+bX3JaTVTdqTGs1J0lkvr/mdvVo3CG2a57MphxYz3x+JEGC9WrDDQsB2/mLtT2dlkgXZkx3ZUP2vdlsBWybE4cm1XmyShRfLfukMxt8mCqseOoPVN3/xXqFckYZDTdxp0u+x65GOrnVydMzL48c2y/m0eBWU7p4Mad8ZOgQgkh9JPO3/9SOfRCrR9bAS1100hlVa+XiwJgzvDQ7D3R1UONs5DPc0qRL1XhraEX7wTpESzyxQ4sWpPWHHPiXerpXh2bMy9FTHAUPPhiJpB1wo2swfbvYynTWzWKA8ikvYfh6zoYPwZY6lsPWEH6T59xAeTqpmTazes6KsAI9Lm78w3X4pYk7xRO6/mmTq+J3qTiHOOZi/Owe91lrgLN/rXKdbe3wltEf3zgEYs1+9L6cNRaoz50X+1NHV1JkJ/+mmfr6EJsbosccdC9aFYse+YViyPhObliuQuNLEKde8Gw23fOyDdMwoUmDY0v489Ww217OZCB+bTgfPHYA17Z1EfSktfsWSdNDIjrTPKPbPM1dgC7sMlCQO5y8aqbhLcCkEPC4Eoy590b/aA8k3I84EYX/JR9NwJzqv3C+Yf/bBVn1XC3WHDJhwsxVIT3UQdhu/4xt+28qp95hl12LL4FNXxPEqrMzF/mMDN43GNfVjsKm9H2/9vpT/EbcOKnwi4HKcD5rqOOESh7GWk4t2mouaEOZvRL1ayof2OubCvoRFYVRzZzYweQB7XuwEJlNHC/65blDdwggMjhtY3Yt/b0n9VAhvQT1UyI/cMsCRRfhHYnfXNCada8muvrQCPm2YUJzbA875ewD1QqAzu+H3Que1SXg+Tn2vxNzHVmCpXo80yzCMvhOJt41VuFQZhZQHId7ZxSV6Ys1fwzsbHOzBpvWLxifBkeyVkzMb7+wMrVqmCyYedhA131bkDWk4S5rfMu3PsFHtG187pMTQvqYQPF+JyzpKUd8wHC07q7BsTASecqsSeRIN7YgHrbNJfbb0U+KBbe0hw0ztF0iCUV4VivFfC3Ds9BC87R9m0enJAosouz6SvrvKIKnvG3HfFi0Q2L7zoRi4FViuZx9WoTCBpamDhN8uWUD3a93gYeU7IJ/AZPzPOrPGN/AdqPaR+6ej+clcHntiKJ94qxiu3cmGlBYe+MQA0T28k4gJIt9V47NSTbxnaTH7beNgnF9tw+qvRbHMG17w5q+5wop7Cljj5ALNn7RE006RErovNT6PS9J7WCXLQJMbcmy6eBJ30c7kq0NVsHDZTNjxgWPPSm8kLVPyX6juJ/o9//ovOwtzsL7ZOMxdb4yLhpTzd6c6oWxxexzpFYinfsiRtNYoz0A6dKS19nFPpai3tnBkX9bmSCQu2tGbdc1H1vqJHcSWjBB87/eBw1pmQPps/6tDR/b31GdK8V4lLtY3AqV6TbrHSbHN9DDc2laFOrfDxTnRXBvaEX5pZZwKf1f7IkllA3CATIV2Vdl4wyoHl6n9kMfdcpB69eyKC7c+3AutqHcO8VioX8+K4F4sdWIkOh2wYUvP9WTlerYwS3u4cLajGRjoSODisIci91ay5Kv5/ZPPQMPBdXO2Yfrrw/Fl2QCWsM6RGW2xgnfhMcKpV93heiuJuL81e13Mgf2L838alox+2nIsuC7lWTbtueftDPih7wfxq41x5VgXpHE6BI+VkH9H473o/k0cc9MQb7Zsjgx/3PFnfjn92O5QBzBtlCSMZbZwuokhSBo3srJiLhalId8kpPdKMRzVN/u+8WC346JxeYmU7erhz+xKPMD7z3Qh+4cV+CU4iJppNB5p7tI8NeN5X1VggK8cZ6vG8OyKVO62cSKUrymCor8YnnnFkfQ7LzzpI6H3Q/Okd3Jt2Ge4fdiaxa+OwAstgWUIA9hkcIDcukFCwTAJ9K/sJXKIlEtkltRXiDhEdD/RfYtjitnOyDiM8wth3ayd2ICR9vA1tUiwP+cFvF2oyPPUcD5FfzDrrYgv/3JAjm/WpKHF+Djeq0DON/82DpZGFkDxcg88GuuGVCch7GhhqhOOPZAsYkcJNzrT3Q27Fqhj6h5Dcb2hF0YMS8bK8kC0CRiGQe4j8F7dfgnpdXWTDTOfN6EaSLeLNLzm9PBiBysjMfZmIFse48fucfX3/DxZOF5kCz559rD8y18W1INKzGv8i1mjXlQxI/2YyREZlidL2Fu5F1vKjCDDfqBgPdQeFnQ1BeIB3XD49Z4mP6b4rhKrg/Nxy3l7sDXOR/m9aHTVjsQBViqs2hMp8g3N1i220nCMiW9MGq6LZ6Xh4KfpmNwzgJ8ckcpP7p8GXtUKWHGe4QVnJ6R3p8G2/pfvCXkHXrHquPEPJaaOVfvhE5XY/08ptnULwXdaKtwUL8XSBG6u92K1haaGS7VOOot/PHJgnadH4vf1A1mLT54sZaA7XHBNFjbdM4XI5/ZQOUFlRe9k/sp8qzb3X/yHa/Y1tmBzwkNw7cX3wtdMzmxNmkOXv5kQoWMOh1prQ+NHpZIQnwSLx8s6SSgPSevf2lUPz1+LZzOPxGG7VQqm/6I/830nQG/zyULgSg84nBUEUo8X8M87PXONpgfZEQ+s/LMc/1QqkG+I43uiR/DjEydA7oYCqDcS8LdMN7GvF+3dhu+Fzom0LLXPGaREuawrPL2fhz0OS7Fb72DM0VFhWmAIUh8wTW8uzY/OmSz1nfL6SR5+Ht4WTL6o/aZJoejuK8MVtQU4eEmAqI9OOnSkP0c2mt56BQWjMUsdb163RF6xuJh/6DUO/P6WwuFkL5zUyBGJm0actYbjLSm8A9Gu+fjOVIlJ03qB/XT1+qnvsWFjwvCy2r/+kRiOxNUO2mFu+erLfdHWZ+cTIL72p40KdFymwI4uKfzv2OH8wpyJ4Fo7ESbnCXj3LCJx4yqeHvtFJ5jGb3ayJ7v2MAJ7DUW2baKHuN8nPhoiXJrTFZYPMhdzUuRPUE9MTS9M8icUty+ywN/jcWb5MrbZL441n+cJd323CI2Dk0B5pRSovxP59Jo9QXuB/PmxBxTY9kw6zm4t5yerp3LzedNA8qIIGpn0Q0GfY0bbk5ZBt9aavc30saD+Wi/SK4B6SfgbyNi9o1GoKPZk5h69WX4PaxgxLFV48toBpkmcROw6fY8N32fdhMY4KDIPF9Wp/UhJR/ickodSVQha/e2LMfUF+Nf7YPz2+3Nxr395c0RCfhnpnRLWZNeoQLbmmwzX5lcJzzu3Ys8uasHFrSGC1V8SeHjUQtShGzPdwlzzzdD3Q3ww1UEF2hWk4vmQSJ7yexpP/zgMzHyLwGI8w93/6rFo/nvk9Bh6b30P5NN0aN2Hve4RhdNXCmzcPQ/2fIMZVDonC08/OEB/maPYd4c4CA2fj3T5F09V4pETefhdMIA8hRKbaQdh4ygpWnwowGZTB4jj7a5OtVxsY2RGXPQeWTWwfmUZ9JHasto5Uahva8PK7gG7MMMa/rBOEVxlfWDpVFM4vP8xUM+5pZU/YzlN77nL6+W47LICk7xk/P7NAfzYvCLoqZUHbQ85YWI3V5F7QDiLhvOU+zTCkP1K9KlU4rkeZuB/T4kv6sJw3xYZLumiwi72EUjrR3Ol3j5kQ74SrV9X5Qhs/E2OpZYyrrfElUePHA9zv7jD3hBr7DDeGZ1N7wHhPMw//sRRa3AeNsdTUbdUgaOqo/haLSmXjpwA2o1GwMe9zvjliitSv13Sw2k4T8pNqwyViLvzcIRBCwgk3q4sGOfMCEb3lwWYP8Qf/2nuZRXVepKFhmtDvBvat1N0+7L5n6WYvtOQ3U8yYd6xraDdCV9Br2V3cIgzETXSCItCGl00lgaTEjVDjn80ScOkQwW8okUgX2OdBH0rcqH0DyfU245Idppn+y+OU9v1U8f8q9XnPJ4yhEhLJW4PCsZ3HuG4pY0Kn2+LENfhc+J1yRDlz28mdnAN0DpUr5LjzXUKZAfzedLeVB57cyJ0KMiDmucM7U4iPp06QXJk+yxL0jDQaBc8WlgFke0i2dHiCEzsnMME3ZHsymoZeAZNFWIU/WDSZnNRI5j2EPVbpvE0e2nUklT8ViHH86sNuUX3BL51thK0fRIhbKTaT9a1EDUdiNtI8yM7Dccx112O+lMUGD93NB88NImPezwBPv/IglOHPHBXLybyV+hOavNvf2bysel76VWXgjqjMvGKYwLPnL6MTzNaDvZJCfDpH3+cddQD6c672f7Xc57qcZVKJRq0zMfaWkN4U6Z+n7kReOumDAM6qnCqOq6m/LNmLM2Pxswuz8PZ8/OxEefwh9r3jc8chPv8Q3EiU2FJTTimh9bD4iO/6tQo8quhQr1+iy8q8U2INTzqlY+J78Kx2ccodDJVIcuOQLn5cCu6a/tPWm5MfcE0d256vDfbsSsKjWR+zOm1L9ut1RuutE4Vuj93hLvL7MQ9RPHm4SAda2nRCaC4k2JQO59WLN/PDwvtbgmrmhqyPnPqeOl3U2FaVgdY0O0VpxoOzfV/5zlPrsTGe5T44WRXeHZLiV/jw9BjnRSDmqlQFhGKlDej3mW/3Jtjy+DG8FwcplLv9+8vuc7OXKzpE4AnL7mhyx8FaDtQvY+y3MTaJtWRaFzC6xB25+WhKFY4NwZNjkew5n8nsx+TPSHeaIJw9ooXPGjiAifm7rAkH5l6JGh6I5CvbLRSxoYei0Z57yCm1dmLxa1ygE2lY4S+XR2h7pSH+O9rxhLPa/XzUr2q4GM6Gql90JwB4/nsx6P57jwljKubDgM9GO5Z3xepZzHpcjd8vsg5r0F7qxLLcpSos78d1DZVYt+SQPztTggmfinA65tD8duyl9DK/9svdoQ/XBSjRN90Ov+6wqoNSlyvjlF97sjwZWMVHjwXjNRPg/LCjrN++vOavPDjQwq82UqBfeIy+YYYBTf+fTycWF0Ex39juHwTx+49aoH6p27o+zMm0/RPxTdyjL+eirfupPIv6QF8t10WBBXmA4txxbGrPEQNOKqJNZyn3RO13Wkl5hmpn6++JaTrqGO6GwFYZR2Crd8UYEFaCBKGi7jlxCknG8LgEnbgzudUHNNIgWe+D+YFtlK+tEUBlPVJBrzqjF0U7hhwykxCPPaGfHTisS+vsGI9bSKwqlZgWx57Mz13G8hWDRSOPTGBqEcm8NvKR+CfNdNMw9WnOnfJ5ucw6oscwxwViDeD+EDHNL59diH0KCmAjvsYjg9xQtJL8OzQ8r+eRNSfiPQSqgYn8KTaNPxYUA2rCtrixTOIQ65Ph8giLXzpUAk0N41mveZHzzijq/q9jFP7Zcdbg1OhEs2Gh2LrU0FoWl2AxzoHIc2RODYaDQPSM6B5LtLxYh3V57LdPAdmVmnKer0ygaDt8ULKaCOY98YGKOc2zbI1/h/gEzT/eJxsvHVYlN3zP46AiqAooigKitTeS0jnfe4ZOqUbFZVSlNgFAZEbFhSwRQVbH7s7sMXHVuxObAEVlRBEMH571i/v6+Fz/biu/Y/ZOXNmzsxrauOHy8N3VVWDFem1nG3IcU79bBhJ14kn5dPLYduII3D+ty+0zHKHXrunccxvZ26++xPGrvIys1TcoHN3fAvs7t8IT882Qd5vIMuMIzArwYV8CXEkVx4KYcqkJPZWpSmsdbGA9x034eWK5czaa59ATq4AB1j/gB+q1VD5JQXfQBpeUQrjlFZM58rFWXD6+CRo7YGo12qLBSMaQfvT8RGpHU0yun1a3XBNzXuIeZ6G0zaL8HGvIM7NKY2bM3EmbI3Jg0nXCIYWOGLVIzmcGdYso+n8OK95BJ9f8gjDedz6RwsydvN463cA/rAMwakqElw7OhDvLHgOL4zfdaH7XNgdV+jy6NDM403bwXCc59G5IwQnZfljkrwEa4WBqLS1B6p9PCxo5tpltM/O18DduDb4Zi9GjZFpWDo7l/NTj+UOGmeC+OIsSG5zQG8rxF19X4EH+6QLv1yXT3A+hsenyTyW79KEM+o8fvf2wxTbYHToLsGoOUGYtrgFXmb/7kKXoaaMN97zeA7z0HGFEVT1yUNNk0i83D8MzwoluNIjHDtCW2FD2fMudEoprbBtM49Kq3h02aUObho8alzzx55K/uj5Ix/n7A7CbL0ZjOuRRQaTjy1gVL1/gseP31Bu0w13W3qQcUcj8LnbKHLE0I8Y1FnAOSaFLXliBx+CzGH8Fqme3S904devuRmaL/G4L5fHEZpqoHogF2ee9EHPJH+sbs7Hbw4hmNdLEYOed9Xf+sZ2OK+Qhzfv8Fg0SACPj/GoMj4YfVNC8ZGWBHcMDsdxyupMer4lExfkx9w3V0Dd67+hp8YX6H0/mGw5EYk9rDgyzXkUuRtlBTVxU1lBhCPY97AAeNBXeD9dTShndFOX2qbbFCWMu1cHtjFe5KJiFLZncuTdnxjSO8kO4kuyWIsyB3gZYgmv9T9AWfXLLufsc+cj2Evv0ziOx6pv/SHeiMfbX0dhVVMAXv+ej7V7A7Hh4m0IMWzqQrfizEc4/TQXa8fxqOemDmPW8NgQEIxlIwJQ3JaPe2/64hzJe9gpftSFrnRuG7wHHicd53H0IDV42otHV+tA7O84CqNa8/Hg5QDU7H6T8Sx/zuw7cEhfyLaAKK8Jpli9hxorR7LkVigq9TQm9+KdyM1HBlDsHc2qPzCFHZ+14MmFGikvObk192/JeFrubYQL9l8g+Xwy5lamYXl9AvdCNYEzt8iDSOtkCJY44sCjjkj/3/nHty7npLT9m3Nxy0oep67Rho8Hedw2IxD3V/vhkt4SbEoMQlbxD2gcKmayBQ0y2qDgerjT9AeuBovwqokIR9oWcNaKIm5VXQHcrioEoSOHFlcQfy2TQ03DQ7oXTL/L6ErS6+DEJTkMmCzC8yZpOPByNhf5NpPb4TEThvAlMEPsgEX+BOvLX3GLPw9AcFCARc+a4b1TPJZpx2Oweja3/YwIqy91x4fXe+NqOw/ckLICxsztgatWdUDAq564Q+dLF/keD/wGkl55uGarVC4YCqfzeHTjA3FFj2C0VpLg0IAQvG39B8YeetuFbsphJZzznMckvTw0EBrACalfanQLw/qJIbhHU4JFMWEyn7fmTtf7LPR5DO85Hj8q82i/Ww0E0vv8NyIQ+zUF4qCWfHx81xeDQ39BwdRtXehMe/yGAqkfTD4g1cOS/mBfPx1nPPfFB7k++EtqL7OqQjDnaz0sFWwxbEnqkNGaWyljx7E20N8mwmabdAz2ncz5wkxObcdC2DuoCE4VOaOOEkFqU6uPtHfhh2/rIT6IR+siHg/3GQJvD/O4YEkQfikNwG9Sf1Y1MQhfWr+GnXN+daFTni2Ha9J4/PWMR/67Djy/yeNgLgRfpYTg/P4SXHUuCMP+/GZyNvdhqI1Oz/wBe7TfgMxmvFxJ94Ph+GiuPREJjEmv3frQyzGRXXvREO5NM4eDWm9B4WCNwGzRX1+/R/cn0BiT9jAVzaUyJkSP4249SuSun5gJg+6LQbPVEUvGOsj+r5Om8+Mv6YCc8zzKP+Bx4HNtOCDV+8X+IajQHoTafSVo0xyMKu/6YGyuPP6XzjapETzH5+FaqU+boGUME0zyMEItDPfvjsTkkRI0rIhE5ZovcJP9wtDzUpoz/DeYf7I/ThwnwqXa6aiVOJMTOo3lvB4ugPOWMyBExwHX/3RD58f9BKWlnwzpvVCfUUPegYv3H/AWGpOm3FD8wvsQDU1zYtjdBHQqo9iQYdqwsFwA/jflsSxlGVOjP0R2xjT3bija8h7OizJwrUCMR6umc7MWrON8Ts6GeslKCFPwRbPDiCkRG7jsmz0xRHKfax02VLj04ksuES5yWyttCMkIJsNOLYEchQow2O4C5rPNoHFIPFe51Y7bleQqoO+d6pHqr/O9b5T3I4GbInH5dV8ybCCQ4sEmMP54Bjt5lSXkm3KgNqcO1M6qGcUP3im7l5nPn0GrvBpmiZPRIlqM85JzuQRnM65g5yzY9iQKnOVNccdrQBprk6fu6KI/GoNZNR5rXuTi+s3doG3ddLwd6oSJ3l547WY+LioJwMh1h0BLu7ULnXe315DSMh0XSv27/RlFUE/l8ZIgAM3HeOLnh/m4WdsLS7vf444+vc3tfHuG+XjPiH2W5inQm3mdO6JF2OwhtuyggUmwqcyB3fxQmcOgPtz3ijjHlbdUuBulDdARdbsLv91TvkKTlMccKf7wSVOBe6dycal4FPbN8kHH2nxM/BqA1G/S93CrVlVG0/keVJaLUaAvwiOxGdzJA0ncbJ18SDZZAgtbXPBZLYdWh7uhqtyPLvyqbN+CldRPjPfkcWLzYDDYweON2QHYIh+CjxQkWH42EKNPKaG3Sle7vu/7DZwEeeh8lcezBw3BnuKmFyGorRqOVtI4fc89DL1qvsO26/6C4gMaMprL99/AyHevYfKCdCzbl4YXNsVyPacu5Ob78fCm52Io9nNHhaGOMnk6Zev8JL+UQ6M/PM4V5WFDkxbMjsrDgtZofG8aiUoOEow7GIQev4P0qb28OlLF7FO/A9RuqA2FbNAiJd7+uHyzEVk48DP7Y18vcLnlyN53b+Xyzw8DvwOGwgMq3YTbeq4TfPrxDNZ8fAJVq7qhxWFn8nVpJH7a6E0+zbcl23o4wpaIDDY12RLEehbQmCyHXpNnM/ce/7UZwYVqsNnfDAMrRBhbl4pXdk/hvD5Fcm+iRKDVNBNu3LdD3b4E6XdTfpQPpbv+8A5knn0KewrFGGMm9b0XJnCluX5cT89C8Jw2BzYtt8Fuszi86HccNKZ97qK/tzX1oDU0F9X8pVikSREScni8kxaA1bFemPYoH48e9ETqH0yHKBqsKCgU5ts1wZCyt5Ct+wv27yfkaEQo2q5yI/schOTNXl1IaY5kzw3SgSPLjEHuISvI+RHO/PdeTh9/DSO32JK8BeGoM8iYzG7UJz+NBfDGK4FdHi2ARd0F8NBhBjMvw5mp03YzSJ3+B/pu+ArUfvK++JP+GyNQc5g/OfqII/6BZvCkPJk1aR0JJqtsZN9NeVJeVLYLXz/DF9v3YHcxDbNcxPhleBR3rGgM17BmFiz+zEPKVAfcJLbHsaeWGd3MushMi9ql55/1CoKnnYKBs99D/SEHMm57MKr7GBHdxh7kpHsPMHzmx8bs1YT2iyZQnWkvXLmjQGiyaJSBOPA3BHCvQXXCD+j51JMcGhiB5uGe5MUOU7LI2RTm3p/EvustgKQh5vB9ygejFxNKBB9m6Rl/Kc6G7b+aoOZiKRyZtoI9oQ5Yff4omz/XkyhM/cHJ3/7j+OXaG+7I/X+4nibN4LO+rov+LtS+hu4LpbFyrRSPL9WEQwlSXKAZiI8PBKKqNG6WFwdhyrSPnF7HMw6avPRWZq0yNFm83rBC9Sr3YIcny8/yY7NeFYK73Hi235Oh3BozPW5uoMTx4lktjur94LrHgnaNaMZ6UTvc/vAZrnX/BDET3IhoWQQqlNiS9FogOzNNQcktma26aAbLe5vBptgiAZVveuVCwSattf+Tb3DzedY0xhnvxVWwXpvsicb4Zi6iQYk1vPObc4s+wN1cWQPMzKdd5KP54yhvHu9t51HNSA28lHhc1k2KdW1HYbdv+fhRLwj9erZD2/QQg7DEDzLajJ7VkP76G4yJSsOZc1Jx881MzqcqnBtblgp3Q6ZDDzc7DPnNyfDLGa7rfe7yb4KAmTxelt5p+9tBkBAtxWcdATjbMxAvd5OgpCAY/Uf/EPzU12fuL8oeYdzUBI1fOoDmf1JfTmacj8S4pEiydGcs6YhwhQq7LFY+zxrMEmxg9r91oPyxexe/ZB7+HEqeSPMxXx7TeuqBeHAevo8LwdJuYegzSIIxU4PRDogg66kJEyr4zijkyGPOtHqgMt+/E0zuqkdhxRpPMrEcSMsTY+hozWK1j1oBGwHgKShmjiQtFQ7Yepz5pnUXkjLPyeLTWY1BBOP88LoGIZ+W9yOa0f3g7Wsr9mSIHAw/pCHL2WguR3M4esZvD+phxYg26FgjwiV709DYMot77jOREy7PBavMmVBqxKLQDpDmjM/v6wt/HPkoozvg1wo0b6zSTMVNJSK0VRjNpd9J5YIezYDjTUmwZDfBQc72eH9fKxgRWwG1ZRkWbG0Dl3Q57DU/DVfOF+PCkVJc/iyR0z88Bwzdp8POqSxWCRHLR1bqaj9eztCzdp7xW3cF9L5hQ46rRqDkWDDxu+hEFoRaw7ktk9gnegJwsRoJV4zd9RUf2An7bq1krvyogeWMHLr9UMKPFy2JfJ9IfNMzhvw86U/aAgGeFqaxzrYmkFxiJssVOuaeFYyq+Js/nPRohLC+9aA/X4TaqWkYIRJxo3OyuGLLHHhTUQLzIgG7D+eQ0++FeY83MTfv/KV7pf0FPPS+g6WDGE3fpuHV+GKu1+tUbvAmabydMwsm3yV4ergLeqkaMFt2jpLh1qpNrfA9oAE27PkDBbEBRGAfgeO3+pA/0c4EDUbCgeUi9rw0R914yh6o/Xe+hc7PjV3d8Jkuj5qPeOytORC+RvI47Ekg7hzkjzY/83GpXiDS97cPDzG9b/yNR7Yjm2G95RsoaErD+DlpuGFnCKc/MZUr5XOAeOdD2RuCn8psUWX6G5izu7YrDunfCApePL5dxuO7XUNBaQKPb+4F4vW4IJTrJcE64wC89dSPoTJS+ej5pgS8h4/KdaA1y5csLwvDdnUz8jDQjGx+MgJa5MexP7WNwEPNCKYeJVjz1gcLUqwxXKEbcLqa4CbIhHJFJbQrSeUqczmcnTcAl526AS4LbbBC+QgcunUK6LuRf7mQSc3/++Yncd2xr10v3HU2Df95mY4TJhRylf1SOPmNZdDaMw/KUwmGBDnjdfdtTGsfhrG6nyC4pNkIc6e3w+u5HZDq4UAM5oWjaI8r+Xnfm8RYmYPQIYF1lTeBqhFCoLZC882TNdOF1GY6882UqiAS3isczc+NIhX2XoR/awE/honZxngTaLGxBfq/Ob+75n/U1mav5zF0KY8PJIPhoBRv7ZT6pB4D/PG7vAT91oSg4pcGWL6/Zxf/MrtODl8e5XH7J6nuSwQgx+RhWXIErvkcinO1JWjePRgT9btD8DNLvJegDd/s3oPDhkkYHz0Fn6WUcNOq09Gxrzb+vDIUP1qEYfj9Y6CW3g/7pPXEoIABesMfPmWa/RQZH+N3sGKrPHquqoXTZabk695wVFpkTp5L/Mnr1eZQZ5DI1pYaQ1b5MPg1Zg8T4ZPODDmWa6Cu0wLU3k4+boRP51zIXenZztmxZOMnV3IwwBxcDaawpz0t4NdRC7gw9CnTY9kMwduLd5je5xrg9cFW6L73F6y7xZIGcQSWE29y7bcTGTt1JAR5TWFffxwJ3kkm8Pjna9Awa+xyn6lmNbDOgscLJdL3cHYAFEnxst+aYFz9dBTO6MjHvhmBOIltkNU1fI2VZTRqm3+Dz5/3AElinHwjDQe3x3GHNs3khuzOg+ajs0EvxxkfFTti7I8/MPV2pNDv1jAZHa1tHRBWQ2mvqVhZI8KUtSVc64JUbpfJDHj5aDMMi/JFd9YVbxYfY94lVHfJUzWHS9+7eigZOzMMjWO8yXZnQp7uNQZ99VR2lJkRRL2xhaYnDwXUpy3IX81QG/hlWAerbipgCjiRvH8icG9KOFF6YklSB5rDldxk9tsMBtTnWkHwmZHMx7u6wl0xKQy9o4YxCvjJswlqpyCxHBCOrxckEOPIYKI4ygOEGWK2eKgRLG43BrObP8CirZ758+Bv/cXCswHc47/BQBBh9I80dB4i5mLdk7gfrAQ4nUK4s5JFD0cOT15RZXoanhSM8m8SrI59DFQHeSda4ZCYkB1bQrFeGsMeaXqR+jdm8L0igR2SbgxqwxkQKJ2Cjo7ZAoHxX378lhaoe/QWDLcm4wEuFV37ADevcgI36OZUmNg2Fo6tckD74yYy3JqXO1OoH7+SmaL2A4q0mgBUfgJz0YPUBYRjjwoP8n6OA3G0EoLdkTjWpLsxTFI3h+LpR5n2gFDD66t7CeP9voIY3sCia8/hqJ8NcekWisd26BHTfCFpwYGQphfObj8ihFDn4aCd2Qyl0QKmcLnK39z9z0cY/uIO3PomxpWDUrGIxHNnVs7gon5Mhnn75sPeEc7Y/bijrIZI64q0nkjpehj1xK06LyFznBh3mopwfvUYzj9wAccrFsLvCXNg9h035O0ccNSYBOEmfXlmxGQNQ7SvhZhv++DbzWOgzADRvOiN6RPa2LS6X2xJxlfO6oUx2yNDFXra9QaKI8+VHRAG9/tbI/yxUk4Wc1/aizBsohh9vRO4Xcop3DfxbGjWKIQRtwleqnBEUnTdyGS8r779qQ6juh7vwfbJF9ivpoL3VjmS1JuReLZmIrm3x52MjHME629T2euXTMB2qj3Q/KQzV/lfPXldDeh8ysVPLjwei+0HIX9yMaC3L14u8sHQpnwU9QrC/MB9sregbn+a0Xb9BlSHbd0awKfWgVz+GIqiuTZk8h4PUlsuBF33MWyKohCO/BkBbzqew6Sr3YX6v97LeG4dqIgy+uvSnOqKCE/Kx3KWkTncVs1iGLEyHXLfAL7p5ogfh4Xr/v6QylzIfMLQfJHa2YgrbXAsJJhE50Zi5D9uJPqAF0ncOxIEfhnseDkbGDjYHg5VXRCMuJTCFCzQ16H1t6zJNaAi+AJLjZ1JfX04VjfZEh99c1KoZQjzz01kbX6ZQWx/UwjXfwrivGtd7uWfvIVg5JCH2UG5uL2ijru7NhcTJa64YXMg7n+Xjzll3ugmzYUOJLR0oaO+6cBHHoX1PH4tHgGqZ6T5QFYIihNCcM0ACSYsCsUwtzKG+k56pw6X6uF7dTus390AMe+cSKV2GPbo4U/0ct1IzzG2sN0omdUabgQfw4yg1+0mWFL4oAu/Oyt/wKxjPBbv5/HwW1V4dT8Xq4/7YrKCH/b5mo+/46R5U3kr2Mn96UI3Z84f8DjEo0otjyesdeDzHR7NR4Riv1wpzlWToE5MCFIbpnZN7ZnSDExrk9WJE22TcN8yEa6a5spVTPDgPk+ZCVd7O8OzHZa4oNYC87bckfnroLg3Mjqas9B85atCKi4tFKHO2QDukFYsd/DhDAiUT4K+1Q74a4WNDIMzaff09sRclNGV2r6D/QqPoWFRMorLUtCjego3NSqWkwRFQ/jESfDrswOqtrF4c6yaMeWnr9thlNK/AnDueqjtdgk6PhiR0m2umH5MnixreM/e2/iWe7JvOLvB8wtnvEUZzk2vgZbkrnFa7kA7/LuExzkveLxWZgKzpXFaSzcCLb+H4EoDCZ5JCkWu4ZM0Tl401DdT+F+vyiX9CdT4iNDYMwU/HonmVO6M4U5+iIcrwTNh2hYHrNpoi7UPY/Fa0W6u3ORvLyHMQA6XX43DVTHZuOJrNh5p7osnDS9xw2/2wn0zlXCQkhd+fJOM/Z7VgWfxOt0ns//WfA78OQQdgw/B4sMiTFicjK/HTOGGXY7njN3HwfGGmeDhzOJyRQ6/rtMX0JjS+/FTJjCqBpzW1MH8wTWQ9caHxLwJQV01O2J50ZwE39aGbVfj2YX1VmB9wwioTbu6PxP0rv+LP8uXNwO1dY9+0rhyR4TWR8XcRZ00bubGYmiSL4DD1wg+DeKQxi7K4//G982zeNzhxGOVmSaEjePxR8UonHM4GH0VJbhTOQS7NbyGPWJjYWXCX/neF/fGOztaISQnDc/cF2NGRixX+WYm99x4PtydkQPPNF1wopkjmk6MFFIZ7X++YaYf/whURirf1SUOpPlhGCrGm5Nd201JsrwBDN0znk27rgvy6hYQP6EekmsnMPX5f2vYpu/bocKiESa8SsPZhiIsrJvA9ddP5xx2F8CJgQWwNYND6zoH3Jm6kGss/AM1kZ85o6bvkBs+EdXnTcBTiRO5P3dF2M/mJcTZK+F+T8B5L2fAl/uKaPK6AXJ7b+Z+31vIaa5ayLreUsPgngr4KGkcZu7X496HTcQHDpvhzhBlTpJ0E3onJHJ2C3Pg4/lnYK+4h9vY9xz3jl3ETPzaCK/8GsHXNh4veb0l7vkJ2K/yHKjdek/qFr+EFK6EqywPgZNtj8An6QZT3dDLMCV5HtOypw2mSmULcqyDGcFeZN6jcDwTZE3cYljitN0I7lpNZC//MoI+msZg2ecz0BrKqsoeMt111lIenhGhSmMafvocx01PmcW9WC8Br5Ii2PzUBbX3OKJVYgv8u0y5yztKWfINiqV+6fVJHl+GGoCy1Jf+vBCGSzaEYaumBI0uBGGfyc4GBZuXMFcfqDH0HR5x+gP0beXqxJKWs9HYssWJdDwPIJtFNlDZYwZrPsEDMn5bQ+vQepgrljfs9L0UFy51/A07MtOw6J4Y//BTuPxinuPz5sE2aQ5YlYW4vpc0l8uNx4KMhC7nDOo7Dq84SdBdS4Ll85wx3F2CLoOzcM/kbKw+L8EgcRbG8TeYi91TdP6doi3c6fMFepGvcEThC2hK40n5pDDMTbAmSvsdScQmI/BXHseunW4CD6+MkN17pw4oLyrfrsyvMFsoQrc+ImxfOoELPZbOfc6RgH1iAdwQczjploOsF97pWzo/1Me8aOfxfByPo4kmWDXzGJkRhEuiwrBZXYJbBEFI6x/WL8boPi6vl/HTsZTDhH5q+PJUGgp+iXHRpLmc+ovp3Lhpi0C0NQ+e+CCm5bihS9UNCG37Kliu+je2NNzugWOvdcO+Y5LRYqYYIw+kcl6Hcjn1+XPAa1U0nAxB/LGPYMqUXwzVg7uBtdDbp03mN6huroo9yMdLYaggxbqXZwHpm6cHpz3Gs++2mMGC48bQTd/Y8IrLB8ZS+yZTs7IVlm94CWoju+G8IB+ywiASWyL8yIB/bUixhzVYmIvY7Y0mkDPQCkbntcDYuq759IRPTeC/Rxr/VvNYc2sYeOXxeHR9EG7UDcLTqhKcmRqMz8q2CWHnZoNOLEJxib7xZ+BHWhN942AsfcGRYVdHkJRZw2F4QjA78LsmzDAxgKndfsDW1cf+p7+mjR8hb+hHeMaJcNG9VFxiOZazZ+O4/r/EYLypADJGOWLiQXtMcvoMESOtGKdDr/7m78Zt4L+8ATxjU7FnpgiLtk3gBHGTOeP6GTCYyQOVdSz2rnVAiqsp5umsmXdinwNSHZTLp+NnPTH3ZG4uZ1BXBJXeC+DhQQ8UmHDYR9QMw127zhdUQg88tp3HDWp5eNzQAF5X8+g2LBwPHg3BHdL3V7gjRGaPnW+P0tB42DHtEeT6peMJ9TS8ZRnDzSzK5pLjMuHEgFLweAfY7Oogm9cY7aEp+Hqvv4xu9dcGoPZ5b0M67rdLw47H8dyAkLncz4HTwOfkYnCuc0XLe464bepnMDL7Jei0bWrntJbifFuEHctFqHt5Muesl81Nvj8T7MYUQ0UzIscQGa8Bdgl6NMZTntRf0zOYXMonDQWjsWRgOImzCCL2SvZwcngxezjHAzY5+sD7UC3BDO5vX436Ffr26Bm+mrgQXZcQPHzbihgMdSXD5xuCxf0Y9v04A0gUGQLt0f/fvv32xe/h33+l/syZx57R6mCqwOOlC774sl8grmvLx3WrgtAz9C5DcQE9b+edUFzgPQeJ/YpgHH5cj3CLhpHtGQNhrk4QG6ahBb8m68GDgc4gNOgLctXDGcp7zp93UC+1E5We2lzpmYloOlcV2X9VuN/Wf+Dk6JecW3EM9IzqiQu9GqG5pr7LOal/0pXm0ifKeHR4PRgWpvP4qi0Qnw4IwMMKEnQtDkZKozS9nz7tj1Ia2hOl31WzWISZX0W489RYbo22mOtfUAzjzGeCrROHw4c7yPzndUsNVHJLlvE6pjxZ5j/PBeeh21ceE4qssfixE37Ui8ZRm0bjnY2Z+FxzKp4TyQt2WGsx41R/G554WAM056AzFZNWGRP7O8FYo2JIdm21IOde6UFeRTh7IloLfPuNAJrbfNAt6CLfJ5M6SJnGo4HUD54qHwp3VKdj5ggvrPQYhQ+UJGjQPwRdD5xmaF+0Lf4eEx3TDJ190UoXFzLxfQQu62ZDBD39yN1qMxBNTmV3jjOHxgUWUGj0Z/jKg3XMs7HHGAPHWpD/txGe3/4JB9bakHkakXj+pTdRGw/EbbIV6F9MYxvURsK3DCEsqe8ny3GHjf0bN3WPvAC14M/gvzsdzy9MxfiPsziD+9O5s40iaNddAnoRiLt6umKLnoqgqGg78/n5IYFLSxOUmz0G8fAGSBzmQpqMIrAy3ZE8f6JLDtoKQTU+iZ2uIwBxhRCGz+tvpKz4wJDe5/lej2R5nf7FT7AnfwhJfuqP9z5J45KuDinZMhgEzZ7sUU9VeD1lMHh1dIDykpqu93n9Awgv8HgrlcfcVUPh0GhpHjA5CHtHBuIr6X32twnCfdu2c7eVlLDnmVvc/NHG+rRfXK/8ijNazhHfrTHEpGQ5vB93EA589YZyKYasmxnPTb8+ijPi3HXuHv9q8KLjnUHqko8wxPEHeLp8gEHW5kQQFYrrPe2JEF3IFYEQPHxHs5av9OFugB4UzXUxOPUmj1HcUc54O7+GyJ5fQPDgLZx4q0/0BgRhQZ4lebUKyNzfw+DEzkB2iNtw8CND4OD2P7K8QyvtL47cduYBXFK9D559xaiekIJTN43mdKsjuHsPYqFMpwTOzLPDK6H2+LqkA0aXzhvRVv13hqnK6oOMX328CL/qpuLFC/GctfVoTjIqDXouKISo3g74XeiIC2M5w4usrrD+qoXwxJJXsPHfj3DooSKG5RiTkrER+FIvlNyba00mzbME19OT2f52OiD411R2xm6XFjK+fZYx9Ky01kfPPuyZF7GNisDXjV7kDWtBbg4UArtuMjvbzAzWb7MBzZ/awk8fFxrULaliWtIbZLLRGTEVe2sy+ncIJpa6kz8ntMiNAG0ISwljjxQNgan7jIDKR++Ue/bXV9A7pfL1+ZSGtZNT0FsxkRt6IIibv24y3OqZD65RtngvygGpDgaFlDLNZqf0qQ5uKH+T0TnMsSfdE8Nw334jcqwKyL7JuhBQM5bN8TCH2dOGy+TbXvFY4HPBgCmb80U2+9YS8QHkVwBZlhuOp+ZakMrZXuTMWCHsuxfPli61gI+bBTI9P3u2ltnH/62/LHioJKtjro0Q485/Rfh4UiJX8HQ+1/toEex6PBsumbljsTTXoXE5IOW73pfPf/WX9fqNLI6Vj05DjQcpqLEjlrtfmsYteDUR1JdlQ+9qgu39HZFi3Ue/k2SzVhTz0lkYioHFhyPJ4pcRKNhiTzZMG0VyTprAUudUdn2qA0z7bg7/nZ+YFv0e6jdNkuHKBVcjOY0EER6Y3gyXk/pg61AXKY4qhHOef6BCsVFWP5PLm8R0zpLRGbJjUTcgKz0FP9ck4+kCcy5uTxpXuyIOfELj4ORegjHEGOeSWKTvj/KhdCecJ2Fjn3F4o3sear7hcXerEGsXOaLi6RCcz4ejadZUtBoixldb2+FMn6PMN/W/c0EvV3yR1cbG+YnwlH8aKlSM4+ZsS+CMtTLAQbkQPCoccYWXA84y/gZvD7/v4iemrpf6jeM8PnCXxr3x/UEQxuM5HT8s3ROIRd/z8W7fQPStv8pQvCTSMtejs3adeKn8lB3Jcg/FKQpm5GmEDbFX1IFF4yLZY30ZuLtUT8ZrcXQoo3X2q4znxV11QPltNRNhn/o09F4TwnmVxHHbP+VB74UFcPG2FEuU2srqddHP5brgZLcJ8rivnMeMXzz2H2UAfWqlGOhtGDaahmCtFPfYbQ9FWt/Tu9i1bkNrfQcn5uHnkXmYutICwut4bDkehkf7RKLzSCndmyhZHaOzptH5uRf+GPpLccGk4Ty2Dh4Mv4HHM+V+mCcORDN5CZ6eH4ABbW1w6HeszjS1vzNhtG77YRX1hSI0TBXh3PMZ3NB+kzmNCzNA2aMQrp1kcd5rDnuytdzv6G9cvlE2a//zN7hJ5HCZfBwGmvXm+kIi3h/zGFoG9eK6z66BluiNXFt7HHhWvYNDFvVQfqbrnGOqyieIl+bgbxx53PpSA4z1eYxe7ovW7n64VKo/rcFBaPS1l4Dq4d9QsaB/00Og+qC62TN4GLl7MBTfBxoTnwcuxEKK4StXR7EruxnDo3f9YXDNB8PK8cWM6h51RmhcA3Sub9ysBqhSJySsMRwfDXUg9l/cyctgIcCrieyEpxawyVcItA+Xs6ityzlpT87yBI8VhTw+ateC+P08xhcFYrejwThFRYJsUbBsfinT7iBnoLWHoW+d4laKTQJ175JVlxPwTPS/YGD9gqTNfg5958zkypZHwcOFt6HCtJtgl/1FYb3tYeGBwQ1w60wD3LNqhldVzoRoReGPZx5kiqMHCb5sATk22ezQl0Zww9JB5s+sjugICg/tNoDNdRD/6gss33EXZhiaEo0+ofjbegiJqiTkzYkhcPd8GPshYSTE3lAHOs/aOdtKZRPYNgC17YN5Ypy+Ow3Lt07mioRTOW11Hsz95sDDOg53dCN4JucDLGj+2eVejq1tB8PFUv094HHYeB0IqOJxf2goxrgEo2p/CX7/V+r/lyiiVU6/Lu+BythvRB42S+1ZPd8a/s2U+owekThdJxq/mkuwbEsYvuvfAE/uW8kwiCzviGiDliMfoaVChHovRLj/YAxn2mMSN7p3MVztUwTeYhaZQAe85v0Wjt/qOufoc6sd3rhKsaD0TYy6pwmW23gcGhmMtb8Dsbi7BI/uDMDNk0qE9F58z3gY3pvaDp33Mn2XF3mqHo4rSsyJeqAdUVmtD2AZy8YPNYWlT4VQSxoZilstpy5lVnFSfPX/cKtDpQMxehWBKy6w5IuDNxHJW8NQj1R2Un8T2BQihLZ8fQHVIZ1J6ZxFaTSsg8VqSKpKIvGOnCOZNMGBnHBl4OiHdHaPkz1wKJTViWjN5b/y0TpRkBR/+pXyOOHiEFi7hcf3dUH4a3kQBvaU4MVxgVj5SNXon903GNpL6Owh0HpWxpkwEqEXjnd2uxFwEZLYqSMgemksy4wTgoanDbwamoRPYyZ30R+dcT02RYKjfSTYfZ8vfoqT4NaR0zD0q/RzS4JO9tNQ6Yb0TDXlTKcvpD5Qq1crPAyR6u+gNI8YkcplQCGX5VMELx8WQuUWJ1Q8RrC4lxrjfXqSgPZV6Yx6kJMc0jwyY4YTseuIQA0PH/K4ny+Z89YWzBXT2CfjR4LJaEug9ajwN95MtKelfseiZlle/mvXd7jxjxtRvRyOLd+Q/J7iTFwCjCE9bCI7RWAO57aNBHoP1Gf/X3/90YHHO9I4duqiJjTM4/Hw1hAsTfXHyVJ7OfQsEL17f4eSIw8FD5+3/2+eaO2RJ5CfLs1VNFLQ53sUVzs6ijvBjIHtW2dA5VY7VLhmh0VDlwn1zF8xh1Yb6Y6+1QyP9jXDmqXN8LKcI0MOhaGfmzOJme9Irm82hn7XJrBj5QWQyZrIZKEyUtkov87aW2a+CP2dRfjueBInt2sy55ZaCDo7Z8CiPgT332ZReUkrN2KsKlg+n80Myikz9C0eIvyx8RNXLzeahV6BrCBjHtzzzGEtB5tyP7MsuaoPcxwnBY7g6JkeTijS69QfvSO6b/F1kBjFP1PR789Y7kdWGofvMmBbSQlUfyO4Xc8B6Y4GpaPz8HQOvpMuPBDJxuWheDFZj3gMtCUFu4eBdlskW2M2ErQnjoDdUv8VojJJoCj/l9/usxo4eJgC2o4S43DTDGzYNo3bfHYB571pGegOnQO7pnqhwmCU4azOWkjnh+KsrHgel2nzODl4EJw+wOOgaQG4t2cg3pWToKFzINJ9Eirjf+noOdWf5mK6ujQ/vaQGIaukeGKPP04IlcbLlnz0sfBDatNbI5KZzruh30Ft/VCtL3l5PgLf3yCk5Zcr8dCxgG+SFPZooy28rDWBGOdE9P/4gKu61wMrrSSyeuvtdZPwtFwOPl81DcdnDMcVPu3c3V39scaoP2alBeCDbmLMS1BEJ7NdjEPmXxnHK98HpuwNNG8WY8DxVNSDbO7covHc8WYxzJo0F5a+cMC4hYBGSrdk9YmsWjuG+unO+sSNSZ7kV3gkzrP0I8bnvcnHDZYQvVjMrrOygGEONqA0qhVo/+e/90L78GOkPkV/O4+/dmlDWx6PJRMD0dUlFPf1luDXxkDUrjc03lh+12AjeWL0dNRT+GraDMnFPTHUkJAHryJx6IOxxF4fCSaykJ+XybpeNgLNaFtwC5HaCH+DoT6zs1ZA65ghN9Kw1TcNY4VpXMbqdM72QzYcEhbC6dkcbr5F8OCNZphweAYzI/JvTBoY9huCbRVxerQIm0zEePxQFte/aSo3afcs+PGyEN60c9g3EdDG9CpD53uo6+3s2dM5nfA4T6LiHI4lSSzx/mlK5jQbwOewOHb3AQOYeMEceio6GDSFNzKseTZD90rK0uVxzmklfB/rQbSKo9Bj3nhivjCCGGk5gb7fdDba2xpaY+3htH6VgPb+NI1KBEdetkFnD/DIIGfS51E4aueakU2LkOwTmUFPzYms8g5juD9dT4ZXhm0YaNg5m0D7GHRGZLCXWBqPRRjsPZFLSgrmTg6TAPwzCxwibTHzJovmi+WR4p3/6o/20a//lGJyqf6iK7SgsYBH3eAgrNYKwd5S/S3XCEEqF50BHDZiiUy+q08aZTJm3ncjuVoRqKccQjSUWRLpaAaMfBK7drcQJJrWENGjAzwGd+3jZaT/hICzPMad47E8UwceP+NRIS8E+2WH4A41CX7+HIzNC3/DeuV2PdoHpDSR+zugI/UbeElzlQQDESrOmMrtGZbMue2fCdN6zYDjZgTDPnLo6zBIl9oa7TfTOsyXtruyXmnTxnbW4dAoVNnlTUrmDyHRVxiINgphPVPauY6QQVC3+ZVsNvW/5wwOkUNixeOnGzzmPewHmyyk5+wdiKe/+6J/cz4yFQFIv5vyo3woDbVtatcLa1PRV12aA94s4A41+HMwpwRGPpBAoZMtasQ6yfbOYlpPj+ishVG7pvsWm7VFeOtDGmbu9+ei307kpp/Jhx72BfAoj8UXjQ7YsrnUaNfb2Xpjd083oj10jdaX8HzAXbBL9ibHBkZgi4aQ9H9uSgRJpjDq/iT27AFDOGZoJNMV1R/VG+WXU/0Thk1UxpHbRVi5SIzaGcXcznmTue21c2BIw0xo+M2ilYkLGsf+hLcn5fQHqSrK7uTxoi9gOPsd1HwU4QjzNEziUzgD7zwuSTsbnqcWg8lGxNclBAPcYwWXxYTxXH6DuZzQAKqDv4FsXsrJnbRGR6Dis4mkdwQQrc12kEDErOsJI2hQtoec120CX/cyQdkvN4H7wXeyvb4lpVWQFmtATC4F4/AJaoQtHEKYqkHQt8CffdvfCE439pX1YJ+lvhbMXdSPob1Y/4sXgPZmlVZrE+FrP5TvoU8EucPIF7MBUN4xii1/3w8CH/QFOhdJ57ooVqbzkXS+i856DTkaSnpoR6BlpTPR229BXrQZgFqPJPay0Aw0Qq3B89cFg1ktp4z+689WTXkD6ORErkwMx7MfjEjRzzBCfhrD2qB49rTUdz5/PkI2u3djate44uBVDWv/4bHelEdzlaFgvoLHpYmBOGB1MN6T4rNQP3+kPo/2c2gfh9LQuZlsty9wW0OEkdL3sD0sgTurP5Fz2lQA530KoIFh0eKxI9JZVjrv+V9+EqXXMFLKr0KaV2V304T3u3mcccAf51aFYJOCBO0r/LEyPV4wN9ra6LQOGvkH3QFv56OyPZ8vG4VkZOUoJLFv2XrPISThZQvXZmvFPnTVg8TK3xzdQZn88ILBMJO/53Rd3AZ0N+V+jQj/fJNiA5US7lv1FM5m73xYt7EYRHEEl212lc2l2pxbynTOHtKZPqN5SrhEnIa2n8QYfySbu3JtEjdcdz7sGZ0DA0tYLFwL+G9GItL+4n/lG/04FrsHSDCEk+C5I644zEuCFT2yceuUbNx1WYLf9LNl3015/peO2uc7xzx84J6HVZlWoCPN47aeD8VuA8Iwz0yCL0uj8fNyzlgQPM2Y+hnqX+j7p/373+GX2B9HwnH8zoFkSrEByTlkAknRieyA/b1hqFIfuP9CXkhn0GgfadOTb0Bn0Oj82R8rQjZHhmOdmh9J2AbEInIkDP4ax55tFcDnXFPZndB3ROcd6Z3QGUd69pfvQknO9kip/DGk9ZUNiWbM4fKLDDZJ3VyKM51gtrmOzruKdfp6q5/oP/rcBqfsOuDj7WYoueFCzBIicOdEjsBBLxK9yQS0GyezhTfNwCXbDM4/sRBev2MunKKqYuBy552sZ9+oNBfi944gyzf74tnqo+ypsIFk7tY2bkqKCZtsZgzlVS+5cXEb/85PFJ2T3em0ST3xXWY1TLyfhNEowiUTWG6Wag7X53IBrPJzB+3VgHf/mOGlui+yenWX/G+IIkYd4hGV8vBVKgOLq3k0ZsPRYXsw/h4mQe26UMw4PErf+D4yVoLHTI3tB/iu3A6fB32H80Hm5HZxGAbEupKVBtLYq2kGwsHj2PhEQ8jsbgCxJ5cZ0r0zela6o9i5d5YQ5kOWfo/CY58CSdLARNJnpiuQYQVsyGEWHva0hxHjuyGd1/7vOevtm+HBWx7bdvFoeGA41JbxGPM+GA+PDMKAfhKc9iREVsPv3xopUBr2d5evX5wK3rumIPW3aVi9NR25rBzOzqKAW22+BLZpTIer45wwKwFl7zbcQ4lZq/gX13058xnou829IsJ1uml4vjGakyTEcXs/ToUFI4sgYpcjXpfYY6VohSxvrI4foENrg/tO14Gz6Su4p+pFokQhOLdMQBZpmpC+iwfDUcdgVtRiAOtO68HS1zlIZ2MDr03Gb+MlmHViMr56noOaCfl4LC4fUS8JL3m745L4ybgkRZrvfc3CRao80pkEmlfJ9jykGJL2Nmm+Wf7dk2xUCMeCd/ZktYAlo94YQo+qCWx7ignYhBrJbKXz71C4HGbO/ibbX7HsO4qYD4rEEyFAFqu6kNQLlnChj4jdu90SNviaynrTlIb24Dt777RHpp7tRSrOhqP+AweClkjIJ0Ow35jIslMtID7bGGi/l86HbCt6L6B9XzonQnu/4x64kftN4TjziBOp7e5E2ONG8PbDRPbHYxOQLzWDa79aBLo/zzO0D9s5C0bnAMf5h5G94kgsGh1ELul5kE3LrEDJJYtdM88Wmi/bA6X5v/NnlG50EpKHlRGoIMXWK8I8SM02c9g3JoWt1jKB3bcswIU/z9XsvMRNfb+JcYgVGDyefYAB0TPuu50he1vZlXWtmALMXTP21BMVTm2GEpflH+8Y+qof16SWgkpvtdFYf6LMNj1eJ+CgO0notj4Pl8zPQ61bLpg/wwHTb8Xg5dHjMGXpVCzel4V3r7VD5w5m54e+ifUKeZjB5uHBFiPQb+Tx/exwtJT6wcv6EmxlInCjUS/GyWopQ+dH6dwonRm9ptYB/8hL9TYsAhkzN2IaEUIc+lqAjsdkNtvAEmyMjSHp0XXhwzYNhs7OdM7MXIlWRZsX6cTn+Vj0Pp5HTi4OIgoG3jD7Wil78LQzvLk1Dug5Zb1Ur7/7/Z1vd4WdCFdli9Hx10xu4p147q3JHDg/vBA+nXPEltXOaFfUanSG36xP1j0yEgVvBdqL+5F5A467dScL9EMxbZQzeV9hQnYsNYGZo8LZPs8GQrc0fThg0wLUb/73XlRN6+Gl9K2bzpDGaffhMOUIj4mpwRhiHYylfSXouS8IqR/q9EmUJrrhB0yoV8ac52noelaMrudmchnXJ3LC1HmwRSUfSAyLRbOdMcNDAYcfVewSx2g9a3TvPNy0kcdZ3Q3BsVceLogPQWP5cGzVkuCS0lDZTnBN0DHmuMvfvPiOkTzW+8uh2jYR9s8U4zGbVK5cPofz7j0Hjl+ZCXpPAKvvE6R+xW1W1/1i6mPuXeKxMINHlTXqYLqax9YrAbigWxB6dpPg26ZAVHnYAbT29n/P6V3L49oSHr2OakCmNH8w8g/A01rBaCrFE0p3gmT1485acueHzv2uq+DxyAkePdu0oHQnj/yFYPS8GYQnVCTo8zIYX7vLo4vDsxH15/763udPO6BflRwqzhfhBS0xDn6bzzW7p3ItNSWgZTETZpwgqHLMCVnbBtAr7LpHG/qpDbTn8bhdym/l78GQO4rH3K0BuOR8INZLzxnqHCTbN3QZnMt8M+8mo3nGN8v4/XNOjKmZItRaXcQdnpzJmT6fAR1r5kGyJ6DJN2d0TznFHN5ibGj7sq+Q4niK09ZcfAcOpYYkszQQ518RkDIrVzLCWg/W6QSwA98OgV75GkBnRiktzf/o3MS1tnbZ3Oi1/d7EST0Cl/V2J6VbXclAsSm8Oj+JXRNjBmmtZrL/oXT0/+k5KU/K79EEEUbMTUHr/CncroNJXHq3yTBamh+pl7Go08wi7WvRPYQufRLjDmhr5dH2tBTv7NKARRekuswKxrN9g5D0kaDGwRAc+NFJ6LdFaEDfILVV+h7pvNTZx8FkR3EkLurtQayJB3ktMIP1r9PZrHd2EKtjDdU164WUltJRe6M2TmevzIa4kDOtEThK24W8ywsl0xys4ee7VDbrhzW8PGwMyWcfwLofVwRfG//qYdtyBSzNrIWNcWn4K1mEOtODuVWFedwX3RmwZE82pGUhvkNbXFyigoFGQ5gR5//uET1gbgLtDbmtF+PQp6n4tkcht/eqH5eUkQ45qnNhd6AN7pzuhJlV3ZHuItA9ZllN+P/tJJQxIpw6WoTjiou4PbcjuP52M2DCugJYdNkO7fu4YEDea9jp0KvLu60TvwXlKCmen8CjD9GDYoM8PG0TjtMvhWCGhgR9L/ihebQyfp6wQNj55ukbon3tGe3pGNUiwlf98zjbidncmKgS2Hy3HIr0EYs8nPG74VfgKx530Z+rYhOkzOdRbTaP9+QHw2lpXFZZ4Sf9nkBUlJegd1UQynG3hefciKyX0NlDoH31fYEe5OSGMHy835Q86sOSmX4j4MHocezUbqbwzEMoy1XoDtJ/+dEcZvtxHv/5zaOdgiFYG+fhUMsITJoSilelfqnsfAiWKWoLS78bCm8RFcFoCwXZbNaSg23Qa1k4aX8chQFVXqQoKpj0CrGGwrs8u1TLGb5MsYHbLfuZ0XUKjJdyf4b2f2boymGxXTuEXrAlM4ZGoHU3V9Ij0ZvcnjgSrndMYk9pmYPjWiNwsbjItKz/+Xc+WZpPUd9C86Mf4frkxGCpfNU2xPI0kHuN5sApjWFHzjME1/ShQOtlnbWzzg/dYy9X5PHYIx6ZpZpQv4lHhwUh2DE2QLYX+VUjEOkua2ePpPNDewIbpf6sejGPY78PB/0GHuviQrBXt1C8JsWD67SDkNY0vv14yzxs/MzQ2gbOlZPVOlYou5D2xRF4FrxIaLov2RtjCUMMktkHm8whc95I2HVwEl5vmNSF3+de8bglXIIRthLMPuqN72MkOGdfNgomTMMTVdJ8ZWq2bHd6zrwoxr+wt4xGZ/YvoPvTHcPT8Z2mGJXUs7mmQ8VcxeZZ0AcXwsDhbpi+FdC1RagXkzaTMTryQkBxNbVxVOmOnh7eRGlbNCoOH03a0xLJvG2eELuykG1fx0H9RlugWGXFfBX8/uon51bWBvSMG8TxmLskm1uYJcKKk4ooTO+Bj0XOOOlKOaT2UESJ8k+gNQ3HQHX967fn6f2zoA3oLjrdMbgjvQ/rvpFYIm9G+taypLnRCGIXp7FJe62g8qE059n7lGt+fJ/zWVfG0JrGoXM/gGKg+yv/kJrGBLS/fg+KFrQSPu0t/JywhAs+FAmekhrZTJ551jims2dFa6AUu+obijBJ+t5dvKZwe42ncXW1hXBkViGUbwMcYU6QyjeqQwHHeTzlbMcroDIm4ECLRMzoznODiqW+96cCKpZJcwVlwKFv5sLZgXJ4+pMclqQHDheXjxfQnfTOXXT6OzWlj73I8MxQnKXoT3rfZYg4UgiPZ4xl31jpwkN9C3jYnRP4qE4wpDi0LEQOy7bUwo3ubbBokC8ZNj0M/Z4EE5tATzJ/shGsu5HKtvewgGNbbIDuZv/ffe1Fp5VR/TqPRy3z8OcoffBYwmPZrRBUvx+MOFiCC7QisHjYHwgYlaNfPuNvvP20rbsMU4SVitCDF2N1fQ5XXZ/NBfrMgUinmfAqHfGhHMrugN4NvZNgqa1T3VO9z7KehttLs7GocQi63HzAKc9WwU29++KCDm8sa0hBGmdTlLviHhpza2p4nL2Px4aHevDuF4/fQkLR/lko5gySoPuREFkNkdYWu/hdrZ9w5RmPV/J4/LNWG05f5rFgZzA29AxBa+mZ5BNC8GJQN+HPf2plfqJy9114NOsHqO/eAK2eg8nTz8GY3usbO/WRJ0ncqg+vRgew9+6MALO5fWS7xRXGzxla/+6sedOdR8v4NJxlIMLWmADOY24i9zWrACrtM2DNQBaP89LYIn03ttVTGYoLO+MRjQ9J3cSo+icZr/Up5NjFsdzuwePhzP1iUNJ2xCmxTrK48jXDXUB/L4PS0ZyR0k2bKY0NB0TY7hnOKRYXcBv7FIHnuxkQEe6Eoyrs0KaxCeau7FrXoJhp8FIef0t9duLvoWDP8/jkTTBefRSEq3pJcEVpENqWHdGnufF/f7+H5sWhEe7Eb20EmsW7kBnWLuTpkJFQn5HMLoq1AC9pbkVzYIrpT4z5/L85eIrn+x0Uo2LkVHz7pZhzki/k4ow2gFXePEgIcMEBIjfZ3ErnDEsnnqe/7VKZJEanRWm44894Ttczm/Oxnw55y2fDxymA/l8dMHvAK6A6DJz3F4NSHVL9LfBPR9WLyTiq3ZjTNE7k5i8aCwc+LYIJ3x2x5x1jvPf9N4RVyzOZD/7eTYnOLxD2+SmNBSKct0KEA8fmciOjUrk+lkXQ66wE1u4gKGeHsjnt/799GS/rPPRsktrnIwG0SvFS7WPpOxodhqrDJGjzIByFQ2bJMA+tp7w1MsROWwtrWk8uhY3BWzeyyO2dHBHG2sKW/DLWwD0QdoSLocyjUkDz1JP7lzB0j7Nzj+EfX46MFIbj4BX+pNfcUaR9nzU8sUlljxoag/NCCxlu/P/7/Z7uZ6RY15HHZc7D4cxuHkf8CcK5isE4R5qvHA4MxncD1IH+fkiC+IqgzxI5bHzwGW7FJaJLP1VudsVEVOVrIOWfP6T5fC1EXavgunklwIsXP2UzECFWGxnqLyiv8vf1QOcgPH9K7VNDipM/xHEXS6ZwTiMLQHChGOb0Izgv3xGJ+jRGtKtE9v4029tBY8wr8N/zGA5e9CZwKgjXRTOkONqAqGtpwKVbIew+Fz0It9aFp+3HGcqv0zdRvvQMhdKc3WBbBCaHupH3HV7Efos1WB9LZnNHmgGrbApN6pNx7VAtpDLRcxqGJmBMUyJmLs1D88A8/DDaEV2qHXH8pzG45XAMVppOxYD+mXjDdw2j8uylQVqKgDlwv10WL9qqWkE91J1UyUeiqYMbqRtrRxbbW8AZhzR2mZIxrN5rK5u/Ppr7VZ/uLlB+Sts+y36/7oSLNP9bk4bxb1O5+w3h3DVJLoz/kgmJfexw3zqCVK4Fw+r0mh9o61Gf+2xxE1C/q+kQSRY+jsSxX8OI1X534rzICuowk421s4XjHo7gvPYK46syyYD2ADt7f/FTmmDs2iFkx7UQFBMb0r3fyP+vrauMqqqJ2ihit1goBghcSlLqzOxNiAhIXlqwEGm4gIRw4KKiYHf3q6/d3YXtayt2dwuYGHx3H9f5ln7rc6355zBzZ+bM7HieZ7NY357wqk+IAF56cDq+PRAvKs71xF/nZcGuJrjxvYieXoXYtak5lBuIeOhQGN70V+JAI8090Sr8L1zlgcH3JRwZYb3cxobz/TnpeEhVCWn9m6Dxald0nDcKUiZ/hzLDt+D+8xOQLsqf45FOxqmpIl61FvFbQ104a6UZb1wAntf4jo1rinDHKT8Jo/pvVZnJCbsEU/I9w6a/gZKOH2B/lSfT+xGGnx46MauvjkzvggLOmSQIZj17QrRm3wmXSn1kX1XuW2mThk+iVBhY5ccLUhP5hF4jYakqCcYNFLBpjT1SjOCb1t/6PV7nboLpznysqSrAo6PrwbU1+bjktidWtXPD0Ioi/JXlhVkf78O3buf+6kd3opeZiPaxIlbuaQKz1hXg0h5+ONzOGy8/L8LeAwOR+ATe2VOM4iY3NiVeQePoGolbcP2VJwvKDsO5GQp2Oas3K843A5+1Q4Vn3tbgOMgAKP8t58LlFtfuC5zZWIiOToW4XmMXlw4txGenQnFsQjSedFXjD9v+2Pesrulp3tiwt8FUkwf9qyTO93dVLfgNdmO37COwtnU/Nn3pQBZ81gWuvc4STEf3gpOBPSWOPs3rz/GIuz++m8Z319wv5wa2hC9tRLRt4ocdz/ug6nURGr8JQMIWEDeccKOELRg9+b4x4QvuZJcJe8rjhLcb5kDd0kJhxqA+/JdzGLdYtdwl8aULJ26onFOTG+VZXPsX4kAvEWcO7g7lWiK+WueDC2+GYe82atxfFo7EOaPYNZ0b4pzJMWyXlbWCvb0SbbEji58ewB4+soO5TwOFZrr60MOpPvTZscdkbMlWY+IOypxB0lGbqeXOyqeE43ZjB3Z1I7JenlZg2i5F2JNvBTU55lJMyn6mvxHxhCmOOfquDlIc0zEuim19Ho7+p3zZ5+4hrLGREyx/ky888gDwOGwDjq+HKPbouBlbvD6ksJn6HUZp7hjKkybM6MtC14Rjzi0f1lLfk43cbQ1jhFTBIN0atHRtJOxS4ZfNClkjrNzqGxB+aWtSOg7OVKHXqlTeMHYQ39BgFFj+zIV5xc5onM/QR/0Oxhz5+x0bM+89nC4Rcc9YEZeIerBrs8Y+uBaESY8D8UR9NQZzjZ+zIBGb8ti/ztm0L3HYQeNrHPVUY+WwvqiyUuNbvVz0nZ+LnqfVOOdaLvZ0jUV7u118UkEDbMHVeNeyPur2isXl/fPwmlseJhW3wg3aFXzwxcb4rlVjbDWjHzZ2SJXiPV+b1TckfSMa6/CiH5K/ohycgSlbVbir2XB+61QWj3w7GqpmlYHRLY6/XAF76t2BXj3+1n95Mq4SZjARdTS2z6bdLWFNXY1N6emHQyr9sLq6CPvqBOLLoSNQBzzxrt5vfkDKuhSkWHij4UV4b2IRNjyfiNk3+6HCLBWnhqfg6Be5uKeZiMafLsCpN39/f6k5P0DXV8TPd0U8b2MIEx6L6NEgFEd4KHGwxu/3/6KUzob82+RGv9FonYg7NXZEfFQ3mPlAxIf9lDjmczDmt1JjPU8lkmYS6SjJOWrKV1PstMnPNJzbU3Pv5qbzEfd8+YWu2WA8OwuGJNhjXgpD4igRb0n+dumbnejxEYo+q9DQWYXwTzavrQznHWeNBKNDY0B7kCP27wmodX666bQmRxXPN3dQWMQ9A2/ThpJGmVMdG2Z5PQT5jDrMYHok2xbTDsbkRQn+XAEzm3YA4kPKtqDcyCZsXyNidXAh/hdvDtOPi5jXPAyXOoWitrkap38PR+Ibdiuoi4ctr3LiGzbfkSbxDedGlfL43CwsGfsE1ls2xfS6bjhwegkY3mqI/977BYRhJmwlYZppLMJWEq6yR0EuVrfLxYyHrfHEhl08qX89zIipj8W3e2PBi1RJh5V0eGT+mKzD01cnDWe0zkSz6YP5m3ZxfMLXicBViRCjFPDpRWcJP0FaBMWxv+1W0iIg/ITX7gx0uJqOFh8zeCfzdD65byFsiB8PNhcYnhnIkbB1tH83lLsUhCmT9+/BIBP2tFUwOh1B1rS1EZsT2hViK/yE8gnt4PC4bkA+N/nhcoyJ/IKH6jtglZWJgQvS8FRQEvc3yOHOgSrYbTsVqiMB570WcGSD6ybEJ5l7aLtJeNIvIL098iWOxkSzvEExuKfjAHY2dyIbsE0J01ZPFgzbhUOHB65SbIm0fv7cP/vYKhg4uADvPi3AQZ8aQVeXAhTTPHFcPXfsf6QInR/5I2neJQT8zack3TvXUhEXJhTilFUP+dIZhWiyJhJDDysxlak1PofbX/bngm0XTEjHjjTtDHYUCOW1CcKFiaUwxShWOJ2o4JdzgBs5zXE5Vo3c7LCdYs3y8wqfqTqmlZYPJJ94xr37UKGvzw5lhOC/SgO2082epZnpwee5PsLoCgU8HtwWaE5X6mubyXcF3Rukh+upSMOKFumYbjyMX9wfzptvGw6R45PgfJEjVj1xQbp3DRbqK0gvUTovmjEJS7r4djouP5yK3ZcP5dP/S+AvniVC995qOBohYEqqC07etaV7jmkj4+ETTYw7BtfFx97VMMvwEky0DWQ7G4TjfqdurPy9wPTXG8HLnATh9ntr0H1lBrs36EBbN0cJn3ek1t64i7IJkK5f4NDFrGLdXLa4qhxCblyF40WTwWPCVOhabzr3ujSOj6k5B5eu/a2XQPtvfrgAPx8Q8d6SluCuR1ifQLyW4Ys3qorw0wo/XFS1XuGU+I/ppZXrFNNGfIce7q3x4saXkJbQn3mtisJLRh4auyCf3ZyAMG3+SOGCuw9sEO3hT1yz/qFmpusnzzDOLTrOa2brCmdnWQrzJ4SC9gA9Qce/htlf/s6mdVG6LL/9gy3LqpDezrA3v+3k2c90JM2+PeWpeM4yA+dVxPDNyzP5OZ9S6Hp2GPQexNGuhTOSXSdzFOVGXEWXFwUIJ0Q0WdEU5rQXsYNeIDqhN9Z9VYTbf/njk5WGpjuqUk1ljQ3iFKxa9gBi8hNY37xIHFqfs+r2AexJv14wO6NQKAt2hUOuHPZFfwPiO8ljynynFwUqfLpFY9M3GcaXJnnwYpsCaN57FAQNscWv+sJfujiefKJi9xh9SPqgDQNbjGct15exrWsqYIzzHc37NQYaPBgDCz/N5pV7x3OKfxmtnG9m6LbUzGLFQTjvc17SacxoY8rszQNw9tG2LCDFgeWpO4H7uX6Cz7PuoNJ8Q2R3yDYIzVPWLPGwycDB01ToMDud73+Vz9PTRkHa4gnw0wEwLgSR9o74cY7utzlh0oknR/fnun+SuK1eBtY5qY37drfE9RobN+3VTBC66WC9ATXwZMYr05aLNiqOR+1VHDlVCd3CdZD4otfv+7L7ZWHYnAey9XkRLLiBAAvX5gp7FjpCp3JzuBd8E9j9v/0AveL3YGsh4pm5IjYvqOTlGwqwaI4vHrX1xrvXivDR7b5IPg35OuTjUJ9/b7yGIlNt7OaUhu10VZjhqeY7p/fnb76pofZOMmSqnfD9Q0TCrTypt/uv8U7sa4F+PgX4LLkQb3jqwdEhBZi5LRSD6rjjQI3d8zghFAnjRNinP/tRLNp/uIjht0QMmN0FtpSLOJop8YBXMMY2V+OTHcE436K7EfFXno4fpehw+z7I/JVkK0PmPFbjr6TasY2e9izIwgCSRkQLtzt0Bi1fKyA+LH0PR2b/fjvptxEftmGiCvdlZqJ9Xi4XklN5UdxUGJozClqsYzj/NOCfefTMmHcg91u4FZiHXRR6tIth+efC2IuIPvB0plqYsrEXzB1gBxQTJjuLbFeKCct21trIvsy5eQSmFnqwNqInc2hiA2Hj0wX/ADv4ddEK/I9dlGzqP9eF4htVZRpbvE0RPp3dB2peiujYcTBqpQfiSS81jjXvj3zHHCPKQTws6mUaff01PO3RCInb9zjVhc37LwLtZilZ6+eDWNc2HjAsOlfo+t4WXKbaAPENk/o4mS51Oa8grP/RDzpI31+zlz6snUMU+o5Xss2VA1jYq34we2GJsK22F8T0cwZai5yimwo6J3JMn3I8m1eko4M6A7v6ZXHdRcN4dvtxkGVcAFxHwH82cGk9SVdz1/a5Cso5kr4m2Wt2AznLORiOM/x8Wb8CN9bYyhaio1IFbmsNW7pbS2eT+spjynuxfZgdG+UUhkGj/VnmAWCXFtjAiC6xQlaVEZjuMJPeggDh77jN+EON8baOiJOjC7GjwgBwtYhbD0fgrrR+kh5LK6tQJH7Uwc1TTYk3Q33O7GomcaXeGWXg1SMqXPGulL+um8eL+FxY4TQGrla644kqkHJcNEfS7pU1e2ldXg60YpbJ4Xj531DW8EQ/VrvWBQS9ZGHuWzMIf2ou8f1krqHciHO4MlrEHB8Ra6+0hJUbNH7ulgCcrxuIa78V4T5Df2yz+JiCsLH1+TjFweRvQBrrlSOa4llLX/bwbSQ+nZPEZmYFsFW/EAYNLxTUs+yh+QsObbt+4L1SjJB4xsQvJm6x9cwkXBW1iNt4ZOH1KW1QP9ECR10KwrnvDkB2Tnuso91MytvJOTy5nd7/C0IDROxzUcTFU9pDXh8R97oFYf5pPzSoo8Y2B4MkDgFxC4hTQH1I656+ozM/Nff88kzclTmax1sX8wFTZsCNMWPBc5Abzt7ohi12P5be6dICQ2w2fxuX3+kQLIflVgo+99RT+NSmIeYMXA2lEW3R4t85AE3DSWNZQbjKnj/rKEgjh/CVdN/oDvFiXgYR+LSVF1OkKdmx63bQs4NK0GrgAF0qrOFPf8X4+wfo37+BpF83fudwNLFZwld08sWCR91xjf114Oti8Gh+M2z9vrvEySd88Z/r8rq5Nm68IWJylYg8xhTOnRNxsOaOsoxTYl43NTZMDkHSyiL9LOov96F3s15XFVpq/DHXG9G85EYeH2FRBlZ7imF9PcSx1U44ZexiRefjB0xlLh/x+h5ObYw2jv6sz7RIXGofx1xnebE3zxn0W5sveOXbQms/DlTnYP6Cv+PXVOfgV9dC/LFXxKj5BrByvmYfjwehybsQHNRWjZ9ahUrfLXGMnf3eKojTfCOiRuI4X3MexiZF90cjrREs/1UIazuwD7SbWCL8HMGhtq0P8LEt8f/q3hGeJSi7EG9eEbFbgi0M9yvEnaow7Jr8m390/nA4Euf6wromUox3fJeXsM31JxCWLZTbsKN5Ybgsw5213uPJAq9aw6XDQwXPVDM4YGgMxFej/PQ1XQMTwkpSnppy1pO3hTMlj8LXAYnMaFVvNrEtwqF+xYLjPUdo/sUNNq4SjKmPjK2U+4Zvc2F1R4TjxybO7N86gWzVJFtoNSJZGDjMBtK2GwHFyyWsW/BKkGNZpI/56Ugadryvwkv3h3PvCuDJ30tg0JI8OBhvg3mvOZLtQO/Cn+vi/OILPJ+tsa12i3isuAvUOSNi+otgbFIbhFaa9295XjDuq9cYZeyn3AgDOs2lEBs90py1FqYwd4uI+oHBmBEShj+7qvGXXZiUlyQb5s9+NIcmjQoxvkLEC5u6QkmDQhx6NwQzU8Pwchc12t8MlvxpesPkvvJbNrtBBi74pkLftEx++EoBf6Q9Fq73LIMKKzc8uYjjm/JII+Il09rInGviJT+40pGd0twHdzq6Mit3feb9swuUaPsIwz63guQSPaBzrcpuYrosc68pnWvSsqJzPbVNJHPLi0G/3QXs1NVQZjEkFD6+mSSY+TO4PLMvzPmxX1FX/5CJMDTYiDTW2x16BqQ/r1vXlTncDsf7Bv2Y72sb1vqaPbgapgkpHXtAuZ0tEI5SxlTKTVv1CFp2LMTNQ0R8d9UAPPYVoNvavnhOOxTLNd9DwxEhSBhT0qEbNew3r1zWocNd6fhPYBq+C4rnyqVp/GNZGgTMKYDjExj2bS1IWk8TTFvg0K51gTSf9PYNkzSgThiq+AjNer7c8AlSZjfF9+N74yw+BXZ6NcCYlZ9hUfpTGHrnyF/zjG7cHFtmi3hrUCG+H6qAiwcLcP92JfJTffG9Zv86H4iQbADCQvx1L/33Er5ofl/ONc2+pxvCc83Z2fYgFA/MCkdzQzX2LFBK9jvdKX/2I728LdNFDNbW2B/99ODnVhGLdwZhUJ9ATNbYdQXJgXhkWhvJBvmTF0kcxCup9izBPwJ1v4ew3Vs4U4+y1/j8GYLYxQb0ky3gZ5cK05q8g9IbL2slDPSvgZmLTFjlsDD8kOjF+o6xY/fb2EJ6v6FCllMH8F5mC7sS15gYGnQy+fNe+rXgLeSbRDG7RxH4uKI3yznUlwV42ILb2Gyh8zsHmLHPWeIJ/t86ABTrO35HxPgdIh736wI90kUcXxaIV9op8WozNX6ZGiLdg4q6dcxGVz80pW/97bMX0veuXGvE/MzDcdWgYDZkicBiHe2gIi5RME7qDPHcTtKck22J/33fNTYF1i/Evb9E/PesAVz7IKJhTDhW1FfiWks1vi2PQD23g//vPvh7FKDrxgJ0sWwAp1aJuHxFAM5z6oeN7hah68LeSP77/+I/E54A1Weguh9DGlqynbPD0HaJM5tbZM2U36zAZmycwBeZwtljBkB5385DDir+rINDed9tk1RoOjcNf+xR8ReYwY9tHQlPZ5VAg0vO2Gslx9+1QrS0xhn/tq9pPKoXUhyRgUdmq3B54FC+bX8QX+M5Guqbl0GsrwMu3+mCE7VmSniUP7/byuUvYLeNGzPOCMZpRy1Yu+7WrEF8J0h6HCKUe3SHRauNJK1m4iOQfjWNJ/MRYmIy8HRtMt5tlMaf+UdzHe1h8GlHGXS+7oD1hjAkTenCo8ONIPl3nOG0WAmkNX2hLB1nV6Zj4IdYrrZK5jvXF8GjtyOgaRuGQzNdsAZmK5y/LzWUa5tQnRPi7B/PRDZf8145lrmz8fV92HhLB+iRmCokfrGAMAdbKYZ5esn2v/aPYps6ShEbDCrATlaNIb9ZAWaHumKfM1746FwRjn8QgBTrYZ7JCrkv9aHYStZtzf3SIgN15vvwPCMr3r3vKLgxrhCKh5jhotN9sGXtEcmuW+vWCbR2bzDuqt8e0ppd4md3jmVi5ThWr2QzmEc/h8olI6D0Wzbc6TqLvzYbwgn7IGsyyo3wuLb3RGz8XcRpzQyhq+a7aKoOwU7rldijnRpHx4RI+yyfMepDtS3o3q1eosLTdzNxaEo6L4ss5o+rZ0BueQks/eGJJtG//QDSPaB1pfWktSQthLnjXNiiN0rc9qY+i/ByYjuvtoHDOqGC2xYbKC7sCI4D3gGdGaojRePRmaHzUm+4ClsnpeO2NTHcuTqbJ+4QYXb6KLipMe9H1XVGf8//TEhv+2pIoNGPpKr/1dvW/uzGKtcH4/00d1apasPmXGkD0bEBQjet9tB3miUEZxRJdQb+XBeqUzHMNB+PxBRi5Xp9uJMoosm8UMxf6ItbmqqxclkwFu3rpyCN7+GfZipWu1YBaXzTeCNvmjHVyGDs6NObXajqyMLf6IF9fT/h9RtdaBOmkNaS4sneN+dJWAg5ntywvSurVIfj7XOcuXawZwEB5rB0dbKg5vbw4a6RlNeStJpNf7/TdPcSH/3nYRU+fJCKs/SS+IUxav7qYwLkBpRA0E/E97cFdPUuUKyeE2e8a8lzRe2HV0AxojPvnkNUgTVbVKtEm3YCm+XSmz37oIBdTfsL1SeMoF6YARDGJqLD3/YE8efrF4n4YaaIgTO6wzG9Qty/NBR7JIbggjZqjDL1x+r8zyBrPMuN5ll6XMTMOwUY2L4l3PIScZu3L54/F4ibK4swYos/Uq2Bhid3dPka89tmIq73xV3fIeuiCouDNPeLfibX8UrhadNHQrP1JaDtzPBNOkdad3kPqJ9qcA1Um3yGIVNS8bmhCsMe+PP9ayL5Wm8RKm/FQkAzhrN/2CLhuc7qqk1pXOp3Uu8VkH0WTjVbolQ4oe9IPqMiiR9vMwoK/psEzI/h4O1uqDUyyzR4p5Up4Yroe6LYy/lvzbEiwZHtzIrCCuexrFQbWd5lX4iuM1L4dNoQvs/zgOgzb4A0VRcU/J4nYdpJT7W2TjpOjErH9/np/NeWHH7PPA9W12bBot6AH28xbHqjVEE6umcmT1NQnorm6Oahjdfi/Jj9+3C8FRjEjH+4s0E3raHBpjRhkLs1HP7qIGnRkkYtadPSeLqT60s1nzqsS8FI93RUWPfgT0tEHiEOh9Kw/vAlHHFprALJzqJzRjVt5Fo29L1XvfFmjxT9MeNeKDsfn8XKl/hAh42jheytHrDE21GKzdVf2AGnLNCCTxcMBdIGJ98qN3gke3liJJt09QzUu74HQq9Hw5z8aBhfV82V/iM5aYdQvp/0C4lnTHl/wgBUat70KctCcf0WN/a8lRXbhz2gNmqgoN3EBL7W9gTCNFP8heZKcQaKMVDuy9fYlV3iERhxOoDFNw1kYq0T/LqjEgqP2cLB+VYw/dcFBdXaIp0iitO+fVsLVP9oU4kP66HxUW5aOrCSbC+WVmsEB8qGCtsCe8FnLQv4697V/CO/mnzslX4zmUHEMpaeuxsGrKqEtVHj4WhRMSS038Tnr1Bz0iGWNYnlRvaLxTSN7blYY4ssMwUD90I09AhD42lh+ETjN/ZQB0j6xWT7KHv/9q3I9qF+bEYGJkRn4I/EwTy1g5rf9y0DvRfjwFPHFaOzXHDahlsGiwPmKuIurlQQdv7UkRowmfYeVtv3ZXb/hGHbrw6stKo3C7qugJRLcYL1VyvY29VC0k5uvmy0SaJOvgmNbbzkq6SfPDPbmmU+DkGc2onVnPJia1uaw5MjUcKX6+bQzb6dtBbW+RkK0hUnXvOJf59L+KkLU53ZZPNQ3LvchmlftGS/6nWHewXRgsM1Y3ix2FLib1Fu7c91oXvQeaeItSdFbPGwO+Q/FrHTeSWuVGj8aV01xk5R4kHH51Kdjz/7TXbTwveZIm66JGK2SWdo9lBjLx1TonJPEHo2USOODJL0WEjju27j33gw0vgmfe/UWyq0uqPC4VdUPOu1yP87XgrV7cZAxmJEXeXvd4z89yd+SmN6x0ivj94x10ee7Pj2YGxW2I7xzg6s9ldbGDYuSqh5rIDsjG5gndXV7InFR8PYeiNN1hxrgEtmVEIveAVa8cFs/+QwrFfHnl1/wZmw0xBgYqzgrG0LtWgh/R/qS31onjXjvkn65WE5KtTXUmHikHhuNrOMe1wZCe+PjIKrbh64KVxA0hCkOcq1heS5Lh8Xyj5aRWKVype11h/AOhyygcKKYmHdMG+YEOcKpJtG/Cqvd4dMSDeNeFbEuXqb5MxCgsNw4Zhe7LvSgVkNNoCLx2OFXwsMQbeRNVBumHJjlC+RcySUIytk6XjbLwt3eE/nZ25F8Q695sC3L7nwcqUTFozqI60nnTH5bMtnbb5eDGuojMSrOf3Yh29eLHK9PSy+mCe0uyRA6SpnOLlglClxXiq8WhoPEp9JeVLSkN1XY89eloWimZspKw11Y120DGHzoQFCRbQNmMwxgPNLJysspiUoLtWd1J20d1fsrgVF+3ew7nIIq18bjtNHurPhJb5M53hPCJmWJWi7CDBvjb1UE1HWkJcb4U3fZRdig/8K8fOgtlD+phBTvgzEI0sGoFWoGkfN8keqhUK8s0YvlptQLQjiiRAXrcU9I7bTLQxblTGGwW5s43db0I2KFarf9YDqBfrgNG8v/zq5NW6qucHjBzqazOjzgW+ecICXrYxjBzokswkHF0Pm/l1QYR0MefcDYLx9Ir97MVDSZCM8EemzvS1p+L86Ub8OjeLQKRPvfP8M/2xvhOscEdevnAbaCXVRVa6FlGOi3BPlnKqwSqCaYFQPTHHZWVib21PYNyIIZh5tJTz1r2StG39jld7BLqW/GvEhjw6b+q+a1UPWMCc9c9fLT2HtlD5sw5gQrDjQm91JdmGtv5vC9k5DhW615uBrZA713eLQd8NFbtBQ84Z1VOPnC1oS9rd0Qy421M7Di5s74p4113j10aY47N+mGOfpg6BIk/RtyN8kP1PyieXYt2kGbripQvsVk3hkbiKfdWwM3PlRCuvOCFhi5omETZbiyX/oMxA+2a1ZH3a2TTjeNeFstMaeLx5oCctOJggdjK2hvq4l1Ou50Kzu/r1mxE8mvAxxki+8/Q/U4Zq7j0diz/hurPE2d3ZqGIdquzxhXkN7MHXoLmGtiUf+53khbfdzdUQ0fiHi6WBd2Pi0AN9kB2LWz764tKYIOy3/XT+HaswQd1r+fcRTzN6TgUsXpWMXmxg+7HECv/o2HxofGQ9lZQLe7eyMlNuiecYl/K7bIs8zc68Kp5/OQNVze56jjuG9xk4Ar9wSaJ/sjBG/eiK905RXo3za0Lc1kJGeJGE2lGsm8iLj4Wh4Th8jsjujQcdwvHJ8L+jW0UU/+yZImm6yRpvcSKvt9FHNG+ZIcXYLOBlZiIvORKKNbRgmmanRokkovm+61iTk12oF4YMIH9fF6idQrZmYoAR2Z3Mkhu8S2PcWAay9lQV8XVAgXBjjAV+eOkma0rKGtWR7+n2Waha8KlLhqQMq3PMjkHd4HM+37B8Ngx3GQs42AQe2dUDSjFmydYqC9H9IM4Y0f0g3xnJhV9Y0OhgvH+/E9rsr2LGotrDovYdwsLg7PE5oBqRXaW5kYUqxBjnGQFptRcV9WcOKMEz/x45trHBgDwYagLtpvLCvixWcumEjYZzotxHmieYp/8b5kSrspszUnOkUvmxXCfcvmwIlKaPgW3t33PuaSZhwGfspN8KAaleKeG+SiDXm3SDqsoiTegVjVEQIKlqp8Wha8P/LP6KYe4NTIvptEtFlVSdwnSFi9dkgXFoaiF8bqtE9VonjXt3/XaPrj36kiWQSL6JVsYiPlzWASz1EPNfIH5s/7oepH4rw+iY/JAzncI8xiq3uQxSE4Txn8fw3jrPamUWuCEXnFq7sW+eebNydHjA7ZaBQvrYHLK5vDaSlH/Z/8ESk61B6IR+/dCnE4ynGMCtIRG+9MPRp1RfLO6nxeYUSMWahYvfOzYqyV0U99A0rgN5Nqp12dURz9kDjM9Td8lWYMsKJ1WvQBD59NhO0zrSBI8EfOPW72WKPCXGeZK4T4ffnmwWyqy5hqDekF5tvYcua8+5gZhkrTDhoDuy2mVRvTOZIyY36r9lcgNbNC/Fbhj6ceyDi+96h2Fyznp4a/085NxB/5/B+Y+SoT1jHtVJu72uTNPx+MwUr3sbz2LImfM/E/tCxWzy8vdcFvx9iUuyfcgJ/jkd6gEHeIuacKUCT+m0BokQMux+IVUMCsOWPIkw84IM6zYu7Eyd9SPYFQ1evLxK/cmazD1C3nRv7OT0cN/oxVt0W2egqCxhikSLYrDCHV5k2Uq1G2vv/u+/p/2lspUIR+0zsBIMTRIw66Y8zw0LwuOa8ZE0MlLgyuSNb4IVzv/mwpEG3fFE8PvAvxJ4a+yrO1hnPJvXCfcPCUdE/Cp/9l4WqJ8Nx8NPd0r0rY8wpfu5tfxxu+SSzs2GhePOYA7saZsM2B3UFn8+FQnsjX7jn1lP6jhZY55jK8SWqNUq1WL/0Sseajyqc1CeLj6zK4Za7x4CgnwtGKsC65zlOuPYTuk1rZkpaqNSP4ooPVn6C6z0ysKWnCvftS+Ijr6fzXBwJoy+OBc+pHEteCFIcxdL7NbfoYiPxvScFOJmQPb9Cz1MwfRwsaMXngx9PEcRKU75I3ZEXmpe4zJvZic+xMpTi0JR7krU8aK7BV53YRzEcra/0Ze9trVi82hb0ZyYLn1t0hxivnlL8g+JLFFeiedKekB7uEqMM5NZpuM5hEE/5ksEPf0+GoT/GwuwOHH+ccsb/r/7D3nkvwHOeiGOSRfw+oSO8aypi97BAnDfBH3/UU6O/ewCSVmzdZg2k2ohyjUJao+6jurCKFuHY7ZE9m+xqzqq+mMGh9QnC+jdm4DG9MxAeiPgytCaE0ZH5Mu8vm7PXc8KxalNvNq63PYtdZAJP/FKEbZuMoIVDTzjRZB8nrXzCp3sOnWUStXK6gjBpKXbGQskvA6F0kgvE3W0klJrfYwbbXzL1Sm+XB8t+MNLkJp1u0ueW7k+Nf0xYlktt0nFGlwzUv5nH524I5UvFsdBiTja4dHLEbu8AydYkG/Sve9CzDo4/Q3dLITbs6AZrLQuxjnMk7ljfH2281PjTbYD09+Wx5Ea++LApIsasFnF6WkeoUoh4eFMgrqz2w2Oa9Tx2XInRGY/B0m+WgVwrm+pmX4ithInlSWgQrcLlOun8SmU0rzt2JJza7Qsf2jrj14V2Et/QafldI7nWHdW4I76hn+Ztf56vwijLZL6l4RB+YfwoyD6fD871XDChG0PyS2UflfqRli7p6G7qlIH3ItNRaZDEdZYP45MX5sG4BWPhlbaAQ04JEg7p48IZBuTnUl/ybQmH9E+8F7MeH4Z2be1ZYa4TG+BuAlvt4oT5CRbwoIcp3LtwAwZ/uPs3rsTlGzS0EvHSWhEHTuoAOXYi/hMQgD8n9sPW2mrc6aaU1oF4Wb/xSMUo87KChqVjo1vpOGp0LveZ5s1NhhXCC4sRUP+rHZ4vBqS1ozX9czyKo1zXvEUjzojYoKELZI4rwKzSSJy/SvMe/SpCj3dBeN1baVJ/WaKJjCkifBFxtfSOK9jq+mG4/aotswjpy6qn20KHu4OFfnFWMO1eJyD9qiYvckwoX0ljUY7SIOIi/OuXidrJaRj3MpL7GYzmdzakwMq6U+AZuqG+0kmylwiLRBgkimu8bXFdQXGNPhFxwoRO8ULmrtlg2zZBeHTTkW91tuFHek9xyTply0lvV9belRtpfH9sLGIdzX37zbk5VKlFFP4JwBZFfhhXWYQnD/tJGgCkDUDzoz7/A2Bt/ZB4nGy8dVRV3/M+DqIIBnYHSt0LCIoCAufseQCxkS4VGzCoC6iAHLiA2N3d3d3dLWJiJ6iISqkoCr+zLz/e68VnfV3rLPnjzt1zZu+ZeZ6Z2Xf6Jy34m/ylDa4qpJ1X4fncCWxi7li25lAKmZ1KoxsHBNg3Ijzc95Oa7N5AWlqpqHpcY7VA6yU0qJ+M8oWN6LBnElrs84Suuwf+1FSjX1s/+XNaWhaiveJ7vZ2KVcfq4vLHt8S/a0TXMaKty0B4e/QQh5U5iEnxClrXL0G4dceBho/sQSGDwvGydQT+u17ErggcHqGGd6Qac1/4IylCje9Jiegalgi9h2pUWCbCmcJw7Nk9dqvWF42uhY++UuaoMJyYEo8aB+Ix/k9rfNxxhwU8McBhMkBZxz7YtzEKS1vvYC7N6kPtUcJO1d1g3mdFDdqQuI19vNdf1Mv0E72tF5HdwQuUttmV8g870++Pk1ibzd3Y48Kvyp5dPE1PNZyobLL4J93N+kWYqYUjbVzEVSMC8ebwALF7sIt4vZk1nc4eJxxvaUW5j7vQonYhyF/8hs1/Xky3OqoxYIouhhaFAcHxuJSQAP0lbfDE7CErTG6IBY/rwLtLX/zIikTp0y7KXzZjTZ1UfsrXn2qiLKqEIuvUxJanAWLsoSAc2e8nblrYSyz1s6e5CeOFOQm2NE3pSOfe3qLQMW+r7d+14R9o4akkHHCRoPOwMaWHSnj23gsXFnpg6q8U7Mjrj80lBXQu8XM1ueNr/lDaLAmu5yS8392G5ksSrrbxhc5fL9TQV+PJVm9wnbiuXEcus/3pD3ouFVNCeAxeH46Gx694ptNGYrkREvXNnk7zJwC5awldAl7Q9POfqq23XyebtHtImG0tYSZrS1YLJbRv54EwlRca1lFjyzgf3K33mv1685e1ej1TeJhURG6LSumrfggOzdZmr1qEoWOnbHq/riZTvsyjiLqb2XxVGBnRa3rTZizG9w6vds5ynEOwfqgaXZgaicv7wTpKDT3DBOScTsCPO2r0Oh2vOdf8/cJMxilfPCujqvfLH9VLnNYwEAGZTuLLDBJXfzelmQfGCM3Xd6OKaTZ0fE8t4ufz4LpsxYUKW7Pn0b0VxpNvs4yjY4VVJkHC096JZH98iOA4rwVbMNOadUia7eRdaslumIX+T8/XrdT/07OvvRrp8nPRui/2jlYj5008rjRPgN91NQ6/mQhuy7qLJcsPNY9rbNrX5Rhxe66uocLNkii4vgtk/UoNWZ/ccDocqqa/SxUozeqOenlXWW7QV9ZMr4ZpUdYshZ3dOoVH3iNWbiwK7Ta5C15tE8m0Vn+h7cN2bHuPFsy2Z6LT0L9NWafQXIqY3tq8poGFRsca+jpY7H+HzMNi0dU+Gof6BrKgt/vZlr/xtLBsHo0K9oTqaHfoshnK+gUrOr7oNVN5Nvw3GVjl0/rCP/TTu7f4UwxA/0auYr34buKZxyZkKowSCq5YUq8GNrRsdQnNOKNXbf8UO39Tm8sS4m5K2NhYQTqKZMQX+6PLXH9ktpXjR6yPRq8qHaueec2vUMGrZHT9LIHtFMmqewq0Fg6BzopRqBukxrvbAbjTf7Wy2eJ4ZWPPBWbnm7+lzU9+k1mXF3SitUKcv8MPp5RKseKGq/ikmRW5hAwUtEcZ05cG7SmqrIgOtn1f7Vyfk0po3CYJpsslpPs3IcFeQlNbD+zq6YmrpSlo4u8Nvk7+DRvzmFNvlHy9R01rgK9pu8ZBfLjIH9es/cRuPTzEvQ+709q7EcKv7lZ0vrlS87kqGb6W4aEiyjDURvvz0ej2QoXxrVPY/hYjWBPzKdTMN432f3CE7lfAsEc5LRz1pZqe9VXFhOsSdq2V8PNzK9KPkjCyqRdeqr2xv5YaL/R9EZ9yhd3u2hyvo8vZ1Q81cLzOOHg3GIaDQVPYxmwVKpbpYFleQ/zW64WInmuo03JdFDv/IJORo6HnVhnn6+9KqYwvsmzAYDW+DVPDcI8XjMPVWKOTiPpXErD1rhp9RiYgW1qo/B7XU5FW+4kicFw5edytAc/kt5T7wF3U3xOIw1424rlMT7HMtDMZvo0QurzoTk22W9HKuzpw+139vPg3yKe6PZORKb9jtxdKOmCXjAPP/VB3/0DkK9S4G+CP6/laeBM1y3xEwUuNbV5lZlPkxL+03V8Fu7YqWI2SWOlbP1b7birZn04jt+ndMSkGGLf5sbnDppem9ouOmvR2/Uy7PIqoR80iWim6iGPLAjA2pIe4+ryTWJRlTS7GY4Ty5pZkuMCGVKyj6aO7HYx5nPEe9Y6St2RRlwU1UHFYIW7r7IfvQz3EmtvbiFYfTWjK3ABhYYuWNL2DktyM5isS60xVfh42VfFmcBFtvFpOy/bXxtV8iB03BWFHxyGiY1Zv8dY0O/pyLE442qobmVnaUfsNzcweX1qg9Dlnrcz++5a+9C6iqbGfaOY6S3F/7UDMG8PE0y9EsZmTNd2fMEZYcaQjdXpiQTzPct3+a0+ecy3GSvgaLaHTxyb05E0SfL64w0Byx6XfKfh71xutr96m0uebqsldOFlBzZOSELpYlrMtZj/mT8Kbsl4oeEwoO5aCFr79UdQoEsZlz1n70XU0Mr3bfaXWp8Lgl5qINa0SEFvTFBbHc9iZJQ3xcGkbjG44AHvTYjAzpoaZwY35Jtye/S3rYIxQQEucyslhboi480gQ7nb3F7sZ9BEPBXYlq2lJQuhTJzL9Do3tuD25Hfl6dYVaYFMb4hmLwVTzWFDQfDbn8iR2J3Eu7Ww8nda3Ad7o9MKhxzWh/2mT4nxOqUYurvZLWlOzlK6Nj8HyPdEYbZ7KsuNGsGH+Er07PIOG/3NE3V7OeFq3iHyOdjYXX1fatHXqd7r72wDJm6Pw7GIsXhvNYmV3e7MBkxZSz7nRZFNuD5Nlbrh/6w/xd4vrpaOxS93HZZTRqoCGIgYXglQQV4ayeokT2I4HabRn0TTSVRB2P3PCuAId0l3dEvNWaVHI1z/kdWucBmfpDpvDLrSPhcPRFmh/qQHW/eyHhe/WklCzDgJG6WPYtAJqmfvZzNwyV6MnP5scR5qXRaP27Bj83BHBdNUR7M7RDPKIV9O55SLC/ETk1flEfQxMleGeORq5m5t+0oY9FfTKORoVLjFoWXM0y6k/ms02mE7Tzk6ko74CXrURcPKqFv4t1armt9yX6+2TcO+TjD8CzcnhkgSvLD/4JfqgcRM1Jk/1h774nSoeFVQ7Zza9C8hfxi9JMyXcn9eWdFZK0L3ujYWZPtgm44lXrt5o5l9O6UF/q8kZBd0jlZxXIt4l4bNpC0o8Lf/dyxMFYb7w1lLjsY4HElfqUPlEEwz7pkOuK+thRJ0w8BhXtHYJqzU8DtmNGsNndCM4+AzAuKYHqPy2HmY11MXlWRH/i4NVD5cLjFWjp6ca0x28sTNajdCtCdgyPRGm99UYczUBr+PLqd9lU+WiGd80upq6vabxlmV09owKBmHRsKoRznTuBjJ8jac/RZNp7oHuCDjI4J1xkVbOyjIPeXFBI7cmOod0VO/o51h5/2Ji4TaAWOlfJ/bqyzyK3JFA+mO64NwiGzQ4rjR1tbmi/GPwVqku0MKd8cUUFFYTexf5iYYBQeixxF9ceNVVNBhsS8ufjReaLe1KpQFO5Jq5QZlbFKRM/rVfeanzb+qX+Yeutc6jmH0Qz7/zh9Zce/GLfX9RmGhBD38NF9Z+tqZTw0yJr1E65F+1fVjJvtKOCglGOyQMcepAHW9J6Bvkg5QmfnBppEazOb74NiWeFD4JljHJtzSyASbPKLLxEQo/OwZ3lqkQHdGSrX3hxQJjMyh4jkg9RzlCumeK62++0lrP5RoMwuWuX/hDigXf6cv3aAReiEZecDBTTo9hmW+S6J5HCrFgBuMIB0yLW2jyeZqxZdWafP3t/4rIeqGeePN6P3h97SX+O3hOKJlRg4YWKIUaS3NZN/0WxL+/aq2qZ/vUd1R6SMIGNwkD5rSg/AvyOdvgiXO7fNBOW43ZSzyRrF8THC89+VoZX6rwUvIFFQYeiEZheBpLsI1i5X4SPYnPIOu9Ij4fcIZbYRiWx35kh79poU5jNebVbYQWWWMxJD4BTlMTYdatA/DlG1vdsSXOVjRC0/aeePU4Gq7SJbZ8dl0U2Z1nU1Z8p10HxyCk9xj8Ch7KOvyW81+xLubm62DEIDfEVUyhnLtlFDqinPLS1RY8Ljn6tbBo36MJfk+4Q3/Sa+Bt/hJxW3QQgu8Ei1EfXMQdJl1p0MhZwtUQJzrqP5TW3PpCEy48q2aXpra/aZ7MNV7I9ojqZ0jXBAlWD7zxM9cDyxuo0eSgH95OLaPB82Z1LH1ZTGZlBfS1wRPlEHGK0kA7EOsmCOLEtX3EcYyJXfuOESb5yhjNwZIuy1itQ1ctZC/Or7beMI8/NPGZhK0yz+m5siP1nieh5LE3Dif7YZscX9grbzz4VU4NNnyvJmde/y+1vidh6SMJmcGGVLREkt/TG00meOOErOfco37gZ8N4kVE1f/e4cpnKrZPxa4F8ni196Kh+CuaPHYH1y4dgtp8aBs/8cO9YmcaXPNRlmjW5L3E/+rBPhR47o9GkIooZz0pitCiJvn6bTK37AQ3ui+B82ud5VzhuGKNZKya6Ms5f1krBbPMUBJ3qi04WbjjXcTRu64TB9+8EZOZNRN+6NTArzkVZ9Y783Qad1oPDapXMbWNw4GIas/WPZA/fzKQZmyeTbpaIohfOiKYLykEp75XGGTrGi3PyqZfxL/ot6xxHDuL+boHICncTc8x7ivU87Slt3Vgh5J8FOVub05HjI5SDXqqUtz50Uxpo/aaVq/LJxKcmfur1EO0yAzFu0kDR55UojrS1o8S7kcKYGAs6/9qeXn+5pPzxartJg8cPlfWz8sjvSymdX/aVmlh0EVdd80OKupvofruPOOa4OQ1tNUho+EdBx9oY0v3hP+juitxq+7e+6zvavl3Cj24SVrk1pUR3CW2dByCinzcy/qTIWMJLE+eVbm1xZLsndWv6Wli5zpk49i0M3ifOHrJZXLbpIn32+kzP/EIp4VwUXT9ykq0dlcGeXSii2T2fKvm6VWv5D6uBiVdU2HEuGq8M49iXphEsZON0urYpg24MFDEvkaC37St5O1XnxW1Ci+hirITNkyUk929BdQIkfMjxwFU7DwwrT0FDbR8I9gXEbbLo5WuNbJVtIjKjEP4rGucOj2UjpnuxG0NSyCZXRZu22GHOfgEOK06yfdu2M27T0cO6K+yVJqb7Z51heb2Vgt4gS6HN5n6k+NRSmNKhSLwjFYgJf/s55T3+J152+EYW57spD435UFl/sXpDi169Jt/IaHS2i8KiQcPYpmwvtuDiKKrdP5E27LODsbsj0vV0MW3SfGVVzuW59p/ZJ8ouUuHHvwjEvRrP1hgEM1+HIZR9bAqtTXbAmJMMuTuvMvcyHeSZX2A288volkFlXJrpEc0O28Vgz1QdGO3RRm1zF2xqPIVOJGlh/0IthAz4TnfMa1XzP9r8iZqukbBG9vOAKyaUqJcM3SP+mLHfF3oy5x7/1we3H2fRMINys0v6TzR6nnycS3rrcim5fQQWtI6Cy/0ItrFXCENANI2IGE7ScCcsPSog5M030kmsUW294CdfqEDGHjRBQmGjtnT1rQTFaG+ox/virL4a43p6Y8L0Etq01F05V6uoEi99+0jBN/Pp19FoWByIAqLD2cV1o1l/UtGzfhLVai/gfIGg0atKx6onO+gPve0j4aOMW64KrcimMAmDj3hg/T0vjKwp85wiT0SlfKJuRzsoqnTlei/bcZ8G9lchwj8Kdgv7sZDBE9n4oRG0TjuNTk8nHLa1hZbFXaMOC+qb16hf25zHbZMrX2jWo3/08J+taGwciNpD+oj5q3zE9Gh76kVRgqNOV/JvoaSCK/fooqqGgutbpePyc3lUujIKTU+rENB2AMs9MpJ91s2glQmxNNbVCc1+2YL7UP/8G8qhhU4duA/x8839yMLbXazfxBf2NTzFYed6iiXUlQ5MjRV22HagvgcdqOfBD/Tl9/Nqdrn8/StlRkoYlCBhnHcremwiwVPGZ6tPe2C2bJd6hb7QXtLUSIOvD7ub5Np/pq8tftHqG3/omF93cdhPf3xPdRFd0nqLu8ysqcGEEUKfXeYU6aIg4ys/NHb473pu4Xq4JecV7U7J2PXYgnTfSWjEAjFrpi+uGqmRfdwf3H6GsxpbVO0ht8vC/IZw/haJ66axmLs3nZ0Ug9mUHXOolyKaci86IE7fBfwzXPa/6zXy+UqHxiXD7qgEc2tLslsv4c8bb3TXCoSHsRqRtYJw+FcRbfCabX7i4leN7MWXD6m7+xtKmyGfM9cIKDJGse2f/FlmYhCtbi5R/l17dDvhiGPrPiq33fZQaIcfUVQU5NGUA83RJ/cXHc+CmGo5CAdiPcVmxulifHofOhaoFvSKnGlAoDVpvTRUTvAfqOQ2nTezlG6cLqcZFR9o7BpX0X5HID4OsxEtdPqKu+QcHXI1Qjj9zIZ6HrCgZoYFzKrvFzbH00GxfUEOKVt8o3psFGobfBWfXRmJux5PaIqjLstv8o4uPN7IVt0dQP1C3lLqKF0Enhiv5Fyav9+DgGzyrvhB0XYqpC+Nxp7dk9llb39WMk0iv4epFN+yO35FumCC6zAznUMnFA8+TFPyOiivobweW0JTltmKt20DkPtUEJ9nu4tDploTtEME/QxravHHVMPFLDr/U9yJsVFyjjPZv5h+eRbQ43BXMWN/IGreFcSLy0k8/9SK9H5HCE+KrclpvDXVy36mdPcoUszZs9zswICftGpkNkV1zqU9tV3F3zaB6DG+q1hntrE4yd2QAheNFepIJmQxyZY4n+J6ju9bmVeq9DRuE43HGSrcHTyceQ2bwM7cSKdHz8dTWDlDyiJHKC6/pAfZP6udl7cHf9LyFjLmzJBgsKcR9ZPxS8AjL3gUD0DbohQ4dx+AFK99yvVLG5kPj1pruiqpiPie87hk2txBrO/ij5epXcVT7/uKDfItaIvWECHjtzXZhBkSP1dVZ6zqMVtXSr4lSdh6XILDzmb0cI7M4y57wWS1B4L/paDNWA/wOvLuN9+q4+SnP+hCrWTU3S3h8c4OpJ4rod5rL8x18oOujG1L5byfGheK+Lu1kb+pEveULg7V1KUmWyRjhswfFtywxEE/J+wd7oNvoYHYZz4eV3Ni0MhaG9omlma5Kypts+lpCdW7WEAzn6hQfCMaCzOiWYc/4WzBWolSizLofAsRaQ9FHNu6SZnrfVw5p/0n4+cLiijLogbyPbQQNRpipBCEyVPcxdnjfcXNUxwp95ZK+FWnC7Vf34ki3+mjXfYy5cE7xZr1lncspZJaOugwKwYrTGPwuf8U1rssnFk1nUb9b88gyFy6xNcVIx+IJnzNKln+PZ5vamPp5/7ikPCB8N07VlS1CBXrmfeggDC14JgrkH1PB00djHPq/1sH21kvGW2XSRi6zogc5Xw0vZEvihL9MaaZGrFFvug+9BtN6f6ner1n0yeymiYhvJ+Mjzu1oPM3JGw67wVLVx8Mk3lxkLUnOEfkvJHzRS7j2Oclxbt9o8NyjO/yIgofukrMw3MUOxIdRy1WZ1CKpxO2hgELD5ZqfImfGy7X48Zr8lT+JUv3KKzZHIVxPyewtgvAntpOpB364XSong1yTJnmTFXJVD1ctuKwjJHKk2CwWJ9OZiah7F4fTI4YgJfvUpC+zQPNbMI0+IF/3qdhZZ19Q0yIzKvV8LdXQ6ex/HkZi8+Oisf0Y/EouqaW/SEehwydTM/EPFTyGFMVW1a/f0GZt4xF6Ys/DGtYiFYJrqL7NGvS6zxC8LQyopzAdhpbDv6ko0w3qtyL5udyidvzaLIK90ojcTZrFPt2YCybGRdJRa/SqSBGQE17J+SU3aXVS4qr+5HBF/qQlYTgERI61G9K6/ZL+DrcG+ENPdFIxq3ieHdocpGcq6u4FedUPB8V5kVja1IMzsVPYZt8IhnFzKDundX07Z6IYCdXxA75Rj8Cq/eBlm+tAdO1Mjb+IPtRQmt6Hyohr7k35i/3wjldGS/N9cURgxuM8829ySrhXn/t//HNVmd12e4WY9H341Pa274tm9jwJ618s5Rd7BRPa/M+UeL4XzTf66Wx94vKd+R893T3MmoapoKhMgbnAyPYD/N4du7rVMpqnk43JhDO9BVxb+9nQt3quO6t+gX9S5bg00nOs8VtKKdU5o+TvFG7wgdTZJx1Q8sTd/vd1Zyzqh4Z7419/PuBFi6KRtRZFU6oB7B9vcOY6aHptLpHEh11FdA3xg7X9j5jxdkPWb91i5RJE1aa2dg1MJ+/6AHbneUqXB8hCgbvoulaN1EY7NuAPXrXkF1KHOdklN6QWY78S33qNFYuPleJy6PqfiF+Bqa0V+GTHK9bPolhsT+82IQ96fSYpdKrpnZoF8A0NuC2+e/7Hbr4m2bflH1W9rtcr9ZUd6eEDUofoNQbU+uokTjQBzyX8xz/X7ktXzNpZGvZFleS0GSQAZXIvDpwkidiO3jjxdcUnLzfB3wP+Lu177hQyffixtNCzfobxD7i9Q3+cL9K4ohDEAfMNSfXbiGCf7wlnTW1Ik+hhCaa65vxPgtf633fYlpinEUq81j0CI7GEqP+7N/sCazz83g6lzWHQu0IF2bbYua5OuCf+6+eIw7UQ2hwMnr7JuPUqc50PE7CvBr+eKQdABMLNb6bDwLXievJ9eMyiS//ErfLhxXRSJmrwvX1Y5jFqgh2PyOddnVIoSh/ATPKBJyNDVFEdrdWzj12oGMrnxqatfdNziSrx4Hix2E+yClpKho+MxLdWhnQci93weOsOcX8NaT0CSfMA6K1TD72v23OMZ6nzCs6DtdGvaO9xeflA9HhtL84epuneLBzD9IuTRZuvLQhk+3dqeMQA3oQ2o7611+qbBv9m0q65xDn5NM+NGD9aAxeWZXSunva7FlaBXVqcJ1l+Y6k8cd/E++Fh5nUIl7X4O/H5TinrzEsAREH4nE/rxPGDMli3tQET082xYdFvZBuEgObCh30+GFuvO9MJXfkuJX7R2A3FX7WiUXyvHT29FcYk/7MojHKNFI4C3jdvwf4Z7jsf/eB+1b4kGQ4n5DQLrIjucr8SLnAFzeUQTDsqEaHf77gvUZl9APjQ4P9LHmvcZ79B02/Mb5jA3HeWV9M924l7h7bRLyyT49O9HIRFviaUZdPbWnJ20R8DknUrFMyvDLuvnmRiKl31AiWn4zgWGRdV0N1PBklx5Kx9bsaVzKToapwtNy4+L7pe1V9TY+zjd0KmRvOpX9+zcXDtRiGdi0UOvy9ItTrdY8d9GwtmOV8Z7rlJWz8MRG1qCd47buq5s11OFa3K+7PTMLOk0Ng6y1A33c0kgYSTnUdiF+TQ1An9xtVcdv/5T+Z4/pOlzDQSn6mNqcAHwnlIQOwNMgTTStS4OHhDYtZergWIyp5/VtTr2tZQg266yMvUwWWHIN+gxawp+3DmfLoDLowZAptcxIRbdcL25bpwCfhdLX12hk/ppclElY9ToKFWp9MDiShvlVv1E7wwC45jx1t7YmxEy5S060nlCVt72tkixU/yXZUET1oNQ7P5kTKebwHK77jzp42iaES8z50u1YXtNttieYJXwlDViv5ulVrXRlwglhDFQ4HjsVIO4G1PhfEnJo601iTZLpXozs8Izuj15JU5csCfbO3a1oox7BauBZaQLw+0S85UMxfGIQ2jUgsfNVLXLrXirxc44Scz3b0O89ek/9mRFbnxRxjHLwqYbbMjf8dN6JX3yQct/BDk65+WCzjECdfX7Qfogtft9rV5FIHvaeM+snoIWORQzZmNKJNMpqd98PSWH+MaKPGluF+6BJnaFFWlGZeq02G8s+M3xQc854OmL+kIz/9xPVpgzBnhq3YaF0X0VXbhlb/SxVOnHaggDKFplY36excxb4mlbFpU9s1mvqu+YxYvB8UgYYjFzG3dsZs1/qB1Mh1Pm1VK3EkpBe4nP/cm2aNZlTuu09MCvE6395OcfCcMQYjR+9h8xr5sLuHQO3WLaWlNbvj/asB4DMetNHdnOekSUO/E6+7lXTRxu8KB9EsJBArO7iLfXN6irdr21LO53HCjwsKGS92ob7metj8en6186J3/Cjt1EnGxsJJ+NHgH5t1KxEvHERcutQX7GoKTl91R8+Cs+Z1yi+Y274KNuK10NCGjcBxVuvioSK9HojbilHi7JWJIvvjTpmZ04T39frQ5Lt21LbdT/LoeVvxd1xlbuE9vaB1h6hAiEJw1zDcemrOvH6bsXHmHenL2zAKT1ei/TZLtL1yxvxlXVcL40NW5q1dzmpy06rUbKqtqi0euuSDDv3biWejXcUNByzpT6yHEBTfkT48rEWzW+bSrqGRSufVlfbkvcqCYB3UWB+FFv+i8eCRms0rjWTG9dSU/ymOBs0QUfEIOJVdSFe3fKxml8ArhRQ3T8KTxTJurdWaXgVLmL/PG+OcPZFTS43oLr6oXSi0f+jnZfrXrKYF7/3yHqV0JJsOuCtEo/7+2NvSSNxYu5/YwtKIzDFEGJ1rQnbHO1JRvQamK3akmvveVit718wlT/aWDEb8pmtjrcUHYgBqO/UUZ162FGc5WZGT0yhh6E8TunzBTOML937sV9ZVfPsfLuA+Uv5JhfomKrTfEM9yf4aw2F2pNLbGVGrywAm35hJy3/dD3ZXueOhtBmbUiurYNCE3xQRKGN0ALMmPPXJ2xuGrzZA87A61dbPBs7YbycDuJq3OKqFWFlMVR19X9hGkLT/oVukfGlRHhf6zVYhzGMs2HItmb7Unk+4MNV0rEbFjsqCJ1Xw9n54qjS2vyriFx+sNq1MQsz8Fu9+G48VSPyR1iMavT1GATSJGj5Lw4qGJ+YRX55X/5bd6kT/J199THFjfHymlTLT6ai82aW5G5+aFCM3dLemfdhfKKqqgXWN7KCZNqOyV2Mp7980+hyIWxWCGpELbvqFs/91R7PPmdPq9ScauKicMkG3DP1clU/X07VdK72ZI+PlYgna/VtT8jIQlMl6a5uWF9TXVGHbQG7bdjjFMqo0lS16yl1a6GOoShqZ2o3BoSBx72CkGu+r+Jp2HOticSXA4NIM+LNTGn++/iHMvzsc4D+NrcQ7I+V9+z1j0HKrCxRFT2Pr6acwrNJ1y2s6jb0+dsVZwxTepjBanV8dnX7bVgnG5BNeGyfCuaUj73sm4ro4/6j72we62ahy87Y/uWhXUxmeUWZXsZSqnGTMq6NBAFUbdUSH+VDxLOB7NZmzLoLtZafRO3r9Ns+j/uR6X/XVJwr07EkJOGZLuFgmZd3wwN8AbI2QutCvRFydquZidX/7WmK9ZtVagbhn1NeojHpodiNDt/cXZdh7ibZOudO9DhNB7aFfyWthFw1WMu7xRPtlXiV8mncgjzldiuqhQ3joatbaNY+ELR7PtWhMo7lEqfXYU8PGJAKvRQeb9ey5ScNkqGR4DLJvZisKsAOivdBCjrLuJK/K7UCunUKHRqY60sNiGiueWU8nv90o+i8fXm9rhH/E4+lq2iYG85oMz0Sw+No6peqXT5l0Z9PIgg+kPEW/n19HEpjdbKzkuj008Lr1eFQOv8+HwGDKRNTrhy5bt8qOnBjMpd7492rUmTHiUT1VrVT18Tb0dEjZfl3BEbUiHXkgIHSvb0NwXvxqoEXLQB9zfdX/7mHM/5DKrc3OI57/S5yqUFUdhweKJ7EjuOOa3PI6CI6dQkx8CdAIIkQl5jM9BUFEfY451+TwEn42wMqjBeuwYg9KgrxQ5sglbWv8fnVm9mWUPGUsWfQrpvNVDFjPkHusZskRxL/SSMEz/k4L3qr8P7i7U8xojPFmQSsq5dkLBqTZsd/MGjFwnOBkkdWBX655iHZJqoEqWf09Svc3sxfU+ov2sXuJDvdn07ccO8nnblTqv705Hm3qxu39d2WytxUr+fu2+nOi4r632/96vw7r+4px3AVih112U6nUWJ5t2oD/SaKE0zYZORVjTgYd/KO6Fldmc4sp+AK+98RmmR4tUGJISDYdt41nLx+HsxupECvydQUkmIn6XM5Rf2qIc/Pm0WVFAoZLPhvBZsMWdiujhPYh1PgdiZgMmHpnWS2yn04UOTo4SXrta0jWPLpoZsto1HU2r+CbvpRYm1kP5qBgE143Fzl0zWWcxlrVdPIda5EynvE8MOs3cYO97gs0yb/C/nirvr9ZbNwI3y1LZKTk25TT4SdcX6kHvdE/EN1xMNQ1qws/4r6ZnznvpvL/N1+M9bTff33QmOAY3iqOR9XYimzh3Atu7IY2iLGeQsguhPIpglfOH8lOq15ObB7+hVTJ3O9hOQrxVK3p7WoLvDi/km/mitxzPUiI8UTm7K/Nb56saWT6Ly+dwIyeHw9Y9FpHWQSw8dTJ75jKPhg71I7MFLvB/5oAX2l8Y57grJq40q7XXX+Acl/Pbpi29hMnNnQXV3fF0f1kvYd3kxqz291ZsyJ+JTvUntWAcB1RhgqqH586WRyah7W4JayfUoLb+Mmcd4oW0rW4ovZeCV7G9EfJKC8Ol6v24QUOLKfu5hHzZl9omGNKOEAnSI2+IL72QJ/tRn21+uLYqXYOViq1tzfl3pHQvonijf3TwmI/o0ncgckz6iecH9hBX53cmy2kJQsUHGzr9jmlqx10Wj6vmtymrxuK6sxoLRqtxp6A/Vg1VIz83AWGuCfDPVGNFuwQ4Tigll+yGip0xlfX5Geoccu1bQQFbokDvonG0Io7VqDOAFSxPpvl+0bTsoS3OLWHQLnhLXNeqd+S6cj0XBkQjaEcMYsyGstsDx7JmfWbS2QPxtO2XgClmjvCyaK0c8HiLqf3L8cpHyrv0Scat0yxL6Nj2xqKWmTcSY5xEk0hT8d8tE1rVqLew8E9d2hPThoxWF1DK3uXKsvmV5/rPtN+Ud6+Yrv6ORpKPCop3Y5kiNoo5Lkgj9zVqmnRYhOsRAbxebaGXqeDzv1yOz/zefKIF1/oqVFSokK0fy3p2H8eWf5lCq+ql0tn7skwCA/9uvuZ/7bm4vqzDKgmPl0uod7YtbZb/b7PFB2+PeuNvHTXCPnvB4EgUYvwr51uXv6icA+SzM1rz1fgSpobuEy8Mn6RGzvkEvHyQiDOP1CiYmQhuD4ujrxSWD6H8VeePpi+z01EfqaVu4p+eQZg3fah4o1Zf8fJuR9rWIka4oNWZHmbZUas/f+j7g8bV9n3V9wIy+ilh8WcJ6/NtaHhqMlrcC4K140B4W6nh88cP3wu10T/kbrX34/xM7SlzPqMk7J+nTzv6yLwsqAeGDekPj0cpENd6IJhdp2ubcy2unmpQyW0rWiLRJZOeTo5BqszDp59hbOCv1ezEqDn0LlPmgFP6op5hV7wZUEj/dlWv9xyxKaTIoxKarZWQ7d2OPPdJGDbcB/OeeaOrgRqz3H0wxemFou+ZMYrYlK5Ko9vlVLv5N81c59kLruKHRgGIOddV3DHLUdy92IRsTEcKxsetaTgp6Wipjfl6p7vKI1baimsP39Fhw78UqPODbpzoL7ZxDYRU0U8cXa+XeGG7OQ22jxRadXekJZ7dNJ+rkuE6HmhZQA+6FVMWxeCQSwyMvgxnU0OHsPjp02il4TSqu9UR3644wqLoF6l2TVVWxTQeyzz2ZNMtOQY2uRSBHSNCmJ/ZSDYyK5RiO08ms/uO2Lm8O17c+0tpFhWGpk6VmJ7P6GS2rgk9+Xy2ljn13J1prJdiDAu4n0Hb1qRSi6UCVtx0RkAvPeXWgLNmU17oKL+d+0p9yspIrfeW7FS2YukFf7RrYC3eTvAU3dVWNFUxXOgysBN18jIiizk/iGN5PnvL16vC9DLaxYCZ0XhoOJSFjwtltdpPorz508il0AlHujqi9OZPGt9jivJOp0o9uS8Yda0Jy7XR8h6o8PFjMnN9HMKUiRl0vFYSJZ10woZOznja4ISixYelirMHVipUI+SzWlBM88/UQc0BYeKmh4GYdidMTAj2EFcvcqCIxBShX6A1lR/prclZTdZe/t/8Ep8lOuWmBaPrMTi1IRqD+kxhLzaPZJc8k6jW1ln0qZ8T7Oq5olvYD2qW52xueKxyXp/PEUYuLKHV+jGIax0D28/hLOJMKqt9bSoVBk2lxsedUTxThHHaB01eObSn8v3srYuJzxyMDYjCzMXRSL89igWvH8PeqibRtogI+h4sYKuzk6bGzvv2vF/P5eogVFN7t2uVjM5y/prUyA6FJV0x74YvBrsEwHZhHJ6/jsO4x5dNTVoEKNWOFxQ9FpTSLpsKqvuhPl489hQ/rxiEo2/CxXGN/cVmRm40PCRNeL+5OxXbupDuv3Dlu3MnlVW6cr1f5RVQm3PWYpadP865OYtna1uKT9ubUObJYGGeSRsafMia+tIburZtoIJ/lutZs4aWhjf+CoyG3gIV7psHM8eyWNakzmQarkigD7sYYnY7YOG8m8RxK6/TV9XmOW411o3C31Mq7F4h54YST6Zll0GrR48lq7126Bpshxm7P5JLfpZyh+cLjRyf+9jduJA2p0ajtm4MdGaHsTM6A9nhllMpe28imbd3QFhzAUcsXyj34ZCy9fEk0yYdflC9Oz81cy1va7mKiycHoFuWtdj2sptoWtOCvtQOFTKO2tC2AZb0eeVv8iwtrRZfWhlW0Nh7Ei7KPGB7kRFtlbGFwyOZH0X44mczNSzkOMj3j8+D8TkwTV1RP0TTJxnvmYwL1ySMMrOHbnc7XP/gD+85A/FvVxw2tBiPU7mTzPmcccrUUKX7kV//mzMOOtxDHN0lCDbtRfGyg6c4ubc95Q+YIHhWEH1/ryTO3/le/F/+PjVdwpQUGQ/caEr7LWWuVOEBj5YeWFSWAkUnH3hG/jK+8aiR0rTtHuXEt+/o4qRcKkt4Qg8+mYuhp/xw9X17MWRyd/H8s/b0PnOg0PVBZ1LHNNOc6ap/vK5U1Xc6v1XmHbN90Liut9hur6n4erkphQwIEtLs2lDyNAUt+uemeL18mXLAATNzPmvA59j4Gfi+kcS6r/1hZ91adLreVVzwpwUNezNcuDS1C9l8tNLsV5UPVT3clxJ2StBbL6HJqtakN1TC6hne6GHtBa3aatwz8sFR5wr6saf6/vH3y5U57dI6Et58bEYrb0q4cV+2yTcfZP9LgeEjD808H5+dGZ+zScnn+fjsDN/TWqVvxAETw1DndhYdbF4i8vrY9yezmE2FP93o/JZUbbsYc5sKUXuN35p8pm9fi6loYx5Ns4WYZRyAoI5dxVVTBdHX0IS6rhgp2G3oTG9OWpB37mKlfr0ko2zfY0q3ETXg46uFtvo/6Yydpxh7MxC7OjqLF7Q9xBuvOtOMPZGC8R07CrjembKblWg49X/fj/PpWSckVOTK53KtgkZYJqP4ewCWj/fD/nZqOKzzQWCDKYr3OefNTbeutAhrp4s78wqovtE32vR3iJj0dSBsTzuL+qPdxG1eXWlKTLLQ1LMHfTPuQrxvyPe8qrZYtfcPPGPQ0T4KheuHMZcu49noi5H0+vc0unWEIWKkI25l7GZ36m9hd9fPVfqbaoHPJSy7MQqp8XmirmEo1nY7RmNuPBfx4xFNHBfLPg7zI0Odp8Tnnq7/ro53+dxTkxrJMIqUYKcwJKcwCRk7PDHM2xsDZby7oJsfAvvFKnlc4nGNnxsen7h/hOp3FYPW+6GVu5m4VCGItY52oEWdBgo3CjtR+LcO5DUwlxz+vtNwab7WhLPf6PfRPMoIk/PRymhcPzWU/bEZy/wGTqJXaxJoxT0BdnIe4/d6mh/XMa+a2efz+082/qL0z2PRe20kjq70YzkmrZhp4Uhq0cCRtD8aY/ULe3CduK5VZ5ufc+7L50yjMW2tCkLrIOa9YRRziZhML8UJdCjRCY93dAfPd2Odq88JeCwroKWyP5yTcc/85+0pc7iERlO9cGmqD+7LuKfePW/0GTddeT/KWam7NF3BZxv43JTd/mJ6aN1RjM+X+ZCuvfj8srX4q4WSDnYfIPzMbEmPd7Uhs6UNlXUKapif94tRNC56TG0vfKeazo9pfZ0Oopt8nuhia1G/xE5M79uaxA4DBFWmGaVebk4XrheSbNhqet6QCslvhoTeiyTsPN2GLsyU8PmBNxqc9YGhvhreg7008/lVs/pVzw95Hzzk2PlTln21sSPtLZZArf3Q+awvjjZR47LaGyNlDs71qxYnxhbSsXw5Xq+QkNunPem2kH2/tSdq5vrgVn01LPf7wvXfDxpyeqnF0+mVuMBj4htqNj2HuhXLnKO/Csk7B7JGb8PZwAZpdGrubApYJKKQOSDaLNRi08gMRZUs/x77l/mUfMhPfLR4ILYY9RY7evQQu97uRMeuTBIa9HCm2qIThTb/RVU583/42qc27GVsbW6YjB1WprTlgYTDM/2hMPTD7PZqtN7pj26JDZFvf9g8qGVlD5fjyMxzBWTXPA6FnVUQW0xjCv/JbOf3NLp/dhkN3OkC6bcr+AzLscPLlfkXKznnzBX5tH53AbHZKtiWREPhOIalZw9n3TalkLr2ZEo76Yj5SQL4+ag6K1yOz77U2vuPdGdGYaqXCixhFJsb78uuFaaSu9Y4+tjOHlcsnPCzTT4Fp1Xnt/w+SVy0hBWPJfRo3YrayPt/JUve9wRPGMk8/MvZyrrivri9bJ92kDAnqTYONdaBtfMorNr3RwxtPRquvifobVSR+G/ZcyrPSmaT88Ip59pT2tPuHW3wqd5/j3itBUs+z/dQ5tOFbchYzoMxe3wRauSNdPmc1RvrBe4LPJ5VzRDyeULuDzVfOIrt5wXgw6Se4ptNorhzfhc64BsquLQ1oyf2nYnXbHgd+tDNywpem+L1aF6reuTdR7w7IBD1BnuJ52SOteqXLS2QYoSsy50JT2wp4sIj2u5c3S4cvx4RJTh/l+0SqEuPkiRoj/XBwIEeIDlPN/7bHxst9JX8PsmtKeOU0z9p/e8+iecoQbTdPxDZDm7i517u4pYFNhSzIkywmOVINXaY08wghcXH/S2VVXcOeZziPZDmV7eKh08Owb/vk8XB+3qL8fLnO29YIDR93Y9utUggh5p7WC4Os0tdpikXHU5V2mRVmPK9UTu1EvJ/mgmNoj0p4q6h8PjhP9HIM19M69nHacmXnyKPC5xP/ff9Sou0ESbHJEf5/e6ZmlDibQkm4/wweIkvvrdQY/MGX3CduK5Vdw75XUPel8lbNQFGzpEoNg1lG5YuYouMQuiWzR5qObUPWg8SMKpmmkIn7a3piGaixY7LtRFcxwDrFhXSp7Bh4vWJg9D+V3/xy844sayuMz17nCro3u5J0d8diffxOIeYN6Ey7vI94PxhvHU0nmvHwnfgeBZjEcNKS+ZRD8uJ1CmFoTSXgc9a8xlsPnvN5W7avyebPj/oq1kMtDyiMbR3ImvzdigbNSye6MZUyunriMwSQqLxW7Z3j4Hm/rTeVl08ehWJQYVh2J04i33dFgubSbrw3tAYypReaJW4jOreqYcx3rrg+vEz83/Py8ZxcmyYJee/rk3oWmESlm/ujxKHAXAvTYFHQx/MX9bK7IGujsXGgZ3N40pek3XrF5Tk+oX2NrEW138LQJM8W/HYIDNxTp+ONOnOaKGwnjGtHdGFOu5rZcrv4yVfHG/K4/Y59ol+mX2nIfe7i2cc/dFksYNoGWst4qIJrXoQLJSVGdPwHVa0c8Y/mmFWPR+9tn1Lo15IMO4l4dfGVqSeIOHhLXcY/PaFspYaJnd8wOfXq2bZuUy3w9q4P6qUDhREI/qyCtHPwpj1kDgWHJpBbktTaPZ2hlktBExw/UlXBp1UVuUWnmc6BNbCl2fRaD5JBeOYNHZjXxw7cXsaNZRjmmEWQ9+Lzgi07qb8sCjP/GBTfaW9ZakmP/G8Wcu7hxiUE4DYGEdxjr6TeM9AxqrzRguuPWxoe3onTW+Y94t5n1iDC+T1uV0OXI5G4upoLG8+mpWsimGr0ifR3sHJNHcAQ2x9ARcLaoHXC1x/VPp8Vb3g3wuZh7dXYVW9dNY/OJ7pxqTSDLcptH4M4c1rZ7gHh5p3bl5H6XIg0KzpXF288nlKqx9m0nnvkWJJlB+aP2shziVzsXlWYwquFSQYpHalcafNKHv+N2phULNa3jz+o5Smn5SwW46DfuNMKLRCQniQH5y7ybyupRo9tWScf6qB5u7zf+V4DWbopmT0PJ0Mt8kCme2V8YTFIKwwCMI9qHH7yRBwzMixJMeQXObqoIeafkDnRipof4vAj/yBbMSTcLaIDaGepqm0vIs9gkQHBNb2UXA/2lQ/RcFzYZUfbdjjLPbpHYBALWdx3ytLcSEZU17yKMG9rZICVV3ou1WxZobhv3rO6vSQ4iUJz34nQTW7Bg3OS0TmS2eMn9EX9lkpODTGW+Nr3P+432l8yCocui6huOSRjFMlEtoMsMPhfc7oKGPtzLKBeFcxAbVvx4HPrVTNsGhssvUH8Xsvm7eosJVUCB0az8qWRTBrZRr1L5xMR/1FjIwnjdz/675MhbwHUU9kvx3UjrRknadb+OByrBfW1FOjIswP73Pzidc1qrBdVV0jMysKW/NVuDIhgznkRLHwA9OIrZVIlSXiwQ4XlN66w/jvJaz84StEpH+iqt9LKPX/KroEhGHQpwcUpqjDQqM+kveJhWzTuRFUbPCKvqbVwivL6vMadT5owb5uMi7JWCR1uRndWSjhRKgv1pzxg35bNRo6BIDP7vH5nP/KbTv3iJo3kDDodRJO361Hg/ZJwKIBUMvYPD0vBdFT+mpqyXYRpsifUNkXTbsZrakns2PJMLudjMNDnYGTXpjceyQiLo7Ey4wE5NJEcD09Bv9WWBZV+lG+QzFxPR3bxKCl/F3HFqezydax7OK5dNJ5O5Wwn2FZZxfsHFwT/1dPrrvlX/mdBknY9aEDDc+TcLOGD1pf90eajCMT7Xw0+C+g1c5qcvN+ldCa1RLeJ0g40qwuVVyehIwZvVH0qh9Sc1Jw55kX0rP1cKTssFm9/Mo4sXhZMXm5/aUJC2PwXd4/z3FT2ZHxE1iG11S6e3om3fIlnKnZQ2MDbhduD00N85IKC36FQnkmGTHpyfCOEzDvkxeuOQzHuw0j0HtcAiSdCZq1OH5pMnieKV/r3eiPmvX+NHcVH98PwMEpbmJkRmfxepoxOTQdLTjWsaYnsh+NWfSZ3X/RDhE0jIL/1cX9+EjNeoM6bGf1L8VheMO6cCw2xZlP/fH57QHqlt0W3fvpQ1rlYx7keFiZKdZV8Prs1yEPyEq3nAZpm4kPz/kgq527OPBOK3HpTRNymucrpEY2Jgc3SxpySxtcZrBNJaavkvWrHYuzDaPQ9V0EYzLvW7A/nPbazqGiswxj00SsOfqU+tarXt+9uVwfQ8fKHEf22w1yPNsrx7Mv+wMQLmPJpvL5vHjfT9Nvr7Jlq2Hq/9nUdIEa0TPUMh8aisOzZS78YhLs7kwCe6mGZ94kzfzzkiuv2a0vZXTvagq+ZujhpMsYlLRNwPLvCVgZ3hG7/mnRyazGSMqpD+07XliXrYKv+iGrfS6TrdR+pPzZvo357MGWJvx77DvaCga9egv3X6XQ0E1dhPzI5qwktDlLMIl3ik9pxdJqGyr4Hm7LyFHwvjs/N/wMpSt9xE3GA9HdaIQ4TTlANPIQqLfHJOGkvh1Z1WWa+QVz0wb0R+uhcrZBJ2HIxwyFYbsWZDMnUZi+UC0Eh2yj4uPjBe9B/djbyT3Yw5qrna6W92H8/l/GTFdT9jxfc/+Py/P7f8saBWCGoZO4cGNvMXCIrRhsPFKYvkdJC83NaLXMXSr3QEtr9+xKjM3PGd8H6V002hmo4GU9mWXWCmda2dNpkIOartQT4T7SBXzfXW/eqbZ/fN9LXkvQfZ+E+pMa067bSWj1vTcm6frg5s8UmGV7Y7TFN+J9Sv77FZr69f/fp8wxVSEiWoWV34exQRNVbId1OvkvTyVhGMPlNEd8aXKV8btOjZPmmRWzP2Sx4Cfx2P/4fKFYaBaKzN03SZr5WWxd8YJM+k5lJi986MKs1zThZi3NDO9/9eTzuweaJKOxMhmd/prQ2uMS/vn4wfGXL17KfOzYzED0rzvGlHNjXnNVLnpHnGuGhBfRuLedRfcmgQjwhdijs5P4ZlZXcro8RqhINKbP72w03JnLVXHVKrkI0yiMuKHC1VaDWd6VwcxqbgYdfTKOEvc5YMFYB03c43OU/9Xz+iADPJa5sGlIMrp17iR/RzK23A2C0Nsf/6zVcGsaBB43+TxmVU6qmse8s1uFH4pYFL8ey34Yh7AadeeS1snJ1GyVE3aUC/DdM9H8UiNjC7FnuPLGusM0xrMOeF3D/kVtMdgjAMHD+ok7ZnQR59q6ku3uUcJkKOl11+bEcyu3O1/L8f//PRZew+7gqEaaixrb6vTGTnc18sPj0XhgPMZfU6O9Vzy+ld4nMeO2xWejVI2en3RzaH+juqizdQy2xsXA5clk5uPkybT9Z9Aoj360ob49ao11Ae/d8H4O7+NwOW9nLc1vdbyeJecXqxiMXDGObXsTyUYYTqPbtpOobLWI4k8CXivvKg+Vj+xgU5qv5PfgO9/9ran53lpCYrsdAfDX6y+mhbuKteI60+y5Y4Sc7Z2osWVnutNPj9q/OMMap45WhPkkCAfDGyum7X7HWg9JFhL2TRD0HkukyO0vnIxrzf5eVDKL7LlOcTMd2P+LH13Z9Yl2LJGwZbSE51JbOndDwshJ3mgc74uMOmo8vuEJ7ns/Du63OL80wpjnJX4v3ePyPTpy95Pgf90DRz17iacbtROfx1mSa3cnQTArY3uaNCI+T3JolYXR4MzK/ubMSX+odR8tLJkdjbRVKlxeOYYt3hLBOisnk33dJDIzEPEzUMAZY2tzfv+d86qRyvtUdf+9vl87UXtZIPZ2chPXLOwsLkvtRdG9I4SX+xrRsZ72xHU8M0DXsuruPL9Hz/X0FpuIKXUDkBduLtrkNRS32LegxL8jhIWHjOnbT6Xm7F9YWp0/pJjroMZ+CUvkOD9xtRGtmy5hnZkP/shYZFQzNV6e8UfHS3nE+5r/leP930cy13hzNwkp+s1oqIxDZim9YHTPB83/pqBiZ39syf5Cw+tUv//A+9PHQyS4XZTkmNWUUhpKiNnohZ3HPRAiy21f4AXTVV2Uqzfoau5sJ4ypjQ8TXhIcPtLGK4PEbe2DsGMwiR2NzMW49wrqVx4ttFvdmZLPO2pi57qD8zS1hqoczeOn58oB4ibZLjEzQ8XWKWHilQ+9qHBRmlBUrqQl3oLmt3NqnC+spufM9p+pqbuEIf4SWEAj+rZSxvVZnrDp64VRf1JQsNcDC6bWxfvDOdXkeD/czjkZoy5LaFukpEgZf+rs8EbzNQHINFQjQ8bd/F34O/J34zJ8zwuOP6GDFIODbtHoY9iHXfBKYH0OJlMPt2k0ZjVhw7Vu+P31rLLjuOZm3DZVNhlaso/GlVuJQY180XXmbyFwFIk7P9cnayMvIb2mJa3/2ExzJ4rXXKrVC7QLyG+KhJ6zJSx4145GbZewf7OMfZx90Ki+GupyH1TKaGkdCqicDwlv9Ju43JONKoyRcz8dGsl+jBjP3HxTadKEydRIm3DSyEnz20D894L47/9wuZML39DG83n04r6M57Oj4D44hvnvCGeD3GPJ7Oc0Ou4i4logg1vdGljU66wisbzyN4pO9SqkRpvL6c9smWseVkH9KZE9tRzJ7jbKoNkNMijbxAn+f0iTjzj3b5R3WMHzEef+PC6mepSK0pswtJyZRakj9FnTD1+o7Ykl7NqF4RTX9oOmH/12Zlk1u/CYpifjT+GNhFg/E/K+K2HPXD+Y7vZFf5nH7cv2qXYvueqO96ZbI7FuRZFoHByCy/dO0IZDT8UbA7IoLC6Jac/xom/Hn9O+w5M18yEvc9ebu037Rrzfebb7R/q8XxTbffdFO6mTGL2fiQemdKQmd4KE8nQlXfYwoh4P3DS+sLRWnAW/L1F1L2TD5W7ifGtfBKVbiXvz+ovLz3Wn/gtChAJvBRllNaNPT96TQq/63PbxgXfIT8YC8WISDuvp0pWGSWi0uwe6v+6JFZdTMGKkB7ZteEMfthqbpy2rq5EpX/WVuNztITE4lBiFLzt6s7Uhqex9/xha33E6nezmDMMV3VBWNl3B9TxjclPxxUAHLZ+/Jv5dwY99xYbf/BG4z01sGQvRKtqCzELihdd9utDDwU7Ue+VHCqpdHRfoXdRBvTGy//2U+dGR9jRjrYQGK/yw8f9r67ujoliat80gKAYUEyIqYUmCImlnuookUSUjIIgESUoOC7LLCl6zogLmhHrNek1XxYRivibAnHPCLFdRUfGbGt99D77f7489nMOZp7une7q6qrrqKakvFmspMbzKHwnTZlOZxNPpV74M5W4Szn1dipjDIquVMWnnIFakMQn0VmfBZXU77CnY/jUJckn3kTkSiiFUxQ5eDm2JgyXePNSOwvefhvM6YW78t1BriLibzO2UWMHlaUOAcv+Ia83mwy/7SMW5NsExDcufC/ZRx3GsZEASq/WfAmGsEF7VcGh/QSrm7aly+FS/eefuwLVFckz2lKNBfB/4eVyODRmCfPnqh5PUldg+yQ+dHW73d+6ZL8oz6ou43TqfbYEnFrrzt3VCsG/CcH77F8bfT7GAitOp3Mc1Q+D8ahtRnhFHmIp3i+LYKAag/loKcqbp2Lohgn0eGs3GtJgGg4wywLSTFHeZOuD/JQcJF2slx8bNwrnQry8ELpPj3h0BmP/EF7drCvqEzAfLNRoHDqx8YUTzGrLjGzwqfwfECSib6Mo3VQbi6qXe/Jp8V/5aiTH4GCRycRfNwW6fFVBuqIqD5792x9oGMBFk7aeDcuyY1hvu+8ux5owvLlMX+munxAXz/NHveQsTyrmmu2a6n1TlXju5OvHH3weifLWEH14k4fO/9YHh2qO5no8NYF7oIPh89xc/kcOpX/qZ+vAGmO3yEdSjUnHyslS8FSxjvZblMFmffIhsoYQMJsiWbBB5BCkWnt6JcBTDSXHwQYJdvK88Dcdvz2e1xrFs/5rJsGH3VGi/VYqNoSjKiS/FXXF74w1GcsJlXCKSnPB3LWLttTMwMlawra9rYWCsO87fvRCShrVD28iWiDPL4Yj8TwOVfvbK/AUQZ0n9mXi0jUvD04uGsjfnhrB+ZkVQ99YGlnW3QOt/LfCD+kw4fnOwiXPtL1/DY1MjrNx6CY4NSULdrRl4LMeJjX25mfUaWgoei71BqTkC38EQpLgSmhdaf9XZt9vxB2jkpiJ0SUODbBkrcQpn89tPAr+lebDpsT2WZQFSni/J9ubrRzm/fcrlGPJUjjNK+8AwdzkWvvDDq14+eEn4rkcdCMD4dx9AFQum+lFMWMJqwd4U9H+LPv1g7zo59p3qjxXP/dC1kxKvZPuj+oUPMD/iiKS5nvX4QwO4zkjFKfZp2KNLAkupnsBChxTCnWl5EOLG4xIph61d8iSaL3JETjIVdxZxK91ICOLf/R2GLV75854TcviiFDdYXVvIxeg5g5Glrdg29dl8nHRf/OUvOZ4VdKZ1HfRgVZkcMcQf2WE/HCOcmy4a/khnypjg+caEV2GGsa9wPToNb0Sk4aHLKcyxczLL+1wIR5oK4eEMHg8f5X+zq+ZbfZAU/Thg5L2thunEWHJPihy4VjoxYOdlyo07pMb897di2xpCpeseqDOjQMHmivllB3z/T97SpaHxuGqwEm8HKPH7dXdMEuwBpzIZGhrK8MgZJbqtkYl6P7/quunXFpt++ef91wN9a9Hvk3FIdTL2GJ7G1HcMYuWD4yGxUyKk9rLAcU95MVaQYgibz0vtpgYw2yPo1oLek9RfB0rt5Li81AfP6/qgd1MBxs3xx4aOEgnNC62hau1orp4LciIxeBRWvXfm/Yoc+YsfLaBwUyKnvtIMti+2hC+xlyXkY7/m3tmIYhYrx32Fhccb4Li6LW9eNAoP6zry82xH8tP0pbC9Yjy3hh8KB94ZAsVsUmxj83GOr2iE8JlyPC3Ily2k794QdNgP/qjdPxA3Cuu3coefGLepiuFUYYxt38M/c9MwziYNdRwSmFFdNnt0dxJ0LZ4M0IXhyZUcfkr8Bl2O/K5PEP/ZFqEPS8H2OPlUF7ZXCvrkDz+cqBmAYzso8UKYoG8JmHX1043JV06Y4JLXIm9aYGUadruXign3k1hc+wS24rACNBz+gDVlHCa/5sT8LVUul+pHPGZbBVldL/RZFTgADmXK8VG5H+ae9cO6bkpU6xuIlKNP+/1BZmsJ7eELW1oiyeEvMRxvsjwI3WXmvFXZSP68uQlU2Udyl/IsIda3P3yZGGCYc8tcYnNsgSQorg7ycl/DCLVGmL7Zkn/kEoh/xbrz9kmM/yY3BcX4CG7RgIEQcsAIKF7pf+9hyR/9Rhhj/S5hH+n1h03C3j9W7o95PgFY01WJ9n4BSLkyP8K3SVTymmKK6N7+Vk0qLjyYhnkN4WyaYE/bG/0BBRoKyBbk7oHb9uJ9wMTbv88L3Qdc6aJAh9ty3LfCCOxK5Rh+2R+vFwZgV10l+sqDxXNSdWaqfhTvXb5fjrsXy7GsTW9YyuSo99wHnxj64uO2SpwyKwBzksskGV2Pm3RtCDHuHKOJl8+1Fu0ADb8kfmlAGDoFjOCr3eJ5Uz0pbM4q4jqu8ISE6zyQvU/3R8vH3pQYfaoGG4NbsKXTAwhLN+BHfQzAAktzftn3fvzEip7wcEgQt1vaG4ZbWgDFX9P6qWJHKY6UYhaP2mTgqbBUDAkayx5sm8m8bsihd1IxHHnlgjonHLD26k2oXb9FsqP6jPiO8/O+gYFzV9zROxkPT8nAvDo5s9oQyu4nzoOUnWOhwcwedSYgHgz/CgH97/w2L+n93sPDrXL0nCpHf/U+cBDkaK7hi4n3/PCimhIvBfnikA5Rpgk/95hmzTY2ejf/GdB9o17VCzgks+Ab/AJxh5c7f+yvvnzXoEGwomskp9WuO7S+aAcHwt8A3ac174/2/CvBVtkinA9PQ/vCLCc5xhb54Piu/thL2EfrBP18h/JPo2VWOSaLLAdK6I6G7stqhv4E3baO/GwYhSPCPfk1xSP4+fetYcGhZM75mpWwBhbiXFLu2Q+9ayYUa0O5ZxRnpTPBmo8sG4VjWrvzMzZ68nNem0OqzQTuuJY9nLtoAiSb6b5j39g6NkC9EVT3HZNvZrPLgpwv82+Dt+ZooTY64+n8Euhr1xLVJv6AOdfewre0n7+93663bdFotxz9tBU4o9AYdjyU418sGF0mBGBRXyWa3wlEwo12tpSouC6J45Jwqxal4BqddNypP5HFewawxxFT4eyhVNAvtxXOJETCdLOaLCEuTxWHJ7W1701vvkYzCP+stuEffhrB6861gvb7R3O2GgZwK7wPUF7Bk03r2by50zjKK2jPngHlFTx+2sTH+Y/Dzf4HgLO/xrPj1fDWuYjdOh0B7qE3gTBdvdsh+b8JY2YRI+YjlFUHsS/tU1DX4xM8798G547jsPHGZDDoXw99mupEG5hs2ubzQvdy27vK8byRAi9K+4DDKEFPjgnCfGtvtBD0iYjgQFQrqhax/4tLnZOPTfqCfDnYG/K2TsQ6b+GcrnXE7keF82iVB1a/OQ/mf1b+hls55wts+ysfw0/L8fq3DjA8Nh+nCLqnsskFT78swFh9fxGn03D//8NN4vKxn59gr5zvCtWawjm4bzhWHxyG4x4XYN+tPti+ph6mjdrUX5Vvv3vwa6hd8hViTFPxonkqtrdKYZe2BbATz7Pg4YIcWDPQFm2n80iY1RkHTCp3zDMhzEftbyKuZosVH6YXjCERTvz1WV68YoAlnM2O5qZ1MgE1UwPQaWwr+rSI90z0EXrchWGxH8GyKh3XCufKModctmp7KAO+AKQDZsHCEfaYdRhEjNGeGyJ3moozjdp6GenJ3/gzFJ90DuOXNrjyxqY2sM4rl2vsbAfu+wHuz15hbDFiwYCsR20kwa9fwNh1X6E65gM03bPhix4FYUxKAO+VOZJ/+8oCEhrGcic8LCBy4EDxGcIShsZpYPZG5Btd7p6KRk2pmCgvZiGf49iuqiJoeSgHfMM5HM7zuM1ME6dUffptHbyUbyHJXYENgt34464+OPdU4NoKf/x4XNjHJkp87jlKxPjJvg/4vuKXn/3j1ddAbenWpWHy23Qsm1TALo+KYuvKZ0PovikQsd4BO+5yxlMv3oKTxe/6LvEveQs64IWNcqy07AYnpXIcUz8SXWEkhjYW4OCFfvgL06JF8/x3wk39nox/WqThbM9Q1jglkn3oOAneWiaAdl8H7LfdDotndjO8nfLQmHgdic+Rcn01XrbFrRt78UNLQvGCTQQ/7fAIXj/IAVremch9nGwILYZai88QVsU7SbnoxMFdlp6Gpe1SkfMoYC0+6zAszIQO9YXQY5AZZvZ2xGt3GkVuqubvR7xU+47KMctejilq/SGBk2NgvR/uOu2HHdorsXaLjxhnnPfwi7EKS+380a0OCk2S8bUyDWeF+bG0I+OYfH4R6H8ZC/oPpbizwUbM/5vtsNSQ1oxwFANaJJzBsf3ScOn3VNy8K5VF+UexhTUF8PnsJNh52gGfPOeRMOavjkiax40S7oaPA+/YahS+yHLhYxo8eflaS5jil8BF51jAziemok+fOBNU98ztTNVEv37ruYJN/CgDTeZPZY++F7LDg8tg0R/T4V2gExYtcRUx177oSCqva5kShnRdwuX+G83v9xqNzpkpvOuokXyRgRM4cH9wvfdxUJLsJZ6tdOb+pockNcHEfAUWSBWoVWUGmsKZdr57INo4B2OKqRLLEsNEjgP7xDUmhFdhiD8kqjYdHwr7YX3/cLby81yWbTAJHu6dBem7hqHdfXvxO6veomkypOMvHy/ZcPTNSnVTUX1WGrY+HsbahMawlUuLYPbkLNg7QIp7y+2xMm2xMeGuNyVKlu1tBMJTW2sGePCdwoIwZak5b7jLmh/UYQAol0Vw9q9N4MY3A/EbJk4y4iKj/sLefxXzH7ZcSsWXJul4rSKXRV5IYsN8p8E0VwVsfMXhln0g7hkaV/N5IdzkU3JcrabAEp2BUF4txy83A1H3gT9a6yjReWqgyIvq6P77PSXlXGRnCDZjqhwH/9kTCrfIkXvph+N2++LrnwVYo++DO20+QXR29UAVltohrtJGgzS0jUlF4wcJbPKsOJZ9SwaJqybB1IVSTFvE4Zmhb8C31wkTitsl3Nbx78Dx0lM4BKk4PDMV/woNYEmLM1mCRS4sXKYE6VGGtYm2+HnCGyBs83ESrlawGUPcBHvRqRuYB8lxe8IInJXvhwpBToRu8sUPRi+A7iopX5gwdFdJ95SJndOw96p0XPdDwSpNJ7Aq3ZngMWASDEYeY6tQvA8nbPP+yPdtM1iBO3QUWNPZBLIFexzNgrDyXBCuM1Bi74pR/6dfP+q1BhrXyLHCRYGN383gyAc57ugzCuc/DsRiQyWuTg0WcX9t4Iz0zH/xcR5soyHiYl6kYureDHR7WcQeV05mw1eUgHXiJLA84oSDUp3wH6YxkPSQ5vF1pIe8Ozyc394/BHVnSPmLXAR/PNoa/u6WxjVu58CojbmoKxGWeLCpP8ISDtYI+yE7DROXZDH991NZofFkqHk2E8b/44z7DQBzd0WZ7Jz41YTitL7qXwA37iZQHMagIG2+bKM/Ts2w5Ie2Gcgf+tsE+t4dwT1e2gdmLOwqPqfCUH+ki1JcV+flKeg1W7D/JvizPYtdmG2vyZDukAolKUPwXqgtUr0OVe0Od5upXEmmmRHphnp7orknel7cqfGz4N+H/twQTo/d32nKrO0mSx3WGrFbt5LEmDWK0xL9Uv+JXUu0ykX3sXnYW98U1V3vsaWLemO3Qm1cfNMb595KR+Icp3zb5utHvEY24UqsSFOi3MEXrWVK3LYiDz088zD6ihKN9+T+FienGiPpso1Hk/n6NbF83ZaNMAj2g+Eyb3Bq7wOVSQlMunas+Az5J8gv8bVuIndj+k5JpNstll3ryNWdd+F2OSRB7U9LrmS1JnOZrMm6vI2Xunzvyii/RsWNSWNU3RePCcjFlu9k+O/LXuhucIa97dkBS//Uwv0aHtjjSgrObXuZdap4DMsOVLCXl025jkt3M6pT4a7uyctKnfk1Gkshdsgk4Bf1Av5DH9haYMe+hrmy5nycqjFC2m1m7OjKF2qM5udeXgtV31eB4ioP63SsIXPSCNa1TQCLPxyHxKN0686v/U7cPWYG8XjrsAyN++RiwVtdnDbvIut2Rwt7G2mh+R8eGN6UgvQMYZuvwyd5PNqPVGKP4Ur8Z4sn7nJVolG+DAuqZfjljBL3XZOh28NxIpaeD3BS/hcX4abE1EAlvjnlgbbeSnQ6IcOVYTKMF3A/NshEPiv1x33FvFjis6J2aN1Xu81hI89nYHFhJxx0XgPLn3ljvvp6mLurHe7t2E7M1yacKpeW8NTW13v5/JiLhfxo3yPgt2yXYFMkwMqd46CuMpVNH5nKRt+IRm/b2N/ej3gI5NZK7Cz8tIRz0kKqxA9LclC+NAcLjivxxbIcpNgXirchPgjzV92BYidSOtYySWlb7PvEnGXtfQt7znTCaPuloB7VE+u7L4GMzvOB8jAHlzXA5+GJYh7mhSVRYh5mzwoFvr4lx/GJUlzx2Rx/FPmhWVoIQkUmxn/N/o0PguIuVPwTjm7ZqN99M6srHYn2wWZ44+AzOJAfhTU23TDq2UCk51ScFRTnoRpr9/JZ/ODU2fzq8gfA6V8CH8NceJcwEfrNKmFDw0sY3UVndb/JNN0lkvFyOfe992UJOLSGBQljufbOYdyYq0Wwz9GLM9tkyBRV/VhG6xnSuXmWIobutYdJDYzIH6lz76NYA8b1jBrLz4/HuOeX4b3aW/5G3iMYq5jH+k6MgQUG9fAbTuhTdR+e8i9w95d7cVc3JsPTMRLOQU2TdQ3SYE7r4qXbzXqwYewZm/+mGxJeNUaKY6uXjuUjVyTxLR22weR1e8DDNRjSIn2h+FsmM70Zz26NSRIxzesO0DjV1+dihXYeXkoegBWT7rDXnXTQd2Q3TDvmjW4NaZgfHI+PfsT/9r0Qd0WlsB86egjfcK4HHvJX4soCGRo9leHgf4T/C3uDMFTzhfJNCRMb9RqorbvfZHjqoAxPK/pgQIsTLPBEBzy7qSNevuKGi9+nYNPlYrY5pZhRfZheS4u5sPUlEuIF6HP9p1RTqzu3YoYJ5L9pku77eoG3bl/F85uMpEP6XOQJ86HwJ1CNmf/WlhHa+uce8M9SkNdk+TDi41Y4VGcOcH4QPJPFsOAxuozehcYl+iWsf+3bmlUJGBgryNxQJdqc88YnwUqc9F6GvU1zcc4FYe+fzf2tng29G+WdUjt/zH/B34oahzHdb8Czlt95d81XkG69gOlw/vBw9X1Ypz4eS/M0sLdFEj6tKcBTPxIwW5grz0gFptsq0OUZj3+1tEcdtVFobxaCf93NQvde2TiTj0a6pzwc9cveVN1TSlvJcB4nw15jO2OO0xE2sKItHt3eFg2T3LDrzwlY6vaeUX/9/mkJV/u0EfulMUxaN5UtKc7A22Ud8f1BNVw8xQVLNs0Bn5HqqLmiLW47FYMBXTRwRdivfDwaY9shUfhQsMHSP8pxuGwQBqrZY1/BBtNbPgpdbLJwcK9MfH4tGom/gM4zwqn4CyzsFNjFRoHSW+bocsUO7S6EopMiFEe2y0KdnRniOOluhbiha3W3cMciJ0hOS5+zhp5+3I/CcM7VbRp0shvOzfpXn5UO02P3LAulO0MNGMmgzj+rWIuKbUb+o/042zXbJOSrSOoi5Zz3hXAFlpmQkzeUG2ymw2at1WAXz6dI72b3ZDR3NKfNv+sPHSOxUPgGPvRUYkM/R3QzU+LkMdl4fF8OelcpsY9VDioujkf9Vn1xd0IKRiUpcXp8ssh9nrxWgYsyFdgTndF8nQfWTByDhhvH4HxrGfqG5GDFlL4iT9swNlsycJQNN7n4vtHXNa/YeKOJ3LaIdC4geymELZNzDVkezBh8WMjGcuk4uSfTC9AEjZIGRrWd3G4bcT3ySkWcqXEGd3lLLBcUUgx5/6Rxl73MmIatA2uvP196+pY1o/5onBYXPYD66+7dGwi358Za/uOdufzGk2fhws3HcHpdJrQ7OhMG+u5g7c+WsebnNMXFrlgSiXQnMb2TjP0IS8bgA99hSK97cDTcFg9DMric+QQRMxqBMN2d7HBa/kAMHRElzhPdWyTbd8f0MxNxVp0hYoodfquNwkFfrdDv79H4zscTifeDzoebtbXMpboL0jlBZ0Z167lsoUsWzniggfvxCxS2cMUgqQzsDNvjtJz2uKbTMZFPRyVjSN7QuWYVk8j+fJGGM8Y0whHKOdZ1Ri3PGbCxbQsMndoE9C40Vnovul+hsdI47/SWY39Bp6/rYoVNG/rj4KEj0atwBD4xS8d7Tpm4v9dh9vzzOZZUMUei5fkd3L42QTe1RNys/YVPXiroDMY1MN6hJdNLfAdnRs9h8UdiwdnmGTTHBTUellD8kxr3nOW/lnDb5vpyMRUJoPhqyRVra7PbNu1YZYs46aBlHZiN/kkmE85+wr8xPitpCvvIqCbZ0VMjebN8GX+p+yaQ9t0Kya0C4cSuYVBYGM2spgczGhNhaIziHdKKOqi+EI8fE3MxplKGQyJ0USu3lh143hHlrTrj5CgvnKKfhtS+qq8CUxlHY6VxmlSGcvEjI7irX2SwNdCam/GtKzuxoBeLSJokNaw1YhSfTBzKxLlM/RGHMnFgrNqWi5UBMkyt08c4pxp22lQL1zr3wNJ8D5SUpP6W33hvq7OBydphEvI1mvv05MYrO3JPw13A9O/O3I5W9/k2rR7yq+x5aVfz17zofxTap76GS37Ja4rD1e6nxH99lbgjyw2PWiqxVNh3P1xzcO8xJY51FM6cZnwz5GMnbohzfSMwrW0a07dPx6J3deB2SR3bRDmiY900WL6wFX49+k3MuST/p6pPlf/z5wk5mlLtCA8LTKocgtaZ/hgdGYgvP6TjPxcyULPlZ2bnfJtNtY0zJk6cafavJcTx7+DgzXkB7feZ8Erhzrn5GrPXF/XY0/o/pOs3WjDizqH9oD+pvVjvRaUv3RlZzj4sSMeAme2wus1nyL4nxVX20yHupBpeDWrz2z4iHh7CU1vDvmTwn6tX8eXuwreSuQD2V9rByDn6EDZPxuR8lMjDQ2cnr50roXkRuRKEeXFcX8cfbBGDjyq3QqzsCN/AjoH94AxmeHMYLDt2U3xGnM//cGzQnr2eGIl7PssxO0qBWp0N8NABQP9vQfigdRCyITkYo5WO598n/Kr58R9fn6r2R5JRLvqflWFkn744N+oEswrqgDO3dsTZ7dyxctPv9UIcoo0NqTYf2QEVLxlfcCVe0K82QrlkIwTO9oFBNnYQ8D6cDZs2Wqzhp8JQLb9PgbES2kcrC0K49of8uFcggwPdB3GmaZ3ZzXM6rNJaIb3uYsxorWj9aN2oHsPW4lIjqsfgtiaJa7EkknOKngEXFjtx09v0Z6UZ/VnFjanSKy+tWPN1J/6PFjsbgWrxvFjeko04EI8y7Zdg49HEz/j8BqbfWMGWBkcBW/1JrPVA9R+o7gPVO/sekiHWLZug9yf7u28m5vzZBa92N8L3HUZg7vQ1cLVnLzxkpS7W9CGcvV+6WO9MhTu3S4G+tQocfw5w5SwftFFEYorhGPwZmot7ldmoPSsKad1Jb6F1UK37tjkyTNPIQa2VbXGe/XZm/agRsvPbYNtLzvjofpK4Zwjb/NykdX/XQYmHBiox77wt+lsoMcE4G9dFZaPzASXWL8/Ceu0knP34f/TI+jiUCnqWlp8S8x298UqIEvXUc/GYIhcvCXrWFcjF5jylqvoro0erwZsVcfh1c0tWnv8ZBkW0Ys/m/sWO3XoH9RNC4Ir9B4gDQX4WnGT1WM9RbDrNKfF050ZpsvPH4rA8uhKO7tZm9kbX4P3RGcwvayJ0nnIJqCbFa40H7HvdJY70JYpnJ70gp2d39nxDPPZ/ewQSW+uyU70fgyJzLvN5OQnOfbkChCH9jOLYCauqb9FurCt3UGbP6TUEw/sNA7iB75v4aaDOFifGSvMedGbiOC+q/TeGXsUnPlo9kd1IT8PowHqIT1PHbcShkzUbEiWfYeDJd+JzKg5yirunvxR3HyTYmGMilBj4dDimCvPp/F2Gy0pkeFeYz+hNub/F3eeGPQXSJ6mdfuvu8ycPjsOg4rvw88NNfti7B1CZXMZq2vnAnFGPRBsDbp5l0UXHjSlnZtnuamPKobkvc+dMdlhxBQ6pMAKHcN4F6sy6tBPruCNW+m1AF5FTLLZfKyAeLeLPoph00g3NBvzgjwXFowb/AH7oNPEvS/6FNcM3s6TLEfAs5hmQ3qjSIamukMofstlTiSHCub0k1QvnCLa15U8ZdhFsD8uzStRomyvWvaJ6WYXav+SSql7Wke8KdJirQJ1aJ2zX1xGPq43FEXoxyG3Jxm4vs8U6r6S/7Grzi7tJpb+oaxZgPV+AiU6IS0a74/nIBMwT7PxWr3Mw6VW2+E3TvFBtPMJ1LGkhfuuparn4cG0u4lI9rEmrYXfDuqLMWAtvtvXCHa3TRMyKPrr4pJs20FyS3kXzmTFbwYeOyOANirdASU0VTP43CuQFsfD07UxWeTpEzPWlPFPihaacX1WeKb9Th7veRo/zOewNTuU63CbHBn76t+f8Ym9naeSbNzzpuxS/RHFLNE6yAei7/jlGgbygm3fqNRiX6iC+vRiGPYaNxsxN2RhdnInUl7uktehLUXFR0xis9Jz4W6FO/Id38yD1nw3waZsVfNcYDM7zQ9mu04NZ8/q35Asjv5j8ZSzmLY9nP3+koWHwZ6i62BVTDrngIts58CK/NcpjvwDpSrrLu6MqVpzixkkPKb00jl+VPJevlO+AbH43hJ9NAqM9AeBxL5fdf5fEnlzYwcheKauqY5QXR3YL2TBzPfOZ7vh0jO/RCOtXq+MBIxc8aD8PJr9og8kzm4BqoFJfpM/RvKjs9zcnc/GRpWAbj9TDHyUX2Iu+WvhJVxt153ti3Ng0JFudxkax7E66LdD+exNQTdXu37WY18lxeMrjAbR8qc28BXl/4dw29thkHBxp/xyqtiQizQX1ZfHs176lu+Y7ggyMS1HirrkB2FGQifZcHn7amIvXqpVo2yJPnDuaTxWW2iF7rJ+hAh8fkaOPvQXePuiIxb2DcVheCIY/zcL2VRliHWKaG6qBpKp9RG3N0L/H698bhzVrDkLRoS98ftN9qNsjZ9cSQsE1+QY0x5EP9IdRmgnVLz5wuQsnvdmda7QbBpfO9ucqS17zc2a95O9FoDR8+SOebDhag9ri3kZkwwXt8hbtuGt3HLleuSO4dX0U4H3Ih/PS0mVfJvRg1SYy6bSNOuy46TGxP3r+nxsbOFV/Y58O4lq17MHdtPMCvfD+XO7d17yr1Q8+rvdwqfn5rzzZOGRzJLU2RbdBA4D8imQz8ZvUsKqzNfP/0RKNvB/DjfgFcOpuFxwybxXA1hJo/r2oxkhjCL4Zxm+eF8GHtFoC+Vu2QVq9C3xqNQwClsSyOHcvsW3qk/oie0xlVxV3KuX/HjSTL1t5HOZfuAxTP8aB4asJoBe0kC0Y+wc7mhkn7iXiW6f1I78k+eIuB+bi56kydGnVDWdyx9nJ0ep4r39HHD3YHc9sSv7N70Y5Z6o8tytPbTHGfSLmTJHgiybELW6haHrTGs2Dw7HqZbCYz0WYi9+TxXwuFfbsKwVWnFVgVaUPPljggW9fR+OL+dGY4CvDUQG5SPY09Ul+M7KnKd+N7OnTb2fzU3ps4IM1dsH7JS/ho14BFOYlwtGHh1iWXeZv9orK5iBd7922GDaXT8cMZTvUnt8GdbcOwxCvuaB8/wMOObUQ5SD5tJrXFyWZurfuAz9wXRyu5a/CuX5t2IaR70C2s4zt6hAJ9RWPoLn8JJlLMXMkd/84MJMVXczAr6YamN1BGw3bDsc/uq+F9T218NSLdqK8Jv8Z+cNoHajmMdXOli9V4ACqn3PPFpcYcHh3ShiWxkfgsHNZGNWYKT6j0l+ovrZKf+k3WIlK4Uy6bu6B30cqseV+GQ60kOGiU0q06SfD5v46ejfql9pxXVDI2pzMwFLP9ph7XhMrnbzQZfVC2BHeDod+UkeaT9JbVXfbpC/TfJ5LesSnhMXhopjL4P78JX9s6QP42WE2W/EoBEyGPwTa2/Rt0z6nMZIsJDn4NSIXvTbIcNLBLphVVsOMV2lizfaO+PabJ64sTcb/B4O1vmk=AwAAAACAAAC4fQAA22kAAPNpAAByZQAAeJxUvAVYVN/3PUxICoIgKCXd0iggc/cipDslBASkQ7rLQsXEQMVEVMIubBRE7G7BxFZsxeY/934fP+/v5XnuMzPM3Dn33LPP3muvvfZcHFcKYacSGF6pgIBAFZoqKrE0swyP0iuw6lEltn0sRrZPOcJ2laF7Sxn6rSsREFuO9mUluDNQDLkDldx57JGbVootFyrw9l4ldNqK0G5YAfkVZZBYXoaG5kqcEi7HeyMhKDRIYMK7oejaIoGZqcNg1jQE9ldEIX1WAmWFwtBVH4Yj/eKQ3yIG1cuSGDwtAhHVOXRt4loyWjSHzL1n0pr+1WQZWUebO/OooW0p3d6/nLr+rqRKvZVkULiIqusW0tvRC+mZfiZCryZBvi4BV2VTMHR3HJTC01FzKAXai5OwriEDCXVx8FybhFcmyUi5lwjvX6ncNbHXyl6jiIYQ1v4WQGD8D5rqL4a/L36Q+4AAJBaIIO/2IA2NGwKV+cKItxJEZIIWrTQWI95rfepaJk+CbR8Y123PmMJZJvTL+xWzPkqUtAakyEl2kNEXHUUSCbKUuUCazhbsoQ9ah8jixDEyWtpFuR/OUfvX49RufZg0ws7R5uH7qV+0g7b3nKCpLw+RRkMnOTQeozAmFVuFcvE7OB0zHVOhPyMXTZuyMGtHEpaVZsFAKAtiG3Iwfn028uUy8cYhE1eYDIh+zmH8LZcw2kouzPucBCbt3DJmxLitzHrRcUzgyBXM7fB1jENHFTOYs5TZq5fL/E3NYc4cqGYy4rNQezcDSRFTMfNFEurHJWADEjHPcCpmScQjlP/dez+kQVk8Bc/4Y+2+mAL5mFTYXpbF5/PyuLRDHgY7lPHmrhqmZimj2EYeNFkdI4Pk8UZ2JPK+j8KzI/JYKqSEdfojubmw82PnhWnFKE8qhUNNESpLc1HwugyOY3Mw5EQ++nML0Refi1FthZhpUgCxCbdpzbrD9P3oZWpe2EPVqR00mHuKlG3u06ihF2j43m6y2Hmc1H900naVCyRedJnyzl6lR61WkPMA1ORsEP7OBEdej0eO3jj4VpvD8KglfCzHI0IbkJtsB+EEGyjqjsWEa1ZwWuOPk1JeEBBxwdKnHjjt4AoXK3+oKnni5kpPNJgFQNrRFbc9vTB8rBfyj7th/gEfOLzPphXLYimtOYCyQoJoUbQj/e6Po9+Poyl7hg8JqeTQ/tfupLggjGTEJ/NtxI90f0zmPl8lpE5S48y48+bu1ODOfaATQEHdoEc9PMpYNoIM60xoZ/pYmnFrHMVtdSNPOT9knfPF9JXBKO5xx5ggD3y54Iw/Z/3R7ucMbVdPaIQHoHanBwrL/fBgmzeOLvaAmEgImYsF0/buIio0jaBFelH0er452XWk091bLnRysR3VvU2n+8q+dEUuhhaJxVL4HV96c8MNQ945Y4GqK27M9cO7jV6YFueNrfs8MODnD/f3LrCSdMEIaQ/stXbFrW2eqJTxgk5XGPY9i8F+Jhg1R4JR1z4JueaT0fYgAJllk9DBm4yS+kjsl47G0agIXDcIA98o8ezWcRrov0rl7dfpZedx+vnoMpVuPEquO07RZMsTFBbTSb9+3qGD18+SUv85Orn1HO1xOEH2LcvpdN0WMtnaQBLNG6hu+W66JLiZhGxXkqbDVrqZtpYG87dRjEYzabxbTxefbKatyeupujkeEVqZyJGLxfLyaET0J0NyYjpMJCbhuEcSfkZkwGJRMkbuSoXu3QR8C4zHvOgE3KqcR0GGjZQ5o5GGeDeQuushqg3cSKP3LqO7m3bQ13F1FOG1m3yHNdPHx2toP6+Z9NeuIakWLXy5qYlXr42hUqmBS83q0EtVxKaRBtCZqoS5IqqIG6mPdWNGY1eZDtJitPGrfjSSuoKwJSUAIguD0GToh54kb3iLeyOCf3+X/PFES5g/Eqv88Xm5L7bWBqL2jx9Wt/nBbLQpbt8ch6thttg4ahzcpIHBOGt8L7PESZvxODjGHB0veRAKtsWtGmu8lrDDxWQryDpWkm5DLV1tmUmJd8rJw2wJsXMuvZVH1U1z6WTOXEpct5hEbBfS3hmzaG10NQnPm0kNqrLQ+jkKEjly6Fs6FAciR0BzznC8WiyNpc4yaC4aAZupI+ExdQRG7pPHCe3hmPNABj4z1OCsrADGfiTSTsnj4MOhiHkwHHYCKtgmLw2PfaPwdtxwGK4ZDo/VI3Flnxwu9Sug8GU6Wryy4WCYjv3OsTh9PwGKaxMxc1Iy7Mzj4HIgE4vPZWDgXgo+qmSgUykJTuVJmNsRTm0jXKh2XiQNmetGOcWWNMHBjERXxVBMmSnpuU6g/oeutCPVnlxq/UndzI0SZF1p4zF/mH7ywYdVE1B3wReh7V5YPGkiCjZ6IrklEJu8QrDxoCvw2w/S2t4wU/TCytAA7Ir1xpbqCVh20BEfJ7hCTBnQgDumPnPDnw/OOHLDA62dQFDgBISLumLOIyf8iHLnfBfrz1g/tqTeBn0/HNGtwyCv3xqZ0QzS1HjYEuyIYAfCtrXjkSjAg/o1O9B1QtZLa9wdw8PcAHscTrSAhrQ1thQ5oLrOCn9P26B7jTWmz7DGM5nxqHO0xZd1dti9aSeT8jGEWZRaxoxjGpkjDbbMfeNZzIvE3YxuUCZTWzWXubKIxxxQmcKUCU5jfm3LY7ZtWMZsmRvCBFsrMHJhQozwnBDmuIoQE+QTwow95s5I57szirEhjNfAWV6VqAmzUNeEkfTXZlYVhDC7l66jEf47aJrKVtoxpYHiorZT3qoGCuvdSFGLNtPzwSaSN9lNp8+0kun6FrJZ0kzT1m2iiobJVK1eRXKHk8n+qysV3Uvk/O7B1CBKfutPA+OySaevmK66pJLknlTq9Ymm03/CidyVUf5zON5gGKpnqmL2gDzuDarj709FGF5VQ16WCtI7pCAcNRJuaSOQka0Avy4VpHiPoldv5OnPW0Oam6tAjgrydCRfkCouaJFyuRhddxhKCsvV6ebqYXQ6WpliDiqRwPDhZCotjIAKKSTOFoFxrRheJAzHzjfDIFogiIwmGQifk0CVjTQqD0rj4GoxBGlJIr1ZHLYFDjSm0px6F42jvJFa3Hjq50aTn9V4yuuWodSR1pRppU+Jwlp01t2aXm/SIQOeEZ3tuUFGZQ9ooOQZRTXep7bCl3Rp/x0KPtZLNx0fUcC0W/R09wtyP/iQ8mc8pMULnlBP5D0SmdrIOC9pZwJf9TPReUeZCvWHHKa4onOecbXYzpQeW8Mc+PqBWchrYyx2tzPtZpeZd09aGKuhyyhkQi1p6jZThVo9OW1dTqv159Dghs3kvm0hOfjUULLcGhp7fjG9lKijcKNV9OtALbG44x8GCTWKh7ZvBuzWpuJnXBy87yTD2isNAjMyMcI2HdJZKZCNS4bHYCL2MrroazIBG+fZ+M7uj7FP9WFqPQafCsywXlSXj/vGQSvHFDeMTLCrxgIzZYxwZ1EW+hZPxaYdqbCeWwCqyefw7sJNmYjaUMrHWnnYnpsBqc95WBU5FRZTcxBWkA+Dq85o1LLDlYs2+DzNGYZpdjgj5oJZP4GEO06YdsMRBXbW8D7IYGofD9fe8RBn5oxvvQNUGfKNHGZ9puwGYey/L4RaCREYff9Oi2LEkBHym6R1BmhykwCu9g/QrZ5BMpESBHv//t3L2rBVtLqrlbxGbqLgo0toVmMjzbmwnha+b6bk9o10q2A1FaevI4HcNZT7LQzDpk/GYO5knFAMROTGcFzWCcRq2XBYvvJHmmY4pijGQT8xHJqvJuF1dDhSZoRglpIc9TF/GbEwCWrf3s881+lghn6+wRhYytKYDR1MbYkQxT3uZw7v7GN6IUrWNu+YtOzvTOZdM/TvM4T6c10832qNhNmm2F9ii0ZfE+RvsIF3rwWcvvHfGzSDwUJj9EmYos3QChd+zqeWZ2nkMVBFv1Onk2h3KEldzCTVK/NpzpBEeuFaSSvmxdEXyVSK1aqit/H5dPEx/7OiKvByUIfjw9FY+X44nhsoosFfDlnXlJCSJINiV2Xk8t+rkh2FUQv4+/rBSGzu+//Hh2l7s/HgYD6mLMjHz79peKNfwP1P6HQWnrrk4q3pVO41ezxqC8WmkxFYS5F4v9of8WeCscXBH60zQrH4rC/WfgiB77RI1ASHIKs5DA+W8l+bBuHVPFt4zSI0NwIyYk6Q2sDHicqO4M3noW+UK6KF7aGl5gyhx44w7WIgGOeEpIsExjML8TsyIF+YjmDhApzjX5PVtwL8ms3H5amFeM2/pp+V6Th0Ohu7KjLhdycLl/tyweYdd0du/8+Hsv5UoWILybXuobDwTVR9bDs9L2uhPy4t5JS1k7oKWklm+jYOh3SoqeLrO10Oh9zbpsThkBcf9ZDkMQptN5TReXY0ROuUMeo5P1JtUkfVOzXsENxKfSdWUe+kTZQSd5DWazZR7L5t9CtiF81o3Us18Rsp59BqcjXaTK7HGmmk6Va6I7WDQm/v5zB8ZcwJclfcRgqHD5Cf5na6tHA/SdpupZ+P20i45CQ98ztAJ08eoevH2ig8YDe1aihi7nwN1GxVx1RhZezer4OrRirI8R8Fi4mjURGlhCvKuliRpg6z66o4NDAaWa+U8KinBN2fS5E1/v/Lby8dLUVbyP/yZPklxdzjlz/lMFKqQOvBSqSXlGNDdTLYnMyiPRZFs6I5zNrqkAS7tFjs9JmMst9puHM4Hr83J+CeTyKuusRiWNcU3NPbxxjO+czccdjOxb+dWtsZ0tjNjH9fzZicr2bm5N1lcr1vMeXjTzAdrZ3MvYdrGP+MDQy7dmzeOMJrL7eGbP7IrmncCf59tm+jyjm7yWrdMRo34gDtn7qPdj7cS2rfd9OBC2eYX6+PMfW1xczIpruMyczTjFyXBI1IaGJkYgVoQU8/o7a/llHN72E6v+9jjF8fYoq8nzDnhNK5OW77Eo8Tr+O4ObLzs/dKwpbzk5Fbkg7Lb7EIHpqA7ttJuL45Dq/MksBb7YVbbiG4rBEMNgcZ4xiBSRf8oFbpC/25QfCY7wtXt0hIW/Dxvmsg97nQk3wMyo8FMWbzSDJrEXkkT6OturPJ7F4ZqfDmUqRoKeWcn0WTly0iW/FZtGZEDfVYzCb1uTNonpMvpFo84CcfhGHTvLG02A2Xm50w4UEgVAYnYNUoNyzY543Nh90guM8HnhXeEOfnagcu7LcfvDySJ8D/m1cvah+z84i90+FG++eiI+0nX6saL/enz36v73b72dFV9s8yPOzLTIXHT9sdY8+Ox/p10Ue+3Hhers7ceAPvA3BRdgK8jFyx5rkrUq5OQPc5T3j1ecBiiQeG3fzAU9JzY0KK9vP8RxXzLM628w6pKzGNqtN546RreXcMxzJJ+b28eZEPeHlbj/LG+zfyjot38TK/v6FnX17QuMNf6Wf5U6o894gOiN+mW/s+UufWOzTr9mM6L99PNW6Pab/MW6p1fEkXivto5Zg83qpDzrwA0xAeTS/lnbUczY0reTGCxwvP556HGw/lTbKYxBOPzeA9KZnCe5GVxxs+KImGvz/p1sdBst4nCv+Rn8j0zBDYtogjV1YQlxeLQrXvAwk/+0teH4VwcokATpmKgr3G3179VP9ogLtW0xkDxF57ptdHMk35RrEBzylX/jOZF3+kG3/ek8Lbb7Tm0zs+XuklPesuknp3kxTnPyYv7Ys0e/olGjn/EcUl3KKNn85TrOIZyr17gXa0XaUtG2/SuuLbtGteOCxOToHPQBLGqkcj/VgqlO2jcLVlEurl47DlRyQetaRDYUo8mIpY3EhMgENLFO4aC+CgqgwuvxfDgUUCqKuSwYajYvDv/0MbhMQxdp4YYm/Ioqp5KEadFEP1NzF0fhPGipLRcJJUBTFKeDBHFzWjtPEkxADVR9RwZ6Yh3o7QxLcrypikrIWXompQbdHA40htsPeAvS/s/Qg+/o6u3HhLsp6Pac7tL3Rl+Es6cvwptWh/pG6FN9S//AOpzX9PLxNfU6KjB62MD6IN3zNo1KJ4WrxtKoV+9SRTzxgqDoqljIeOVLg3k7bcCCfdL2E0KJlMO9YEc7bBjsnayprLd7kx2fFWBt+mLyv66KHLI9oW9YHmPXhBc+qeUMOQpzRZ8T69appHWUpVJN07g/ZkrCK7hwtoJB9jTA9fSDMD6ynr3ly6PLuK2kfMpxNvq6loyELyFV9Ci6cZ4dU9XdhPNMc+HyvMu2eChS0G2M2P4ZpnTLFonB48HxjjnJIRJi0cgwXHzfBp9xj8WJKNfUm5CJmeweGs91FFHB+pnzoVAwllkCwsQHN9Nv5MKkTNKX4sC+LjrbQCSEbJgs0dv4weijdfpLjckc0bV+ZLQ+yQNFTfyeF51FA+BhwGejIMIqFSyF4rg6ocD4T2OONZIeHRATdUWzpivawXZNxdUBzijtuZ7mhrYHDgsQveF09AsIoz7il4gLVN1ufmTt5JM1yP/ed7088eJa/FB2jqeX6cutRCoUn7yWnlQZq7bh/JzmqnXeP1cNxvDO4IW3D4k82pVicbICdrDEp+mEJ/rw6iN1ridbEJPyc0xsqR5jjebATW7xok5ODjikzEPcxDtFopbOYUIbovHdG9pVjnnI2t0Xn4zb9nGJmFgBV58HfIxXE9FSQtlUXJeyVMkVDG0AIZ+G+XRVPCaNg/HI58a3nQieHQnDIcImcVMXycIqJvKXI86WqLSJyWj0X83ihYTpvI+eyaN3EYUzwRP7Ki0DYQiQfN4XhUF42xDychbFYU6nq08dRaGb8jlRDRqgWrc0q44KEDhf0aeGirifyDmpAfpYix+WrI5alhmogagsS0UPqilIu3/2Ltv3j77/mmuf+Lt+ddKriDfT5ToAJGBmUcf83y1v+Xv67+WskdSXuKYb6rHDYvy7hjQ30llj0ph7xBMWYFZSCaj9fZ89jHb13FSOCVc4dAci48IzMxekoed4zYWITaCyWQXu8ErfGeGBPuw/d5nihwDoaMND+WWLhB440Ppq9zxt3GIKSc8cLQAx744eyDRx/c8Cwhgi6lhdH9JBdqP5dJD6rTKbuzitJfBNLq21V0xy6FRCz96fCFVDJuCqXrgrH0vTuNlj9UwuYoDRRE6OG5nQ6OXzPCfT5ukTqtgSh1Pei3K6G4zQCmn7XwbLMGfGX0gNXqHEfKcqcsZ8rOj31k7WW4WAV3NGfkQmVlHqb3FuDd/QIYZZTie38Jnpl9peP9Arih/JZOif8g504hXPAWg9naN+QrIIJ9a4WwvuYnSS8WwimJ7xT89gd1VP+ljGOFkBPLxJ+vWYjZVoL+x1nQrC5EtmAR7g8rwutNebhZlQ7x3Tlw68pBMy8Plu2F2LgrkYvvG/eWUsHF6P/ie+qEybSzKJcm208n86Hzqe/pdNKqKaOkY4Vk9CiLnkfwuLVgcfL1gQncWrDrsOkbP48S88LVww74PHUCQn1dcXe7A2I3T4DdCGd8UJxLMy7MpS6zJDJ4Modm35nLYd4HAYX0fEIdnVq1nEasL6bX9xcSJc+gj7tn0NCYhVQ2dTLm58YiLCkF7z+mou19Ou4OxGP520QI6aXh0rJoLNZOxr4nCfghOwXTS1JwelIC5H73UtvJMxwnmT/0IbnaX6Cq9XcobtR9+qR4hxRf36DfSafpnvAV6va4Thl3blDN/ns0LWssfCrHYXCWHeQ7TXHc1QyxR4whEzIONiOMYFZkif2fx6HnmDni3o5FTaklNGPNsfvcD5r3dwgejBaAb/Rn+pgnhHMZf0kq+Rs93/eDJNYI4rGzCBT0BaEeMkg28X9o96SfJGHiwHF8q17bYLYQ/cf1qcxjIGTFg0gH4clVa7w3GA/1Y+ORuMwOH40JOgZZqNlcAIGEqRCUzuf28afKMrz+k4GoE2Xo/1vAt6kClNsXA49yELc8H08+5uOeiTkUHEyROWc86gqtsdnRGj4mhlAMtcGKdjNsGWWE9M02uHXBFOLW1jgxcyyOm5ljdlMsAoxC8akuCr1eUTBY5I/9ziFgXOKRmheMu+fCUdUVhInrQ9AtMAmaOeHY2BoJ1fhZxNaQzphH0f6AGVwNia0f1S/JIVu3RTTTYgn9fZNKUsPnUfbKaXTRuZJ+CNTQqKHpkAnOgdKwFPwYkcPFo3cRpRD+mQxvj1J0yubhT3kWvpkUwN8rE6lJ2Yj5mIP/ywunKEZhdlwiNPJTIdE+CUNa4+Hfk460Icm4rZGCl4sT8OdKLJo64nHQpgS9l3PhGlcErxuVnE9ix7MQLMfm9AqstS9Es28+1A4WoU6lCH/GlKJRrAwtw9SgO8IQQRHaYDZp4YmaGWyvGWDguSp0vxuh+zgfl1w1xqUDhnjRrI13XXrQ9NKG43BdJl0vm7nvI8lEn5FjXvjkM40Kicx4zQ+86ydDmObcOOZXZSyj+zSaKZWyYtqXmzBT2ohhOX2HzXybWMRw3D6bo7Jcv3umEzr42DqicQLUPXjwT3PCxKcOSPrsiEIvF44rYzk0ljvTv2LA4aXXq/m46aQmnBoM0cbPEWP6lfG3UwMdMWpITNHC4X3a8DyvCo+7Wv9xvCzfO6VNB39rR8ArcjSG3tXBj/cqiN6mgT3Kqpg8TQm6C9W4PSTmYgvWX7B7yX61Pdi9dY5vvzrfbLF6jzXUwnkQq7dFxANbHNg3HrwUGzyPzMC+JQlwtk6CelcG+n8moFYrHafupmNkfBoKnqcitCYee72TIfsuGUe1U2Dolw621sDudbbu8PP4uf/2PD3opFMzb9Llxi66FNpDbW7XqRznSUbqGnn6nyGWC7n/Uw8PNqtxnEhvsg5YjmRJthY+nzXEmommUFbShJihAWwGdZD8RhszFxty9TC1kiJkFv4vJrKP7P/ur6rkjrCsIpxSKsPSs6XcMfYh/32vcixfm8bhiX8+m/XffcL5OJKXhsgHBbAuycKVlbmIcs/DGj72WjomB1nnsqD704iifd8xh8vUqDXPgvolRKioSYpO+tpSU+0IqvslSYKd35nyFBEyjRhB7lOU6FCoBqVt3EG5Xruoqrud+uqPk3NtB7mU7qZZPYfJ1rKdjF60UPfto7R6TxvNcNpPtwePURs/59eyzYDN4mzcHpuKiLnZqMko4OrO+SWpeLSgGBXbciE0fSpCFfORLpGJ9posMAU5yLOzgZ+HI07z7fLQIR7yT/PzL/7aH9w6Hk7mjvB1sMN6GVdIGDhi3BAgrcURAYP2HP8S527N2U1TtRU8fplBp94Sz5fwv++MGf5+GQvPBit8DbTE1+1jsZz/fMQsa9i/zuS4oh1yqZg1JgEvtsbBRygZRfppOOgTh4h5mcg0TMYMzWR4fUzD8a2JSEtLwev96Vx9utZ8Cs5sTPqvPt3Yx8+n8/h588QMyI2Ig35zEr7w8+m7TgnYxh+D9X9sLeeg52TODz57HsT5wtsP4yAiE4w/VUEQ2TQRS38EYfvJCAitjUCHbTj33eyY7FjxIXmw3pOHWcnFEP+biqFrSjBDJhtDMtLg9yIH00zS4eaZhRkHcuBZMxbCc42RyoxByms7aL8yg/A4OyTesIaqrR12/LZC630DHLxqgdP9Zlhvaokj38dhaLQQts2XRvQ0KSxXlcQ4LwVoXpDk41sR4LcMYmaLQuiuHBb5DcO5Hgnof5VGxAJxuGWZou2RJiY9MsbTmjHoWafJ4cjPh8zxd5wu/jTq4aODDtoqdPDkoCH2qBjinpYR2Dim3+GMtiFO6Ivm+yVjDzSmuGHpTEc8NfbEwpNOWDpnAq7VueJkrxNsclwgeXwCh5EX3FbEiAMKHFbO8NTgsPPCP3L4tlEdXdkjMNiojB1tysiaoAADPWXUlo3kOAyW12Cx8dc9fqg6FYoZ0V4wLApC4BhfvCj0gUl/JJKGByIgPBj31UJw/oQvvDf54L2xO1eb+VeTybrviR/8vOOEhCMkGvxwuIWg0DIBRiNdIVnhgGkH3VDiHYwd6XzcOSUQz79P5Gq5x6z9UdcRCuEtQfiQ54t7ut7YfcYXsxr9odcXiMIHQcgpvUbeAg/J69Qb2r/nDo3Jekaxtuep+3kPZVy5Sf4fLpL1j7fUUXyPBE/fp/K2x5Sx7AZVFPZyn68KuUmm6/vpQuRrivv9gWw/9ZK34jfqXvKY3IfepaWWz+lsdA9lWj+lM49e0K8HPCr46ENtA2okvc2ay1FZzGVePJrmLg2j51kxtO/WOJopGkhuKxiKibajue4eJFs+yHT4mHHaiU13FDi83FBrQaXhP5nRHbZkGzSa2oaOo6U7LOm1iBKdSNKhGnNlYusdfVf9aLdYCEUe9KaU+5NIOM2Dlg73oHHrAmiNmTPdiplES6b7k8ANb7o0L4hWH3antt8iSHn4g5vT4dUCiH37jva6iEDfWwAbnvwl5RsiiDz4mrTtf1PDwG9SDx6g0SeEONuIEVTj7w09pPHjroqHMeSXq6OF75cpzhBei0chzkcPSvwc6LSfBiwX6mN6oyaCB0pxzysbIYcKOH/NPp7cU4py5Qru+OVZCPuwbLQqF3LHXIkSBK8q47Af65NYHHik0+A/3+T9ywBWsqboXmuB8/fGoq/cEht9zPH6lCk2fhoD1VfeKOPbR5N0CHZP8IXolwCOUzZM9YethTee97ujfWcIAqfy7ei6P9Zc8MfgUW9uXp3fzDnsyc5va5AVN8e37/QxLcEERkuM0GVmjfpxZnDvHYML8qbY9t4QUt8iYK0xGV09QSgq8IeAw0TYb4nGDeNANBwIwWBrHGbkh2GcdCRebeX7o1HBkDgZxt079p6yY/2uH83lqmyeuvaRHtb2jUDrMEWIp2qCikch31YDrQfUsfi6MtxODcfs9dL/7V12Hx/aIgXL/SNBUrKYfVwKeVXDYTpUBo+nD4dFvTzG/pTleMF3xX5ImRbM8XU7XrhzHOFaiWDkGrlCVtQXd474oTvOC1qTAnDxhw8mMD4wMnpKCx+9oyW7flJT4GdisXX8ixd8/PiB9Fq/0Nu5Tyh4wx9aUP6RVi9+T5+bB8jlxxtiOVM25qpIJqDYLJ2LuWy8jbJPgMfMPGhpZKLyZAq68qcirj8ZN2+loqY/HQdqJbg5lj4YztUB2Tmy85vuKIXBHTI4uE4KR7cqQi9LFi4xsui8IotVi6SQsGoIquTkUcWft9lDMbgeVYSxpxQWVIvgzMFhSJ4oiQ3eI/HhqSyGvZfC36vDEMdIcHX7X2+Sub30bw85heTTzUNTyPJ7OCUsqiLjWi/S9Y8jyU+J5M8LoTstGbT+oiROXf9DxqWCYPnB1CNfib2GO7/EsTdYEKPXiiJL9itdMhHAkW5heFUJYqGxKFgOUXWzNCYOlUBY2y9SOSgKNmfZlyaEXrdBGv5WDPeHSMPJTAznY8Vx6MoQnF8nBBWFR5x+ia05/qs1svqleX/fMcIN25iro/YxRrOXMsqn1jPD3h1lWnftY9pNzzAXhfnx6MsAvV36ii5e/kK9O18Qq+2SXPqNrPy/0GRHYdjMeE62Pt+oynWASna9o8GZv7n8lNUyZJiFcHnqkwfJXK66KSWKlIdn0aRPNdRflkz7xcqo+Gk2vfGMo1WVBfR9dgEmPCnE0wo+fncqw6c15Ry2T/MrhdKSUsxexY+//WX4MrcYxSXF/FytDGtvFyFyGsEsjLBIzBljeDxEmjFQWmmL6RYO+KVuh40TeHgFR0hL8hChAOzPJQRE8bD2YihUpAKwLDMU9y0D4dzixek8TJPDIDrbC0WmAXhd548Fe/nxAcHILg7Azu4ATh/Cnvv9XTinD2HPZc+7EBiCIfLemL8sACZfwrDyRwACvobAvS4IYSn+WF+tjS23dSA+SgUeYdocbv1qOwYOOaNRfMcAF98awOKgOuqq9SAjpQWh65owOaWLIr1Chq0ZsxoBzRPzuJoxu4arp05j1tatZ4KXLGAGth1hvLQaGGG9ZUyTeANTE7mAYTUkrI2ymhLpufmcjbL2qXB5FsVPiqdhybNoyOhMGvszh9wMptPV+hyS6qsg9VgptBWNwnJNWTzLk+ZykCduCoiNlcQ9VwV8dR4BK37OMJy/l0ZKyGF6jByyDsvi/C8Pbr0Px0eQzjtbunLchx5NZEhf2Z12/rYluVgf8hmcTJfLfMhxMIhEbbxIs8uJ1ldbYomN9X8aClZPYTKCB7/N1jCd5oB9qmORLW2LTYfsYLnOGuY249HUastxpEVumv/lcmxe99JMFcMSjKBdooKPw7XwMVALNrdGo8+Jfx/vaeFNtxZeVL4kUrxFASMuk1nfTcqJ66TmKz0U0nWfsvIv0qYVz2jL325qWXyNiozu0pejl8i/oYfGCqhi1StNxITrYvRDHRQYG3P6onu9GpCRM0CjiBpqjQwwcYsOnrdqQjBDD7VrNPGm2JOzyZK1zpzvVF9rj1U7nHAlxgtplxxxg58fKpTaQ381IHLYGYsvOyEl1xV9t87TlWdPuGv9yc8DLCTukuuSi6QUeIru3TlDqXk3aeSbPkqLvEWJtbfotNkVuvDyHM1vzOd4huOa+ZjglsnxDSz3sNYzFxMb0iHSmY/b5XkQVslByo88+ARl40l2NuT8nXB9G3G1oH81oM5oHjaXeGAK/zqP6vAw5Ysz1Hwc8O6QM1Z9doH0G0c4TFFFp5g+7oYqwbtWASt8NbG3VgcH+DhQzm40VM7qItlDCxs3aMH16WiEn1EBktQwsaoQ10yLcPhKOa5p/Y+TvLO4GIOjyhEuWgnJ1nwIxZQjmL//HX8Xg2dagev9JQgpyeZyiCTtqTCYXwzp3wX4HViMT3zs3cvP35bl5iC+aSoGHudh/u0spAzm4a5VAXRE4rF1eSx+b4zAh/YpEBeMh1NUGqSkY3D6dzIuCSdhg14ULr2dApn0yZjrEoulixLQft0PhQph2JYSghSbEIhrREE+Lgwp2/2x7GUEApqCcXQm/zv5OcOXK8E4f2cieuX5GGJfJu7+zeFqzf9qzIahRVgonIFUtSJQRB46J+XgnnY+LlhPhVFRNj58yeauj9U+RcYFokg5nNM+sbqnZOlw+O8OwXjdiXg53weNvCDMXBsCFz5+EOuZiE/TD1H3xi6ases8JSSdpCyFa7S18BAFnO2gK8e6SDq7jXpirpPr3C4S8zhJ59edJqmC4/R/r5O9HxGLpvLzpGzwAtNxY2oGKnVzob+Xfx9DsmAUmomKzAwoDc0Eq5FhsSSrmTnGGHJYko2BhukjaFOCG7kI2tGQu0SeV50o9P4YSjGxoqfzzGnv43565CKM062f6WLUS8oQGaSwt98pqv4lqZ79TCryv+lSqiAc+djAtn6AlL5+ot1/P1CzTiylGuRzGoaJy8rpscRcOjdrOo1mEun48jm0YVoG3V9eSb0lVWQxJ5MKb5TTlKQCGizTgZWPGpwSNbBurhautytztajXAro490YVyraaCI9VwTYbNRxarI7d7aOh/UYD7DishoLVTrDjZUcv48bcsjuDhP3nk3DFDGrdsphGas8ncdkZ1N9TTeai0yhQ6BG3BqX9Nyiu99Z/ayF5+AH1PjpLuZ536I4Of//qnqeZ4ddJPOcKOa+5SYPfRlHiSheqdR5PgoaW3HzrEh2oTVKdhon40l1VU9J4HEItZ91oge1YipFxJpFbFhQZ6Yg/O8Zjqo0DTs8dz+FPlic0dnVCRK8ldFXtsXaLHWb42eDWJwZfDcbD5eZ4DhfYVv5i2HHPfJagDouRZPr3ISOyS5zWKYjSeJ1bjNIBBYpZKUSvlgjTXREZgutX5kNiDPU1O9CUsCROX7LQ2Jdb9/GCOdTvEkJZV9xpymsfulfgSfZOYTRzdzQF1kcQi8f+YbN/2qy7J0bC1FUWqm1yaH04Em8dpDHcVg5RxsMxkY/ZRluNAKur+mjXRwvP9lCwwFtaaPqC2no/U0N6Hx2T+khx/W/Jt+U+iaW9omvz+8i77hm9G/OWbnXWk43lVhq3tpaEvyzjtD0Nl3dQR8sC2nG1keZM2U5/sjZQwahmMhdbQx8r6qm9Zx2x+l12HZ7+ySZt8dT/1qHkZQZJR0SQqst4cu6Lp62tvuR1NpLyaxNJomUinVX9Ts/qJZDmLoyFVu8o7uYQtF7/RYM2X+g1H0dt6hRE9mhJbOYJoylQCFKfBqln5ndS7H9KrsH36FbodWoLfUVGQfeJPd925SPSDn5DX41e0lSJ62Tq+oSW69+nZTYPyND1Bfn8XkVDI9ZyelxWh8tqcPc/b6G+4joSmt5CZ9Y3UF/YasL2jSRQWk8Mbx19/7uBq72xNTm2Fjfv1un/6sXDcIxiPa6SRUk3MTc76YPLORp3tIM+xXfT8TGnqb66iSJLD9OenmMUz2ym2dEH6PvL9RQnu4OGft1Ej7Y3k0X7SSreuIsqF+4jvS97KMq7iVwbCUdmuKPpmBtqdDywPiUI5OeJQxJO2POX71utnTEvwBeXT3hhWLsLLkZ4oWGuK9SLa+n+12WkU7aFVNeupWafjdx+THq9nsR2r6RpNfNIuWETH1fW0Tjjeuq9u56W/VxGC4PWcny11Y41NNF+F/1yaqGwly10Z1oj2S7YQw8+ribtMavppFUjqR1aQ9X5W2j7uS1cbGXjLRtnOw/3ElsTYPOVU3aXaG9bPxXX9ZDlpVcUFf+CLl2/S89WPqELSb1Us2sxFZ9aQ487l5Pj9i0cV/c2eRstUF1Gvk77qXagnhQuNJB+XRNt9FtF95M3UXhUA6l6H2bC5OqZm2ZLmRihzcyFpcuZ11f3MCe9Wpjni1Yykdf2MM3Sq7jn/44lci0MW2tkezT8nadwNcd/vRqGWdGwy0hA86cYMN5JGDYpAcsqYzF01RR8E5wMtnbD1nTYWg6r/5TQmcfpPx8LrKbne9fS8ZB6ejOlilLHLaHrUrWkVrWERm5bS0J/DtFFzQt0d/QV2jb+DF04eZPOr+6k25pdtKb0Ah0d204tutfpTu4FGj3QTUv/XKT9xzuJ5aPKphigQ9CK46WOPjPkuClRRwvYfdWFbK8OTluYIqRIH91Dx+DEyzFo6zbgakeT98dA2CSZqx1t0U/l6ke1SskQVk3DlZpojL2QgNu/puDAx3hoh6VA6n4CxzGwua22kxaXk//jpT6U6+CNhRYOCYxEl7YaXA1V0TxBDasUtTDPQx0sJ8tytSxH61+rRF7KNsRq9e5rK9Pjv+rk7ilLZvkM+XXr0lEHbQqsNKQiIUUON8rmtZCl6E46tGc/hXWtIddNu+lZXjt9X99Ma3MP0KdNG0jJoZU2b99Dj0O30SvFA/SuKobTl3f6TIJ5VgzHTbI5RfWqWOxRC8PW1UE4kROE+ynBcN4fgZiv4RBWnwQ2jvyLKSEO52jvQA+3Hm4zzlKS+2X6bHCaVu/hxxjra9R28DJdD7tOQ23PEqtVfN83BRVP0jjNYml6AlgNo0tPAspuTkIiH/Ooa6fitncslpsl4EV+AiaZxYDV1rB6G1Zn48wc5+kdE2B85IOY9jVbeVsm/eKtz89mKo694TXeF2P64/p54crXeR7zhzJbTivRnrG/mFeB+vRmnQYdG5Cm3Rf7mTNNRnQ4RIrePHrH7AwfQbrJQ+j+6JF0ZJMy6W2VJ5YvYPdgzZ87HF/A7kF2/7lVvqJXA/2043YP/S65RHvm91L7+nuknvmEvM1e0vhv7XQrq4MctA5QQHkXCb06Q/1/rtBsHCLnaZdI/dlpenm3nSbrnaarf49RtkgnLXp4ilicO2e/P9buDOY4DuXT4WC1SdWT/PB7ZQgCrnvgfHwYVDYG4oCzP37+DUYU/HBwdf//4vqYXto6+Oi/tZh75BVZ+NygxAN9JDfnEl0yu0VLUx+S4uk7dOj5Y05vw9bCWY7p3NPg/2riwptDsbHVH4x4KLp6PSBy1A9KfoE4We4Pu7IQLs9546OBUP4+YfOc3X+VuTznsaURvrmpwK9BE6HWGvDnY+3fm3Ug+FoT5rO1wMY6du9WZe6jLLcjnK2w+/as6U4a39NNK/0P0rOKdtq1+Dhti95P6quPUsyQw3RdbBfVy7XRuXudFLX4AIU0HePiSof2YdrYsIfmfW0hM9dOiti4j5SFD9BQ/SN0oWYXTTXYzk8edvJ9ZSdXu/A82sn5XdXIo/x4cJg+tTdS1oMO6g/YR8c69tPyIccpsXgvVczypfUbnGl4SBAdyLbn9h/bI7Ao1ZeYk8ZkvtSJasiLVmrY0Rhpdypvd6IrR4mzMdZfbv/8iGFtbMe86wxrZ0uSxcj+7F/Gquk2o+F4kCmZcot54XWfCdJ7x4hv+8U0HYqBtkck8lYEoPvcRPgfCcKUSbEQt5kIve5wTJCKx6XqQIypiYBEVjhCNoUg//okaE3+Q+a8d8Rqnt6lf6E4r2ec3urBS0E8q3lCl6z66fyhj6Qb/Ype7xkg21GfSVbvI3fOoRd/iNVNseeyWin2u9wyB0j15BA8e/WJlJYPgWaVIPLG/qLhGULw6f9JDpce0eo776nD4wXp5nykw+sE8LnjJy1f/ZiEAwVgsOctzaz4QmHqA/S54xWNOvCJDoS/p7FbYlFSGwPFihRo+CXCyiQJkjejIHUpAaNNpsC4OhJ/PyZCrisWOy3ice1QIr5vjsN3hkEpP59LE3EBG7PL65yx7Lk93ic5YOVGwrMOHloEXXEwzQGLVfl5q5QTRIWJ0xGlOAiB1V6zeqKbd4U5TdHQDZIo6ZNE5W5xaBYPkpeWKBxEROE6IIqT1yShmKjJlE5PZ1g/c2Yxw7RNX8kkhi1mHM9/5Y1ZOJdZjgxGesF8prmnlJHyHc8c8fFj4icHMadiK7j69IJZPqS8M4CrU7M162ViwRR5aQr5TVpAWuNjyNe2nO6NSCOryaH0QT2PnDo2kE5lPYdjWPzCYpcNfSuotraJ7ArW0TGjVSRk2UBpgWsolzbQDMtGkh++njtv4vA5pGq8jE5praPenFkkKLGEPlVupP5ni2m72DLa+XMmZRTNJyHpZXRw7xKSM1tFrY+kILhSluvjO7pvOM4VK2BB9zAc6JKFk6Uc/jZIYSVPARn+wyGwVxaX7eQxLVGG04KwNUZWG+LUU4aMZ+WchslStQTNZyowzbUQvvUlOPm1BKH2xdApLMPMNyUQSVLi+gZ/zBqNR5U6//UNvm3SwLtSTUySUMCMGiXcMFTGpiBl/NmpjoxYNVhsKOf4gq2pZVwO/k+XwD4XD62E8b5iLD5VhCe7S5DNH3N5azn8EyqwZOtkzn8p8uPYrltxHI8mezEC91LjMSZxEmIuhePFsmBcMQzDMjP+fuN/Ln9BNJfzJ4gWYVTG/+qw2ZWVXF2ttqEciywrIbYlH3NsylEYWooZ1SXwaKzAn7xSVK8+xeR7tnI46XLFas5efq3rYiIPrGF87TYwh5ZdY67cqWc2LNjMvJLcxLTYrWb61+1lLuaY0c47msRqdjUP23M1FushE+nQLjWaEulHSwKJSswVyUNvHM3u1KCnv4yIp8Pj6jK9TyO5c/+dw9ZlyFyDbHeFkffHWEpocqO9geEk+JGhgQx7+ungSWzuXCKTDePT6TC1LsSFgQKUl5XC99FUtMiUwXEwD0orp0J6IB9NB7JQ1JkLXcUCuL0+wZz2v8owo4ZQ9FQBEoqSIGH5I8ymh1+Zj2s+MHUpW5g2RVHivXvAfK56wJi1/WB4X28zAcUOuBg5FsJZdpAWdsTcZ2Nx+x0PvLMOcF/Aw/KX9lhTYYX3p2zRuXI8dj0cj+BKQmJJMPQve3E9g/VnA7BSwgOTfrnj69KJuL3CAwrt3thl7oP0IV5wlAzAySY/ZGf7cdhhyBF/dL3w5fofNBTduf6HeU9DoHnMBy9dQ1D3zgMbSvxQ/ycQAjW+GBcSBJZvk11xmH5kX+B4t+057RyGOn/mDnVqniGDjydIdewxGijvoKfTzlCP7jnS+nCOxqzNgpBwBrQepWLB+0KuFpshV4LNCln4PKUUKxtz8L47DbuqcnG2IRMySTlYEZnP9dqyPbhs38s1rXisd83AkXVpOFEXBwXhFPQdSUd3WyZ+303HDYVUlJcmw6IhCSyWnz95Nj2tXcBhelZ7xmL850frySd7PqXpLqWSdVV0xbCGltQvIiZiAZ14sowixxVzmpTob+Wcto7VpLB6FD+jcpzYUwmbkiKohFTg57EyJI8sg9jeCmyQK+N4lCmlslS7/CXTESNOa8UHGLEFBjRoNIQMbsuQ4GYjmj32NeP4W4Yiv0pSQagAVUaM5HoiBSevpSG+e7meSNOLu7m+SHePfXTBew+JLF9FTnHbSFK3iZ75N9OL6Xto9/EWEgmQp1G/ZbmevH+9eGxPyv1+W1JbpU4NFYJ0d6sVDRqOonIhLVpbbUVJUUrE2tj2agto8ow5G3Mxt+LszKHcHG/n2cH2hS32HjJBmNJYnLK0QGugJVbL2cB2hBpJXbbk8LXsVRf6PjGWFtr5UtYaHRKLjSH7PDOSmO1ChrNc6ddYE/o4xoXWddsTOw6rW0l/oAcIamPMAhU8fq2OODUjPF2mCudbejhipQkFI02M/quHGFctfOzQgdkIYYQ/FcHmVmGsFxDBC2lxTpfn3yyEyn1i8CgXwSJfUUhvEcXC4iHYUCeCdIhwuttXFboczlrhacr1axgGjIFCtgl21htj7whj1ORoY3GUAfQMDHEv1hBZW/+X1/zLcTbwX39RG4dyLSt42BrAfqsVjCabY+RMK7SMtkKSuSmmnjODs6MpTNe446G2A7p5DHRUiDsv6Y8DhOGMBXfsMHenKzZfssXndAbLpzlizBN7KH9x5Gr7bM3//47X22sCQx99qJywhMFhA3zZY4lImEMpwBh3EsxgJmLM6bpiaS6nhx7uWUMXwxZzuXLvjXwaRqsoKXYpmRlNp5mGi2lQaQZ176ymkSYLid1Hjzvi8cNqErePso9O5vbRRqnJGChKxCmLVAzYROHlyyk4oRMHpTWTEWKRCFZv/U97zeaa/8YMepBFOu3L6UhAOYnfzKRZp2dSuX8WGSlNp1M2s7h+6X+90+ZjJ9M56ypSOTaD5D19KVywjDYuLKTGknw6VVlMyy8n0CKNVBq4lkpF5XpUM1qNvuo7c3WHeQ/HEdtL2FDjQNOVxpBOkwJN3GBLf7x06NFuY7JZYUPerkbE/hYA23uydn4SlvhkYRovEUkfk2F4NwPklg4lqQTUXI5FzM0EFExPxM71KZg5JA0NNr+p85M4vvYKwLVdkMM83vclEBw4QDv1JKF1TATOShKwr5dAT5swVqqL4KnREJge4eM4VUH8X52/QrAwyGqAtGf9JH9jEQz+GaAow7+07PZv2pvxgyJC/5JDtzxURkn9p71n8STLMTXxsUXP9kEaKzUMJWniUN0nip6EYfjrKA6vXZJILsmCy/ksbBVPR5ZGPk7N4MdX5xL8npYJW4sSaKXlQfVLFtY9z8PlrqmIdsxBwd48zs5YjTKrTWbtjNWzsHZWO0YXM9abY/EqPZxu5tviSkOItupA8ZcBJK4aYoq+LLb7KCCwTpLbd80LpLj+sdYGcXTYDMVVRUV0+8mgeYksTuTLYMQvSXS9kUZbji9yzntxmpR/WpSurADcH+IG6yBvvOLnYYO5Lrj32Av3V3rgwiI3LPH3gfk9F5xb5g0tdy+sNwjA+L6JcM8PxOK97ijpnogIR09kHvfH2eoA9Il7objHH9tlfMH2O6lJDMeRxzJcv9OTNyO4fqefFgo4ZKsCi6WKGKsig2WtCjCWk0eBnAKeeIxCvqQQTKqGQVZdDLqmIlztna0Xz3kkgDZPaTywlcBlaRnUdksDBeIQEZHE60gxsJwUuwdZTSXLTbH7gd1/2TeWkr7RGqr0qSPp7aU05cYiKmbmU8fJhTTovYo8Yv1Qs8sfAxYTcUsxFI1vQpDn5Ad7yRD0fQ5C63cf5PBj7vLWANSODsScBSHonB+AbYFLKaeikR7sqaWa0/O4XjIhwfWk7zSPTqYsp56NjbRs/moqrllD5v71NNZnCSlbr6CTl8H9NsOiXGfEPHD+7zcatsEB8z674U6WM67lumE8/3/C751Qnu0CgZPOyKgdim+3JdDIv1dFT8TA1qfZmr9eqwyynwqgPkUEMS7DkPdeBCreUrDg2+a8PlFOW6D92J2rk7H1MbY2xtafZHb6oFVtAtaP9oY8uULzhisEPnvia4cbvvl64pDde/rV8IDY368oX/6CmtWvc70hk2Y9p2+yT6l611u6qX2Fjvs95l57LrtP5zpeEluDXa5ixmkI/2kH2TrsnDQtPAw1xuqFxpBOMcPEgTGovGOIEycNcEraAKzvZHOPbSURnF9jcw92Pb/czKeU5Um03XE+pQqG0uTluVTdlUt6PbGko1NBLB/ydcUI7jcgWD6E5dnZPPXVJBPqkZShjS2fmHdimrRmthwV1qnT1qUaFGGlQJ71amiM0cOFKCNoO+mjapkp15/HfNTBLhFDRLuroc3QBHvm62On4f8+90lGm8PlbF8PW/ubPjvhv76eR45JeJQXD7nqKAhlZ+KH8RQIX07AG50UiPyMBdufAcvVZBq4izRb93C2yfKDDtfbSHrVZlqwpZGU16whzeEbqOhYC4m7baVg21aq2OCDv5kBnH7l2OUwLk6w++9iTDDEvCOw4II3Cr6HYWtRCHa+CcTYHWF4Wx4E0UUWmNdqD73vtmgtsUOZmAueNvDg7m0FkxoH1IfaYN11YNM+BkcEbKHqxINpky2u7FhMM9ZUcb3Qm6/MoWCxAmJ/G2RdznKqPZVNT5np9ENzBnmIlNKqy3Mp5vssEj43i3bLHODdTgTXO/+vZz62yowpLdnHm7AYzN54eSZkfjDjd4hhkkOGMzaf9JgTnpKMqa0sxK5Kg9WKs/oL1sbVHBVwb5wkoj7J4JL0CPSaiOEn37a3dg/FE11JdPbLIHHrOY6bOmfUTvM/Xua4KZaXunj8DI3zu0Kye89SsfQR+vi0m6Y2niSTsm4SOH+B2Gtir5W9xiNeN3lsX53k/rm88Bh9pmuyOk+r9wtv6utpPKeoeTzrsT944YM7ebu0nnCf//ebAOx5sV3/O3e4iRnTtIJ4wUkreGb5Zsxb46O874IKjES/OHO5/wjPy6aMj9HyEZhZiJ4XlVwtdfS7MsQcLsPA4QpkNhVjJ//9onnFmCVbDKeGEsTZlsNmUgnm2+ajbmcBrg2twFLxEmimlmL352JY21agoLUQQfr5MA8uxvLCQgy+K+ZjhjKOU2B5BpZf+NXnjGeCnvgd4ITvTYBmiBtcTjPwEXLDR58JWDvogGQzFyRZO+J+nRVnL7Xf7bFuhSVnN6wN2ZANgpdYQPHuWOhbEy53jsNcX1vcNrXB7fuWCJy3n8ur4t+KENs3euu3KAX92MVUr3/PyOx8xVzsWsc4DxOlJU29TIPUfWbzsR/MrSkXGJYT/n9VfXVYFd/3NSEgSEgoYiIoII0gINzZCxSRlJJGulukU0zE7hbFFgsDu7uwQLELuxvFeO85n+f6fn9/zCNc72FmTu5Ya+3Mk715bEoSk2Jx4bs/h1DIwH40a18XevDdnsL39aVfcZakWG9N9s+MiOkztBzdJDCeKhsLxk3lcy03RxhumiNY6mUKPofOC5f7LhC0Ly0UjtctEmI6xAuzpqfhl+l/sVpJjNb6azS2FaVi0+MI9BiWiGstETj0LBLnQxLgOTIGPWsS8DtnG+exs/wvi/VJeOzvK/bSsHmbKKV1DQWM20pj5m4kU5N6apuwg1wHbeHrlp2da228+LplZydbt5qd/eH9KxgKBR6Ie+kGG4sRGFTviQNj/NDDwh+BHUPwYlAsJqyKxh2lWNguSeO5dLsJ4bhSmwz/wxFoX5mIfj/i0eAfhdqfcSg5HcWxBDO17Dj+4fvvQTix0xJJeVbocVCEW9ss4O9rh1PJtrh3zxoJpWL719oWzgttsVDbi0p8elHpAl2iU3p8DIXyPlR/RUQvfinQ0Gw7OhEtR2tctcg40ZgOfetCryaaUHjSLdFFVwNRTuJm0eve0kKVVH/++yR/VUHxnBn/WXI9PyaINBzHi6SvzxUxvSyJdlZ44Cwy3l/A/UALjzlkc3cqrT+/kF69GE1qW6aQz9np9DK4irwezSWGVWL4JYZbYr4fi20wTsJhqTLgZzmK2/KwLrcMan1LkHqjCNFa5fgYUIINE50xeRAw7JU9mC/P9kA2Ll/MBNxOH4Kn24ZidPlgvLjlBMtnAtTDBeTMc+Y2OdOX+toYy/dcib6U4uFR0JsYjcE7U+GTmoKypUk4FJOI5tcx+JsRC9Z3rE9ZX4b59CaPj+5c1+OQcWfat4zopLkzpR11oTqVYZSfaUX11Ra04rYZtx2YPcHsCAkXfab8TnqYsYQ+RO6gum8b6Lv2Knr/dyON2l5DGzLXkPa99cTmC8MvxCcG8fnSNSqGz5ergaFIy02EZWkY0qpC8MwgEgVjQ9BnwyiEV0SC+aTMT2X+adDWTtRQ0JNqLF8Lvj+1acQEaRp/pE3orGJK982UyPK2JnU8qUNbdnWgpOWGPAd0oasZx4JKckH7DM2R7NMf8hN1cc/YCKVX9LFUxhCFYj/u3SEDGD/cQNNKzlLx1r00V3y+jd11jOYG7KRj9RvpbclumnhrJ02j0xQ69gglrjxAnwr2UNGNzdQ0Ko2vhaLGGB7zkayJu2K/SL04FT/PJaMgfJR4PicgWysBkxoT8GB/Ko9/Mi4J4xY3m2n845TcvHNQ1P/EEMG5wE84o3hGZNGsJzyk96LXr3+JSo+YCodW52N8US6PE7L4oGJ9MfxEJYjMK0Tg4zJ0WJmPct182B8rRKe0fKxbUYTV94tg1iyHq+Kzien94IUaCtdrcrz5l25K2JioibVhCrjvrIbOHqoIcVPCxEI1WKkr40V5EGYajIDdjCAYLg3jcfM/x31RWhaGPeIzvWSHD+729sW1bX7I7BqI1+sCoXsqELcqi/7DvNz6L87H/v15pAgPPCv4tSk8H2ucSrGluZhfSU/LMbR/KdKFAERMicTVOf/hbBg/4OnEUDQsCILLkwhkNQZjrGYsDhWPQoV0OPZajYLirWCx/T6OtvWd9H/4ahVhi0hTJZ/G1s6nxMoZpN9UQGqPp1FseiXFCOOpxWEqedR2w5Mlqhj5tAvKfbvBsk0VX807451ND7SfV4dKljrOnVHDzcGd8XauFq4d0MS3tC5g/thXE1XsClLn/tiNBBnuj83vo4G7zlLoEST2wSo6YZxMRzjvUkPHNYo4fFcJypeecV6b/6QXdPDJY7JoaKLXv67Ry7o3tP9nE3XZcIuO7rlDdoE3yXXKI1ox8QFF1d4n5guxvvns5Yvl2wN537B+SRzli1qFMFz8NBIj3wRAxTEIper+KH4xEte8A2EVUMb3uAQ9Q9EiHX+RZB8s2u3wf/bA/72s/QaLBuQKnLeUM9iW80EYf4lxmQ6li+01PyccnDQEPXUckL0D0PES4XCIIy5vJ/ivGkt+pZM4F1rCgV6sPp9i28sp0W0xtatU0YdPVdT97Ayatnk8HZ89lWQGTCV7DUfOP5JwFRkPieG4c/2d0feTA5zCbOHTIODp6sEovy/CwTbCQ3VHrh1S9CCWc5Ak3KNrs2NQkxmD6OEpyDWKwKkrKQjekwAhKBbSO5KQuikGs5oncPwuw7MwHIsEvztvayF1ORFO+U8qKWz3CNLXiiXN6enktHsUFSrlEhs/Q/s7HBfLxo/lw9n4TbV6S6PGNlOD2W3aWH+Xen1vEZ+3T0im00P69fY+qQzOxKrUXPS3zeR5GY916TB+kQbpLynY1iMZV79nI2HTaHS5lonisiw0TUiD25w0BCtp8tj+o5k9MfxlTx7bZ3H9E3naWPRZF7tPa2FHlXh/O9ITbhu7wTW6NxJCdfAsPg5VH1LRKj6rNW4nQLY1HTurMnFDNVo8LzOwMjsVQ/clQ7stDSUaiWgtSsLTj0m4d9gIBksGgOEyr6w3QsOFAajf2AeeC8xxprs+yqGPmOvmGHTGAIb7TLDlmgn0Qgw4j4TFhIPkvLDDeti/2HDYpKF4fsYD4T9c4fveH1PueWHGIXcMifHEPAdXBI2z4vhBxnFkuF1bZTPcPW0J3UZbbCyzRmiCKeQSjeDdYopb+WYwmmWJc8JANG4ZjRVXs3FXJR0OmgW4VJiPfokl+FU5Gj1SSqDpkIczLZnQOpGHBzrZsDyYg/3f8sBwzBJMM8vfSsYwOfstqcu0ULH0Q6Kd78n0zCP6KP2aBs56To8vPeRcLkrdJ9hNX8XzDixXxfR7nHWuCl+nrBPbfM8E48hlglPEdqH+/B6h4V6tAMOLAssr73kXil97gvEtaxTnOA7vGYWgqaG48DoK8lYR+KMXiuClEfC+G4rSgnAMboyAf3sOBqzLh47raOT9zsQV6xxcPZmDuWXZqJmTjWjtPHhL52J00xiM/zAGM5uy8fXDaB4jmpbTFQW71HmsyMFZh+9VsXc74fOwLtgyRR1renXDzCNdYH9XHQEjNOEV0plr/lyUNuDxzOilRpiWbIFX8/qh0/l+0IgxwY0ffdB4xxQm8UZYOb0/msKNsedqP1StrxMeKvcTWq9HCO+qlwt11xWEdMNKYfCp9cLdpynC5WsThW5Rn0QRIlchVyZHqC2KEya4zhYafkWDYSHY+LWfi8dr5XiOq275lIScEVHIfheEIYqJuLAoCj2Gx2PqikQsrIkGs+XOOZcIs3fp83vGlNQJiyyXCK5T3otOqa0X9PKjhVkvJgjqajOFokvOwlaF0YKdfZTA/ja7H7sPw24z7AXDXYTdj4DYi8LMmyNRaRKHlPUR2GgXiZY/kbhwKZjPKT+lfBzK+o9jz3JjjIeSVl+OTioVqBIKcaWoCGvti2GpXgxVsb3Xq72U81dY2//l6bN2kp+PRIv9IbGd2FpTxi/2WdiZMgybm8P3iO6idHjMSv23VyjezITqsSQsCByNgTUpuDkyDaqx4vXsnAr9eRmYoD8Ad+MsIB1lgqGTTPGnkzUmf7HEs3FGWLrdCs1HzTDVxxLF3paoDjVFraM5pvU3Q1t6V+wq7s9xvAy/y7C7Pd1749spTZSW9MLTd70w50Z/HOnZF3Fze0L5Y08caNfhOTvGj2O8OPbs7F+G341wKeOXyosxCOySCbmyXH4pTCyEgkIJemo1kan0fo5VTTNvIrsV+4j5ysp/msh/x1lSqDlH6TN3k4vqMbq0/zTdnHyaNns2UvBeA/6OGh566Px9AH9H9n4ftuhD97UFdn00QarYjjugZYroy+J5PN0IzmeNIfNkOLdfmAbgwhFe/+wXXe3huDHUH7t/eiGgizdCHvggSM0TDWu9UC2+2HdYW9bG/YE3vk5y4fmxv35+yOrghvsdxZ/3d0WnHm7Y2dML52M8oPLai+/TLF7DdJTYfl211JDv2W+oO44d1McdP314Khria15/jI/qi+nT++LS5z7wmpgJ97IxUMnJRNTQHEQ4FqBesxA+OzNwrVchvpwZA7OWHLTm5GHRimz8npqDm09yOHa+7zvgSu4Qjp1nz8jw85taHXBr2FA8+WoHB/nhaBafo9GuAkwnDMFKD0eee/jcLDYF62x4DoHxFln+YfMr8Zn7xg77TrlgmZ8d3PRE2FIuPv8n2CKURGD2+PbbQ8lP3Zrb5cfddLltPsNGj2Ye7kQjhtvSupsOdHKAMXW9YU31E/rSpOl9iJ1jm4crYYWtMgYc1kB5uyLXulWO1kCv3WoY1LkzvJ8p4H2LMlT+quDqTRXcD1cH8/ckvl+ZlByxfO7VL/KUulGGhmVp0Oc+UpTraUfmh3XI9rMGvb7XnepWyFLjwYE4PsgGzR2J42MZn5nxtH6nO8A6zR4th8zxx9URHia2uGNih/ShjtDKGQSFsSUIW5KPz7VF8P5SipWqhZgYXIx+NaXodaYYFX8KIXsyH4+nF6J7ZBGu9ipGpWYJmH5jlQYJjK8xq4M11wsOmycvzDYOECp9tYUIW11hxLlkYbaWmSC64yoUFHkIx8ebCOysY+cfO/eO9TL+h5/PvmCJlIF6qH8xAJdP9EdIx/446meC9X2N+GcJzdNoTkUaOWXkUOD9Uo6f2WyaT38LJ9PhjDhKLRxP1ekhpJudTBtuFNNU6XT63WcsHXzowM92g2UOfE4zzgWbL72eAUNPOSNyhC3iX4r7IXaw2Na2x/UDAnpvExD4pRC+yqMxM2QM/IxKcVMvDwari9DvVhEsSouxYkcebtlmY0BYHv6OzcVww3xsUSribcYcyEbnB2m87ZnWXP63HozOgENEIWZvHYNZ0pmY5JYLoWMWPsjnQGrUGNT/zuN6xhLOtkTPuCipGONeluF07zHofCQf1KEQZZX52Hm9GBMXFvG9ku2hbO9U6zAGih8LoSTed7aPTIXmpBIMfjkGdamj8Tw7H7GKWdjmm4PtcWPAsOUzxwZxXDPDfn/R8OPY37xv+dR11yi6URtPXVr96UhcOC1wSaRJf2JpfI9UYlhyhjFn2HKma/Qq3pTrGoVl9sFmOxNoeejDLdUQpuJrb5Aewt0NsGlpPyT2z0JJ33T01k/mGM7S6Yk8z615JRWZS5LRtSALihrJ2OSeii2ZaehfnIw+vdN5O+nVOWB63awd4ymzdmfU0tHtdQomvc7Ggb9ZsK3JxPipWXD2T4fc9XS+zvU2mPDcoSRnyNb85KRB+DjYBh461vCuN4Z+mQXq31lAJcIKS/ra8HwDwxNt3B+Fl/si/uGJ7GaHwFghFuv6hCJjRQKeTIvGzaII6NRGw6ZfOE4ZjuCajpP2jkDxpBFc05HpfuUs9oOKzHAc7eaKlZtcYZ7kCpkX7pjn74mMCx6outsTTwdoYpyVOpyWdeWYmXkN3aAV1Q1y7zThXtgdOzLVcL5SE0d7d4XDFA3cWNaN+7YjBrbR7m0y3MdlGCvm8yrf7wTL8fJo+iYL/zHf6HoHafzUlEVkSgeMGNWRc4t/PPWG43Li3OIrZ5w4v5hxiuM8nHHmpA+WXBuKZ3+Gw+uRK170ccJ842H4X3t+7M3R4j21EKveFcDWMx0BKwtxNHYMlojts2LnfDxozsbOGznYKj2Ga9pqvwzm9+z4y4vrH7IYydu57jjmE4jGsiCclA5C709BWDnbD0VT/OAb7ce50oxDzbjTNRkuXJNafrILlBo9UCv2mVLfeOCRji8OX3HHgSBvbDrhjuaq4f+Hb59TIF5jf7MRKl8Ar/cZeLKqAGXitSlbnYZ517Mx9nYG9GuycGVfDufks7aMo19zMInzbRj3JtM/DodEWeg8KwvmpulYrCtes39SoHonBdd80zh37GqiDm696sW5Y0zzi/HHRkr1QO0qbQx16gpDnd64sLsbDMTfm/qqO7R3aPPvSdpItC7YOuq8qzs+JQ3ARZ2+SNzdC5XS+pi8uSdm1+qidy89jkWJfxHC84fM/7DXDuaxUyUHT0hZBqPRIwhVo4PguDkEZpMD8GKyPwz2BaAIhAdWdlwnmOW65gaKoLzRDmV6LvieKp4H9bZoVhDhebADHicIeBsOsV8mcExXj+3SaLFS4tiuyONyYFiv0joNDLJWxd1WRXgekoZnpALs3BSxXUUZX0mN4ybsSwyhvMKY4ye6Wg3kGArXGeb4vMwOYXuNoadrjGwVCyg/NkZejiUefLXE5MkN9AabafaaLbTn3j5iupDXHu4m2Y97ydtmF408sovmTVhPV2230wrrelrht53WLt9Nu2dYolbGDOP9DGFgY4JscyOuz9Cw3lg8R0zRFmGN24sM+XeWJ5qi+5cBOLDWnOs/SLQgnj4FYmUcMeGHCxonOsPyOOHuxOF47OOIA2pOKHZyxg4pQoXNUGSf7YSeQbLoXyYFuQcdYbrqD9VEK+Levo6IvSWHrHRF/GxpJ99LHdA8pQO+Ksrize2OmC1bBLumHDD+55lb5VxvymxgCZybitHxQxmmns/H6K65kP1QgCfz89G1pQirupSA4YiYZv2yvi8ppPrWP+3659kP6MbQy6TTdJzG1T+iaY8b6b75DVp85y5FazYSxakR48H6rGgVBu1UptgjtwTGf0nUVqKxC2VpSKM8FaqfFWq/fhTOzvgu6Jz/ItRGKtLvniroPEUV7J1CNdTR0q6JAy5dkWCvBPvnXdHdWh3f1qtgyCANfD+sDL0qNeTv74wPd/7jnWz2XM61PPOnbeXj98JqGY2+vp2mdK4npegNdCN8G/2pXUfTYtZRvesmYvsnwydLfEcJPrlKPwjDq4OQssoD3yxCYZoSAA/bAPQbEIIsDX/MCZCFqtZ32ljwmabaSEMz4BP9+CyNPYFS8NH/S5fbpHF9xFvSj/tJgdHtpPerjeLCpcE4wYwTxPpG0ieMD7Qp/4DgOO+nEPH3hDBCU4o8/V8LjfpXhKvBr4SEHVcEhtnuW9zIdUoYdttwQMt/WO7IczQntpVOa7bQiOiztHJgC8nNukjbpl2lhvIWihXOUsWB65z7cmzdeTKYfIdiB5yhCYcu0P4+jfSz9Qz1ePuADn25Qs7DrlLq5CaaueoCsfdhWjExK9/SL4+PFCN7n9QbHlP112/0072VTk58SkufP6CFFx9R+42X1D7iJYXuf01sr2Ua4iwOXWfhgWfj3TFFxwnfrf2x5cIQtPdzxexEsW/QMhwbS0bgaaA3Fsa4geHwkhQH8BoCktoBqaVmlHBSmXy+2dF8sb1Z6mNDN0UWtKC2J5UbD6C2pN48Vs00fmt7nhWs0nYILgerBKcrdcL0YXeELaUzhbkfrgnpGRuF4+F1Qoe/F4SwT1uF7tePCgyHxDSQvRfbY8VBh39ayN9rrBFZJz6blAei/ZmA1TsdUdjFFq9/OyJIbLOzXBXTF2b4LparYvFzlq/6amxFRk49ST9KjUI/y1LeMhWaU61Nw3O6Umt+b2KxeXYmSfqG9RM7j2Z7jUSbTiBWeQfhYrgbHjn7If2lL8b38UVBeBCYD362KljwXj2F++KH9XUE5ptniu3fl9bnRbt6uwkTAtKFtzf7CS2H4oToShehWsFGYDY5i82zWJ9EY4jZ5btmOaDOzA5zLphB/9VAHGq2wh0PaxxeaAeb2v++w9qx7zOtBUlsf+E0GxzxNEKXLiZQdbfEV3UTPAmxREukBSIMzHj8s6KgpyB1WVVg8U8Wq2Axzs4qG0T3u2eKZr+AaFOlp9Drz21R0ZgToqUHLosmHikRyecd4HUwmI7uyMSL1FephWMMIm8fJGvDW7RZ7xTNO3WenHUbyfjDMZo07gKV9jpHzF49915s154p4Xbry5UV3HYtmlmC2WoV6PSsACfXlOHvkhJo6RSjwbwM/iUMH5rNtTjXHEzAksrkf5qcaZrp2NgQj4OHM1F5KhJB8xLhdygFmzIT0MEkjdsSLB9nszCK2xIsF8HGL0O8H1jfCEHw+DAcso1HdeMoXFoYAVFGBB5fDOFx/T/9Q/6P/i7DhHpWjkJGeQRilf3xvi0Ke8PD8CMuDF4HI3GjMpTbR2yOfBLbSGPaBb6W2Dq6kuSM1IXi//swFLv/+iBAGA7NhcNhZOCK5C9O3HZh2rZM05bZLqyWBrNfuhr4oqVuCGraPBCb4AGZbcPxotQbqbXuWH/TndeIYBphrGbEW3G/eFyI5HqEGSFJ2FOYhAQrsR9xJxwz0xMw1SUBLidi0ck8lcc0WhtNYHLeCp7DTHiukfG21ctNcHuoCRbN1sfOy+IzeKYJQsR28e3V5njuZQRZzShkxMegc0sitgQkozotFWXrYjHyWzz0WpMxpVskOsQl4c6leCR9i8WCZUkYsiyO57gYd5dxdlmOS8IxHqMaijE/E5HTLRyrVUdhnF40avTDkBgQBd+KSBQ1jeb87MkxqVzjhGnDsRjTQPks5J4tgfe7PEjLZ6AmOA/fWrIwIDIHg2zywXJH1dOlBaZTy3JITI+W5ZTU5y4UPRs3WbR2tZ3APvtddFxU37xC9CGsUOSndlXE5ojE9mRjKLF3X53yh5y5C+bs9ofQ4Co+X9wx8pUP3huJ7dKIETxONCFHE0zf9uAUNY6F+OzWDefU1aDxXB310EH3dmVMztfAhFZ1lISowtVRi3+HtWVtsl5o8xgTiy9tldPC4oE9YJjXAwmW6kiY2A1emV0Q8UMLDyJ1oL65N9fE2SGrQMd+2P/TxrFU1yF9+RE0UdWMzr3WpBsJ1jRyYU9a4GZEblnWHEvHMHYMWzc+pY0UGr7QyNsyeHzjJ52o+UFGkXJ49OsbOdz8TXaj/pBPnzbyd5XCdtUzdMj5CiV4NlJ8837K6XiSc1+u55yiGWb7qMe1s/Qt5wp5W58m/dILNOHISSrPP0b/i4NneJtEsT/E8DavnsfhVfdovLUNw3f1QLzaHgrtlHB8/jYKM7Wiua8w+V0hpk0qQ9jN/3Jkr9yKUVdeCnOHCtQ15qP6cBliT5YgbEUxZPXK4RNcAsarYeflov0nSSrpJhX6PeCc0fcfTtLYg630Qe4iGSY3UqDjDXo55SxNMb9Ohw2vcV0xlseueLya64pJuIqy43fTnlt7xfbTGvqycyF9/LmWblevIQu3LRR5dQcp91fnmD6GqZVgaRmeb2d7R6yJUcIzpy7YfUEB/jkqMGlRxv4BHSF8VQHLpzCeMOMHr5eypjneZsRwzZToTm+66VHgXIHGzh9CkbrWlKbiQhO7OFBdB3tqGjeD66wz7UmJ5iTTWf9tP45Cty6lgZc3kb3sUlocv46ejpxHt9/OpsUr5vHc37W45bw9a8fasPyf1OKxtCJ7CT0MnUcqT9dR7Lyl5DJmFrVOnUs/X84kdq6wWBGLEUm400y/p2CJLWyuWKDykymOjLfHuHLx/pFmA60Fg3BNbFszO5LxtFVeDCJmR84rtOQ8arsSbfJr70wJUppU7DyEcm/rkeL6/hR6th/NyuxM95Tbud7LE9tPZH9RimvOMPygVOFHOh6nhI9F8phsJY2w3/LYeeoPeWlI42CILNcOONmahe/zcvFHoZzHUcznFSN6WRFS0ktxcXQ+ctZmwWlPHtQb8uDsXohBbcX4fT+DxxTl+6VAf8l/fCCWdyoMS4G1dBJid2QhQCkVegpp0FJKxynPZCQeSMXtjmN4nvnZyxwEWxX9yzMjeAyO9y9DZVMe4pLzMFH8XCN75eKDbwHiawrAuNKMU876RtInDPN2McaF1vbQpKXiftiv24Uua2mTp7cp5ar2I+nlxlxfaugGea6DxvTPmPYZ8/1rBnTAlzpVjH2uCMVT4n6zVoLzFjk4bFdA3GdFMNuMcSYY9pfZaBLuRLWjOdUpydHIcRqU/luRmgU5eqWpTeG6GtT3hTavPaZj0iasPCrFa4+Na2nh9ceEoXI08OktIc28Xbj6+52w9O0rQePBX6GzzwdBXu+r0HdWMhVXjCTPwRX04Xw6Mb1aFg/dvbWcRrr6Ux+RN3k+SqQrriPpW1MyLR+eSrtWRNKncEvy/u3O66kwvAWrocLsSKM9rmSiMZw2aRnTgY1p5Cm4UchjT6p7GUAGwY7EaiGwPZvVRtib5ML3bLZfixZ6YvQ+FxzwDUCQXwB8N45A4Ao/bAn0RKr4YnEQxjuLMO7E4yES3tnCbso4raSAWwXf6UYnBbSck4HUwQ5iX68jNHd24LwhSe0xFmv/2rsb9nr0QIfHuqi+1gufxneD0z4t+OZ0w4ETOmhW7omHW3uhw5AFnCcROmkWHaDNfH9hPOj7eYtJ7fNO8tuwmLwvzaH1NSvJwW4+vZmyko6UraZY+Tp677eS9j3YTV/ObqfoDmv5utV22kOLTFfTh7ZF9N5mE91XqKVDJ+rocvQWmnx+PZ1WDOI2wa9nkXi64P/bBgdXh+BhRTziHodg16F4HNeKgfWPcDTbxcC+bwQmnlcQGCaI2a4Sm5XlxMnNV7i0do4otSxEVKzbW7imtFZ08IGy4KrbRbh375bohPEgzOhiz89LZvcwm4d0B+FyHwEpPiJEHx6IJWXAzVuDsdDaAcgmmE+351qmzH5heb+q1Qn/7JfKSXHY9iUR++vTUT4qHLf7JmD9+jhEG8Tg4opkrrXG4gxMh45prU3Obud6a7sCX1JbxW8q7CWHExk/aHiuFKpq22j5rc+Un9PO9dmYDh3Tn2M6bWfevuDtnS/+oNld28jrzRMSjt2l6h/PSLHhOSHhA1WXfCb2TOxZ2TMyjWem4crwSwcT03BzeDFuDxiNGW1JWDVjNMwN0hCqmYUm8R7BavWsrnogOOVL89o5jMfC6vVUjtEmc3spOlojSys3tApmlu8F89WyJOcuXm/HlGioWjTn3uoPDcWw6sh/HNw1PtFYujwEstfDkHDUH417gvBkZygyfocgfnwE2PqWrHWLDK1/OP9OLxTIYHQ/2pGhQm+7WVGCoi4FH9GkVTJ96e9JdWL3udQcwO07dr93PUP5PUeIosW/h0Bumz9Wx4Xir0EQ0gtC4WgRgdJPIZj8IEcY6Vsn9M5exPVemQ/H8pvs5+4rc4WjOrOFGd0OC3P15gkZZ6YI5uHVwpLyXIHhmtn9mOYu006T3E/e3h/nJwZh4zJfOIYF47hMIFyMAqD5MBAq1/25fueDygSw/mHPyfrEe1ccHl+JwxDFCPHenQJz60h07BoDt0SxjZkRCWfxvGEcoviGvsTqCjEOETuf2Hl72+uNMHNeZ0qMNaGaRGW6sEmHNg1TocqlspSa1JkYDlPC+WT6DEybgeHL3wQ6o9XDB2nr3CD1YwjGz3DHialD0Z7kiulX3XiehGFHN06vwN5vFRw7ynCjzj7/2TIXtxfD07ocwxTLcSm2DFV7K3B8Xhl+LXDhel2vjTxwx8yd63YxDa8l5AnZ00Pw4RwhtWkouk51wvIeLhg20RU+F4bi8Jo0XoOKYdckmDVWi0rBO4D6y3hTr115FHXAh1reh9PuMZFk7u5NkdmjiPGAli/ujJ8NKpwPxGraMDtGoaUDbFsVcTm3o/idtZBRqoK3Pp2g9aoTRl6X53zD/Xuf/OMYM74x03C1cWgQ+ibI0xztN8Lm0KsCAr8K9SpXhPf7bwlG158KrO9Yn7K+/DzT5x/GtcrTF/tkPaC2XvzOQUMQvNUVJ2PdsbnaHd3qvWDwSx8FBX3/5XBZrpPtxT5mZlgxpT92z++Fx5uMYV6hj+NShrD9Iv75Qj/s2iQSGK5ZfV2KcFwq6x+ueaL9aEG6xF/4e99Q2O4ZKDg0eAgPy7yEFwUxwscOw4WBEcYoPWqDkqD/uFxs/HVXWaP1hJnYT3WAzhBzjJ/qiJdadshrHIjwMDv02GmFUXPc8G2s0z9ND9aO8cA0Mrzg3N8Jr78ShlU64ap4/I40D8OPUBfk73Thdb3Y2mVrltX1+mXazveJyY96U785srTnhzylhsjQiHAZQm9Val2nTGFrVXkdMFabi2mKsXaSGl21JwYQclXp+XsD6v7Inkzj+5GuoSXdWdqf9j/qxTXnmA4d05+zX1L5r7be0+JC0hpYRaOvz6CAgmz6pjOJbn0eS/JUQikxkzk3jXHWGFeNCkOI6RgkHrCguuPiOeXlQDLK5tTljz4dczWhCz8dKMvZid7Pd+Fc7U072mi+XjvnapeuleF8baUxP8j1ogzkR3+kEVv+kk7pH/ro9IMM3aTQ++0Pzo17UKVB/6sTzO4/wceeenTrSguS+5JC1w60v06LhvXRoauzu9OAv/14TIrZE6wmpqQWJrMn7nZypkVGw+i+mhFN3ZtK+zcPp9DnwygpaiTF7rLl9Z2YTc/WhGQtMHs+9ldXhM9WxrRsbaSadMInKzVUi+2A7lJqeOqmBdPlHbFztgrK6/+rr1UVo8hrSZhly0BhbSfsblaD+ht5yEAZuf6KCPokj0bx+mLYdTYfGSb9mus6x8x7f0SHXXeKet3pJTpSO1a0ddFn0fffBsLX699Eu9MeiZxebhN1+FUl6tTprPBu9hVh63glYnYZ0ztlWBPF8A/CqKwLwi/DnYLxfXkKbmsUxq27JjSnfRRYG6ZDt9PJ8d+cYfOH8cFSvjjRlxtWVKXoSnayFnRUz44GrhXo4V4bqlkmHurkWZz3yey60ZNm0tuAScRsmo3W1eRdOJtCN8yh3t3LKPTuVFpXO5lGPptMddNm8RpsjINwQ7+U193ZUpXMdfkn/51IttNz6VXmOPo4O516Xsujp68qyKS1kLK2VNIUtzpaGbWcurfO4Vz0lx9mUbebG+hWlxqxn7qc9nzdSObrZtK8G8v571U+iyjUZA1Nzf3Ca85tGfSSBra8/ld7rt7tI81peUJnWt/QsiGPSPVzKy08+IqmWT6n6CFvOPeA4SwYFyFhw1O6H/iAKPYhZSjcJJusl/Rh7xXqUHiZ/qxroQv7rpBX5B0a9+IOsfGbf3ytiNX2YePHbCU2fs0H1zluP2srcgtrFC3M6yqqDB8ninkWKrI48dbR/VqSKNV+D8d5GJqvp0mi3f9wHs3Sm6hT7HFqUzlF/bCN9pYcIrdfO8j/3A6Ssj9IrN4u08Mp7BTK6+0uPbGC61UaXRCEhT+WCEVCraA8c64QZ18jHNg7UThL44ToV1VCyg9L+jVX/h/XhvFu2LpVTDOkGfVWtLHNgIK/twmjDutRjYYunVTUo7D1llwjjWFRuEbXpDP/MCmh209RwcCzNEttN0UvbKIKnKavxqdoodIlSi8/wtuxd6vW38nbSd5RI/oIWT4+RhVG2+hn5Ub6OXYHZafX0+BN++jh6wN8HHK+36ERmQ/5OKy69p6Pw87K21T88g3ZWjeR8aBn1GPyE3qx+A49mf2UnB7eo59a1dT1wniuYSDRLrg+q5qmui6lE9WLKOBFOXULmUtN06fRwAPT6bXYbh6ybRYxjWC2hli9ZaYVLFlL86zMyXbtK2FMUlfSnKFAo2qlKUW3O+0arErV1VrENB0Yt5E9H9N0kHAcrULbadz1jrg9UAHxTV9oa1QHBPX7S9byUvgDObC1zs4kdhbxtS62sdl82aMFwfHKdlEfbU1BdG2UIH1dTbitJBK0jgwQ1u1TFNiZN8TenONlfPWtMPepNc/H9bYZgJ7P7FDTbokNY02xrWAgJuub4puaBaykrMDiz+xerD4Xi0NL7hlyv0TYt/q6qN0xS8gv9xWyF1sLYRU5QrjSYGHccFdBN64TChvkOP9v6YCOUNWQxVOD35QyUg0rZaSgmCaLtYLYPvCXxbnXihg9syPaf8uhtLGBn7WnrPfwumCSM/ec+V2hj/jMXXc9SohXGCfcr0sQQn0WCHfaFgu7Ti4WKs/rcX/zS5MWndYxJOZ3Mh80YLApvWlSoSRHBdookibzKBn6PaQzZdeKz4Q93XgOhz3r6gYlvL/UTuxZ2XOON5SB06A/dFxFVuz/q+LrKbH/3FVBbGvJwb1MCixuxmqXhRg0CXez1YjVLmMaCGn95GhHZkcKbPglhI/dI1wxfSUEBz8Xest9EK6/lKdHA5U4Toflkdh9GV6HYXf6XJLDGRPxuTFCDa2mCmirVsFjLUU8PaCIF8NUkPOwhtvIrEaCpDYCs5UPFkwRahuzBLvwA/yz28VVwnHxmn1WkidcfDRNYH9fci/2jux9Wb7qcYQa2rVloTBJ7Ov/kYVXhix+7O6IgBUKuOrfEaxmMdPlXrvsNM1NbSTlh7fIR/46rXQ+TpM8btHIk2co8+tlej/qKgXnnKH4P41EBRdIOSoTe3ak83ir3Ph4rl3B8IeXnVPxQRQD5GVguXMyjLIScWxZGpZ7JOKQZxKvp8HiwvPSU3htS0lcWNU+Ge+SUxC0PBJXnydBSicBO+fH47FjCmY4JqC2qJLXT527ahzZNsX/q59aUFpGwwYG0+mTBTRpRQVNu5ZB0r7l1JSUTX2XZXANOJYTY/E9pjXTtuIadZZ+RKnXXtGE1XdIvf4paZY30evZd+hhj8dUdeYeHbF4SgzDxbjljFP+7JgTx+Ay7ECQngg5u9wQ9cUNeu9dULrRDTMxFBpKQxE10QVZZiLOY/9fPjrjsec5OeGXnx02q9rgprEd5lgMwtKlg5Fp6YD8zYPhKz0AZj3M/nH1WZ47eoIVVm3Sh9s8U5RfskS4mzG27zaF2gMjbNlgBIXFxmB6Cfcf5P2rScTqEzG9hOb0UpjsKIfungIoZxUi8n0RpL8WwtmqFKnrS/izMaxx6XYH/n4Ma8zeUa9Z7HMnDceOoqHYIbZDtWNdMMMM6C62Q6d4D+HPyDg2Eg0DpmfAnvPHfPGestoCXWRtMHW/HS5NtMHX7IFYXWUJ9zoLHnO7qJuP/we0LeI7eJxUvAVUVWv3PUw3SKoo3Z0KKGevSQuSEhLSIYhIh4SK18TuQLnYjYmomNgY2FhYSIooJigg39n7Dt/v92cMxuHAfs5TK+Zaay5yzmbiRksuQr7PhMW6Ipy+l45bKILC1jwUnsrF848FOKqaA72IPEyiPBR8dMeiscDSA44oEXdHy3YerF64Y3q8CyRjXbFouRssVcZjMs8ZVa+dMMUfWPPKDWfXSuLqNwF8q/tNEjOHSPfxJ9JsEkblUmGUPeqjOUUSuFb2jc50D5K1pBBWZ/2mhYuFMZRzjbb+W0sLU+toTswlmvz0JInlnSUB3et02/40pe+5RI9rztDvHWdo4faL1Bl1nuoCLlKLUBjcbQMgpBmIX54xCC8MhWNUFCAbjnc5MXCsmwytGn/cNg/FiLRgSJiGYZXtFLiE5FHjnKUkW5ZHXr2lNPvOatp0fDWt3JZKm16sItvAMjLNKqP385fT6n1zaVj7fDrzfD7JGs7A07GpqApKgXVLHNyXRMO3OgEhqdMwtSYKfuunQz0uCcrliQjcNQ3bKxKweeJUzLi3lbws19C7cRvI6+Z+0jeqpGPnd9PN45V0IPYAbXtVTkp/1lAtVVDo7k20MKiSlp/aQctSLLH5gz142+xQVDoWi4QIO0ba4Wy6NTRcx0NR3hZ2WxzRUOyA2uFjkW3uAINRYzAv2hvJg05oq3NC5Qw3TPswDmKL3PDi0QTk7AaER3vigrMjbOY6wVLcDcvjnaDV5Q6DI/GwvpIIn+ZsnDqeBrcJ6VhzMBYxbul4OXsaBF9E49epDFSsm4rHptPRnJiOiugkxBvfIO0Dx+me/mnq+/chndK8QN66dymv8iZ1XL1HP+Qv02u1o8QoXKLIwXOk1nKZSipv0YYLkQhjzy0nGtvuByHhZjAOKAXhxvop8BULwMMTEZDmP5O2LBQ/F0bibHcoHsuEQkZfAdMXjkJengIqNstDYuRoDIiNhvktGeg2jIROiCq8hVQhP0UVRc3KmP1GGScuKcM5+wtJC76jV7wXnGxum/CaUuR/0oefHTTe8DOVln8hmbNPSHFKOwU/bCV58RYyv9ZDv2wjIeAUivP3wvBQJwHPLKKRdS4WZ/myJn8rAfJzIjA3KxT18yOx/VI4LOqicE0hBg0nn5FkyyNaUf+SxMrryenmVSqtrqPrac9pxofzNLP/HmXvf0TV+rdo458ndNGugRS336FD00Iwc1Q4nltPwjT7EFjwP1NCKwr+spNQ5DkF00IjEFY4GSGvwvFiIAS9zSGQGxaGQ997KadQGBLtPfRxbSe1GgzSXWEhtGl10OPJfeSuKwKf4EH69WqIFB72k+mFb6Tn0UdLjq6iZbGLKOtyKYUvXEXdQQtJxGUDMVOW8sevoYGyNZQfNJsExi6j9slltPrOYpqXtpp7vjUpgi7cSufGHesu5Ma+GLGQpl9aRsfv5FBXchTdnl1AGy9n0emhUjJ9uIC+jHtPfac/0HXeG1ph0U7Lcj5TTdM3UrZ9Tf9s+ELH13bT49XthPXddMixlQRj26n/dCc1r2SQPc4OW/ky33HHAa9tbDD2ti2i5QjiDTZYw9eVbGM7BNaNwQ/58RhbYY/Gfx2w2LUIDmPz8fZlEQQEStFwrhjaqcWwmjwLBTWzMWpVAX7lz8S0rkJkCxViXUAJCsaUYJjsBLRF8PCo1w0GOW4YWjAOjvy56YAXbv92xDa+qcnezMPjaTzs9HNB0HMnBEi5oKwunI6+cKUc3UgSKZtAkxRsyc3Jkqp3xpDsIgt6FOBGOiYTSGmZI1UdD6BFARMoY7gHZ/OOzD9FkbePUvDUO/Qn7ybt03xEBrK11B/eSLNGXKbk0JMUFHWNeOZn6E1bHZUn3iDh6V6keUuDzjPGtFfAlupiJEh8uRF93+BC271G88fZUWHFMNr/WJ1q6ixohZ0uVdy0pdLKZ6Q40ER50m8ocGEHfcr6SDJ328ij9hVlHv5E1bde0jrVZkrraiG3f1+RZnArrbnQzMnU1T2SkFMUxt1730lUSwgVAwJQHT1ALs9+UbKoGFZ7iuP2HWFkePFlLloAtGeIshaupMDtpXTcZhGFXd1K494sp80K6ym/ZQ2VvCmn10fK6IbyXCpQWUbluxdTtMwqMqpbSzPu9tOWhA+0dIMALGSFIV7znZOZ64oi2JfaS8NufCbFPd8prLGHBvJ6aX7iADlY/6Kq7Av0K+sOWb5/Qp/76ylsyXPOx6i41ZP2sdukWHSBbF6/pAbZOxQqdJvqLj2gTLNr3HN/x8hZtdExoxYKGPGVIjY8ItH3X+nsombyMX5A/f7vKc2hkW6dbaL9F1roislYXHxogu9VtsjpZ1A1ZAPSGot/U8bDYdM4hHVZItTDHBcuWGP5SWvUwA4PhfkyG3+Z5DfWcus9c/wk+WtXkceuY9S3qY5krh6kTsNaWq9XQ3sVq2lL4Xl6KFRD71+dpinxgVBs90GBCl/3+TbjwiN/PHCdiBn3w2AU7geHN97YnRyIGat84dMzCWvnBMFoVQDmhPykN41v6bnIK3Ja8I0o/i39bOqlU3yb+HhfD9V6fiPDhkbaObqDJAPb6RD/DJZ1fKUDSpkI1MnHw2VZaE3NRSYzE4kChXCYkQG5bQWY2ZELuaV5mDe3AM02OWgcloeuQ7nQnyUAVt/Ze2Tv76++C70TwepFffTM9zs9N/pEc4S/0mDPb0q+9Yuc5QapcUCMvk6xIma2JkX4a5DjDw9KLTGnS11S1PXdgXIU1GnwhwM5r7GlOxc0KYdMSNhNg/O1B/UXkUP5XM7nRo5fRqwPTn26jLSWbaYbM9fSzeZSGlO8kmKFltDYbcsoYPs6cvqcRTsK59KZiBzKDAkiu8eJNNAdT7ZHk2j/pGAa1zmTnm0poswnM2haQB5prUii7w8TacORfBRrp6FhdQbWVxYhcGcGBk/nY9vOAmQfK0Dyl2xsrpmOQ85ZOOyXhYSIHPzozke3pCgt3HKNqfr2llnf/J65N3sL0//vVWb7fmEycK9mNha2MbZXjjKnf15gVpxtZg5I32U8qIVh7SarDxuUWzn7+Vcffou8oWkpfDkV7SR9m09Uo/mJRtxpp6cJXTTJooNG3QgHJSWh+3QCfmZEQVVuGiaoxWDy8ym4PS4e/zzn+63z05B6PwExCnFo/BaPm4+j8P2JNtSdVZA1WwMN+zSxU1EJBqnDEZ+kB73zw/EzTBWRYSowMR+Ot3JqcP88Cov2qWGF7SeKCP9IVrxPFO/dSsOXvSN5vv/95PuJxDXfUNTEDuq420nteW30cugjrUhvJ5t9bdx+/u7tTuF7EnN9RHNuvaXIk58p5f1Tign4SOc3NtFgxBsyruikJRvfkqBvOyV8FOXkpdhfnYwXf2NYuWFlyC9rkJE/LkQW6ipkdNOKttJoGvdclVL+kSfZRFE6cLyPfu95TVb8s1uv009VYztpy7PPlPuin1y+fSNeTRe9G9NClbUdtNWrm9I3fqUYvZ+0XnYk1N1HostXC6dzVZDzWAWbk+Sw5PZorIU8LmUp4ZC9GgzOK8OiRhVtmSOxu0oZ7Gez87Hz1Hm100fl5+TU8JbO//lEDaObKK23jeL5NvnfW6/o5cdWatnwnuJ2t1Fz1z+UcWU+WW5IJaPmxXR26VKaE7GJjj/OI/+F68kuaQWdsymh1rJl5MC3o+MN5lOLyVK6LtxLK/V+UHiLKHYfEIalsjAGTL9Q/lFh3LcQgIjoRzL4JISJs37TmweDlCYsDKXcfnq1vZ96i1r/n3NZmvudvD/30gOJH5Sh84U2zm2lVy8/UkVVDzUUfKekxl6ycJDHWAE1zM9WgtpuWXzzHMnJT+8yWXgMKeLt0HAM7BiFR6dHoD5ABT2ZShizUQHsZ7NzsnM9FhDEBnFhmG3/Qwusf9PDbcLYufsnmc8bpPfJAlhr2U+DR4dovfogSd0YYko2aNGRZ9qkeFWS7mZb0oPvYjTiohTtvalIra+FadcXO7rco0pXpJRpp/Ao2jxRit7ZSOHRcmV8yZKBVoI0DmgNR6iUEvYXisO/RxG/jyrgQrcSVi9X4sdKclgQOwwn0+QQPEaFyQ8OZx4LDGcUw4SY9vZkZk9ZCDPr0n3eVW0fRiYrhJl8NYSZvy+EubLDnvH9aM5IKFgybXp1jHiYJF2o6mZ2qN1kJh+WpkqrLqbf4gKjLt7D2GR+YJYXylHvKwHa4PaReXPoE/Ol6xkT2J+NAJksNPvOwN5z+XiqkweDnYWY7pmFpZJFGOLb3OjoDOg656G3OAuS03P4d5wP/Y+x0NBNQYBrIm4oxeGB/DSULJ8Kzasx2PFxKuq9k+DZkYw+92RstpiKqPokGDTw8e2lA9z+ApeeZF4YVP9vfz/XP2C6vuQweyszmNyEPCajKoUZqVjOBApsYSTGbWJeaPNxUp8DJNY7oHWvKw4UjePixzV9TjCWdsHIDGe43x2DzyYMDlfz0NLLw4YUF5ie1oF/lz6OTjIBL1AXoacN0KCliR2D+nA/ro2rw7SRL2+Cg+J60Hqnj3PeBtBM1wGLXy4dvkZ2/TfIsuYxbQu7TF0DD8lw2BPSDWygWf4PSVX1Ih2+V0/rau7QmT+3qN3tER9PVtCqJ/Pp1Y91tM93B935vYyL/+al7aRajQ0UvGEFXfJaTIIKy2mB1hoSjllPP0aU0yvTBcwM53mM7vQoZsfjkwxP8DizqOAmw5sxj3nS+ogp2FrOmFbPYtQj9zL61fOZqBtbmZLg/cziJjVITdVHhogeGiu0sDPciNvzC2UNCM7Qx0UTLZR3GmCMoT5iXXXgdEQPRq1aoKLlVP19I33EIYr1XEWNl8s5/1Rzt4LGLimjIsuFdMfqAH0vW03dhzZRyrgKWqy3jNiYjY3l2BjuaGM8+usTIX83AsqTpmKqTwzeXYrEuXUp+Do+DjVOiYjySUKcQywXM357AkxcMpaLGYXt/osbXTsd0OfDYPFldzg7OsB9PSH4GA/LY8Zhhjkw88txJjjgIMPKsvX044zT/YNMmuFc5vO7RkZedSnzwW0Tc/NsA9O3vYIZ736BuR9/galfuZ2pGYhF/bwQbq1/11hxdzLuYiq+y0dBfEsIDAsjUG8fjr3uUWgajMGWj9HwXkCI9xwDB0VH7NsJ+M6xQ+dSBwxscMJFlfGQ9XFAVYAdqlXt4W8+HmlfxyM9hsfFCidXWOFDohmm2lrAYIwp9Mpt0BlvieKf5qjYMwZH2kzhFGsJ20FLHPQyxwcpa9jJmEPFyQKqmxxQMGCN3c5j4GtuDPXHtsAuCxSeM4L0NzvYLbCAUp0VTiuNwYE2c8wEobjLGSVP3XHDyQOtghMxMMkFG3pdkH93Asr5f38fOAHia9zwscAFKzZ4YHqVCyf/f3VBvtcYM1aYY9F3Kxz7oIu3hlZo9jSDrJ0RTj80Q9RyQxg6GMP1lwlY/RvQmYjTnRMg4u+NmfkBKD/sA7mf7gixDEBR+QRUX/bGj2s+uBXtiZFp3og87AWxldaInW8NgygLTmeFM8dxOZ9OZ2s0zCFYio+F+VhryAbZQ7/SGmEnxqIszB4lm2y4Pb7m2XPrq7FxRJerPbSFbVA7fSw+K49DdwODGn4sli3igAW5dtjxxRbipcXwti/B/uVz4Pu9BENjZmFBaBEiq2fBf1MJbC2LEFs2CyYbSzBTdRYY3dmIOlrM6Y1NpAkcig0x3NoG7la20Npui41vjJEcaY8/F00hmWgCMTMriEaZoKvDAi08S9wRNIC2ggZKEo1wrtUYL//VhreTJk5km0I2RRcPHmhA/x8dtJzTgr6CHlZ91UfQNT1OVth4888pC05m/sabyofNMFHdCn9ix2KKqC2uTrLFqL3WOMaXo31T/5Ovf8t08HqxPidno8P0OFkLWG2Gd3qmeN5vhD83tLB9pQHWmhni0igjqOw0xTE3P9T1RuKfmjA8LvPnrz0aSreDkPDZD0eWhKBFNBi282JRnhwOh5WTsc8uFEefTMKuvdmo+5GDBV8yMbt5Oj6cTMOlq+nY1ZOB3onTkZWQgzVNmbCXy4SIbzYWlabjRHgG0pggZN/2xh/LifjmE4Cd0ybgauYkrLoYgFlbfLHt7CQ8EZ2AoF4f7v1+eR/oWQWgT9QRExZ4we2yC15c5XHyliPvgrBzjqi3ckFJhDO2JHliS4wH/PudYJDvAu1cgt6QKsaVjsDMCdrYL6eODks1OF1XQo2+JqS9R+LlbWX86NGA5J+RaPEdjUlDaojqH4mpnbY4c4bHxfwGs+zQ2grECzni5hxbzBtwRLC1A7QuEZ7zeNDh+554+/FISLRH3FlTLG40Qd4ZXZy9bIRMCyN49fN1e6cBRp02RZW7JQIv6GOcsSl+9RlBf6EhlCtNoRxwmHJij9A8j/MUH1XF5bZyN2+nAblq8sjaR+2De0jz3BlasvgQNew4Tl9WnCC7rAN0arUkLM4K4P/GqcEvhLAiRAxJfgNUeFIMgkl9dGHKECFWGD1xQ3RRXwS18h6cTVPr9OFkQGbbBCwb5YyMBF98X+uJL+0M7Be5I9zTFdYL3THz5kRkGE1Awie+LH1QR/xlM+6MPmzRR3OIEdYHjcGGWjMk+OhBSkIbj5r1cELeEBWS5ggbZYb5j8QhrykOi3m9lKwrBn0LUQRUyWP5CQHk9Emj+LksgiyG6JmFJKYHi2BZuDA2FEjicNpE3OCvi3lA+H7HlbuD+b/c0CHsgeggQNbYE9sNeThv64RiMVf8sAFszd1R9ewWTW+uI2PrhxyWnzT2HoU11JHf/UdUH3ePysafp3z3BrJ15vtx4XsUl/iASOIunVrVSSvefiJTeQEczvtOa47+JhOTFvpj9ZM6jvSQX0MzHe8dJO9Tn6lB4huZ1vaR+r2P5DpKBQXVCog0kcbpN9LYdk4cMa8VkHFDDhOPSyEzbDhfN6UwdokcNhrLw1NfGjGO8ujsWUXrdVfTQ7lK+jZ9FXnJrqHR5+fRjrxNpHZoMR3aWEarzMpJt3A5HXFfR/q71lHMkuVcDpHNK7L5xD3rOsmj/BE9HvWRNtzrpqdt/JgntofK9zyiqsp3dPBSG719/obi7D5Sk04SLUj2oPE9DPmG+lGdryU1TA8jPclgPj51J+Hz0TTLkv87XXd6/cqLKja6UPSrEGJxZPbbSmZq2CrG7dxipt03j/O51VPKmZ+ppczL11eY0gMrGOUTqxmpN1uZvVjKdD7ewcx0zuOFzDzJ23zGlVdvo8ELGFnIs66/wFty7afjSvdS3sGWp7ybI4p5XbXbeOesF/Pi+4N42iHFPDY++RurNMs0kc2zLora+Yrq+15S+fR3JOL+mk6//EThc1ppj8F7EvmnhdSjXpEsP653qhOAYn83zdLpIPYOsyp/k1Z4Bx3/8IUENIao42YfVen8pvHvftI76y80MeQbNV5soH+u3KPS6xfohk0jGRo/48aPrL1GI1Ra6LbZS5qYd5NSjz6j0xW3Kd/oPh01eUat39up1uwxid1u4uJFVs5OSTylDPkOOvDoEV2Re0XGsvfpwLzHVNHZRKbrntGLste0b9Z+0ptTTooZx7n8W/nCveRSt43OL62hojcHqX5+BUmZ76bgZzso5uZ+UrU/QkkrDtAK62U8FxcNJu7qE95vhVYeiwvPbndgNsRP4Y1rAPNjuwjTtdeO2TbflNmh8I43e5gCU9jygxfwRhM/EkejcsUIzjcYjtPibFNShjo87xhiNh8Dts0diT5NbVw/qYZAYU2s9NbFqrkmnO0cLDVFta8t9JWNsWK/EfqsbNCXYI7PlvpomqSPJ98NsHKMEe47mPH9uykUQoLoQK416Syzo5nHkkn+gTv1hcaRUEoQOR1IIo/73nSo1YTmnvWkgtdOtFnAh3abR9AUSwYrxV1hxrerRRWuOLvQC12FE9G3zBEnsrzRfsgVc/51QfhBDwx/BGwydYX0NlewMszKNSvPr5Ldaftqay5PvMrJjX7/8CCjnZHUeNyMPlZ4kHcO/+/3x1OUtz9tyY7iYpa2vlCMMI3mYhY2Xhk/IRx5JonweR+PT+JRWEPxGLsiCuG3omDBx60sBl+X3cBEZwjQgFk/czZPkJzm32I0fvQwS1O+MfOv1TBdo/uYk+veMPkLXzPVO/uY8aVNzLFhp3jrL+/mDd0bwYs5ctbRpXano9TJMp5TlAtv562Djmcq7vGKBkbyCoOn8Ab9FvJUVw86upzJ4InpTcP+2hicOxoN3fKp6DwTybdzyRBNmoo66UQ4OiWjYX0Ekq/HIbw+HrlMHJKapmJnVwh6rUPROHwyN4atVUk9iYJL82SMCYvFgzFhyG4IhYnXFGjwfXvkqQiobY9A0bAsXG3JwOOo6TC9kQa78ulo8s7CDNcZ2LF0BtYfyMazF9Mx5k46Rlel41d+GiSnZuCyQAZzzfYU0//hPFO+upA5decm47uzjNGLKWbmxKxlJhxZyNiINDGmlnsY3WdbmVW79jOeSXOZe2eNOZ9y/qI9hMtMkZZqgRdDmhD+bIUvMEDdNm2cvz8G1t3GCLllgYflllBNMOJkeqynBt5WDudk+9GFUWBlXTB7OEpjRqMgQQtHZ6qi+pkapp8ZhfxVI6G0dDTnu9g5DO8bcf5dt9OS8y2ulVYYHD0O4YH2WFpnhFWMLZ6tt0RPhBXubrOD2MKXNL3zLgl13qS1X15Q2+s7tMD2Lb1Y+ITuaryk0qgmsth5jYK/P6KdSx9QvNAD2mn7klI9tcHuUWefKTa81OX2yO5vbaM+sEUXw/K14FprgY5XBtBbaIAvTYbQ5elAuCUNLWPjofgiCc75SYjeFYHEyDjsOzEdBh+i4HRnKtodo9GSHYvueL4sIB5dX5PQVJOJeYW5GOrLxInF6WjrzMYLiRxcWZWOOSJZeJWXg6rqHGxqysZ6xSx86M+E9ZNMFGcV4PzOfFyIKEQGHwe7vCzBJF4xNnQVQmHJbHSbFeCrSCF4YUXYXDAT+TuLUbq3CNsWpmB9xXSMlkrCoe8JkFuTgltCabhinYBZiSk4GpCG2btTsOTONLwvSsG06qlYuioFT49742epE2a4TMQlzyCcneeJqDWe6HkbgP1NftB54oqDXS7Y6D0Bn/m+/kW7N25q+kJdUoHLocysEcXZd8P+l0vJ15eBI08R8dOU4KUkBgeJYfiQIoP9q6TxfYICZvdL4l87GRhfUMSCYgnsrJHCr2+CWCQhh1XpIjg1TgwFJ+Rx6bIE/FtlsEZTBju2iqNodQzqtSfDh28fWD3E82BOtwpfJqCCQiFSMRlK60KxVyIUg9MikXAwEoeLpuD5pRHYevo/24tfozlcOGOiFhIrR+DNY20kH1eDcosW7BZpoUpbDbnWGhCOVcOwinQwETnQ9ZuB5t+5kD9diAGxYsg5zoCZUglfFnJxpTUbYw0LsONyJn5K5iKrJhfXHg1SnpQQzoz7TLPWt9P9xx/plUw/aTh8Iom2D/TDShilh3+QUVgfnU//RavLu+mFzQ9iz/3vHVROC+L2R/4T0XM2ACOmBaI/1h2BsYG4LOKHHm9fHOkIxGkNX64WztqWbyv9uVr4XxtjE+SPb/IxGPKeDEF+TG31Jxyn7IJwcvtkOH2aDDb/oVm4mtQqKigreh35Dmymd5JlVPt9PSn8u5o67y6meJMKsqhYTaXFa8lWfxMt1F1JK0z9KDEsmfa3Tiex65NJ5m46fVecRKXRYZT1dAqR/SS6q5pHD3ri6HdWLHV4JtLbm8FUzMdi7D10DajgSJccdx/s3RTEDcP7y8rQuqOKteIa/FhnFErWjcBQsApO+ylBXEoLQmQG05/68J2njgBBY4i/1kbpIk2o12jj+G49qOWa4fskQ2RtMsCHQ3zcL6mN3I2ToAVPbPTzwfVbocjO9kPA2SCMTAiC3dcQaCz2Q5ydJ/at9sOCAl/83BeAA3FBOFFzmRonP/ofFmFxycRzl6kXV+nS0jo6OLGecv80Ut6I22TJxyHKTvVUFnuZbq3zwYFqP+7+xr8PxZefYfDMC4TaokAYrwiHpKQP3NOCULMtCN2bA7Bwfwi2Lw5ErMhuOvPmJH2/eZT+6FVRx+WLtFLsBOks3ENZHqeoureKwhPPUjFTQ3vFjlBQyQk6dqvqP1zNxzxszvxvrpzFPkV+z+gyHpHrinsUOLedrF2fkdLol/S7tolGWT2iH3x8cN7FHMnK5jieP4bjGAzF82OHbnPUD9lDvJH/N1NL9PVYY1u5OdT7rTEyxZqTx7+6x/pA1h82rYxGs2s4VJWSEOwXDvm3Sag8G49tu6NgeSsOxzMiwfI1qipicUImnuNraPlP5eTTKCISty7FQ08uAvNfJUGqNA6TL0RDUDseuxSikOviD684///JNivnbC5lx6FAPE70gVShD/xLgmCi6YeNjwKgvWISKrz8uLlW/huOeaMTuDlZe82uIVcgCdM2T0GSbziiVkbiXU0EJujH4MiMGEyYFI0lRwMwXdQdC877cHaF1T12DV/K+felHIjcTG+8bHDHEh1vnHfzgaK2PxYtmcTV6Nm6PVuv352YhOExcei5kIgDUdFYXJSMfzZGYTH//p9ti4Fx9RRY/IyB7Ik4jN0Tx+ECdr1/z4TFBcOGJWHj9njMXhUBoZpwXPw3Ejcjo2HmF4efAvEYXjEVBR1pOOkax83dfjAevkIpENaNRXxZLLY1pKE6bSre6CfjVOpUCOnEwf59AlLP/qB9K15ytc33dl9JW+oZZ59cNH7SWNtWkk7ppA0PGikl6C3t3NpO7+60kkVDNzdmq3YnVx9lx7I1Ufazxms/pbYZP2nnrk7SmNxOzI1PVODzjpirbdR1oZ1Y++k1KweDr/+zn5dGF3H2c5TLDDiMKoHrglwIJeaAmAIceJYJL+dcpJ3OxZc1V6j+5WOaOLeenAvvcDEHy6nw1bpMM21f0O7v96hmTyMlfm4khbV36L7KAzoo0UBsbLO0XMwxduQvx2VH/HkPPfY43rfucFwc4M7zvaPEq91wxPHAImdHJviw44HfzxwvBovxun1H8IqPfePqotm9L2n7w8//q4sKnekkvV09pGD8ld50P6Uy6qA413aauLOVmtu/0EV/MxiUG2ON/RhkdoxB5UIbvLpghK99thCys8bHbn3QoBXGWZqjsd8CEXNt0L3XAnPXnia/cQfpxoY9tGH9MWoQ3E1Rq06RYedR8jhxhAaXnqaB19tJJaiKyp5V0ZddB+hKYTXN87xBVwdqKLv4IZ08/oziHG7ThR8XycH2CVUoNVBU0WliNl4l6/o6Kll3jRoV71G91y1qenWOpqXe5c7zwYcbXN0pSuw2CV68SOeTH9KPk1fIcu8j6l56j5atu0EPpe6SmdgNWn5dDjUDolivJoW1SZKo3SKAE+6iOJAohzniwlDMl0RIszCCGkQw5oQkVD6J4UewJNYE8zFqSj5yzvN9o9t/9eI3C2fCTjoL6y8WQCw9D2td8iD5PB/hyrmI2psL68o8NL1rpuca96m4+zGd4N/FofE36c6VJyTp/Y4ev31AArXPaEJ9PQ2zfUArGp/Sg0OP6GD+Szo8OgXTH0Yjsiwa45tj4TAiFLY/YrF6fiL8T0yBx7okGL8KR8XiKGjtisNgfBRWPY+H3D+xkJoThdVWiZiyIxyl1ybjnl4gzg7Fo+zhJFyWisDmnTHQjgrDs8sxyAmJhNWHcOy9lYpVy6cj1Cwdz87HozgtiZtvU20qXPqiQTkpsCc+Fr87FcWvpmPwWTLUCpJgMKCLXws0oFVoAsEYU7ydo4eu5+ooNzCD+3M9PF+uhteT9VBzVZt7P3q2IXKd9bg1fn6fiM1Dydxa2Vwfu/b5xxJQI5KM88Oi4XMhFVt3JkHo83/PKUnGw2KrJ5YtCIAIHz9oDffk9sZyxPaUecImzAdq7t7IWReEFWJ+iN3uh/1H/XDdfCK3P/ZMDyumcvtjz5TbX8c0uBhEI2EwGbpVU+HPS0SdzzRUSicB1kncHQyYxSKxI4y7gxy+/2PH3XQIg+zXcExek4AHiECpKd83GEZyz5XxbZthnSsehDkgw5zH348Lx32TNHdCS6gz+ksJ8ieAvePsAE9HPDdmkDmTwRstZ26OGr5Pv9rOx0POQVhm6sXlMR0OhmBtpx8mbw/GP8e9EHXDDy5HJyGjzw8HW4I4v3z5fizK7ZIw2SQB4ypSOT9Wmx8DmY9JiDsTjoxxKVBTToCKTywOuiRhhGQMh3VX+8uB5VqxmJflwrAYeGizCEwPSUHuqQIWKEvCdakMQtKkcP27GNLX8jHx/+FPJEdkQGxULocrNXrSMW5sNk5dy8HItlw4EF8XVmTj/bss7NPM4vJny4pvclyyvxyytUEnyH7qfRqzt5Yu2daSWtNtUp1xmf69dZuW3b9B53ZdoYwFOZz+sfOwmPXq9WKY2xSjh49Xw3fNgrJjPlwP5UO0ohB2+/NQ5DkTOVoz4Xx+Do3fP5uevM6iouXL6NGqJcTmxnpj5lC76jqK+jyf2mcX05odi6n1yByKfLuAdncuJqkoeax/owpFDEfXdxkUFAyH9mIF3N86DHg7DNWrlCE0MArDz6pAvVQFn2OUMPmJPP6kT+LwUt3jMLBcu7946TjC8XJOBM7+9sHJvGAUGgfj2vIgTIkNx+slIdxcOr9H4vVudW6uU1OUuflWLFTD7VQFLg6NOa0Ky70qaMkYhTutIxBSPhxsvs7GWwyFWqIwnyOIshcycL0shIbD/XRBWRz2hX9oYLo0KkvF8G2BEOrbRBG3VwBsfu+o3A3ynNTE5fmqpzzkcn1mOR2UtqSJlDc2kPfhO3T95X1qU2wkV/MmmvSgidg8xt+cRsKJKPyzKRg2c0Nx1j0ekY8mY6ApAnPiQzF5RyjCVkXC5lEETgRG4sweGSyqlEXyWnnMkhTj8rYqwcJo15HF4IAgMjMlsdljGARSJKA8VhaNDlIo3S0O622zcD6jmOO6/f3+Oqfkfz+v+V2ElTfmILNiFoQKZnG/axk5B6EKiynkdQmXI2rKXkD124pJUHINpRqVUPZQGfXtWU5mbdPoZfk8Wv+lhOT9SmhD02LaHaXF3YNzrC7yIwy4+2Dv5oizIT75akLSfSRKX6nBL0ANT0I1cChNG//c14RBnQeMcxn4ezkj74YHx+sT+eSK5n4P5Dm64Fq0GxZPHo9v14B7E1xwpNoZ0mPduDrclLnE5aXYetzpVnuuJndppD3ed/Df3xsHTxPCpvMOyPs1Hj5r7OF9fCynfz4L0vH1Zyqn6yxuZbGJdWQa6rxTIbUxCwv6U+Gfn4bjv2bgxI1UXMuegWMd7VTy4Qf52fRR/JqfJB0thPiBHrrY3k0nzP6Q5f5OEq8ZomubftHM/d/p9fFfdD3sK028zY8n2zQxfL4KZu5VgqSgKt590ETtCiX82jUS4SU6mGwwCvKeahh5mP+aMQI9/aM4Putfbuv2TiX4vJLkZNs7ewRiE/kx0tURCE6XxqEd8jg4Shl51vLIL1LByhxXfHHzwD1rJ/yp8ubiHNvqSRBXdIGoehCUArxgFeeOXV+9sXeLG64/8MSb+RNxaJkszJ+IAh3DED1XBhVnRMDusei5AuKLRJB/l2/jlkoA6aLItZJG2r9S6M2QhFlmK3lf6+IwyI1uPib6+IkWZfZT3JOXdNKklyRGf6PdZc30dXMPZT1uodd8zJiV3E3Wks9p3/2XpGZ+jS7zY5Fx/7whv+hvNP7uHTKc+JHy3rRTv+Z9CvvcTPUxT+icx1P6XvqOJLMVuXO5/FUC7/n29O+5bOPb46oaWVgNqWD7JUksPjIMzS/kcOiLFCo/D4NpsSBY3Nr4ZYjGVIvhL249s0sMzQf+kMvLL/Skv5vWZH6jO8P6qSbuDyWOE4D6JkmoTRYGy0n5y0WpjJUEb4oAlq0WxSdFCewy+E2/ckRguV8YeQsF+XhChMsTsTmXDwfTuDyRt14clycS7E/DHOsYbFZKwfz7ydiUnYjt8alwXjkVeoem4temx7TA4SNXS/hbQ2DzWc61DyhH9S1ZRr+l9KRPJCTWRtfU31F5+Vvqt3tBAfZpWHQhHcfeJSLgTRasknM5juuGn8mQXFiEnLoc+A2m4mdbDg53TMeph+mQ3pyNHxbyKBcVA2sL/9rAfcv5NmePLLz8JaE7QRaGBYKoqBSH1WxJ5F4RR8BzGVhqWCA9X5erq7Ic9Q/r9Lg40uS2OTLCzHBK0xQ2X7RQetAQlmuNoNNjhF1u5lw+StdrCuxXTIbhlgguLt97ho+n6qLQ/DIUpe0JGMP33wF3w3FqeSRORoVC4Gk02HNgbTZrc69J/CLWZrNrtaROargvjErTPvps8INenhykxZU9pOrZS6/X9VHzBBVoxsmgNVcWojvkOD7RoJosTOSV0OYtiaTrCnj4XhydatI4MmkYug9I48rHYQhuVcE7DVXUvNXG7ICRaBkzClZ9ctA9oYZHC5VgJaGIsYaaOGM0HF+HVHHNeDQ0/yhze2H3yO4tUyDmf7k37W0RcG9IQlZHEi7NjMX6MUn4mRCLB/UxuDczHq2G6Zj8gI/VNiQhfHk2Yn9Nh3FcPoS3T4fjnDyMKMvA9vOJkBgzA+edpyF4wXRc/JzJrcnoqQj++jL2jNh+C9EmaTSvGKAroVIo8RqiOlEh/HktjjeXhDArSpzr0WDHsXx4lgf/d9z8A1/o+IOftLZQHMVBv0g+SQD5twfp8Ybv9OvWAN0Ud8c1Qz8ULfSD2Fs/DJwKxVIXP3y29YI3E4zaWE/oPgmC6bUArBL1Aa83ABOkfTh//jcXwuKs515RHM4yqY5EiXECeoVDoV4VgrnZESg6EArfrkh4F0Zx/STsHmNHSIPtJ2H3yK7z3jQxfFz5h46ESWNJkwxefRKHjaA0BhtE8d1QlJPp9+X//9mwn8HKutcbQeyXk8POKlkIzOLbDD05uLdKYOsIvp6fkUS0ejG0FxZweVbWJ7KvkseKEKAzh/veJDgTEScLUR1UhHNri+BzYxaa95dg8gVv9Gx2w4Y7fmib54VX611QpuqEGY/9UTbOGTseumL3vgl4OcEVCmu8ILnZEw+6POCyNYDLT2zTDObs9N/8xBI+FirlxxrV10IwMBiOpafC+DIXgkbDyagKC8a/G224+k+zuiXHtdLwHsfV4Y9lWONPOYPILDvM8LKBfbM9Vu2yAWrHImu+PZ686+ItViRmm7ghY3BegNFVdWci1okxlr0CjI69BHPvriLz6Ug4k1SmxzjuHMH0TRrF+K0XZJL4uJbNZbI2k80XsLkCNo+pKTRISiM+UnG9MEar91D+mx90zGiQ1gd+oQ21/ZTvGoyjS8NxqyUYUzXDMVYzGqMco3D8aBB2n4lG6YEwBGSFo/7KFFjwZeAeEw6xzjDsEDLn+D1s7f5vzZ7l6Zx8aYjTx8xRdcsW1l7WfF21grGBJbp8zHCFP2bLiXAUvomH5v4Erq+kek0Sdl2JgD4TjbZvMThbFYFKzRQ+ForDr+FxyEiOx9yjkZhSXMvV/trmXqPjL8//rwaoWXuNXJKOUfO1Q/TN6Bwp+RynbbJnaWfQWZrzpoZYvJI7zv5/3AS2jsFyRH6OJlS+tEHrWDuYLreHUMJYzHQcD3JwwIXd9jg/JoDDO592eMMsyIvjM7B19M+f/LG81Rl6RRNhut8NLqLu+CbgjesuEyD31ovbF8sBvOCWxO3vaE4yt8dtyTFIORqHxTLToPw5FVUvkqGwYCqqLiXgUVk8TrqGYNHeODR5R+HBxGjsOpyKWXviIdI7Gaf6pkLTPBJPbyQh4kUC/v0Ribtb4tA1Mworle3R0MKArQNqVjhi82EXXI7moaHDAXo84GzXOCyPdEZDCiH1iCOqDAhSP8cj8d55R1bW2Hozm4cxd1rOY2ull4anOLYIbHZkgut4hp33ebuFFvPymAye9VpT3qnA046tlj+I5aYu2djD2flKAVHc8RHH/KKP9IuPPTR1hFEfLwCdD8LoOf+bdM4MUM/wIa4Oy87HzmPfW8pjZZuVa9+Tirzjq9/zbv/p4cXFfuTNTWrleffv4OWqHOOFaVTz2L4zcbenXF7rbw6M7bc4WHWfvIfxMYnlbZIMbKaU8hf0MuUx/Q5oomcFD2jJckGm+J80Ru5JD1dDP6Opygyfqs2wP68de4p34bsvEzTfjXHebMTcH1JlqlOe8FQk3/PYu2Lvj7031zHJyBtMR9uUGZh3PQHfVGZgl850WInOwBTpGWiVmIZPb6ZBXX4aDpnlU/jcNJq9wI+ezkuk1UunUKZqKWW2RNPl8Bn0wnEuPewNpJ970qg7bSoJmkTRqe1ZVHJpDF4etUYfw8BjJ2FdmyPHl/pTyMM7H0cYL7ZE/vZxGGVuhxuH7aBGPIQftsd6bXms6FRBdao4SnYLcXZ41m8FfDskjo0BEujtHQ4/b1mELRoG3XeyCJSXwMvFMmBrsIZRy5kJHy5xtVhhpbMcPzI2pZP5mtbC/FbYx6wu2MI8+XCS6Uk4zWgX3Ge+jmlkWF4ky+tisTLLj2T5XSzXa7mCJn590IettRFGbzbA72pDBN3VRdM5HXi81YP4rklMgM2a/8eeiX3L5uxZvNZoZnPNamYXk8wwnxKYoeuBTJWbFrMmYBzDcvc2+mnD94Y+Bso14HFuODx0RqFMzwiLDYfj5G0dxJ7VwLh0NWSa66GW//OVYi2wNo+t57B1HIc7AhxvxnSiDHZn9pDKW0mkveP7nt7ftDKOL6sr+mnl/T+UISTMcVlZvifL59sToAqRDjWsqxmJVVKaeBDNx/KBGugO0cU/a9Ux7p0WXjSrQ7Z2NMzmWFFisTw55QuSs4oSrV7fwbB9PsO2qlF6lii5q5pRaspnxk1AhtR/KdH9BmFKV1QjtgelJMMWAsY2XC/KdT0GbG+Ks7w5ymzGY2mDJebYOOBIhB0OHbfC0Max+LbBmjvzybfMOO7hX85hwR8LjEg3xocYa9jVmqCr1Bwq9RawijKF5zxzbHUxwwGnZK6+eOlDPCqWJeMhH+fu3ZUJZlU8Xm1Oh7tiOh4NmwaDmBkQtEqBemgK326lcp/NzsnO9eGJA8fpY+Xzw0UbdEx0gNVCM4xoMMHgfku88zBHRJgNmlX4++J/qXfH8Fg7w9oXVv/Z+n1ozvnx7N/i5810lLPewQs6cdeRfR/ho8O9LsseznHQ2DrSeGdVjoPG8s/0fo1Cg8lITIpWhquQFoxnqkKxcxQmBqmhIGoEdyasHrF8R/ZMWI4ju/ar/1qi+rENfpebwU3ODso6Nhj6YImozTZ4ttoShve88Uc/DHpX+T79bDByrGIxtSgYFBEAgSMR+MzHBxrrorBrVDjO1AYjk+8r1e8EQj5lH3NzcSjzrbycWedxjqvZ1zsXM7TmCvPObgVzTTGHKYxcxOjKFjBMzTJmz7B1TKXeFmaTqTjNvaVD11UNiffBkBYGudCUJB0K3zKcDhvbU6OgPLVFjyXdalNqPKxO1/PM6WKROh3br8nlq+/vNULpHUPUTrXGlhQjbL6sgyZ7cxi/1uHbBgsk7DZBvJ4B5m82QdYJfSxYqoHEzao4wehDOV0TT51G4fUtRRxS1MfXtuFouaYCw3oNWH0dgYUyGni8QgO3FUZjR9snru9sf8E3rkfxb99Z/Kjf9GTOV0ryfUs3HNtI6FkbNa7opNJ9X0lYsYfGvDj9H1976WEKlL5AN2bvJYu7x+jU4XPk61RNP6QO0+Cp7ZRcf4B+ph6mjBHHyGRqDZfD39IghGlOQsjaLozvGtJYLSmK7VIDdLtDAklnhwi/xaCeJ4rdVwVQIyOKdb8EOb1dbamG0xNHc3p7q1CF01vPWnWUyQ2HTiVfPiJG4nWBKtZfU8MP/jN3r4zCp91KODVNFW6fpLnc4PxUOUjpDMf7SVLwmiSLI+9GYelJvj39poQXxxQhcZuPRe/KQ+NTCceNPf1zDoc/2Vf2d3/zNrJvinB8zmyYHp3Ffe8YmIMTabM5TgIbV93KCuEwJFvbZOPNh0pTkDYzAreVE6DmGwTpzxEoq5iCWfJhWBQWjUcQg+lmSbAcrReOIjgbIM71r2zbJYDd9yVxdEAaBx7x49mlkmjYKIoQW1EIHhHnatNsbYytwf+tvbM1srbXgfgjFISRYR74534wVq31h6O5P2qjg/Fsih9X72X5IZ2aSlzdl83PsbXfw0+GwXWdMvY4akDxwQiMPKiKg0Ij8NVHGWv5Z65d1ECzUt9wddi/XDCWB5hdcZtqKttpknQTDem8pp5LzfTjaCNZP33Bj1VecGNYDuH/5Z+x41zsWqjuRDfF7HpLwkXfyPRKF6me6CSdqG6aat1G2zZlYo1PBrLLp8PpQx7u/JuLTcFFWL4kHbkiRViwNweLHqXhiVQuZtlloNstCzv1cvHgajaM9+Tjvm02dKxnYlZyMSZmFsMzLhsm8bMg2ZaPU1L5iNpYCMcXudC3LeCfawGUgr5yPZhx27rp893+//ViLv3QR1fvf6X+ce1U3vSOQrva6fTpD+T0+DOpPv9CRxS94bSbOP4oyxtlOaNdjycgM80X+354wrnUA1cUCa7prjh3ygPCzhPQsckLIn4nKGzWdY4785czM1b7Gu3RraPnSxppbulpWlb/lFbtv0u7x18hm6gHlHjsMrHrZHV26RhBsOv8q7unzAfpi1Ivvbv3gYpv/aHT+EGT3vbSxcYBmufynZJ0DHmn7px0nGQRwtukGsjjanEC+rzSARceRAx4X6aN5lWKPXbMDv/uuD9fn+ck4cSb2WvM2yTpxdnN8vpJOKzhyfWIV8p7Y3GWF8xfe0Ol1wd7ZoQib00ATBf5w1rOH9uWTeTs0F+bpC+tg/BP5hjbYggLkVFwmWKKcCFtdFga4Ui9IT5P0sKZ63qIOKKNhqF+ir4synFRIs0E8M5WAmw+60S+ICS0BeGrN0gH5KUhWiGMrjphSIuI4seEIWJ7gp9IEAYPj0eGvROmTHFG2AMXhBc4omO4G3b4EB6mMVh7wglNAzzc+UXw8gZnVxoOK+GHxkjOvpyrVuBsTK6uGk4WKOPm0eEwkVJC5Rxl9E8bgeuFw3EldSTuxH8kNvcm8/Y5nTzbw+Xe2HUy+a00M7+XIPqVdLWbqG9uN0XVtdKK5e2Ua/yF2Pzx31wyy/uVzh/G8X4PnRLCmgFZ1BcPw4ZXslg0cxhm7pBCzxVJ3D8ihTp1NTTm66Bztj5+fNKH8SQzyOzXQZCRNmYGGOOTpTq+3TWC7T/66PyjjUdKhvBndOC4JxoDbdG4z48D2Z751g3R6J6bglmWYZBZnIh7w5PQeTAMbQlxuKwYiQlPpmCSRRzXb7i5Uxv5pqbo/GCKK4L/zfcw2RjKKSb4FaIB/XnGqHqqj0nT9KGx1QQdt/WR++weDXh3U//21xyOZ3Ga/MR39O/qu7RjejMtV31Dg7xuKnrfThFdr8ko5C0dPPWM44yyY9n4j+VNWMTd5HijF1/epjDJe3Rk4CltyL1OLtPuUfmnuxQ0/BYd3PaAe4Ydxz6/9d5zbk52PuGqBxTT84qOVb4g55H1tMGykda13yf/0Iek0vKc2LoW24eQps7HFEfHY9tBM8zSsYVu+zis2TAGlt7W2KZrjBnXLdANayQfsMG2P2MhbyMAOeVeivzVTayssvrI8qXa63tpkcwfGsoRwOGTH0l4/m/6p6+XPDb9oMl3/9CCn7Lc2GfWUpy8sTLOcq9GmSmgWUQOxW2imGAsiC3pYog8JQHN59J4t1UWM19MpQu7ptPEL16kExlBz/yi6VByCYl9C6DU06n0ZV8h7bQNpdPXUymvKoZGlISTnX8KvQrVwBKjUZj9WA9TTo3CwefDwdaGpv7UwXtSxMFFw/E7XQPSV4dDuVcdywPUoNYyEu42HlwvAtvH7Knj+7+eBBMXH6g+8gHs3JF2xh+8ZG88MPKGh5YfFMK9MEN0iGpuyqDZTQwnXwmhWlcei+Mk8eTDIH27LIUbF8Vw7LEcandJI2+lGB57SeBhgwgOvJXB6KOC3Hn8T9fdReF6Uxrbnwnin2AJPNMfosrTglAUEMNcYxFE8f3fw7cnafu9w5S/7DDXc5Y54Szd3nKZdjbUUJX4dfqucYp4U/j4I/QMqdUfp6djzpBO/zly3SeGaW9+cbWEvzUEtq5+PlAQMZcFUOYuhszPXZQ2a5CWagxRqlU/vVcV4WIVtgepTt2Ei1nYmgcbw7xarAOxr6aQOmGA99rWUIs1w5pAI+x8ZYKWeAOsdh1PK0snU4ibAQka23DcrH16cRS/UId8HwaQ7bZwslf1oF83A2l5P0NvrMZTh7g77VDZQn9sN1HSk2Vc/adz71LS1NxCn+asJw/t1TRCs5LCDJbR6NZ1tO36Ojp6eSWNTNpAN8YMh3mpHMpGjebiKda2sPGR1h11fDdUgL62LA7aKuLHymFoWqqM+6n8WKtZicuX/c2dafW7cf/3gu1jl4pyQetSb6w67IlPvQE4qO0LxtwLw6ZNRP5TD66Xla2R/K6RxT4+fvtbK7EZy5fvf2WQs08C0w7x7WilHA6nSyNJVxZHf4pzOQ3TW9ZwdLHnchtN1624XIe0NLDuiR10ztvDI80KBrpjsKjLHudH2kM/bTwOWWbihXcWrr1OBS3JQ8iZfAT3FmNCxQz01hdjWEIeasT5uKEvD8dfZWB+ZTYiI/O43lfxB7L4+VSS652esVqa65/+wj+T08sU4TteBappEli4dRgMfshB+JMsUp4pQWW7JN66C+OtngyHq1kZNzkniWh+fH7JWR5Fi0TwvVkcKYGSyHeTRN1JWYiuk+GwSlV+PmrM/qsBsmvcYFsMtwuz8OHmbITEFeBQ00z4ryyCHq8QkvtKcGxCCdichv3y7UzexANMzT+buF50tsdAtG4L4zLuX2aUzzImavltxr+2kimvr2AON+1gYL2EUfXIwkBwGiziU7icRvKXFA4DpWimY1xIOjYLZUNlVDKeYAZCP6dhudV0dBzP4Dh5R+N8uJrV31oVi13HmUyAXFswxlv64qCGN+RHB6DLaiLwwwdzG3y5/c2mPFxY99//88iZ/t/+/qmdBeNrs7E2qgDzdxagfl8hkqwK0RFbgtXuJZD59ITmnH3E9aT/7UVn/0/NPLFWshZ5Ttapd+iCwntyCm6kwo7nNOvKe7o8uZFyvI/SGckLxOJQ19V15LHmLrkXH6MfxZdI0ruO+ocO0ePO+yS76CK9+HKBGkfepDE5p7nebLZfm+3TztDcTDGLF1B+9Wqym7OJ8v1WU9a2leSmOJfqYpZQ6czldNx6Bc3IX0fepwjKbzzwki/rs+rd8DLZh8MUK7a5ov+mB27zTWEJzwfDbnigPdUd8908wctx4c6APZv/r6rzDsvp//94WdmEyogIIUVWovs8n2Zkl5YkI00tbSmy9yhklU2SMivZM8reUUpC9t6F3/1+f69cn98f99UljnPus96v8Xw+Xv/t+4rf9fs5U35SYyOY8G4Gn3+Okh/x9yc8ouU6G6Uy5/ffPeR6O+COuVxzi6NN2XpGJ+64pP65uDd/bOrKBLOuzJ7RlYEaprKGKGqLoqYoeEjes+z4Tn8MG/d1Z4dlY2g7xZnutOe1eEd6Rbqwmb4LF0935dVVPkqtWpeUha+PKevMNihWe58pC5NSlA1Z85VxKSeUu3EbFO8feUqdt2eVsvVJSnHsCWXi8rWK8BbH/rCU9W9R9xY1b+F5vGrajeoUmluuk8N2WtDGXuEePQsuPmfBdTmW8rlx+9RQxoVibRDrkVgfFn1owMuFdTl+f00+/NaU5ru1+cCrIbeUNqJvUR25rsw4UEnyMsS6InJGsV2zgp+IP1adWUoVRtb5iyXDqtKqpwaH+2pyvltldpjSi0semnLT8d5UuvXi2iGdZMz0KhpsltCZvwo7c1ZQF3aw6syXaT2oH9eDo592ZzuLfIjc+L/8HpEX77F9goH3PmHqrSLYD/yJyqs/oE3iK3js/IidLs9lDixiegOrLOwfcVnG9CKeL/2eheB+t3Cs8WHcuHEc1YadxvbMDLx4fw5fq5+GyE0rNCyC5VLBCxp7XospDX5jWGk1mh7UZG8HTT4fWZWjoyuxT04VPq7dRhHX8HULTeXpbRd5DcX1G33nhWrhpJ1K65ezlfI5zsqeG4uUPaN6Kt8fjlV2Zvgr+tYteDiyLQ/FtuH6GW04dGBHtihqQ9WZlnTc2p6DtFpxeX574roRf/m0ZpSHETtptpY67QrNtvDxVfhldkW35rK49sxfasiOg5uwnm0rXm9lwHNZrbgusy2bdPwh7zFRT5mdl/fvXotq+Eh5WnZJ2W3yXJn5LE6pZ39WUZXnKjGDjyjKuxJljk07maf282gpfZwVPoZLK9vy4cHmvJFhyBpXmjGuQwta/m3FnPEGfHLDkCIOFL2DHd1Pyniwgt9zYt8VNPmch7Km5zH3QyYs12TDYvgZDBuUi/i519HAMlDyQyqbejFD/X7c1c6HJomB1M/1YXmKHz8XB/DEVC861vZj069TeDLbh94mAVID4b+wN8X7Qmgg4sO7Sx1Eg+Vg6rCubDq7N7tP6E2XV+ac30XFrdV6cYFhL+Y+mcLnk92kLrapyledi7vTfbA/1xz1ptVsPy6d48MXXycwOt+TZh09af/Skzv8fVkeP0Dur+LdJPYrjmGp7xDe/tyXdp3Bcw8UzmsEjljcl2a7B9B3Qn/+qRLEpRah8jstex/OVdUjJX+p4/GpjKgVzY6/Q3nrTTCr7Ylgi8vBjNALY2q1cPYsN+fpF325a/4AajWlXC+OP+7NcmuF2q/7ki4W/Dx5EAff6cu0g6Trh35s3l1Fob/ePa+v9C4YDh5Km2l9JL9u9OPhDLszkEnbBrGeVx/eaDSQb5YM5hinQXy30Vp+L5tzA7nL20a+c4dV/99794LhCCbaDubMzD5cu3E4dyUP4rNeQzi74XDm7hzE0g1gJ/V7SfQAK3p/6ZEWTKs7gJrvFeYutuC1dX04v4nCfoPISZ59+TsKFL6o+tF/lR15Ojg7uCWGvy5Qyp1rw+FoF/TbWglep/TwbOgbZW/tyli+Wxcao+rAPl0f/9VV+rkFSn2X0Hq1fRHAdtODOIwhHDI7hE8XhbCudzDtdwUx6s1UouUBRXBR9hmmKqZzLyrRGlUlJ8Mxf51i8qUy2hi+VRJdXigH2pUpTnaXlS4F95S+r/IUkW9En7yNYRpFELnnyGq3oZ3xBA0t3yK0RzFUHZ+g6OZ1xKseomGPx+ir/xhV1pZKXarYpiJXrdjWQbkH/7giqGpfw8ycN4hrVoS9uvloZv0EJ17fgagRYPZ0ldDuptzWUu6aNlBcLzVQdmycpTKY20Xh9Y2qnHEbVHphT1U/J8xRuZo+UEVeeaDqY5gJ/znbJV/P/+FhVBm2Vb4TJ+rux/ydB2Hnno7cQ+sQE7MHYz2SYdRvNzLjDkP4CUybmdL6gaH0FUzOaCO9BU4+Bnwa24o/qppyzcb2HJvajibtjKh51ZBBf1vL/ndFL1zwdLr1sKO37jiOhSNvbBrH9Xcc+Lf7MH7xt6f7HlvaJNjTwtiZS4MnMmOhA6NjXenk6S0931EBE/gc7uzlOJkvvVz46oEjw8pcGHFtnDoGmshiv0nSoy+Oy7fQSHr1G7w0kt79H/1MeXikKU1GdKHNmDZ01uzIojJjZpZ2UMfUnaW2QHjDhR5UaAtsckOlvmB6kjv/3gtlgyGB1C4NYPbhIDbrMYV6h/3Y/bMfhTdU9NSEjrq/cupfb23aqGUq1n+k+nX6tcrlYFWVTdl+1bdty1WOIxeqLOvcVAnPmahdt9/wSnrOKmrYscFFylplg7Jx7TLFqsE1ZVvZekXP9qBit/i8supBkmI9uisiZ9pJ72CFZ1Bw1LarTLBwjxVMzvXDbq2x+LR0GCYuGICzj61gW6iCqGOm6dWg8AmLOmZ6w//VMR/v0+DPYzX4XR0/P1lThdtUNWjiWJUhw6vw6gUt+k2eSBtjB775OI6rfb35KX6c7JO+MHan6q47JzRwYTdXR34LHsfr28ZxQ+hENq3hRqFdKp35QjLChHbpfuBbqV96Zql+Ljzeo1C9Nl97WoKfvV7jWuMiWO4oxgHfpzALHE+lig+vT5vII0MmyDzC6K4XHba6sP0jT96/78H4Qd7sc9uLJ8rdOMhvMpMmuNGudCqdVwRwwdgAtl86jZ26h/PXqWls+yCI9SyjqK8XzEO1ApljHcpxnMomnUN5bkYY+yyOYEnlUPo9+5/GT/zsuTCCui9nyM++ESH0PBpJi4RpPL1lGn93nsECv+my3mMxV4eCb/RwbxMeTWwg85VyXX1uidfh6EaNWWdXQzZK1mFBaGNGf9dl3JfG7P3tJHwsMiXjMtf4JOar0uGRkgudN+nw3HQOh9tfQBekYO+p49j0IAP17qTj3IAzGDcviM4bwri+7lTWKQ+jc/h0Wfc22RfIXa2iqbocTtOuYcz2ncZp9UN4IimMW2zD2a5TEjae34NdxjuwuPUhGIdkICU8C7vm7cIJt+OY7pMG36g92LrmII4ZJ8Ou8z5sfLwf4t4Q300wmwqr1P/3HVfp12On9o24oWcDLt7dlG3a6/JpWUOevtmI+p21JTNJcJQqetSiXy1qp8OTykCXUhwYUYryOA1O0HmP9FvfsTjvO1ZnvoHwKAnfknh2K55Zi1vtOSKmNfeHmXD5PCPaKGYc3cWEPe3b02y4Mcc/N+KchBisXT0RW055wU4rDFN220hGWciuSGicnYzmn8LRljbQinTD3Dc+2ObnCZPdwdIPKd57XbZmS19kRUyYYXkTybfvwXnUGbRYdBI1FmRj1NzzcM6+ipDV1yD8hj28QujuFyb9huePREq/4YlLEXR+Hc3X58NY+iGU3ici2HdBGM9cnEbz3pFSwyy0lULTLDxyQlspdJVtDwYyUGsKt/cLYotkPxbe9uO2AYHsstCPR+YESA6r4PAI/5jgsFZweII/eWLxnBVoW7YArUbPRiO7RZjzPhLasbOQoDcXQj8hWASBuSOkfkKwCIR+ImzlKOos6Ec/16EcXt+aHn+s+LHGcFaDNd1VQyi0deL6nXqrITVlFddvfchXdFjwHA8HPkdsXQ0umPkO9hZfUbPDV8RWeQWRc4s8vKLGJPICpzc/MGpDHTYMK8PJYk1mOlVl2ncNxl/V4pDzVblqWBX+vfBK+kn0G93B1XEvJG9P5BLNhxbjnu0b5GV/wHHcxv3nzzBswGMMOV6IntqvZW1JsH4qf1mNvUMT4X1+MT7k74D1421ofzAeYwP2wuXIUlg3Wo92ozdhrW48vt/YLpl3NQNXwNprlmTefdSKl9y7p4tjoOq+HiUtV8Gt71KELl+F+e8XYvLopYiwXvH/4s93VqGSYyeYdpFN/BmpHcZaWlPZ5643c9oE0v2sL8+rr/XjvCA+brob0y4kYI7VAfzacErmxG+89qKDfQaOLjyKMmULQu8mYUDcHhy/lgz/Vur3wOt98pjmFB74964Q7w3Bw12lvQuhp/bDe/lWNL95GluMD0CJ3Ytmbw7hcMwuqRmF7j0IXqLQjop9Ci3pY1UuDF5lw7m8GBO3n8M9vevoPf8GHMrOo3KtW6gXNxB+ne1xqI8lClaY43KZNQ5o2YMnuuOQnxVmb3TApsNDsf/JcLztMxg/n/SR23i0DaDm9iCpz9NNDOLY2mGS69ejzI9OfcPpWBTEv5+mssaWEK7eGsgsnyDm3Q7ilE53EKhzCzXnX4TntUeYkp4vr//sieoYaW4pulQqwOSiK2i+LR8ayk287HIPSRkFiN/yCYeK38K20mMc2fgWa/RKYev2E95VX+Dq9A94UfkHLjk8wZhP77B02GsEXy3FH7eP+K+uOXRhCMf3D+KBhhH0tPBninM4m8cH85KlL31Cg3ikuvraqo/Vs04IjRbkw8ruIc7sykWETRGMRz+CYPbNNbqNR5EvMdJGfV+ev4Gxvx9j3vj7CHuVB82bxTKuEx7FsA1HsDMh+59X0aBhDmzGH8PprFOotHkP6n9Ix5l7x3D9WxbW1DkH48e7sWV84j/GhvAUNL6/G/GrNiO5IBEbHZJh0HiF+r2ViF6umwC7tVgxdQd0ZuySfqeKfVb4nXrXSYbjrIvY/uQAfrQ7iWZtT2K91gF4fz6KWynp+C8XZ/TqMDrGhHNN2DTq6QVxkGWkOj4O5YlnQayvzjUi5wbzsfrPTRqGUdS/jh4pUZwabFCurFqjvLp5UBGcxml1NihjO21TjtbKU+a8O6Z8SD+vbNiRoVQP2qzMNkxSRNxREYNkXdb8xyxxsNHi/fRvON6sEqctLseE/uXwfl+JHXpq8E+qprx2wh9XJ8hfatKFT068PxulTKHbZR/+ejGVrUdPZU5wAO8vDODTr748/tSXAcUHETRjO2J3pGL6tuOYeHiv9It+OZyJE2sy1GtDKi6M2Imxk/aiTuFeOCUcQOGIwyg+uwYJbzdirP1KzHyyHWX9kjFlWxqCJq7CbLMD2FpnC3yvr4fW8J3YELYOvnbqePrPVoicRuQ6Isf5qafwmtKfRTYWXDVP4deBCrvd78nFRQO47LfCL41Bs6g+tFbna0K3Yq5sV0YXZypzGt9UWp1eoriGHFdy+j1RsqNTFYPVOco5hxXKwue7Ffctp5SLCw4p6QlXFKFxEtonoXmqUzBH+hFELXrS+DC4aS5CoOc81HnliQc2sxB7PAxLl0xDgf9cNH0aJ/0rvxotxo8Xm//5V86krIPXtrV40G8RmBeD3jpLEPd0MbasWIE26aulH3ZNs870f9BZ+mHFdxN+2HdjOrGVrwVnRXTixG9deal/N05924lvUrpR63wX3r9rLre7V7s3B9Xhv+12WiicfKg3q+4241uNHjRY2p3BdcxZt25vXlxvIWvCIs4SsauoCVfEWc4Dq3P1vAacVNaIdwvrc5duI94orMsPM+qo75n63HJaAyKmdjK6o2hmfFAmTk+R9Y2BUX+USvlXlfWfipXLh1KUU1YXFHOLh0qj2JvK1rcvlNldtCl6EO2G1GWfBF22ulKTwtu3oakOF72tz+J5tdlC0aJ+i1qcfaw233jV44nS+hR+ww+GWbDyvS61/sEfcuXzt3DFfXQNuorufbNgv+M8fiecxcGN59Ds/VWc6pULcS7ulg6Q98mbCwNkTV/0eGbp9GHZHGtevd6XuvsGsUOJFe1u9+M5LSuO9e3PeZ+aS67my4dtZc9R8DVFvNZilRG7WRhw+lldvnzTkq02NOOBIAP23mnI/ptbyHtTXIOKfVZcixjjgXy1UuGKthY84kI63bXkuMrkeo++/NEOFGvBk0IvHHVzxvlJ/pIb65EXjYNFdqh7fzaSzTyQd94PMX6hWO81AW4//HDrsI/0R+lengPhmxE+qS0la+W9Nk8Vg8Bdq3EyIwJ6U9Xrq/NitIyZDZOrS1GsOw+ixyWOUbB7K5i94rycbTKS9XOGsn/dAbQ+bs1GmoM5/401NfYP49CnQ6TfT3gNg619+Dd4wj/PYeEHT+q8dqXBZF9OSfXhQnW+l1t9Cnv1c+ed7R4ctmO41MYmvB3Jx5mDJGN9V59R7G5vzaFxw+iUNZq7kx0ZvmA0A47asHDnCNafMZx6Op5ccnqq9BkLf7HwFj+N9GJ3i4l8eWgiT87y584vflxxyYfD6vswaelkBudOln27ih5e4n57yTBvOMmJJ1NH8qfjGHZ5bsvr+iN5TMeOxm9GMuWgLY3s7KSHQHgLhKdAeNEF6148R1rzO9Pb2YLbu3biY9MunDWnK2tkdKJhWVeOb9uV5q0j5DrtXi2Cb7pG/VunV/eezgndptE4LYTNPgTzflYo62WGsXtMBG3SIxg3c4rUVW7e0h+CkSP0leJ9czTUDu3MnFFSEo1LTiOgt8wNhR/GwSVjBAxs3P5fvhIUHsItdSMkv25Qo0D+UU2jo1k4v/QN5cSF4bxzJJhLIkKYEB1K0VsW+mJRH6y0NgNuyk4scM3E5O4XcWtMMn4YXoJx6EHEB6bj59CzuFcjHZ/Gn5SsLMHPEtuL7cQ2Yt3clHMRdd8nw5yZaHPsEgb1z8SeFuexK129DhpnoqXOEKywGf3Pyyd8fct7jcDF+94oLfeHYgWElAejR/sJaF7NFfVuTkWEw1g55+BSmT/tZ/vJur7gBYs5B/5TfRhzwpWeCb58v9WX+Tc82STflw+KPRhe5EHhZRYe4yvWydLT/Dk8HcLj7HBsG2ZdOIDXCVm4tzYTg69nolOV/ajlkAoL+zQY1nKWNRDhX9nWyUHy74SepdNJV+p2GcW7be35/PxE7u7syK324xjnNJZHztlLz7Xt12bcPt6IGZc78Kax+n2QbMCRWqYs79SSxt1aMiipGcu0WzAh3pB/57XmZ4O2FH410Z/2GWgked2iTy161sEn23NeSyOOONWE1Xa04sNNBoxJbknXP21597MhS5JM5TYV2sqKbR2a9mCLRx34K6MtedaE1/3as/oYE5qWdOLhVx1lvVzjel1F1LVEPUvUsgQf88yprSqT+L7KxLLxSqUxOaqMqDbK5KelqnMrP6uGLDBVROwg1oWCytWYZPsZEU+0mOv3Bzusf2DA2XJkXKrEB0Z1eMWjKm0DqzBzcSU6tStHkJG5PL4rm0wYt6HnPw2o9fCu7HeyN600e7FsoykH1TTnZs+u7N+uG7fXs5BrkIhhRE4s9iliGHEMC47VpUZwGZ5OqcLX+2rQomplOjnVZJMtWpw9rqqstYg1rGLbirVsedPaNDbS5qTAeqz5vBr1T9dmwaqanJxRi8c71eO9QfbSlyx8zRWea+FLXhzsQuOkERz6ahg/3XZgzUcjGf3AnsuWONB/nC3FfV37elfEFjnJ+1qwrMR97Zc/ET3VuePSGAusOzwc59sOxU6Nwahx2hVXljpiy+tNsImaD53tWyVjXS9ljeTP39dOwdhjm2E2fjkcJq9Af/84TL+/FncyNyPw1Sapo6zQVMbOtMXNgT3RdJ8NsLYP4r7Y4kci8bJ6S6QZW+J3326oHm+Jss7WEBpTwaE7ol+P8TH1/nHo7jo3YqNFtbigqx6bl9fkl/K6HJLTgJ/U+eTQxw0k6+lKyzAGHwuUzKfBladKBtT1Z76sNNSfHQ4GM6tFMEdtCmJUlSBe3x/APv0C6NHXGtp7W8jja7zCDWd+WsDh6xA82m+H9kcd0NiqJ7pfaAWPfRZ4dq0ntjkPxOTEEdLfL7QQQn8k/P1CCyF0EDYX67GNTxUuelGT2WPq0rN1DQ6uXpffNtfiaqOakpcn3ili7RO8PKdDMyQvL6d8Nfp1m4c+t+ahMC4GUYmzUc1nEZa3XYQmXktws21NGYP81xcpPIj7dLTpb67DX7o1eHGgLnXctZnyqR4tOurwgm091nJOxG2t/ZKZUMFKSH+ejBpXNiPoZCoKGuxCdnoG3A+kYdTRJCQZ7VX/bidGOW9C9ezU//deWnUiGXXNtsJt1D5suboDJ5IOI39YGrLt1DnK0RRMHLVL8i1EjU/w/50yyv7V+qxL1LH86I+YdusZYjvcxcpjT7Ct5TPU1XmFq30/QjzrC4qClL7abeWzvl3HQz7vOhu+qS5Pc1Tc7gTI363THa+09LBQWi3po0wtMlMEc07EEvodV8u1oSKm6JO6HS9iN+BE/zX43W4+Uo1W4uGp1bhQbS1sHyVghdE4eR0Q4QSzHhP+XYekRyPwfnUUGr2NQFu7YIwYPh1NEz1hZOaNAeunQOTvEV4rMdhvK+qHJMv5DGLuh1tWGmqvXYuXq9bhabNYRD9ejf7ZG1CYnYBH3bdA9H0rNxz//+bgiL5v3EBP7ogdy96TXZja343fno1j9w+TOGDKJF7aPJ6inju010x8yPWVs0LE/sS8kIsfXeA8bymcVwVh9c25CG4yD+1sAhEeGIPoq2HolZYm9Sj/fW6fNduJRw3SUOy9HbO9duJJTBzGb09E5bHb0XTmNoRr7IFgNQs/guBXC1ZzhR8htHmMYtrhrjKwX6JypdtSZf+gVGVC0kIl9ugWRbvhbkUwpTPOXULmoyzJlrayvCJnZcxofwLLWtxG3qgbCIo9i5JuV5F88hzMMi9g+5rLGPXgPoyjCv/NNhFzToRnf3bwE1RyfoBZr+7D9P4LxMXno7lvIQKin+BAxzxZw5zRfANindbLWqao24ja5oGWO/C6wxZ8uLwbM3qtgtWfBAw7tAkF6xJwpnynrPUsLNwst63YRtRWchbHosf0TVhSfR0W7NgFO83NcA5cjz/LN+L6nHgoQwJlXJc8dCoLj4Ry8rJQXlwUzhZrA9moSQTrnAvirENTuVMvlA1dprJX+xA+cQih0D4IDlLJhlNY/DvvH5tR3zwb3r2LYWRxAT5FZzFi9DUc2n8WaaevwePcdXmdK+4xMfdDzLYQ712v4vXwL9iKMI1YDB+2H5/eb4VOzCY4+O7C8adrMa/dXck9EOdVnE9xLgULwfBxAQpd7+HZj4uYn3QTS3tdR1yTu/j29x7q69xD+sVUec+IOVKDdffKe0bcL0YXD8AtMAm56mf/16WDuBKdgj0f9yHnbxpczFJwI22l5G337JoC88TYf7xtrwUJyBq/CO1OLkBmgz14NTUW9dqvw5P161HeYjkqjash5wy8Gv9FWbSvpZxVIeZUlL6uihvNu8Cltw62N6oM2ztN0KC3Fi6rGmJRnWaYbxADwfguPBiLVVtnS8a32N/YZ/PQ6fpcdQ4+C0bf1sHeeRGOFi/CBJMlSI+fDcF/FPXkR/HdpBaiop6s86Ibb6Z1Yu7BdrwR0ZXa2aZ8PrAzC3+Z0TnPRPa1hCddsdSjybJm8t0r/OjL9FswI7oJu5i14T6LRpzu0IxPRzennk9jevkYsFnj2pwyuDIDh/7Bg44acq7DpLtVWNK4KlOr/4T7sZpc5fQV+SM1eFezCj8fK8PNW1UoNDaGE37jne8XdNr8FsJXLvzz5T2fop7Lb1x4/Q7epyrx0ody/Nb/hId2P1A54R1aqTpKD1DtTcakZmteHWYgj/NZirF6DWrOJ6+NeEZRf0oNmXusPbvNa8MuN9rIWQPaf2vy+KJ6dKxVg8Lr3elSFU4+Xpeq1lXY8EwNNiutxZG/tXhhWW1q29WkyZQaFOe94hqIWuvii0tQcno9dv6ej6DvK1FquQEaFgtxWD8WE7yWwsx7EXa4rITQcy35U0Xut9mRavwYUknGZ5fr1WHWuL+oYVeFjX9p8dfpSvw1pzrjTbRo3acqA9qn4pZjotQViedJ1F6cXiTDcNoR3P+egUrPtmD+wp2oYpuMgoV7sDTnIBbPPYA9t8skUzXD4SWScj5ITbvgqV4w/4Su2R8Q8/M3zH1KcWnfJ8we8RlNc97g64pvuPHsieToHsj9KftU4hjdSkux8O57vPf6gvTBT9As6DeSnD4i5fw7+DT+DkfT15JFKxi1gk1bON8XxkfD5cynx0NtsejpLFifnAJaToDroiB07jUO25p6ot7vKTLOks/72qP/ZtmI573D6H2YrbETWqNXo3rxIbzK2I4dtrtRgv2IqLQVojb3eds09v0Uxbfjpks2uMitdlSeTr1q0+mTGs7VL6P4flAki60iObh8OpPV2wh2iOj3C36h8BmLvr/QAByvZMv1+SP52deareMG8Osea5oNGsqsxcPZusdIqWkW9RdRbxB1BlFjEL2vy2/bcrlVC6Zsa8pNzXXZK78JNWfq80eNFgxR5w5bdcsgZm0JTpGo0xbsK4WYf/Sxylu0NvoEm+BKNM98Cq3JX3Ft1gecCXqJblHf/9979+Ijd5lXixy70jd/vh3ixtkLA3jhYQCz2kxh54hAes71YbezPhQc4gomccCLDYD+bhm/KKuX4U5pMvY32oxz4xLxMlEdJ/ishX2jBIy7mSD5xSL26dF4hdxOxD5iu08By7DoXDKu9t6M7ts3wsdkO7x/xuPuqI24VpiAvMpd+CwcbN6gp9TOH3vVmy3rdGeilRnrq3Pv5bPNaa1N1rpjwdCD5nyp34Nn63WhqOumZkdgyZvlct+53WNkHFJ9VzwiXs6FZ/48rFk2CyuWxIBzFsKv+2IUDlkCS0cz3rjaU3LFha95+HoLqZ9qqd5Pq5QufD/ZjNrtVTx7uzu91vTgyIXmbKLdRfq3RG9tTttmVHYYyt6aeA9eCW7GX3M78NXg1ly7vCXrd25L45YG1MpqxaZf1df8en0550NwJ9unNeWgl/oMCGzK218acG1zA772aMhzm3VYrX1jpvZoyOuDGvOFpp7ksQjGt82M2vRYUFUyvgXfW9eiNhPDNLhXvwY35FbnvkVVeXZ9TXarpcVzXbQo1jGRv7fq/VCuY4LXJ9ax3VseYeuOu2ivfRrb3l2H75Ub6HD7FtzO3EPu4LvQcliBOVcWofKrEKzcG4DznT3xQXcRtEbOwKb8qXBcp44BTUKxdM1sxKnjqFbBITD+Nfd//0a9rdimRpsluOq0UvLLP+6OROj2DRgzcT1Ml89R/7vV2Bu+AO/KFyDeK1YyBMUxVswWqjhWPbeXyDj2EGsSb0Hn+FMUZz/E5sQi9Br/DKeKCyC4acJf9bVAg4KbJnxWwnN1bupHzLj5HU+NfqGhUVVO2f0HTP+NKPvfeHPqq+wNi96Y6JeIPklFj6zTpevo/7oU9YOu4ZFXAbqVFEB3xi2c+lCA4MJ7GH1libzHKu7tinttiHk8qldeiNCouVhxbz2CKi3Fu+5xmFu6Cs5jFqNNjefS89LU9TZG+D+WfVLBkM18VYxh6nPuk12AWXUuYoVyC2mX7+Nywl0MmlMId1tvpqyZyBc9Jkn2bnVNN/ZT52VbHNXx7zYfxrz04rdkV/686M43se60oQfvvfCm4MZXMOTFTMQl9y5KvalWyzRoX7qKDxdP4cSJLPT0Og+97AxsMj8Oc/V6IGahCN9ZeHgrOQtC+kTU92/gsPbc9MGAsS4GPPGtKbf6teDnSer7O6MlHWu3ZvQYP/a8E8Sajr7cuyOQPxaEMbbyNA6p5kONn+E8Vj2EBy2mMuNbCL1/+jOqOJA3jIIkk03oiQSfLTI/+h8nasCfaZw1fAaveYez36xwjhwcyW5H1e/gJ5HUaTRd9phE70n0nDqHRsuZYGIeWP7TaXT8HEHN2aE8XS2QuZVDWaVhKAePDGdiyjTCJ0spUf78Y5gLnnmtz3cU0/GrlaVzU5TvUe8Vp5zbiq3pfSXG5aIy9/FOJWj4YaXIYjrzvk/7f/pWof1NfD5TfsbMi+AxjxmMz4qSn96lM/nSNVrmliLfFHmm+VCdf7VvPRsd2oc0UMcR1dmmTJe1repz8yxtJt7XYc/0elKbLDx1/+UzCH1yUclwtjnsyHn3RnLbuzG83dSBK77Z8tEBe048YMMmRoOUu51XKcKfLPQywpM8vOFoJaerthJ+wUCZqz1L8Xy6XDFZ7anMHz5Rcc0zVzRXm8tzIXzkl1YqkusudE+C7T4rcLEy5+8EZWvXYGWN3U/VzrtUokwdFA3HEcqWAzGK8BaLGTPCOy28xeL7CZ9iv2JDGr3SVf++Oa9MasYew5tyYogBB/XV50RT9e9WrZHHOb7STiWi1ph/xzl/y3JF/103pbXBEmVw442KVXmQ0sJkpfLQYpZSY16oItZp0VcT/bRbhjOZt3Ka1Gxc0YjiN/cZ9FZf5ytnQ6iZE8G0ahEs3hhJ18TpkukmGG0OVYexxNXqH6ut1cn+DHIfxszOg6jXbjS/LxnOUQXWfNZ0GCu9tGJKVmU0Lq8PoQ8S+riMcH05N+nOzyZwT6+ElZc/KvOSOmKMbk10Wa2Hr1X14VGtCgRTuoJhLZjSYp6N4EqPGdmBl5N78cmznjzWvTv7uVhwuE0XBnzswlqx3SQzpv6iupL/I5gxgvkjuDGPTCqz6bzqzIqrzwN5NTk+pxb/lNSmotSg796aklcZmXZE1hoqagyC1TZmXiba1jiMh18u4OvZZDxonIGixplo1OwAprQ7LjVO4rsJzZPQAVZ8x+JQS1x1qQ3fVz3wfYshxkW1wrvzPWDQ01AdnxlDaBOFBlNoxC8u6v1PA3pEpz+fp3Sj6rYlh74l4/J68dn0PvzyQ8Wj3S35X/+RmC07YWN7WXN3ateLBb868cU8M951a8/t/iYcdsOMxkZmvL+rGzPCX8j5X4L/n3P+m5zRJZhI6+q8xOtsTaaM+YSM6G+wrlqGpRvfo1H8N9S5/QVCw9nqHbnCaITUcFYqGSR1nLuGWXODX3/e7tebZjbWLLnZl5FTBjC/fDDXJfWjYOkLb7dg66+s0k0R+jPBdQitZalcnvRH9am0qjLLcbDq0ZBzqm5531Qf6n1U9diqr+ToRGJfq/koeDoW3as4ynVTzE5bt9gJfU/4IPqBOpavGYieQVFoPTkMLx9PwiGdYIjtmg5fKD1PFV4nod8/OsoVpS5BqD5wITw4C4bas/BiVTjG9Q7EdI9wOW9MeKR0YzpiUJ2+/7xSC24ZQZXvisW9hiJPZyC6ptsiYFVv3NLqj4N7B8oeXoVGTvTyDlbWgujtZQ7cpzTW0kTE2SfKielflIN6X5TrgTcUx31PFPO0h4qo/YuegOgFiFhwRsP/8QDPaibh9pJD6D/lMEYXnIff96P4vjIdJ83SUUs/DTdC+klPukN+f+I2KPyVLmWD6X5EYa8mVlRtGky/5tYMyR7M5fpWPGg5kP4uAyhmNYprb6fxBs8aaVJce3HdTdS5xe5MTQbbf0L99y+QePELdFXvEbn+G27u/AXhlbGpGcZpd6ZKr4xg0J07OJ1VegTS6nsUz7dTr09u4dxccxq/LQmmt1Y4S0LDONbzgWpmuP4/jbmon1+xMlKluXZVniibVD/sV6iW9p2gnNj7SfVUw0BZb26oVFt6ViWeo1YrvWR9ScxeFbNGxSzWdh62yCrywe6uo/AhZwYiLLzRPM0VjT2mIH+KI070vYHch2clCzWo+nlZV7RPOoEY/+to3OEIdly9iLUFp/B10ElsGH4JZ5qdxZvNF2Q875bmx4bhvjKeb1PVTcbzRz758YbzJE547c8lpj7cMciLQWv8uHeBJ6M7+/DiTh9Zhxa9pwqWhzjWWr/HYObMqTjeYTa2dJ2N55kz0dc9GBvPBeBQrL+sf4j6kqgriZnC4poIHu7JoAfQNi9Cu1P3UGD2AqFZhdBDAeKvPUbArQf47/yHzKmWGBXbBEOb9kTJyyFY0a89Hh0ZiMWehgg26YTKTRRc9TJD/CZKVmydK7flrMKKGYXiHBmF5uGj7X00CL8Eg+THuGB0Fx7f7kHl8xDHVLekHkj4ZUruXZYanQq/zNBVJ7D8+Bn0P5SKm6lXMWLkKeTZnUbi+Gxkdc/CpUUBkpUv9enuU7n3xlTJwL/i4svo7qF01Q1m0XR/hg8M4snoAA6IDqTRp0AKJrfgdAs+t4bnfZkfCy2L7v5sJE9/jgZDr+GyYQEyDuRjiMY1JNg9QGzgbRlrihhUxJ5iDmqhfZFk/ras9gqWD19DNeUWapfchOHyB0iyzoPx4xK4RJTI/79iXyIPF3UwkYv/TX4F/14v0cpGfd4LczGnYT54MB/WC4vw8fwLLB+diE62+//NyhZzs2ceOYxUmz0YeOcsLhzairSSY+gw6whefUqF8bYsfDLfD+E37Bx4Ts66q5hxJ/yGo74chbNpLtpVO47DxtewYmQ2lDOnEBx+EePUP0VeWpGjpvx9LFm6gqObo/cGQcn3ENmjEHdGPkdo7COorjxHqmsJ1ucUSR3Se+NKMs8V24rcVuiQIoa8x7W0L+hV/zeKm1fmnSflcPb/gdTC79iR8xnunufUz8xhqcO075MrfZGC3Zv56yzyTl3C4RWn4dnwAByzT6DLkGN4e+MkekZd+N95OHYbQo8k5odX+LJCBl7Hc597aBiUg+CIx7iWfwdvL95EYmIevK9ck+dOnFNxLtcdPQ9Hy/2yjjLE4Cwa7D6Cp1FbcTAhGQlvk7Hkxj78qXsEXYZmYFK1FNxyS/ynKRL6IuHVepeeCbON2zAmbj2OeqfgmN1WaP5W58sTUzHy8i4IflVSHXuKfqXoU4oeZbUvNmxkOY6/U0ewZpQTt9qO5jUHWzbc6MT9L+zo2tlRao6EFklokERd41La/3rGfQIiOdZlGl1j1e/BFsEMV4Wy0+4wPr8UxvPqWFbwdivYu9qOYznPxF0yvvHLRX3ux7PXZneuPu7F+5buLJg4mVUXTKRO3ATJABBsAHF8Yo7Y/wEizpt4eJxUfHVYVc/3NY0oAoIgJY2ihJT02YvuEJAQBKS7u1FRsMUWRQURAxMFETCwMLDrY3ehWCgW6nvP+T76Pr8/5rmXw5kz+8zMjrX3mitz3h8zozwxLdADWz76YnCpCx5nTIHzeG888/bA5Ys+uPHTAwUfW5jqrc2M15t7jFFyC/Nufh2TMn4mo2pxnbFNr2ZGtNcyC+06GWeFOkbiYyvT39zKCElsYt7VXGamTmlmmg8J0lCIOG00fMOwz3r5eTj5O7xlApo2MwvrnzLCCeeYjWWPmM0jvzIDi+4zx06mYa1EJrLdkmDakoORQ3kIyS9GdEQKkhYX435+Dj4opSN/Vy5yNdPx1jALJ8pzICCYimL1FJQsioPGoyQ0jU+CXl0Gor4nQME1FQpH0rHSPAH1q1PQ0ZWEuJ5EWP5OgURaJh48zIXYrSxERORC0L4IoWaFkF6Wid6IIsw/m4tDdXl4ez4fmXOykXAvF6VMLqztzRE4ywiTggmhkxgorLHAvdOGOH6LoPzFDJGihjCTssJcGVNoelsgaZcVbn02g3pSMaodisDHV/GvsdeufynnWv6lAixaWQa91yVcy/pVjqcVpbDnPUPhnRGu7SRc2maP4+E2KLExw7gyWxgZElrSjPB7hwUGtpqjINECVX6Ey8OtMdqsmYkQ2MKsO7GBiTp6m9m94Bpj8PshY7RqD3N8/zuGT+Igs1F3G/NW/zST/mcHs3LwOFMTcZZZ/swNS7IdEPHAAQKqfvi9ywMmB3wRX+GOubf8sZvPHdW99tj5yh0vnzhjt6oHnlp6czKxsrIyOl43Q3utBU7w68FhHANHRSNcdDLEXifgvwmTIRhiheiZVqgQNUVV/hnmvu4cpuF6KzOk95Pxf3yQsa08x6y3fMJI73rGCAzfxoh31zBWs/YxQjl7Gfuac4zJxOuMVlwx2vSK/898Tv1aDNWz5dz3MokifLxeBuZQKdQKyrhrk9tLMcU8BXyx6ZhVFYspDzPBPzIXF7uKISmfgFlbiyDwLBsSz5PR4JODEN8UiFunY+3OLNTV6nLvt1nDEhN89f69X8uqSWgTmoQZGgbQNGTw8acJcm+YwDPcFIK/9BGnnc7tTxXNBMjVZcFvczp+teehojMFm/nz8DIpE/P1k3AwJgOl81LwZlYaPqpkofhlMScnKx8r+185v18s5Zq3YD7miKfjhQzvWQZ5sBAoxNF5JWDncl/jHsaM2czNZc3KV9x8Rp5YyMTvech83lvP7FfuYdYvPsnk/beJGWd9hDnUt4uRFk3Dn28ZqP6QhP7HGXCdngn1ufmQLE6BYHEufqhlY6VxGmYhC5q+6eitz8DcG5mYKppHDXvjaOTxqbSrOoHyLoTTpDslpKEXQwnjU6jlcCl9iQ+k+2MS6fnWWOq9G0Gfz2bS+n4ftDJTUZHlhkcHXbBRygM7ZPxhH+2GklAP8IsFYrW3Jw6ITkHeOy/c7XHDrm4vPGoLROOJENRRKAovRqL/Ryyu1kQiSDgEXXfjcLlrGn4KROCCxwzknwyBWPIM1GiHg5Xrr4yXj3qRnIwLPQpi6N6EaLIdb0356j602iCUwua70cxTIVR9yJ/eZ3qT+ZAZesMmwnnNJJy/YAxN+/GoWGGAl2PNICCqB8FJRhj8pYNbrrqYv2QSPsoZYOk5I8xN6qZdWUfo/c+zJNtxkA61tJKP+i7in3yKRAd2ktG2g/Sl5zjt62gjZf1uqmnuovGnDxI7jlrhRDw0MufGs7cw4MYM+jkZNkZ6GCukgxu9hgjL0cUaGUNU8xtj5RgD7r6/fZY/N8HyABuIbzfH2nsGGGlvBdcEE4w4aoEtKRYwqTSBnLgZki6Y4LC9PjbO1cSoKC3Ej9aHW7AmvljoYUWPLk7Mmwjd7omYr6kGo4vjMCpoPEwxHquv6GKfTAHcSrMx3TofyZVlOKZUhCGRYsxbUQQF4TJQTB6eevP2rn8BTt3KQ4xtEWhNEfpci/DrQSqe/Mjh9jX7yfZ9kVbKtb3tOTizKg0SArlcqzpegHqervfsGKCyfQL4c6qPLoS9ovKAQUoV/kPbc1/RzlsD9PU3H4aLfac+kV90rOcrbVB8T8Wun2mhoh1eL7CApKg9Rsy2xta5JtCqNcbwVQ44T8a40G2BaDErXH89GdsiGZw6b4VGCyusO7mDPs06RBVpB2hiThvFxp+g5vxD9GTsbjIVPkYfR7QQ3+wucrbuorg5B2j1n3ZatPkAXVDvpUkZJ2i8xV3qPXGD3gxdpfPrjtPZsJs02usiLS4/RmnuV+lt4xk62tRLy+Ru0KVPvVTkORWPlIOg/XYGXnwLwrqsMBw2nYJfpiEYLAvEqRhfrD8TgaotgdBcMA2TfoZi7pepKK0Jx923YWgeloLg+EQUiSWj++t0qA3EYfBJLCQKpvH8WTLGrY7E8MYolDckYq9MFHIszXGkSRfR73QR99oETwJ08MDYGLW9pqiMnYQvrcZQCByPGQ94NixhEsJbePsk1YTzs6xsY3TDOX9rdyqS87lNwnEIm5oE8QmxSNYIhd30aITMjIR9ZzTqxBNg37yStlyuppuaJVQTvJY2mS4kjzGNFDV7Ea1I2kAaY2pp29piykpcRo/UF1CDyCK6qr+WrpzMwhTxTLwITYXqyVTUaKTAVTATlZbpuHE8FU5HstG4NBXOh9KxOSQDij2psM3IwPp2VcTXjUf1zYnIPaSJyE5dpLqrYYGsFgJFtOF/SxUjVusjcvo4KKiMw2N9HRwP0ODmjp1Pdh73PY5B7cwEaIwIgcCfGLh/i4SGaTDijJKgfzcCV3UicUg+HtITIvDm9ljk56ujUnMCpN01ENQ+Du3uSijYqolfq9VQu1gJe87r4JOyOsLSNBAnpY38eFUYh66iq0F1PHu4jn7ab6fkht0U/Go7/dFbRzKLW6jeeT0dtaun6Rea6Hznerom3UQ9SZtJxv8TTf/eTxf//KQh94/UG/WWRrU9oc9fvlOU+0vSn/uKmJMDtGbSGxqyHCB/y0+kmdpPK/MKMdBQCLtPJbiqUY72wXIuzhozqwSMVTm2VRegsLIUAXolmLuhCLselaLOuwRC7xwwrtsZuT3OeNfgwe1NNo48LeSE+e5TcPe1E9YmuWPeb3cc1nSGzjd3CA53wxsHXlwCQpuxNfzsgB5bZwz52iM+0wKLtzvBXMkGEddt0Zdvh+LT1vj9EpB7yGDyed6eXMLgVa8FLu63wSJlZ7C63NRnyvOvjlilaIVfE22xodkWhy9b4r45oX6NNS5ff0sGs7/S1KPvyKKXD/GaItA2EEbb635av34Y7sd8o9Q9P+hXKj9+Ng1QRvBvuh76iyarhuPcs6mIU52GBoNAmH/2hMhnX9w3DsOpLd7w0ApG3wQ/jGX8EDkzGJuTpqL9VyDq3+WjPikHm9wLEHKrDMNFizkbl27Hi+28y7DiUi6YlXko+VqAaUfysfB5Eb6dLsLEV8mcHdSsjYOkUDZnB9l+NVGJGFhehKMyWbjRmYz24mwYj05B4uF0nC7Iwto+c6Tr2/BiDnuU7LWClhKhVIM3V4sY+DEWaPluin5fO2wysoJXpQ3qqxjMl7TAaYXx5ErmNGqnCl1xMqc4OzdS3ONLRRfHklrHFKpZwNCa18Y02sKepN31SDNoMi35bUkbLwxHj6kcbgcqwLNGlueT1VEhLYPAt1LYeUkR2XdGYm6rCrLk5fHWYjSqLyhgoq806n//oAcqfHhZ/opuZfSTd/gAfcwRwIGQNzR4d5CenBdE+MAHcjr1kxamDtK2rPf09ds3YsfomieJ9FdjUDFCEkEjxGB6QARvROVxy04EbcIS4LsrhTFVI9BkIIMFNyVhuEEC0sECzNj+CBt7exUm8uQNm8VGC20i9nRav12kxmT/ELCJMAy2+Zh63UY+jbHRu9Brs03ijI3kjUabucZ2eJ5PXAyyJJhBZ58V1Eaaos3SCZ/6JmPDD0sIRNsjqtsKktPsMLYKmDjBBiEwZ67zyf0bkx3/5ct4pivmq03gKGsm4EUgczZ1k00YtJhKJwHG5WKfjctHM4Z9/t+xltWaoz3eEU+/26FsoxnypYA9Ig6wf+eE5kUOEHwDWJoRfn+xwaoj07l4aX7nVGy67P8vXvLYPQ1XVbwR1BuM2WN98GG1L4qXBeL1WV9ePBcA94xiBHwuwIVR/4uLb78q465ltJRzLXN5Ab4eKkGy3P9a5fhy9IeVYtOaDOzKy8OGKxkYdyMBOydlQGRaOuZp8nx3ZAoqm7KwY3wOOs5lQo0Xry58kgaTU2k4sMOGWXl8i82cc6LMEU0FpppP2+aI836bd6PcmFafKps3+XxM65FsmzM/Nth88Ri0STpwxUZTVogZ6P5BthcfkXbWRxpW8IcCKp+T5vV3dN2cD591P1HXvLdkEf+YDFVe02379zS45yMtLx6kreeSsHRRMoL00pDFw4hndudgzccMaCalQmlDHn5lpWD+m3TomKTjUVMKlC0zeXYjHV5Da0m5ro4yw1eQ2LZNdMe1kVpfbKeIqlVUtmQ7xa2sp2EPainpVgNN2FJLG0dvIPnvm0jZTQUDrvLc/lxbpoXMMhWoPNSCmqIKrH9oY94iFUzul0PZbBVYqSrhnK8KVtWqg90b/t/3Mv/Z7mJs+FuYvojPjKBMJ+PqXMUM97vHeMxfyMzafJPJbT7BKI/YyPQf62bml9YzBmeEOF2aMuYTBbf95HSJ1SODab+p/uw3utAphAjXfvKU+kEzcoeopOgL9V/mA4unu79ko681hcPT/y0t5Oz8hc8puK5Zgi86uag/lIX2iny0DWbg5ZVsfHuag7F2spjMp8y94993+3xDHevz5dBQqQ2zAkW8473rzYlqKNyjgB7efCTuU+ZhE2PUp43DHX1DrMo3hZf+BCi56eLx+cmY26WPSa8nYnMqL05+NQEpb/URttwA+iGGaJ0dDevyFDycGQuKjcWZn2koa06BmGokPHnYvmZaIkbcS8EusVR8kkxAv2gi3r6Lx+PuaOQ2JMFUbQYyu2agn+enOzckQ1g/HEcT47FIIxlirvHw1UhEl2wscmujMS4zFiWiTrij7ojnWx2wxdQTQj4eqN3tiZP8zsjR8UHtcmfov3dEnYIbDug44dIdVzxc4sbZ+ap3BVg4txSR14phElTKxb6DoiVQ0SiGsAbPxk/k/e9LIU6M5OFI/xJs1y+E4R0n5L914sZlx2PHKtvkhe9hzthe6QPvGy7odXTBV0t3SLg5Q+OzG0bou8O30BZhy1yh4eqBkYJ22HrYBbfe2UC9yRH6Sba4Vwz83ueJvDuOcN3ljMNwhuUcW1g3hXNzwmcbhP8Mwv/NzdK4YKgejUHu+Fio5oRCXSoKQzybkiUZBmWzSJROS8WyqZncnO5szMCr8lzUCBZCyjgJp7UKUFGbjT3m6djI0zGf0jR8a8jASh4WFLJfRY8Ut5FUznbqpJ30o/YovU3YSeK6Gwjb2qnz3Qba6ttKS4P3kNaHzRQwfC/dK2yiS0vdUcKLIVif+9fXim9ywYYwHxTe9oBxmyv+BAWgmfFGQLcPLm6dgnB9DyzzTEcZ5SJ0YTpWpCTi6dJ0zi7ZDCWjiT8Fe05kYZFYNmYOZECPZwdWC6VB83kq2h+OAGM9BsmnZIBXktBbxMZmMgjrEIfMMDnU3ZdCX5Mi/syWg8ssaVzpHI2HlVJ4O/o2uc88S1f6euiJ+D2yK+ylsM336cuaG3R6xF0SKr9Ftd+Ok+nSKzTL/BI9PnKZTq68TWL8CrhZp4YLnqow85CF0Ctl2K6XQwSfAtZryiF2uSLaFTXw9rwSykXHIlRFCf6PxqBziiie14rhi64EbsYKIOqGEHZc+0l388WQkz1EEzWF8N1LHONn8a5P4/nGeyLIchMEK9dfGUVqz9KqEadoIL+VKoRukc6sTgr4eIT21lyh3A3HaVr+RWof6iWdryfJong8Rr9Q/ScrK/fjPlWc+6aJzAeKeNOkBf73yog4OBbfG9QRb60C0Y3quG9zh87dOU4je69xdjtM5DwdtrtMyw89pHeZN+iEXS95xJ6iPwfPk7bcFarLvE4iWbfoYut/9HHZCW4eWTk5GQ9002etm7SuoYMK5/fSMIUjFPH0KDl0nacTJSdp+e5zxOrQ7zRftPj7cDrE7m9WjwIvueH8Pl/cmOiOXPdAzIn3xfQxXnjuOQXrlT1QskUAKzV+UscGPgjLiuA6Hz9WiQpCTUsI6WuF0FLKhyMaQ3T2Gh8c6/lgFieAsExB7LUah4OJCpizQAWj01Tx4Jw0MqcooitMG+4qY+BgrorY4XI4u0oe6w+p4K6NEtIMVbFXooebh1iPi+Tqe4/zY5tcHtBogV76cvol9YRcJEuBW3S67Q5ZdV8kmQO3afD7DW7+7t3v4tbw79rNXN5OcWkX6UF4O4XMOUpeXV00anwn2W89SY8iumlj5nHuHrYv22fVyn2UNewkhS09SB+8DpKUfBul5ByhgrALdNi3m4xudVMyc4QWXjlIfQsNSVQ4gPINQuj4NTfSHJZEq+Js6cxae3q8KIDei5mRh3IiKXyaSgVnPGlDbRBNSbejDI/fFDLtLR16+Ytu6/LB0OYdLTZ5R49EBJEk8JnEuz/Sn9nvCVYfyNTrG911+k55Nj+o1SESV5aFIV82GMPUwiATFYyXzVGoap6OI6fCcOtZFETPBnHf2eb0IQRT1CMwRjYe0btToSUcjQ9HYmAfloyQJemYejkS4rXJaN6QBsnNifBLSMGwtQnoUY3HdIFEZJzzRl6MH4elZ62ZCuOZQXCX9sHOtKmY99AfGupeuLE1COJj/LF3qj/2XwmAhY0v+ISdsLXDEoU8zMLmQdkcyolLQOFZR/hLE5i3thiKMMfEp9awz+SZEl585l1uh5JbTnCL9MEJcQ8O4ziZTMFzfnesl3dGtI87tOvc0SLhi733PLm/CwLdoTzdFYePmoO5QtA7AAiaWeJzrwOiBKzxodgCmqsYfFWyhkeFIya8Zbi/UxYQFHqsODzFyvl7hAm8L1v8k9OFMcPSbmsUrSPc+WWKE8utMN/EAjcmmyMlwBrZ12XxxksN7TmyOBA4Cvt+K+LVJGVIP5TCjrIxKBdSgViyMoQNlNF1UR6by+TwYY8cRnp9prPK30iu/xm1Bb7m1py1S5KnXlD/2I8kU/2LSgPeEel/oUq797TlZB9NlRjg9tXfPXZPIoMMJ8+gc6YV5OESTvnDC6n1RiYZ+3vQG6kEmj5/Ot1sjKCFVhnE5pHP8Hymh7MDl09mTCy5nKtxG2C8wwQbb9iBf6E9VPQZuIXZQ9bBBvM+W4MJyYYfzxeLKOZAqr0QJ08Xc3mpWwk5sFtVisDvuSjdm4ePGYVQL83FE58CWAsUQPSBOkSHq8Fr9ljM1laClZ0CtkuMReduFXxYrgDvOnWExCqjQXUsUvxUkXVZCY1SKljG54Ibwwi+J5zgOcwToaF2CL5ij8AxnnCZz4slVttipwuwVM4el3i++/UYZyzKdYaSuC/Ozg5AnsNUrEgLhNSFENRdCMThQD8I6IRgf4g/muYG4dm8IAjpTcXch4HoswmAhpU7N+bfvuxzJEe6wG/zVIgV+GC9riM+/TeFN0fucFvKw60L/RDs78lhZxZTs1iazYPFmRhwebCkenvouRvB+4c5atuMcf2tMbbF8LDjbHO09ljy2i5SVV1HSjIN5Cq3k1pS19JzpS2ke2sXxVdspmHlWyi2ajWt0N9IWfWbad6pBso4u41YjMjiRhYvOnfJwVlDEbru4vjcpwjlIGnclZaA208VYPFovIE8Op0UUcMvg21akfTsVya3b4JWlFLAwFw6N2cWHTkTS0tCq0lAL51UvArp7LxyqhNPJfGUYjJXzef2FNuH3WPPfsz719eqfSZdvzCPthmVkOuuBJKRLKV8+Tz6IFdBV9wraZVJMRc/0Pz/5dnZT/ba0IlSrsVNz4PH6nRoiudxrcKmEE/HlWCdUSguqU3lbMxf26JnF4L4h8E46TQVn2VCIVvqw90TtWIqgv7zh8+hILBz+dtkDb3euoCbyzHNK7n5VDVeTuq6G+n4hHryjlpMOTbrKG/0Klq7ZgW9PrSeOpeLwfCbBGaMGYGqrzIYClXgPXMMstKGw6BMCQ2jJKH/mKfD5aPRMG4koiqk0d0+CqwvYn0166P/YirWH6Xdv0N6DW/o1+SrlLrhOZmLPaGSy3forclzinh+j1xGAmL6tqgSIKjDCU/DnbE50QUZVsBtSzfMvmKH6mW2kDVzxM2XwBx5Bzyrd8C4zYUc3vTVKcHrTeX/8KZaTQnOaZXjvDDvf3olcOLpZVZoERamlKKXF8w+0Y7CgecRCG4Lg3d2OId3sw1n4LVvBBonhKPfIQpfZoYhVjkCv9ZFwGdsOFScZsAv+jtN7BJDRIUIjud8oieOIgh++43GRnyn/y5/o+RFfGhxEYfAQkFs2SGI1sf8yN/+nfqutDDKnh1cjexvbWzfhX5G2bSZsej6yGyx7mG2CnUxl+5eZXYVH2DeDZ1hvipcYBScMzE0NQUGUQkYHpiD8hXpGFtUgP73aWjoz4OlUzb2pidgzN0MNOxNxe3p6bi5ORs79fIo9sZCCnhQQmc3FRO/2DJuD8zZkEIbQxeQpmw1HYteQmbnFlDDoVnkF1JJJY2ziJ0Ddm7YOZlpEwcH03jEf0yApQEvrt+ShOV20SgLjEThm1gkJ0aCTygGxU9jwPpy1sezdndFgSG92aBG3UZj6IiqG62+PYaEXkykLbpmpPFam9apW1NFvzGdkDYgdg3YdzviGMutxd7seG7826MisEsrEkukYrD0ehKufouF4uUYWCZEQ7GRJ+ODBEqdFMDVfzqiQ+j8TzfaJxpAGediyfO5JzmYhZOOuD8d6Pal2KLp5GcaRB+ehVLcf6XcfSej0mjkvFwKbfekxPvTaUzDTIoRCKVhJ2PpZK4f6d4LppnGSbR+aSxJP04lViZWTlY+dk5yf6Vx8+IwIRotBSngH4yB9u0UCFYmQXVsPA4cTMSqgTjolRvS0ys+JLnMie4tMePGtsizpRWLjejSFkfqm0fUtCqIDqu4E+2xp2NTnEjZ2IrWa3SSVkkT1Uq3ERvjDZPdT6Z32sla5QSdnH+UmFl7aRPfDsoxbKGDHfupyLyDHq/tosAr8ZjDwyFr/8SjxjAGZU+SOUyekRGD7n0JmDMjDbG8fbLrTwoO6yVx9818G8/Vwhu3ZnF5DbYmzvZjMX1yYCoerE1CcEsWFoKHhb6kwVgzA1ubUnBLIw2TtgpBtl4MlUkSqJooycWtrH5YThyBt7FSGPNUCL4Vkli2Uxw1rWJYoiqJLPnh3D1sX7YPq0vCagKcbnn3j0TgjiHydRPAun3DYPGTH+UtvM9YUVzeIgS21rgi6yKzufohV2vszOUntt5ouPsKUyXZz+Sn7GXuH//I6P66y8zbeY45ffYZ89X2HKPyrgRhc7K4Oj9rd9lP9pp3fBl8eO25VCFufM7Es+EFXJseVATj+FIsSSphqqWJEU7fzNU4C8blM531Fkzpzd1M8at05vMHK2b9iVnMEpUgxrV4NhP/ZCFzZbCAEa0oRkhtHpf7/pvzZscTsyrFhfdliFlbiErlArhkFeFoayHMBErw4msJsqKOc9jWWGQPKeuf+odxax266faHw2RX20FN2Ztpl+h+GpV3gJRftFLZg6OU/9sAd/cacfnvvhsWWPHCGmr1Jti9yRTNulYYiDPArVQL5M6bjGnjTHDV3AJ92qb4zzucLmRN4tlfO5q0KonUO6zJVCiIxpVE0liVUHKXdafM7AnUe96ezs1zotsPPWlJfwjdPF5Lb7GTZrgupcST8+npsbX04W4jfe9ZQL+2rKKih80UW7KRhCUbSEl/A/03bjk5LFxD6Scq6axsEbHjsuOxYz15M4tePsmg+5VJ5HG4murqg+nClyw6vz+XXuhE09PuYto11wiDFbYoDpwMJ0MTOG8mLj+ht3sSnGqsEVVnheUFDG6n2GBrpTlOpVvgto4Z5/8ib2ynUxobuJhi+vm9xMYYNUVrKOjcbirMb6JVo3fQi+5mGj6ugTo6t5CPfiP1rGqiyfJLKP1VLek313M+3nr7StKV2EYGl5fTzf61tKJjAW2vr6Hp02pJ9uBq2nG9jkQDlxCMeWPSPLoQvJQW+9dRztp6mm9eRYe66sjNrY5en1hN+U/XUYpODe1sXEY1TquIzdX5LWhlJlQPcDm7O+MOcPld49qbzHebKkbl7Xzmj/tDJnJGPeO5+ASzT+4EI7N6A5fj65lyhbk5JEJsjk8gTIzYPN+4kj5m98QPzLOajYzPUREatvghs0XpPiM26jdDLy4yLMcjYpo2nl3URXyuEZd3y9PVxbMrxiiBLgr9dPFxtSZMzHSwt1YXxkt10ddlgORtvlQhoEriZpO4mvak1NG04KEZNQ7zIQ/+SSS93ZoMC6Tp4NA4etJjSg1TJ9GHUXY03WE+JenkkmphDbG50Mdi87g4y/PaWrrwdBF1jS2g64pzyKN4NjldqyLLmUtoL+ubCmfS5d1Lyayuhg6FZHM1Pdv3mRRWPZvGaGeRZ/Is0mxZSa1P59BAzHwqDJ9LKRoltMTXnxK/G5Kh6FRaMi6M801xnZNo9Y1YmnjamsJ/TqI1gcY0LMSc7q0BBTm50th6F7rzRxVRx/WQkmSA8Zd1uFpl3zptxO/Uhup8fYTYqcOUMcXAkB7a1k6A/y19jFyljWwpe3ittYCKhyVOmjhiQxdP52Y6YCO/HfI77fFbzxaSeyeDXBh8qbbB5QYGquPtIfDrEJkbN9OvrD1c7ZetUdZf2k1Fsw9RQsQOWrpuP7153ETvPZrp/py9tFhkF73Z0kLC8Qq4tmg03GvH4vESZexQk0PQcBke3lCBl6Acgh1HI8h+DFy/j4ahpTwS+BXh0zMGrC40yK4j++5NnE6wcQGrIx1+TdTavoI2tjbQ+UM83UhdQ+/4N5HjrXV0VngTeZiXwGJ0LvzS8vHHtBTTRPIxh2cjc6VK0FVZDFmjQgRuyEG4QgEWXyiA7MVCuPJirj2VB+nFzFPUcvcwNZoeId/Jl8gg8gzd9mwlGfFz5JvfTUsWneHZtx7C1CP0qu04vbp4lFhbzY5n3ZfG2eohv0LOfnbNyIDZtRLsOpqPfr1sFOcXwEApG/+552KEQz4GbgA26zz+D74VqXLEzHIrhCUAWq0uiA53geNNJ4xzdYBsK/DiCtB2b4C0S/lgMFIQz0fzQ/jhMOjV/6aWkp+UbCAEEx4WfSEhijB5AZhs+U17NwtiUd8vYu/72yduQBy6NaLY80YC23RF8futBB5+FcOqTj4caB7Gw/3CmJsmivzMEXgqmAud2CykHs5H6vNShI8thnl1ASzyC3GluRSjZLIRb5UHi6X5qDmWiztTitDwuoDDXiweY3GYw3YPDgOy+C/JzgtzjVxht9seJzu94dvogsSrbrgh44WjO1wgvNgfd/XdsGaOJ7ZO8EHpWUfcjffEwf1+eJ/thppN3pjt4Ywvp91wNcMLacYeuKnigyWiDnij48717ZzrBp0lU/Cm0B2HGSd8lPJGvJ0zdjR5YdI1D1iJuOKZrwdGq7v+n/Gev/D/17d8nj/KP/vAYr4PPNRdMDPaEynvvGCk7I2oTl/4TgzE7HXe3Jh/x2p1CIAp3xQUJ03BvrhA+K50xdYEH8RF8OQb7wUD3lgsVnmsooBnpoocVll1V5PDK8b8o2G6QQXbzaRhEquKTTzsMvOtHBreKEHfRQ5JrupY/FqW6/u3D2sDFrSoYUBWDbMUxiJ2uww2HlTE4tlKkJzB07Vlalgy2hy654w4Lt6J/YbwcPqfHTV2NYXLEn20q09G2Vl9MB8m8XTOGB8KJ+FcvTEWW3pztsnucDlRQTBnm1i7NH1HIj0ycaLf3y1o2us0Uor0Im3ZMCr4FEmqp9xpf40WN1b32IlcHejvmNvFNXHy7UT8HKeLvVuM4DKkD8E1E/GhbCIetozn9P13435i9ZD1fSK5nZz/0xfcQ+/a99Pwg83kdKKTjq3dT4XL9lHOmlZeDLCb/H7+jwfxxCuVi3VZPgTLjWg6mY7C2emwHJaDtXdSUVyZgUWbMhC5Ow1VQZmITc2Dthnv/thMfLtRiIpbmVyt+s++PBTJFPLivhycFk6Fg202jgtnY/qzHGwzK8CZeemYnJDzry/7nOLMfBRlpkBdPg8Jxjl4MD4Hdfy5qMjIxO19WeCvzYTl7t3c+63f0EGBt1r/vd/1ulba23mAat7tpAfXungY+AD39+atB0ns2T4SVQRWtNvho6MzLhnZcrk3lsP0mWeTe/8j4BqDOGVnyGbaov++HVrP2EPaDpB6mAzT1REofBjFcUNYLtj1sGSES6ZgPi+edmlIgDLCcCMnBk81YpGQFof7PUkch2zd/mkcxok+M5WrpTbZTkGq+nTsSfTB4aWBuJMSAnHNABjUhUAuLghae3jfVxShVy3vX02VxbalJcW49bgYQdvLcPhDPvTc8nFpRBFibhdgfmgx7KpLuJo5W0tn69tsXZutaceuFeLZ1DHQ8hYGn+pwNOqPxM+FwzDfVAqr1SWgeUkc4Y0hkL4TC7u8WAxMjsWywxk8exaLxjXhsJNNAZ9UBLSjUlBbmYDdrVEw9k1AzYoosNxdlosrVfqH4/CyXFyWhxv/+QLzu+8FsyWkmUkzGk4Hqu4wM3suMbt7PjN3ZI4zZ98XgMW4W7vyUNNTzGFcFt96Hi+G1NxCNNzLhWZMJrqUc9FSngv1y3kQ/1QANg74GxOw3B7Bzys430nfCunR2jpqX7eWBjKraFz9Kpq8spoSvebTS9Vl5Dx6kLzTHtHwvjcU5v2TYrc9p/qr76m98TuVTPhEqa/fUFv3Q9LufUXfhd6SZNs70v00QFpiL+i04FeqNx/insFi+yHdj9Qg9Z6upf8i15uvaUY7Pwxjf9CI7Z9pQHmIwkd+JDZ3/KwoAVtiYlEVmo6NXfGY+jIT15alwGlGOnR5+/5LbjRENidDPC0JUuJJEItOx6peb4RG+aFAcRpuG/liZ2IArji4Y4z2VEgc8sY0FU/I3gtG8ukpMFb2R0HzVBTL+EBk7l1O1r/vyMrKyvn97H36ufMrZcg8o6Ki13T7XD/daHzCw/x99H3GK5qvo4j9NSMR/UkGzbflUB0phuFhUuAfroRPHyW4XNm8/cMRmS6Bw40yGLF/FFZ+Go3fx6fgVVkgxq8LgXXNNBTMCUdc0VTcWxeIJPdQfJ4zBcN1p+NNYzCObArEz0Uh6F4VwOWr7ddPAcv/ZXm/LOf3mUAw9ml74XJJIF4+8se3LZ7oMPDHFx0fqB7yQc55P+7Z7JjsWLVnfeH20AvTf7piU3UwZi10x8STXpC544+l/N6IFZ2KXY1+OCw8BSfbi+C0PAtiHws4/Md+styZ8JAyrnU8yMMg5WDu2AKkPMmHmF8xOmxKuPl4pCXOw2sKuGWryOHbtjPiyF+vhHGrZLCSRuCJmAwmrJeE6m4ZzO+Xw5LTMlC0ScF+8ShOh9yXJuG7awTUfOIwKjYFcj6xmFGXgJxX4XDeE42yrjiITImFUVki3D+6ES8woxAfFZKr0KVSPmEOnyU9siDFOkWaZA0e8BlO+8pUyaBKjzYbjyW1cyZUpvqQ8Xvdz4TndDE+G54xdcO+MhQtSYOpx5gtTiK0dZwAIfsmM3D7B+MqfYfpO/mAcXP/xEgsS8DWQxHI4IuAh1YkTp8LQsz0SDybGItHC6ZDLzgW3UPTMCI2HFVKUdguHI4bL6LQdEsLaXmaSJ6riGHyShgSUeJ4nZLfx2LJcmWYa4yH/D1lSOqqYfUuNbRO532XVOfZkHvknHKJ9r16SXILH1NZ/j2qmnWRnrx7Qjnmd+j2hF4S+O8B3XhwjaZtv0/ycY/JtPkud9/fPgYb+ylq2SBFDX0gxZcPSX/Ed9pe9Yx+TXtNCzLfU3fdM7LPfUMSi17T/mqeP4mJ5mzaX1sW65oG2clpMHyVikOOyfjwZAbOuybgdWICLi1MRIpwGu4f0cFRHz1kvDJFR5wRx9FZl6CDJ08N0XB/Et7P1kb5fhMI/tTH52QDlJsa45mWHmomKeP5BBnwr5HCuUJZLDotgRVt8jB4KodDF2WQaqyINy0SPLsmg8ddsrB1lYaEsTzmLVTjYnmWezu/WfVfTO/bpI1Pd+UhNqiA8uPq2F+nhDuq6lhQqoaKCWPR9cgK6u8Agacu+DLXkdMF/dE26Nlhj/55jlg43hLTIlwxebg97lrbYekwZyjZAope1fTedxPt9FtO83mYXYB/I+UdqKHLrVV07MEy6jSsod49DXRpVy15Tl9GZbLLKS1hEbE+y7PRi+MU/eUSZdx3h3CLG6yu26My2ReTu53R3+mKT3s9oJXlhAf27ij7KQYpYz6EHxfGnOJhYHmE3wf44T97BEJf8yOgRBA6mr9p2GM+rBYUxnkBIdyRFcHQi3CID4ag8sEUXHaYioK8KRznYNedANiHB2C5UxRiUn1xKzwYKSuC0cL4Y3tRCJdjZ+v2bL2ezbFnJxdzefbmmDSE1pTASycXy1Jy8Su+AOSVhYTiXFwMy0VJugkWy1rAuo5wWovB5R5bnJg4GdtuWaHjtQ1W8GI4LSNgaLQVWg0tsX40QfyZOSar+mNl6f+XlZX7tFggBo/5wlkxED1vAzEpMArHfULQoT0NS7qCcY5nywIjPTG33Zu7d6mOF4rmenO48eWgL0by1vKKuCtG82zgRVNPOMnw5qDLB9Z8Hij9MYqLW9k8PZuf/xu3nrs2AlVPlZE0WRHhlVLQvy8P7cpRqJovje4dcphRaQSnPgtcCJ0MwQxLjvfxrN4Gl/YYI+MH0H7YDC87rbDhmzWsYIaN7yxh6GGBGt7fQxrucDxujzsnbdD+2oXjtRQMWONUqj32b3BEx1pXbNjtjGEddtDtsMcyGUB2qiAONYmjVEwEsxO/UVyVMKbeEYDblj+kk/abQk+JYtG34ahIF0FZiwgsBAWR0sDPrR/LB2N5YOz6sWct2PVL35wG1cslkNDLhXliHpz1CjF3VDZaPuTiXUQufh804HjGf0q00Bej949nfPD9BAgs18fpj4ZoMxyHV+l6mNk6AUuO6qBX14DD7+xaSB304PA7uxbsOpz46Yh1rc6I6HFC7j7e3B90w6dvrlgQ4YZiRSccvzwDnjKR+DSYBMu6JIhoJeLeknDcbklEe0U8jOeHYoJHAsqMYrCGiUXy2wR0fozG/pHVXN3Jv3cBl1f6W3fK+rWMakUWkU9jAa3znUlyibNojuoc+my/kCwnzqcDSaI4OcCHHS3fiOUasDw2dg/E8AkgbrcQNEPE8CjvC827LADjSgEYER/yrgtz68XuS/b9WA7SX11aMYW3jvN8Mb3IC84iftjA74vsWk+ohXjjQYwncHsqjrn6Y2OiP7r28t7LLYx7v+S5gWgIiMJ9XtzqyLtncEIIvskEIF87BGefhHB8PpY7k1WbzPH5WO4Mu6byY1JgpZUMZGXia3MSpDV5NtgmDVLrkuGtn4bu68HcnH65GIXvJtNRaxaLj4PBOOYRBv3BMFy3CMaXpjiUZUVgTmQ4XINn4I5pKGqFReC3ajiO9vPB4bgAej1FsW2ROD7M5sN5w2FQHC+OZS+EIRchBrvfwhgRJ4RZv0Rgvc6aw9Tjsh2Rbm7LYWoWT6e6MPj5wglt0bZ4OOiO++HO0N5mj3eiThhZZIuh5SL0sFqaOtqfMi2TfzL9YsJkMXosuc9+yhz+IUGDrUrk4f+H2TdNioIeClCM7B9mt4MYVzdk15zNLf7NKbJr3+w1lxyjF9PDE7Oov2IFGdxfSI8i59GJJYtJ6P1cOvksHfsOpCHWLxFmvDlleQn3PDLxLiEZ+oqpULPMwhUeNrERTIO3eyoOSydDYGEaWN7Tts08OPPVkeM9secSWN7T0DBP3Kp0Red2Jx52Jjhec8C7QCecq3FGd7YbXOa4cXaJtWvsvmHtE6sfanu8kPLBD4Eibvjy2R+5m6ZAxc4H4n/8sEDcG4LzdKGxTZfD0kmMHu7d04f7/MkYpjUOJxWNIe5ghNalOpDMNoC45wR8PzCRF+8acOd6Ahxr/nH2Wf7+uvHVlKCdQ/Zn51HLnEq6476KROYuoq3dc4lPZB7dDJ9JrEysrH/3NrvPWV0e5Mnl+MYJz485o2KzBwpEXWHR6AmRpR7QmMuLOXn+bobQFkpXXUsb1bfSb61dtERkPzl11VLArhYK+7KNhPvrSeHLDqrasokEbjRS6L2tNNZJHo1nJWFZMYbjNrC8qbWxEti1XhHMBgnkHefFxfdHoStLEqPqRmN9sgxOHeNhMQFD3P8xDnYzNJEXMg4PtoxF/4EJUEqYiOQMDeQGGoDfUh1Lf2shRVsH9UqacK6bgOKGLjp4/xAlRrXTj6PnyOxnDzlb99IB0SNkvfsyOV44SnrtHVQ87iTZq3TRuOgTVLz8FMfP/8vVb+38QNP1+FCV8ZOy/7ym3bzrj3sHSah5iGbs+0knPwzQC/1BYvnpR69O5OR7YamFXX+MEVtlAFKbjCceE3GyzgxSt3gxzoAWUvfrY0KsDoZq9dDGZ8i7Zx8zvOcP87PvMKNf2cNInxSjK59FeLhrHTNZX5jMVrxnth/9zfTG8ZPtj6vMysuPmLmed5iSi23Mf8d2/OvLPsffK4A5tqWPiXWtYhZUlTHGS+4yVvvWMcHGJ5mAph5mYKCeSZQL4/ZkRXsoqjfH4vmqcLifD8eORTPw389oqB6dhlbVYMy+GYrU6yF4Oj0CD/IjoH9DGN7G30hjxi+qOyQENo4cES4AdxFhvPrMh5X9/JhTOEAbbw+Rlz4f4ir/kJWbIMdheX1HG6/LtBFYMB4L7uhj8XYdfNLWQCkv7it+q4mw4xMQsE4HuV5aaOXFilaftLn98XevsPwXlvtiy8MHMo6SaH4qi8goaeyrUcauzXLIPiuDqB5Z1P0ehdvHxmD0QVm8jB0FfFdC0XsF7jxJ9HpZPLiiio+nFJGnJ4NtNopQuyWL2YLyCHNT4vKK+37loqmyiMsrpuWXwXZ+AXSGF+GWRRkm12XDVLYYvXWFWFmYj6vDSiDCFEK07TOZdXwh1kf3Fj6lH6XPqPzcI9KXGCArm7vk/d978nT6TIVXX9OW0Z8p2fQNFXm+JlYXdNeK/eMQsnxCVh/0z0lA6vMIZHVIwHazCARHjkCHiziauofDT0kCbM6GzUNvK93O5abYfDSbq4q9cpA8lzWT4Zet9MJnA0340UDCt7ZRWuwOEnq4hwruxNHy+llkdj2G5s3O5WpPbPxqsSSUKl7Mp1fqs2j/2woq/jGHbjzMIjm7YrL2KKE90h7ceZJhqt6QOe//7zwJkzoFFm99MX8Bzw/WeOBhnwfeMR6QbvOBqZY3vox3oE1HE/6dOWTtFFsDGXbBhza6R9AGJ0/60lJIVctnkN/1afT4WRTZrplCm+YmIJhJgtGRSBROSsFyrwxubaoXxqD5ZTak9NIgJBmP2bXp+KaYgCCrZMRop3J2gcVTZ0zGQvWFNnc+7l6CFnboq2HE3PGYsXgsrqqOxWwZHhZ4PRZ3bqnDMkaDq8uwsrIy/j1ryNZlZLwCqcvJjIoNHejOWVc618bQl5keFNLjTAumOpFgXw7lffSiNdH+tHRnOgV+caeTk+LpinwGHXOMotLXiXTgsj1ZLgmivS9CSS8shCoTUrg6HoshdsaXUET1HG4NWPxQ/bGYBk0X08e5C6nEZg595K2PUM9sEnGcQ6c2VBPLtWY52Cz3WkEiES7KEaiKikNfCw+HGcRgpEkCtl2MwJ+BaKwyjMePNzFYX5YA86WZeOaRx52fHjk+Fd+XZeK/JRkoWZKOHyPS4LY3G/fkc6E0KwtPZbPx/EAGVotngJWP3TMa00M4Odk9w8ravjCbFgvMp03E8yE900jEvZj0vFPp/Z0c2mI0m0Jyt9HsB/voZkY32WocJKvBI7Tv8BYaMOfZ4a8tZKfZSJ3S3fRkTgtpzd5PTRod9OLHLqqqauPO47WdOMPZ7WO7T9HVR600s+AI7fjSTndcOkhSr5e8Nh2hzdLHqMqqm/J6D5JffQV9OJdC2ZrTqcW4ivb1F1Lm3CWkcz2XThxaSEYPK6k2JIx0CypoYE0mtU0voGmH5xDLX//LZe9vj4ZizzR4HYiGoGgyVmiEweF9Ep5NiEDSnUiMuBmP1kuRGPYgDrv5m6mmcdc/38L6mcgDO+lMzQGa8vggBdU20aSXh2gwqIUG+/bSxZ52ckzfS4cetlL64xZ6fvMovTp+lOvH+k3/i0dJPqmD9g3fR94zuig5uo0e3GqnfYmHaU1jO1cbZuvFbJ343vRGYsdn50WsYR3VOOylqrt7iX9oM208sYtGPm4khYJGcv2ynbI/nOPyBa0t/1FFwI1/+YJzRlepQ/4m7dlxllSf3iW93Kv09fRlUh//H0mOu0z3NGLpWc0imrikmiZ25NPj4ysp83gFOW1LpXdNvH3YXUBru1bS84H59P3obKpaUE2rJxVRzYJQKpvjTbdmx5DQPBc6mGlNWYXG1FcWSS5RhnR7lgutEfMnsxA7ulwRSN27PMl5nQuxeReWjzBb/gqXf+mOGEZsDmZz4BGGz0qYfo2/w2xVGmBe+Hxmps+5wchf72OGrbrPsDEjG0uyMeRrv/HU1KPA1QP8d8tTypABWXxTp40GXxgDM3Uavm4MTVymQA1ntShLOpLTo4PvpoH1hX/1KNQkFGI/ImG3NBYP+cJRMS8Kv91mQOlUGI5/iISmghPHYVgqZMK8z4pl1I8tYJLPrWB+9esxAguWMWfjyhi+MwnMY8s5TMGBQKYkLJ6R25XBsLrG6h+rd6bz8rA8rQQPLYrx/Xc6zvwowZy1uVgsko9Ig0K8W5WNi115mKKWB5a38pfDEnOjgwK2HubOvfwSOEYHD++n/wp20Bb3E9Rs3EoVxR20IuAIJW7bz/Fd2PMyvQt2c/3+npcpfNRBput203TJJjryeiON1NlCe1J2UG3SbtpwbC+Vh6zh8hp/Y7u/eQ3biRuo4vsqsnZfQauNt1CVwnpyMt5IJyo3UJ/CajKfXsT9XsIt+3JcHVH27/cSykRKUH26nIdzCjAQWIZjp0pgH1AC68hyqN4twZqWGrpZvoDKemuop2wrCXnWU41fA+26toZ+hTaTaeMysk2qocWra2na+mU0066O2s7UEcvdY/k5plLh+NLig9CGaag4FQiLbYGYMd0X5s/CsZy3dili0xHoGw7R2GBseBPI5ZIXHMuEl0ACl0sOKMrk8skHh6Ih8jIdfD/SIWSXAT+tTOTKpODP/mQ4v0/m5OSfUUfbvBo4OQ0u7OPk7DJaT+Idu8lRYBX9mraNslS3kI1WHc1o20rlezfSiH1RnJxnGuIRvT+Mk5eVXbkiBkdGToP3vggovI+BQ284pKujoTA4Aw5JvO+8+K9FUJTuZUhynJLu7xY0cqcpuS6Tp8827lQWLkF8rrJkqDWO0o5JkcfpCdS/eDwpvZXE5nUyeLRRDhsXj8G1I4q8eE4GUl6jsdhKAVKjpMDXLg8hLTl0CY2Gy8AYDNqM5uaAnRd2PnQWFsLpTQF+HC3Ed7dsPGsuwceqbIyPykLDjjyYbcrCG/s8rDuSx401IVkOJl5jubFWF6lw45UJKuJtsSIWufJiMSEVzHOT5+H2MVgwRhmt//HuH8zDzEcFWL22DBNul+Huy3JuvGPiJVjpUY6G8XlYaloKgavFOHW9CDNPlkHqfRFi2tTp6TZbHtYZR2x+dpmXPoku0qF3Q7LkKapIW49MpgezrWjZEgPae2Uinb2tRrMNVOiztC/Xh3+CMY18NflfX/NxrvQ5YiwdvMyQzgEFOnNPg3a78p6ROYHWPLagX8oj8cRFFsINEpgmPQrEKKDTUQ7PXEfg4NcxeLRcGuNHyiJlniwCsqXgeU8aTVNHcfX2v3PJ6sLfOT2pXMa1px45uNORg3Pq+diolQ+p8mKY6RVz/OcMpgBFd0u5fuwne23HonKujb5ZAFn/YqRs/l/7VVWGrbmluLowE9mHs1BzOxXPk3Iw2TGHe87lm+kY3JeHL6Y5WGGQiUVrsvFTNAt+I7JwSoF3z5kR3Bq+VpXh6u7svmH3UN/RkTi9Qxqy+RJokx2DkfIyeCs6CpNuSeOBmiTHX8h/lQLmTwbOH+Ktz/5MxCzKxTu3Qhh656M6OgvH0lNRcT0TlScyYXUhB5rIB3v+b7dSAnZLJ3Hn/9j+7Pm/ul8pQEUe1H8lQ2JeEk4/TEV/WxLA888ihuncGlyJU4D9cGVuDdh9xq6D3+UxeNKhiIXzRsN1tAq0vilgY5s8hvyVECoyBuy6L9b1JpHTgdy6b+Uz4dZdWG8KHY/VpqAnTiS735OWDlhTToQ3nY+0pZgshirrZ3B1Svb3K9jfrfhbp7T6GIKNPfE4HBGHh50hKNSPhlZTGIz3hGNDWzQ0LFK5s05S/8Vhl38C5icncXFW9dp4HDuTjJ6NmViukwTDzlTMEkjBaINEaFWnwMnYGSyH9+0pR7hqeHEcXpa/e+aBG9rT3ZGo6QCfDFssDnLEo70OKHNwgdofFxh8s+awMZtznadgy2HN1iIL7DAk6KRZQ7JoMpy2GeFR7GToZpujfNAScxdbc9iZ7cdi1b8Yle03/7c2Dm8zh/ZdI+i918d6BxNIbNPFG1/ePX8mgbV7LI/Sb8QR2ut9ng6EXqXJ6qfogm0nTVtwjS5otpLFnhO0bMpJMuHFM/zlPSS85xhnN1k+5l+f9JePWZW5kewSOmhcZTONfdBI21330IvmzbRdZwd9H9pJJiNWUMSkBVT9YCOVja2l4RlLuLzGlrEbqWLOYoo8NY+GlaygBOlF1LB0JV3oWE15I2uI9a3svLO+ltUj9pPNYXt/K+XaiNV5KB/KwMk9eVxLuF8Ic5cS6Nsusimwy7VZUCtiPUP+u/VZYxUbo7NHbLz2r7B2d42waRp90ebY2lbrMbMTbPwidGwsde5ZR+8rtmFrN2w9h63jsL/N0bdCi/utjp0zVNAmNBErB3VwtkUFdT7jYO6pjotv1LHSfxwGlPlRtXEkpFRFwZ6Dr7wmyuV8tzz5RRE7/pDSRxGcVxmJU5NEkZMvgsnFgig/wofmpBIcVc+Fg8b/flNnjXYxTg8UY+hoOb6dKEfjsgK8F8tHo3QR3koV4c0E3jtfK/0/+Cg/Xw71r2VwMHQ0Zg4o4+itUZBNU8T25wp4+VMO608q4f4oedR5ykOnto8p2StObV/Hcn6JPZe+6RgffU4RJgMzcVK89ZWRkVCnwRcjSeD/VXWVUVU1XVj0FQODFgREECmVNuHMg6CIjYQogoio5A1uFxcVQTFfu7uwUFEUCxsVC8Xu7k4Q4zszftf1+mPWdeF55syZ2DGz9zN+JiS90IrcTqxDaDzJrntO0EfYwL/CFjeXOeFMbxdY3bDCg2+todQ4YZSxI5Q9nTBPY481ofZwinTAZk0cy3+nftWKasGf/PeiLelk7cc40sk4nLwYzxE3o3BSEtqPpOgGk3GucYS28dMlyz+58zSPnrYznriS8bPMiKBnfZI/0Jfc3WdBFn+2I08S2pIS62aEzn3hdW882RSAmhYcihUBuDuoC+b92w3VEd3Q5WYAjhEfhJYFYMP1ACz374w6Pl2hv+TCzjUntWqFYbtbYmcbU3b+G17rjOOh5rg0rBVyY3g5VWWNeONW+FVpg9Ke9jjHheL23BD2LrrmW9f2YOfTUyoA4669cWp3GDwbB2Pf+Z548aw7bhSHYOjtnpiW158Y8zJsXIUzyY8KIcNGO5P+sQNIyV2OzO4K0qIonJRdsCFTGnUlXo87kUXbfIhf03BCZadpQTOmqw06mspPb2sHSCbZotzdAt69TeFbbIGB1ZbQHG6BhFRbxp2zPN8PLwd6YXuJCyrXu2PXaQ/kmrTDo14uePvMGylHvdEsuz1W3fBCwR0P3JJ54nZsK8y9a8v2wWi/mMOanYfvfeqMLj7mmJBvjbQZDmg3zxodTzmg8Us7yB/agH4L/Ub6bTNzItmYn/RJIEciwol1URwJbhZNyluFkweRUcQ7vS/Z/qs/0TyKJEW5jUm3dxzrG0OfHO7vTWbKLEmLT93IzGfO5F55GAlaG0hmF3iQScGdyI4hTiwniu650NzN9afekT2njZC1/Bv5OO4rSTL7QmJXGcH+lzEeLzNCyBsjtOvwkxybXsMwwYfr4EbgP6CYIvknQnHxMxvgfsevZH5AXQT9+k50Tj/Ist31MC6+Dta9N2Lnk5QviPL/TFrsBqPEdriX44K+lz1weJIrvIa7Qp7khZfF7ljVyhM3V3gi29sNEXcdkTvIDcsKnGE3xAWuAe0g9nJH2RFHrHL0REm5C+7td0MLiTvm1raBy822EC5xYfqI+v5XO6YzfUR9fyoXN0WnIsE6Ez5lWShaI8DRd0J0/ZyJCxEZqFOcyeRY32BHdL/bismzEYvdmUxbrnfABmcPCPY5YNUUZxRPbYN+Ba0wXtIGVxOd/spLNuR47z8kZP9e0TgdivFZsJoqQN+XAhgNEKDQIR3+3zLw8bQFNvdqjLwvTXGuyIKdd3Y5b4rhXy3g2dwUIemmiAtuiIcmTbHJpjnE75uh7LgZPs+3JDQvpEtOLUfzJQx5ITaWNsT2Rx0SMus6tzf1PDehyS2uOOwp57HiBze3az0y5NxhsuVaBTEOrSJ6i8Mk+OQxMjtqB1lafJo4jNxL5o7ZS5ydKsnq7KNkxocK0qLqBHkytIzYXC0knvcKycVmywmxLySzD2xguEU/V5KNk4rI8AZbyW7tGlLYZxPxf7SWqDavI8HNN5GMB4dJQfgmMoz30SYO302qny1ndXWMPUZGTV1LMjXF5FHYBpLqsoGcT9lFmtdsI41O7iTHxIPQpUUs3nWPwtJtMTCLHYbHeUOxsM0gXDobh1+lMSCPY3Fn3RD0z45G/pbBqD4QwzDxBcPR7cEIhqG5mxTXd2Ic7osSsHLOEHiYJeNJTQIC98QjxjsRN3rEoc39cJy9HPU7hvD/sYNv1AN5WRUOvV8EOpcMQFRsDOybRmLgtgGIHzIQFon9WO4f41rL6Mpy/wyca2dXBONXmS/MDwFGTfyQ+akjOiQEYbxjJ3T+Fcjy9gw5fPPGNmf53ol3zOCyzxrJz5viyixbvL1sh9683FreuSUe+VpB38USVxTOWPjcifG80XdRbrcmG5zxsYUn2oo8eVnTCp0me2Azvw7Sctqi8TVPfAl0ZfKMcoRR3q0GGzuBxrHRGACM8MYtS4IgZQAai7tiaMNuaL7DH5a3O2P9vo5/yUGKc13SjeH2aLww2JvDign+WOrnj9ndOqPPYx80b94RSX4dce4RB/OIENavC4tCMFvdi3ECntkUiuQp3TG4dxC+LO2Ntz+6Y/SzEKxP7Im43WC5oTRnlOaKUm4/AxePZxhBo289Ydm6O+4f7oIRFsHwOBKEBtcJFkpDcOxmFMu5pmfN9HzSkHsdpBiAxs8isbpqMHyi+mDCogjMuR8Br4gBDNPW0gM/xrbDzv7+eODgjWXz/dDlojvOVHrB9GsHbC9zRW2KP9Qb2gMNOqD4lQ8OpbVjPII0Fp5+09cfHVkMJ42DN94RiOPrvDDxvRe8Ajrh4QofZKATNF86YuE1PyYnOl+SoHFsJpMNeVGCP3LiTud0FH7i/YaNIigqhNDdFEDqmoGI1xkI2bs6cPeZkkBqn10MWxdY6fsskHKWlH8xCbRKNQ56e/+foP6+kwNrr98IPN0lL3BAu4WBgikXAk9113KmqYXcnLD9XJJ2Ezf+2jVugc8ibuyphdymd/s4s5I8bkDDSs706TZuve8qrrjNPq5Op8UcjStZnfh73lD9R3XfBU87uAjcMWGDEy5utce89h2wsp8Lkjq5YeFZd+zn7Tua50tle2h+ezaGEW18Wc5vrzh/zLjTBZ1qfDGzvSd2TfVFdntvHHXxw7qxHbH5UzKLBaPxRIdejPwTE3ZSPwr+vxLgzSVibcRQnO8Tj5AWiYiYPhxCuyR89jJFn1U2f9lZkdm2GPDTAi0dHZG0ygKTyx0wT26Hko3WaDbJDuPtWmDN/tFY3zSGcWgZuLMot9Ki1mnwlY+A9vAwOOcPRq4wDqHCeLTl26UqGcHqpu+k73ribo2CG03YeXHkdnv06toUCwLMkP+vGQLNm6NonxWK/7GE3W0LplO29LdieIqjmJUR5rhW6oBzwc1wx9EWFQPMMbiPOSo+2uCUzhLn0lr85VfFFWRhW5EM176qYRaXhnwjNUavlsJiXibWN5Ah1FWAVqdFqHKVYHZDDeMXnfZWyexk+ivgbeL29fSsNOokx90dvK96QcGK7RINCrdpQe3+QV4xQWS8Nmjq1oFBC2wjg+hcGz81Lahnwy5BTTJrAiPqDAzK0oQHrT+bEBQxeWBQum/7IBorSGMIaezg5PnvyOz3N0ie/z1SNPYLWdHxAWnz9AHZsvQW2VNzhzTd/ZQsSn9KyhxfECezVqxf6Bgaxo72VbK/I+9/t8YBnR1m77eESZ+WeLXFFqFW9hh5thUkX2+yPfaWw6tYzGLd5yfJ6x+V5GztXeKIS6R21VnSetsxYjGmgmR9PE+iW1eRdW2vsZhNGttIYzgvX6+Hwm/GCCszQkXHGnL+cAM8Pv+BjB9SB2UNjFB8/StZ7FAXhVd+srhNQwynAdPvdiNs3WSEWstGcL3wD672/0zq/1sPL4fXQeEJIwyoqA+5yV3y7d55dgabVO8OmZ1+jvGf7fh2jZgn3CbRmjvEM7qc1DW/QtZ4XSKXBVWkbeVthskuq2J75RQz0LiK4YZWHyUwukk+HLpFagpOkdd7rpDYc2fIG+UZMnT/JULztwy5XLUPf8tPymM2N5dDmU9PPFgViPnVvA2/mMPmft1QP53A/idYjv6doM64lezN1vDETz5MDntH+yO4JACXHgSh/kMfjPnYEadOdcSGun4I4GX+wJe8jhnTFoMr2mPbIE+sHuqOdqXOGBveDps6umFcpDOOVLojydoV2VfdMN3OE1tnurJ4JUPskn/HaHYeS/ejx93pi0HhCSjXDcawG9HYazcUTxcPQvOCaIRwMSxXprp+IJPXNGeGxhTRc/vEWn+86wfejyM4OasLxl4IwvL3nXHZuisspwaCngf4HjpAPGcfY+cBU66cYOcByXPOkSjtRRLWtJz8EpcRX7cT5LvqOBlRVUFELc+xeG+DzqTx3gbOyvbuwD/XAyGf3A0zpD5obNoZ93Vd8KVJV0SN5rDS3pRffw2x+FxdfGplgpmN6jM/YN26RvCda4KnEWY40a8uXn9uhA+tGyGx2hji6qag/j49P2pvtJe4ea0n6V12E8H5JWTfzA3krNNaErdjBRly/yCZ2WgzORdURA482UrO715FaPx1rl3yn9hRGkdKYxaTTYajzqQMdB3Iy8xDKbhTMQYfa0cgFWOwY8lIiK0uksi698jIW1fI6Pa3SOni12Rui6fEash5MnXKCzJ5zS1yyfIhCcx6RCL2XiNcy7vEfsQtYqVfR04pisk4u01EsaiU9WvZ54MkzaWQ5C8oJ+nvthEX+S7SsP8+kuddRDrk7iZHnUvI85cWRJXtSnYEB5IfrzzYeWNaPxsyutCNOOs8SV5PCxI/hZCqW27EZa0rGVnjRy6UOhDHsD3sPE14YyfxXVlOBmUfY2s+0nMveXXrDJE+2k+8F+8mO58fIuG3SonJgYPker0jZJdlT+L0byo5sTadndHQ87KCw0PJscOR5IYmg3xziyD7B+mJ5FMq6TV7BDl5KJ1I+8QSGmdFc89M4payWBuae0bjrHys55Ifjf8loSZ6Elq5mMysO418nj6dHOk+n8x5PIVQ2UzPO852+r0/YTjv6JiWDevnelRNVGLbGxUswjQ4tEKN5HM6OHvqcC4kFjrRCDwKGs64Kt++T8f1r8mY+XQocm3TMHBSPKzvjUKdgFHYX5iAMPNkqDSJDDeiJJFxXRo4LinO9chQ2HxKxSB9PDIOJKO2LBml/gkYO30kKmWJDKPVRDIuTwOHJ60r+nkiXD7FoGDPEAw8E4GPi6JhdD2W/x2MBU2GsbwCj8Eq/GygZ3kFdA+b5hUs8dLDb30OlOUqeLXR4VeeFj0+ahG/RQ9fo2yGuf5Twva/Keb6ODXD6d5rsPt7Nv41UWLmcxlcmqow/YACDW006H1WA+oDU5+W+sSSB1pyJz+TncsFmSaT5jbjiLEugTwrjiCHV44mod2GkCsNU4lksoD49JvA/OeSQblkWMy/DEtxYcJppH+diQTmqaT0npDUTJSSee2zSZNTE0jjPnmkv0UUd2b2XE5lMpSLeT6cO69fzO0av4BzNe/EqQNmc1daT+Xyi2dwDfNmc6sLFVyzwzrOrEjNUdweR1sulDsYRHEn/+UYrqbEhkvJn8ClJuZyHTbfD7Ls2pcrvdqS+7W4AzfpuIgzi4kiwQIJy7dXbU8hsWaTSHVsEqkoHUFMaiVk05w4sn9JAVmVKCFLxqeToENKsnvSSIaZeXcIsT6dyzCX72Qx3BnPyeRmvpQs/jCMtN2cSczOjyFXO2eSePsccqRIQizmOqKgpR3jPfu+qBXju4jYYorgx64IfmaJhibWmLrECQcm2uBTWGt0rXTEuAstGSbRyIFxpxk402hdeb4uWDzcA4VTbXCwtysaFzojpUdrVI13w8blTkCTrcQrchsZyZ0kh9dVkJEeJ0hO6U5yzfo4qflQTh6GriXbCg+Rj5f3EsKX3rz8DbM9wJ6hWIpZsPcY6bP/COMb/cGVk/Ly/aRu07UkwPgoaWReQu4W7yc7rx0ltctLycsmo8D9k476uaNQ/Ya3F9VJ8BEnYk6/RPhv4ufvgtGQDkrF7V7JyLswGmWLR+DV8BEMc6tpJpokChm29tQo0LoOHEzHnb1JWLA3BZsrBaitTkHMzQxcGZiC9X4p2L7BEY2drfHgpSUC+9myvHTKv4SW9hB1sYLTNAfs+94c0iorBFTYYK+/FTxN7BiG8jb9N/+d4vpsa4bvLy2wNdgeUywtkFdrjRl7LWHlYobYFlZIex/DuSVM4yivI+VzpLm+gu653IOB9tzwB0O41kvzuUEOGVyfIiX3PTeR22oXzjmERbNnKJZi2mQksFx0ysHd5WUMl2+WyB0emsdNu+nEtYgdzHn1j+QcO3LcwxMi7rGsKeOmeolm7CyIclNRXqqxM8zAnW6AhB718CamAXT16uPwssao6mqCsAuNWZzxXCfTP1haDwlviZrcRphywAJG/jYovdcQaavM4BDYFOMbNMHHueYs/+9I/3g2ZqV9RrAY0A/zEjDl7lDE241G+KXBMLEehaYBIzA5YRj6XEiCn3M8w7x6n/BX3CjF2XwZjaYuKbCtGIJzzikYHzoSd/ckIa8oBUWhSaB78ZQzgZ4z0z39sEVVbF/fKPU4ce5xmQT8s5vknCwncrNyUhB+iNRff4Z8732cYYZkl5OaBZcYhtq6FOe06BQ5EXCNWPD62/zydVKsPUeWCk8Sd4srJHrfCaZbqc6lupbygGSU3GQ80b73XpJXg14Szw13SenmSnJh0m1yq/Vt0rj2Acld9IxQjoMd93/rZoqjGMofIql8TzqEvCey9BqiaPmIVMnfEpsdb8meLy/J9oGfCZ1nkZ/t4NDIjM1R6sPROTuwlymqRtnjcqUD+h5sgeRPdti83xrJ0dZY9tYGb9ZaMNzMgc1wjLdZKJ7W1aGiMeZvb4q4MDvM8bBCcJgVjO9aoAE/xqN/mLI5TDnJKBdZWxNnDH3TgeU/mHRuCcfp7VAvwhnZCncc4v/2611r/Hrpgtc9nRmOtouuIYobe8aN4Yy+2cCKtytrzHmf86Yjehe4YJKZAyY1cULBLCdQXlRSRVDUKpxxlRYMCmQ5FxcTeqJZ80547dUNXu9D8ORbN35Nd0e3c8BCLggLGvXG4Juhf7C0HspV+r5JGOaqw3HxYTg2duXQ9ktP3HzRA8FTQxFBwqFa34QMH/CGxe3OffCQq112jDP5eIn7dagBeS3dzz2M+c61c3jCTZ92jRsd+Z2zmfeIO1b8hsuzNScUGzHTlpRtec1RLMXtfmFOBpqd4Fap65Hi5k3J4J2fOI8jzcjKOkZEd7CGWz6iETurpPnCNE+YnlXSc8oVVxri83xTOGU0gd1uE7x90BSvpjRGs+QmmLC9CXuGYimGnofTM1y6923f3RyLvFpgXN1mKM9pjCN7msNvWVMcmGoGPS9v/ruvf2ZZezYWHR+5ITnVFdtt22FrvhOWHbFF8GQniLY6YmtNG6z77spwD9d3QB0PP4aTuHZiuCytJw7yfn6z4y7Yf68j3MK9cDqkPdav8oEmxAO7Jg1mdsh/4+uoHWK3OxJPAqPxbHws+v3sj0NmUQhVRSLWaBCqh8YwW4liKQ82tZkoluJWtR+JVgGxaK2NQ9TWGLRuGItC3pePGhIHm7R4RHmsJm1XzmRxWsLc1aS39ywWh7Hi1BYyyncmeTl/FokXLiQhm2eSJ9ZLySvBUlL7eBF7zoBp676c2aI0rmthzFziW7qZqCVLSf+K7UTQeCPpVL2cjE5fT9bvXEbofR2Guzs8KvWYLPhtG6YGa7E2V4dv9VRYpJHgE6fEU1Ml6nVQQzBDi50pUoajcVox4wV/Yte+bBZBoRNgSIEM1b+E2JYshmVMFk70FcK3SMw4x2m+LeUgP/NVAWdfFcv9fPhQBOkwHSLvyjErLgvu9ZTYsCYLy0UynE5S/BUnZ2gjtWWXKbPwLUeL+cvk+FlHiddTVGjhKUPaJgU6+CjYM3R/gu5LmO/O4cdehjLeRnTfqUWjVB0co/i6eorweaocFXyp5NvTP1DL8msM3JhritL/nBcXmmagoHsmZthIQEwyMPGXAN347x1RnY7bRkLM26pApzYqyF11mLtcg1d+OnZPhWs7DT511uC5Uo5JT7VQuamRaalGvp0WTn1Vf/FxGtq4IFqDDv5CPI7R4ku1DDnBchy5rES1rwT/vpfh+CkZ3HKljEdpQvd0zOovZtw9lf4SuPQRo2upEL0VElhlp+CGUoD3LkK4jeH9Lvss9gzFUgwdA1B7N0WLywezsPuQDmHz5Dg0SAr1MiWG3Ofnx1c5Rr5XsGcolmKo/0B/6d+eD9azMqqDEg0GS7HsqpKV7q95P2KOjvFZeaxTgObFUj4riqHjHvdUh7eP9TiXpkLDOCXKJRo8nKfGpOtaKKL5+VArYThDLi3F07pq/SQottGi7WIFlkfIYTtThdenZdj/SY6lWxRYv0aMirqZuFibyb5t5F0Z4yEItJDAb7wWkudi+BVkok9TKYJ/CDF5mhQ/RHIW+0LjbSgfRE2BjsVOnChQ4uFgLc62UKN+tgytv0vQuIECz0wUCLFXYfI5FcvDbHNAhYjuv/mh6S/Nw4xansNKDVFhjWk21t3QshLaJwcLP/3m7jHwQdC4CwP/RPILEWqXqBHdW4k5uyRIqq9E52sSHLgmxahjcvacgbOCxnkY2jrhrRZ+xhrcfipDeE/a7yoMTlTDr78WSf+o2Fm0aLgEdfj2iLvl4HiuHPduavB0px4TO+iQu1WJC92liLXlv6ulChPXajCmYTbD0HPtAffEbD8y80A6uwNm3lJ+XXdP4f0iKXr05udOvhDFW7NgvzgTxYmCv3D0nYbz8PEnsnDrajasOitQ5SCHz3cVvqul+JXDr59QJXqeFqNLRwXDG9pI49hMXCWo66XFqxQ5ns5RoE6FEmmrZcji5dN6uRwTy4QM8997B2g7Obs05FmOwZc7vPwRC3CsJBNp9YTwfJuK51fT8eS5BO/nC/FiUyZifX/PF8pdMdVdguZftXgqk6HZz0w85t9Vki5G7jopJLcVDEPvfKH5phRb71Emq0sVn47P+SJEVGXh9Z10fFklRFpaJkZ+zcDM10IcWK3ArV2/74cpi1PztnsW4wUwXa7AhFVK9D4nw6J+YiQTKaR1pRjaTYbY1kqGyVXL2B0zhrtlaF0RK0TQNVcgqbsMUzbKsK25HPvzsqDsIkFpsYR9C20X/TY6P+lvo+0aHBitZ2Uv7992my/Dz/oq/IhSYZ5aCy/o8N/7bOi3sbxTvp5bQzLQM1gMh3YSNGwjwIKtYrzdLMROmQDll4WwcFejxwPlX/cKfTmmxmBtDitlK/n2fc5Gy3QtK6aFOXhopoMoT8rOKQW83lgeJvhzTun2Xgw5l4G+JRK8OS7EswVCTG2aBZePApTtEaF6ooK975E+Gyeu/45zpG0YV6lFwCc9lraUY7EwG2v4fphwVA2NkR79MzSwMcnErfNStJano8ZSwtr4Jk6LEWFpKJyrxdwkGTYpJThqr4R9NxFy+0pg5yiFpnkW4y+g+ozqMQN/QcW/YsTx6+WysQIZ2+S47ahG4mF+bSQo4DtVwdpJz1YoN/TaEB2m8uMTNlIFrx0qWE5Ro3K8BL4u/DfHS7AnIguNesgwLkHJZBDHy/Q7pXLcCslGdD0F26towK+JhdvVuFQrxePzWejoxb+zgRzx33jMcxXrO9qntC+Hf/zN5dnBTwvSVYChLXWw2C7D21cS5Hbn5951MVwby3D3jAx5qWpc9FL9NX6U+3zv5BxWMrwUSH6YjaBFWla4VTmYFqFD7Fgl42mL4tem81AdBlXwdgWvv/VWWlj/UMFDLMXA9xIcWSJDqzI57DgVIn8oMayJAo/dhOxup8osDYZOkzDcJf7/ynidLpwjQRw/v/YUSvCuXIKJjeXotkfB3kfbubcym73PtkrHcO6TdaiexcsLYznq7dNBPUAN+XI1xtTTYdd21V96msbFZuXksDOJSF7OtLilx8dmCuyYr0OWrxZ2KjVkfJ8353UTxRitlmC0sYphaD/Rc4vqJ1oMtdNjRpwcJktl6PBWiaEOSkwu0UBQqWG8H1Q/vP+sgcg2m+kHqjO28G3qc0SPS48UWOzP2wwJWgh426AR/+4R3TWYuzSD8ekYZAyVN1SvTbuXjsCwdBzeKITlAV4OLBdCkCDE5fhMpDplsG+hbaVtpGNHf2k7R03KYSV4Hy87e2Tj7SwtK+EJ/PqbqsOGtjJMXS1HvwcS7C7ORI9eQri4i3G/fhbigzOxwV0Ov+kS9BHx76yQwvqTCEsWif/CHfXUsPgn3xXZcNwnRf8aPZ7eVuJ2Gzk+nldjVKQcDTJVmG6uxrktWRjUWMHw3Sx4WSbSgt5J9r1Qij1bdLjaVQHjOiqMes2vkZG8ftyhQGqRgrWJYmgbJyals30R9aUs2PByqfcQAUYFy7DEQYxjH8XwbiHGHgcBdj4WsvoN76L9QttK23nnaDYOj83Bhn5q3PeQw/KBGk/G8zLRku/HKB2LT6YcypRzmXJeUA5lyoHh3iEJxn3S8eObAC9WjMDD9FQE6EfhTXoyXNuk4b/5jV/nyFBxQsz2Gq36CDCpvRIiaxmm1xOgVQMJRg7h53eEGBtHyNj+I63fK+B3O+kvjcNNP5LNSvNiXh/NzkKEnwKBvC3yxVqDlWHav/hm6B475YaYelKCliMz8GGhGP+GSJFjI0XSKAk+XOFtoCQRPhwVsZxLuv9peKdh//NJqBghUn5NbZfDSCZFrpcSDm+zML+3HKcUCjTtKkRTCb9u9WmME2eDv5Rx/OfFZUBwVwmBN697JmbiI41NXiHAVwsxFuRKGHcOXQ+JFtnsvheDvXTRWIcHJAcNeR2oH62D4iavG7ZoEP+Jl93Z2r/WEeXhoXha16RPKhTxdnLiTwUUk7SQRfBrp1yFCzkaHHz7m4eH6s6KBxmsXyhXAu2XyUUZ0P4UIZ+3K5b2F2D6HDHK3/HrqJa3Xfg5Rp+h/Wng2KBrdlCQFh9q+L6yyobFZTmK0uSI7KHCPy+kyPNUYqFeiRt8f9I7P+i+3XFe/xvu/vAoz8TeYRkY7yRFi8dp6DRAiH687Td8ZgaezBP+dV9I8As5u5uP+gE/54mwpwuvX27K4MjbvOt4+e4xTopjvE4hPX8/Z8DQ+XJWpWDrKGWgDstnZuP9GSUqT4oxhbeTzndV4gzvj0T7ZrOxouNHx43ex5AYKmH3MUzh+/brUxWm8mslO5tvHz83TA/weiRPjiYvlX+NO+X/8O+Qwu7iuVuTioEWKcg+JoLIPh1JZhnYGcL394RUGH9KZ3XT+x/ovQ/0vjPaVnpv2frNWnR2yIFRigL1S7Lxq0yLY7xu4/7R49Gd3/edUdx/9RHF9dyew0rzWgUseutx3FzHCqnKwSNeftxoKGXjTu0WypNhGPdND/hxnivGG3MpKpoJcbpQjOenxFAuFOF6SRZ7hmIpho47tZfouA/YIcGuczrMzOLlYB0p0lKUsONt3+ouCvQNU+LnPxKMzxSy8xF6pu2TImP5FjOTxLi7jV+fvG5wcc9EK6EMnfi15r1YgutQ/MVTarh/ZUUzFYY3EeEpv4523pPhqSAL5gP5+hJ52dtGgl93eV+gjprdIectz2Yx6bRPKU/3yNUaTI7MwfISvk0VWuRN1CL/hQY3ffUYzusqeifF3XwVdofqmL1EsdQuaLZXB/ukHFz9qsQVHb/ueD/MlvezHMuzof9HxzDUPqNx7BRruN/CjbftE6o1aP5dDizMwsRKOWa8laOLlQonqtWsnZRP3BBDb+AT19fVIKFAD2vevtLlKSG30iBFrkL1Iw30M37H3Rs4yOmYG7jIN5bqWbE0UqH7FH79NVKz8vA170//0P0Vd58SJ2L2JK0nntefybyt/TlRCtlTEY54SNAgKgt1D4sQPTeL+RipGjHEreUsZ+ZNmBw0h+YsbyttTdVgV7QCwWlibH4nh+6kHCcVKry01DJOMek+MePRovxZNCad2oanJmeig4kAF6wkeGaRiXE+IvS1F2LagUw4nhYyu9FgQ9LvM9iSW231rGz7poDjqiy0tVGyAg8N1ih0bK3R+7L6rMtk914Z7suS70jHtUdarBklRUPCy62FShz05WXKbCnGdJaye16p/WI7NBPJMbI/9ksTb76es1oMtpXiUYgE7VcqkMj3j2i0FBFHpWxO036hd+PRub3rbSab60Yf0iBqJ8S6FAnmR2ViTIwIm3IF2L8tA/cG/MZM7SKHeaCY9SW1u2h/Uo6oPb1UiJbJ8W6dBOJpCkgPS9DLVoYDcb9zfWmeKeWFpjm/hjzTzp+VmHBZgW8p/PqVp6F4oxg9DokR2EGKoA1yZu/S+CUat0TtXeoD0Hm91EqA3V94v5PXm60dJLC+qMAafhyvbpJi61kZe9emur/3Ugxc1LQN0w6lQtdLiXm8bWyxXIpL+2XI3SLEG9732DtU/Nf9t3QvjO6LNY+WYNYvET7zfqIj77c9UsmxOkKKm7zvsvNxFgKOiJmtNHmt4k+sOI0bp3ZI+D05tr3Qw0PJ+2GpSnT00eCcSIGx/DgVnVBDVyhi/kqcs5DlxVG/hfowh0IykPt2DCbzdsT51rzOfipAzWm+j7/xMvdYBrsDlb6L2nP0zlaD//6Jx38uHINnMgn6BmZhto8QS6tEMD6YjlXjMpivTtv2X7nL7lT9/787vf29LutE6dFrwW95Xhqth6e7jvXF24TfMpv+0rPmwnw9KwWhKsTxtuFb3g6kJdZRi5/m2azvaH8asLQe6o/94n2wAaHZ2OGmgHcdJU7yftUe3g+u5uXbunglGwfaN/QOJMPdR7Qu01gRlH1ECLrN+/G2mbitFmGDtwg71gqwbYb4LxzdA3Xj5TK9v7j5TRESeH9lQ6aM/38BquN4P9CM94N9eP9DJmM+HB2DuNepzIdzmSZjfly9+AxMDFfjJy9LAioyUdeS98ssBSgYLUZ/Be+Ld9aw99Hnh3/J/vM+11p+7e3VoD3vU/4aJsKYQXLok+U4fk2JI0c0zMehPoeNQI+rMh3bV6Q+05J62TgbxfssNbxemaJDShs1Cl00GCDSoZXD3/PF0EbahvN2QsRs1GDWfRlOf5Vg30kFolOy4H9LCrctMlY3fSd9F/XHDH7V52+8LFdroHwlg3glPy+C1eh2S4WMHfwYXVRiY3AKW0uUb33p1BS2L0n34sLMR+IJ/07LwwJM5kaj6+UMWK4bA/GyMRD0Tf9r343mnBny3NrzOqfkcTZuvpEhdYMUpXIlFskV8OimQYm1luVzGTB0nhmwxqNyWNnTnZfTS7Lh76RlRa3PwcjHWuZP03fSfTPqT9N8N+pP3/ihwdEcLc6UyNFrog7xczSobaDB+BHZuPXwb3/F4HNQW+/erCyMHCeEuYsMhTzWM1WC8FIpasqz4OUhZnKQ7mn9935RKlOX8XNy+Po07G8kwf7tQtyTCfAjQ4hRVelwGC74S35SmUtj5qjc/VYswMXJIjQ8IYUoMwsHF0ow5VwWltSK0M1ezOqm+2d0P4zaIPTOY2qH7P6VCckkvk+95Hh8Xo66D3gbw1eCLaZy7Dny21ahWIqh/WmwX4RzslkxEyqw00QIoVLOyk7eNzfj1+h/9+vot9H30nq+6kVI9shAvjEvO1/zuqRnFtq1kaJ1BxFm6oSsP6ndajjbpvYy7c/SGDFa/MxEFe+vfGuTjsIAEVr9EKJen0yMzRKxtU3nNl3nNN+eykIqBz+0EaJ6+Rjs3pWFyR/SsXJeBrpUCbGpCV/Hl0z8D6ofR3w=AwAAAACAAAC4fQAAs2cAAI9oAAB8YAAAeJx8vHVcVGHXNUwKKIJIt1ISSjecvaRBuksQle4uCQERFRMLBbsDMRATsbALOxALxRYDW3nnHD+97+f7Pe/7x/xmGObMdc65dqy99trzw7MMP3gPPr6p/+vjc1npv9df15T/ex0hUYrixyX/47NBF/7zPS/3T+GepQ6WI+562b/Xp+JE8K1HHOfHDYPAhyG4MF8KV6NEUZk0BGp14pgcLgKrn1JIOyCOnTbimFAkgSM9YrDZu4wal+2mib0r6MaCpWSdv5OGOW+nxc8XUJ3iZtLcvJWWbW+ml6FN5Hd2HSU3ryWavpq+HszFnPo0NMxNgdigDAi+isdQ9Szwvc/Ei+Ep0JiYg4HERLyzSsNh6Qx8yU1BZU8md07subLnaLFRGLedhDComw+O8oNx3pkfBwWFcUdaDM/3CqG6VBSho0UQnyoMtTHe9F3PjNyf+NPuiLFkqatNazrU6EhqBKm1j6Sbl4yoosuGTA/pk8dJB9oxx5ZEBWyo/t4RGpRzmo6ZXiD9qk4aYXmHlq44Tw6bTlH64ZskVX6MurM7Kd7nEtn4niZNy06aHHqOasoy8XtcEU5Pycbvx5mY+b4INgqFKPRIx937+aick4+PqkXgFy6EUmAuujfnQrImBx+3bWMEcZpZI7qA0arYypzafJnpv/GAWSeykOkcdZVZ+fYS08HXwhxyOs+YfG9mfGKaGadvB5npH/Lw0Dwb9dJ5MBiXBhOhZESVpOBEcx50tyRCsS0L1bszgc9pMFufA6medDwIyYBRtQzk5ivA+YE8bO3UYN81EtfGqWF4nBzEmzTQO08eZ28po1xGFdQnjwJxVVSYK3PXwl4fe123i/7Yn9e1Mhy7UMS9FhpbhHviJZhQXoqepiJo3SiFc00J0rKfkvb8c1SV8oi8896Q0MKrVJhzg0Ll3tHG/ns0/tg1Wt53iR59vUqtFvfI/kg3aXY+pJuGFhBOc8SZFlto9hojQJug6mMNex9TDIhZInamHfS1HOHQYI/1A7aYvsYa0Wct8OFBMCZt8cf6YZ7Qmu6Lu9ae0BMNwcxLvmB++eLFrlBcOjkOqW/9IHjJD0dneOO+YiAc10+n0Mip5NCeQyU700nYZBIFDpTQ8u4SSpRMpLNjplPs1TTSqs4jqboyYi6lU+enKdzn98q7U2qmP3fc7VLijm0PyiJP0fF03GMSNbfYUfdmH7qRHEajn4TSTLdEchLxg6KVH24tCYSpjDteLvNEZ7kzAs/4YZGyI/af9YK1hD+ck7ywSsMPJs3eaDT0QktPLC29nUR3TKfT8rZkCm1OpwhDNxrYP4XKV4fSqMQAmnd1Ks3/MJFaF2RR/aJcqrOPIRk7L5ye4A63qeMgci0I7cb+GK0XgCZJH5hvDUCfgxfqfD2g9ckHTKAXGiP9MPueH7xuRiFNMA7lmuGwiIzA0jMToWEXjwc1oXDonoivB+OwQyUGLjGTMf91NI47RsFwxwQkLjhLZ2XuUPzULtqlc456798m6UOnKGLnJWri+YvPsnPkxjyiVJ+rtHLMdYqQuk62/ufI/OMK2i2wjc7f2kBPvm+iC5daKbhnG5n7rqFirV20Ceupf+4u6vXcQcsaN1Lwm600I3UjNdckwG5FFub2Tob0vUnIb0/F0fmZsCuPQQwvvqzty0RqYCoGp6Tj4OEklAcloMA0CZc/1BOfdDMVzdtBU4S2k8ro4xS8YztJr1xNa5ftJ/m8NeSYf4i+ye+h4Yc309Sju6lsziZSrNdD9yFdLD9qgnJ/HRjq6kCIUUOrqyFmvlBHVr0mHpqOwXF1bVSqG6Drhh7812pDc3Io5h0Ohm1gKM5pBSKZZ4ODVP3APAxBVKQvVo4NRv2YYOi9CsAStRCoywfBTz0IYW8N8UrNCiI91ihstECgFmGdoTkavpviNtngTJcxtnTYw/a3FU57WqDgsDVSGswgNGUuhY1aSXN8FpKQEu/1qRXEXvNPqVrKXLKUMgbXU/flFXTiyXLaX76YTngvppLOOlq6dzgUlZWh1yeLceslcEFMHkXqMpg7ZxjG0XBUHpLD86VKKOyXg7KdHMZ4yaBy7XA8+D4SgZ+U8C5cBW8/yCPJTAq2b+SwfZo6NA2GQ2+fKlR+yqFDTh5691Qwa4U8llUp4ZpUFhT18vC2LgN3w+MgtyUJ75qS8OZyCna1xeLzxWzofsmE7fdU9NzOxJL2ZMgeT0adcCk1OyZQefxUCqpLo4onQfThWggJxVURbfaljtkJ5FSZRJsUY2hyQw5VbEyhmkvJdHpJADQZPyx3cMP7Bb5YUOeN4jlh2GvhhSEtgcj7GALXeA9kt/ujrcwHturecO8PQNpLf7ybMw77XrpBPsUTYquc0L7SG8lzvCER6I4bLX740u6Mt8s9UNjticfV7pDf7s3FLjaesXFs40RbCOu54EUpYCJgjaHiDlhawSBKxRlpGx0wez8Dt3ME9Q922JruBMXz1lh6HMj2IZyPMUORnzVeOLsgw9MKPkPsobHOCooOVngxmFBWY4daYwaJswRomtle5uOhM0zT+o9M2Il1jKXKQ2aFyS/m148rjNbNp0zj9hUM3/3jjErvDWb06wvMcL7XzMKyg0zcqBzmw6ZpDKN3kDlQks3scN7LvBrYw/hGbGRijm5kZh7xYhasmMuMKFvEmAYsYoTEdzJVIc3ktvIgta7dT2U2Oyls/kFqyd9Ndmt20o49u8nry27qrWqj0w9aKe73Xuq/tJcUe3ZR1NupNMxtHuXKVpFyYywdFq3k4m75gRyyXp9KNVkzqEqolnadmEYyPtVk97WEmhsL6cdzVZyZLIN9CyQhWzICIlKymCKsAZu3CuhIU8dWW1UsPiqB98cVYPZWFqlucphapYIpy0D2d+xJS9aP9v6wp7wcOwo9pkd1nh5kstSYNnia0u5cN5q/wIqSLR1pYqkDZcZY06JWMYhtk8aP7UNRJTQUfgUKSAmSRamiKCLuyqFcUgp7pslg51MZpE+WhOVWKVD0MGQoTKKCO8G04WokPV3iyq239oQjibpHkUmiJbmnhZLoLh9aPY+XQ7aGkSJ50mh+Xxo0+g4N0uglsY5XJKP6hGSk35NUcTf9an9IL+V7aaH5PTqY9Z5a+Xsp1LWH+OJekF7nA1q8rYdJdh1ghjQqks1FflqvJEkspri2QYQOGXxmCg07ma9z5Kmj8AcTpy1IGSpDKLDjDbNHeD1R2UqKnbuTTvhtpM9Oa2jF2EU0x3kHHf7RQMO21dO3TZvIc90KGlW1gTb2bSTbktXE4o6/GKTsRgIEZudCSjITViq8eCyfgWtdGXhbkofkM9lIXJWO+oOpeNKQgldCutBrMwKb59n8zvqHVag+LCcbos/JFNsejkL0SivMijBGqa4RnHTNcCVmNFTdc2HxMgfFthkYoV+M6c+KOLwbejYbmZPLkXC+ADcmZMNkSBFUg3IQ8zsfj/sLYRvthsB8Bnki9ri/0A27XjE4LOCB1Y3O2PrAFQGBrrA7aQ3xCw5oujoWapIOGHjqiiG/f9NQmV+kcv8rPW4cBDU9YXR+F8F6uQHa/EsMFTX8eKXwi2ZkCkIo8jflLBGALQmBvX9/7+XMMevoaDTPB25tJ48nK+nD7e1UPW8rKY/eRan1O2jC4s1UtmALzd+/kSrnhkM9eBKOzJiI8Ol+eO8fjrWegRi5IhQnRP2goh+J0daTcVMzAp/2RIPPLBwKTsH4csiE9tTL07Y2HRo+dBiNePOFmSAkSlnnjGnPri/M90YV2lwgSY/9hpDiNA0yfibJOwdZahM3gWiBAU5c1oGmjiU2HDGEfIMNql+Mwb0hNphjaobvFqOgst8YzNrRWB1giFElZnBMqKdTi6to5JU5tPH7bPp9MYOePaoioaR6KnpfTmF7a2nlhjKKUq8g14LZpFhcQ2HfakkwXgW7HqkjxFUdPYLSmHlWHlM7pfErSBnr3gzD/nxlrJ2sDrdSRYSGqmJdkCL678n9j/xg6p6PtKXFCJQrgVphBq6vLwEV5SN8VS76kgqR3paNtJl5OG+Sj863Ydh9Kgqr5aKxpjMIw9vDIGUeBLuvoahSDUTvtHB8iIqGuVo4jI5HIjwjHCkKoajlxdLkKBdMMnWBwzgXbCv3xvVQV3R1j8XQUZ7wH+6AS6s94Njrhtg0JwzVc0NzkRP4UvIQ5pKFisMZ3Dl2ZOXDeUQJ+ltykXmwBHtn5SOrPQPRefng58/BsG15UK4vBFt3zO7e+y+GsvE0++0eehFzhFzGN9ON/v00qGcPnRnYQ2/qDlDYtFZy2rOfwyGrbmsgLcaAwyEXvqpzOMR81BjoXlTDEEYDK+9o4ZbpSMQPH4X8pdqYUaAFiQ8tdDdnLe1MbqZZVifJKW4nvQ9qpfE7DlLtkXZKcWkie51NNF+rmeh2E5kZtdBlZh/dO3qKw/AHYzrp7PlD5JhylraKttHM8tN0u/UgqcqcJiO9m5Tke4Z00i7QQrsz9KjrKEV+V8QFVy1IT9WA5XpVyC0cBc1LamDOKuNo+0i8rVeFcoIu+ro0UHt6BKobNWDbr4q+1hJ4zfuf9e06+f/Ut7tfFnPPee7luFpX9u+11dd0sDXZS6NE7IyK4zCrcn86BNclwvVIPH4tyMaRvGSMupmKY7dS8XFPAnSGpmJeKT9VmahS96zfXP670/CJeeE0wIhkdDEisy8zDx9IkZGrJM3aKESvUkVo9pKXTG3ma4bdO7ZubLE4we0hWz+ye/r86j4qqjtO+3sOU9XtCzSUr4OGTDhKIzqP08QPh0jcdjhdnypEArkXmIxYBRJnxCk90ZgClvDTuk4divJSo5D8B4xNsAwpjuej3CABKpkkR3PUcrlrtG5JQc+aFO4a2eu7WZSBPosEXgzNwZegJNzMSoWCQQaKDyVjg0AGvjp7QcsrDMJxYWBrkAyJ8Zj81hdxU30R9igQGyf5Iu1xFFYahOC+exDSrUPw7Jsv2FxgWbicXE80kkX7PBIdu5ii22bTtpgl9PrHbNpns5DexK+gm9GLyKehnsa9Wkx+MxeQ9it/2OzxhmsnD09Z+2EivDA23A1KhiGwW+cBGTdPHNXwh7WoF5pS/HGg1g/dwj7wyjxtZx9ywN6guMZ+fVi1fWLSIMZ67Sz7hqwuO5nCM/b8BXH2F1Xu2C8J227/zaHUft+GNfYnR3nbs+uxcX3d+QBuPU05d269YV7BGHbRHYPjxiEiZxxykj0Q/NIHt85442u1N/py/JkVhwoZLWEppjP8vP3iT+JMlUYM8zpTjJkwoMRcP1jJRCZZMysfejGD/F2YuQXyjMpGa2barO/kjE9UoyiA/JVfaOfht3TkRA+des4H6529NHD8La2V+0HZl3nvT/9OFcLfqKT1I+1xXmP/vDjQ/ptKt90J82r7LdZO9uy6hx/F2vu9mW1/csoO+369o3a33HLs1xaMt0+ZD/sq+yX2M49IY+GTQQh5I4pNzRLYfZ0fxy2HYmWRFN7dFUWLmCRClATw3lcUj7YPwdLfojj0VgLsOVqZf6WlDvxgz1VARgjsuTvV/iaDxQJYbfWBXNbx48O032To9oOe7eWH15SfVPz2GRkqXadiekZxyW9Jcck9UnTtopDyd3Tq6GNqv3iHxv24TeUj7tH8FQ/JprCH7l/toUMTonDvdAJujUiCxYRJCDmdis0fJ2Cr5ETkbImDZs4ExFak4ZxYPN7vjcWv5ARcaYrBIH0RPBkmi4R1Q6E0RAgNyrJYvnQo+C4J48M7cVxQlkBtlhxO7JdCv6IEHvD+zvYShUyWBqb8UEfXPWXc3KCHkA1amPbWAE31Gti2cAzc72kh+osaTltr4diIkTjspw2FmlHcPWDvC3s/ttz/TbZHf1Ge3Dvy0hJAxtovVNzdR7s/82H3vS+krfSbGhoH6I3TVxKemkdGSVOpvLKWEo9WU3BwLZWdzqFd3VVUzVdNXY8yyFKklqbNqCS73xU08LCGPPzLOdtg12Rt5U3sS2LXZNczyn1GkU8+EjPoLXn28eGs8mfa4fmRLPd9JqW+V+R+Zjl1z62jeUuXkP3SLbSidBV91N5IL4c1kvKVraRzeTnV711IayatoLDuepqiu4qMlqyle3rGeMXDTaXPLSC00Qqy982QrWaIZ8stIahnjt0WBnCSMcVYMWNckDPBkvfmsP9pAodFeTimWgD+l1m8ezUFYef+xODw1hzu+cLyYlxYkIfd26fAa2k+EjSLYMeLxYIJ0mBrx6E6EugxkuRqR7Zu1FkniaVtw+AqL4vAFxK4eUYKseOkIKAvCa9rUtj2yQtX1d2gquaIBldPzHrsDF93P3wIcQeT4YUlgT7ojHLAagMPXDzihrqlrkgZ7QXWNtmY21J9nIcvLvyLvQ1dl0j3wkka3nyZ8rccpGLpk+RSdoYqr56kMQ8v0rQ2XdzRMcbbB+Yc/mRrqjpfA7hVG8LqvCmKHuhCdhLvfnUYwzTbCG1mZvj1cTTYuHvwcDE69xfg8bn/cLIWfbncs8i3QhTuLEH12TLMu18APvtS8MuWQGe+BrQVFbF06kiMOT8CrzXkceSZAh7xa2PnNEVY7VTGj7eKaGxXxJsONSyQVoOWixrHk95omAgn6ThsfR6NTRkRXMxOHxKPHoMILGifhDGTJkA+OBqvSybjtNEEHF0bA8tcLWTyqeAenzI2RWpiWJ0SmrdoQa9/JEzUeT4hrYn8x/KIuqmGztVqqLFSQ5GYJgYtLf9/5tu3+n/45OCC8v/xmbaW8v8nf/37Uen/+n7qqTJo8GdBwfJPHs/sLcbq2v+s7xhShDO3c1EfXIynscVQCP+zhvAjd5xc4wc+1yBcF/fFwoshqE/0xLB73kh95AffqR6IHRGKMbv9sDPWF051AZBq8cKP2grSE6wkqa9Z1PJzFp3unUXz5i6ihjmldHHiIkqum0lFIqW098NM2tkzlWp+VFPJr5n05JoKsr01cWmsLsY082LH89EYOD4C3R0aGMTDMviogquN+vhhrs3De5r41DYK2+6N5DhSljv9y5n+/x8OR4tR9boY2X2lkNf/zz36nfmd1kUIwv5MH41z+0lKtUJIuSfKy1d9dCpmEMofC/Fy1gBZTRfCuh8/6fqbX7TSiB/qmuVwDMzHtZJC7nvYZ/a92/J/Hk8rSuA3Nxcu8cXcI6JqCvj7ynBsWjWX31NE5tICr6n/8rsHVdD1hzNppdp8uum5nD401tH7nrl03Xw23b1aQ5rGjtxesDg5K8yD2wt2H/R1nCBz2RubzrsiUccTI76Mw6xUV+iojMMwe3fMH9VACWErKXh3DXVcXEq7PRs4zBtQPYeqC9fTyxebqeYuDz8sWUN+z5aQvtBiOuS9mrRexeJMZAIcN6UidxivvlydCYGBRMyakoy40gwMjoqFwIQ0nPqdDJ0DibAUSoeqZjIqvvZQhdhVjpPM5eXlvGPXyWDDQ5J//ZT6eTX10fL7pO5+mWw+36Zi43v0aEkXhbY+Ju9BdtApt8PkZAYCquYIcrWAuoEpvh2yxap5xhDOs4Zmij1G8lmBv98WD4ZYQVDEEmaCg/B1swT4JMVguUUAP3yGwNBJFGkHBTE6ZRC00wZjpZQEHp4ZDMfVYkh8JoKrQYMgsx8cx1dRY4VFw5l/XJ8YHwPleFucX004csMc7Y02MDplC/ckG/xczWAcr+bNWVWE0INZeP+xgPNj3dHlkMzN4OxgumQh8oYW4vXrEmwdnofvycWw4iuEjJoVAoUtsYnPAUsybOH00gaOuUZ4T4Qv/eYwVTWBzTt7TBG3xP3dNnBuscMCWCIyJQ5+QhHQV5mIpNcxmNYajHlDIjC3PB6334Qhly8aWpfD8PtIOArnTsAxJgpUPAFTpy8ntof0zq2aiiSWcj0ktn/0Zukccvi8msxjN9Cm9bNJtq2RskYsIjlrnr05raBZoZlY/y0PUl9SIKWeD/HBJUirKEOiSSrkVpbhSUsB3Cbl4vfdInRRNjbz6r+Ll/Lx37ywwr4JKGlIwnr3dLz+NAHF/gkwnZIJtbMpkF2eisL0JHxfF4cPFQnwFCxF+Pt8NET9iXdsTGLX01r+x497iopxN7IQR35NgQjPf7dcKkXeszI43tDAPmtDHHDQRbaALtx1zCBUbohJbJzQNcGFSj1U3jLButmGWNinC6diA4Qv1MW3sZpM39CFzMhJtkxxtDnz/cAWZnfkGqbtwTf7D3klzIejpcymltmMpucM5sDWcEZXJZx5YerNsJz+YBdnDH3twHH7bI3Kcv0v9rnCOsUTMdoe0H3G29tpbggxdsHs1a6Y3u7BcWUsh8ZyZysK/+ClCiVdLJDQRPsefYg2jMTtMeo476gJW6uRUPiiib4j2ihYPhIJdqP+cbws3yu4RherQpTg3aYBaWE9NEmNRByfNi8vjcSJJjWEKmlwPnRuDMDGC9aXvGQdwPrWyKHA5mIGLWZ2iMp2xIh4gpYKELoGWF5pj8EXs1Bsk4Qu3r7nzM/CI8VETE/OxCy3LNw0TEf/ogwoaMWjwSIFRRvTYHkgDZ9OZILtNbC+zvYd8tWv//P5rxUX6JR7Ny0/cYHqEp7QIZN7JDnjGh2/eZfWy3USy4Wkv9BDnsQIjhP5XqgNliPxstHC+Hf6eGBhjDtRGrjkoo9jMaPg+kML897rczYh6PZ/z3+nE//3/61YnMPhib8xm43Vxz1KcGdbDiZalGGtcSHSV03BWYMSSKwtwMhnRfCIL0TVdGcat06eLtbZkIqyFz2zUifDXaPo6xU/ag8yoTp7XerTVKZjHRoksMqE9s6yoOlPbMhD8RgNzOqg985XaMi2qzT09HXava+DcmecI893Vyg6qp0ODVyhVbLnaWXPadqztJOqB87SxeJMvBqbh4WGaRB6mouxS4q4vvOZ2WmwmFQCU6UCmOnloNKvEPJvsjBRNxd37uZheJItSu1d4KDggpxuQvcuDzQLAPLxDJyeOSJ5AQOVsHGYK+EMpZ0OePrDCQFTiONfjLb+ib1qBjZYq2AJkfXWsLS2R+UgS+g128N+vQ1keP/rumCHDZk2UDpqC1mZHI4r8nqUBsXSOFSciEXOlyQ0jcjAxy+TELkgB98HUtCyNBnxLRlol0rE1PlpaK3L4vrTL3jxq/REyr/+9MHCVLRYJMOvNRtjjiTA7VYq3qqm4YMM771L6Vz8Y3s5Hy9M5uLgnLlhXCxM1o/HvtVhmFwYhol7I9FUG4aBWdF4lxyNreJR3Heza7JrJUwshKv6n3y9xyCNe77Xmwe1vRkw+56P542ZaJDKxYsvRZjuYYk53aNhz3MmzwwbfG8yQTkvB6h2WWDLHmtsYCzw4oAeCuPN0BRowsN1ZpAxtELdXRGELByODRlSWDVJAinTFBD0UBKvvQdDr1ea51fimBctj037huPVEgnIfJTCk/KhsLg7BrbFmry1DbCsbAw+8OosFkc+3mOMGC0drJ6tg15PLai3aGFNhh5ynPTQO0Sfy2M9G5wQ7eGI+CBnjChwx00PV5zZPxbbBdzxC4744u+CpbUuKEpxRNdhZ0QnO3EYWQnqSDutymHl5LpRHHaeoa2MB946OPlMBZvKNTA+UANnZ6niSPdIbMhT5zgMltdgsfGDZb5Yynt9V9kTEecDoZbii01evki/EIVTY4MwRj0Emz4G8+6vL/iO+UHSzpPrzfztyfR0eiNQ3B0Nrc7YvjAAc7Ic4O7ojo882y094IRMJU8sjAzFcS0fbFkUDKeeCK6Xq/g+EO7RETj/MRCri/yxIdwXOz/6Yei+QOifCULm7mCIVN2jTRXPaKtIP41e9IQcRN6RvsQNqlR7Tp7vH9L8ozfJ1LmfRIb00FiNXmqrfkWzJnZTj9Vz7vPTxjyh3N7PZJH/kZZP+EEPNF7S06rfFHz9FRlL9NCB+nfkf66XJm54R3Oi39PmMzFUWTmFBo12pTESEVyNymKu9FZnOo8ppIlKurwtliTzi2nyt0m8WjWaVu1OpcllBrTmShinnSh9RBxeNn8XThsr9ch30kQqcXUjjTcTKGdiNG3tdyKjTm9KMnMitt8haJlNJkaFdLIymdoFSqhDPJHcfySRo3omnRkeS0vHltJC7SzSyUun+nPZ1PAhgarnDob9E36w1+SWJQTNId/II1YMU12EIbhDEKsUBmNXUj8tPSiAT5mCUDTkw7VLgzjbmB6qjZtbx8AnywgDWSZ4MGIU1kXpo9aK9/ebEbhyZQzmGenD48QobC0wxI+XuljbXIZzH3PQ1v+n7jg4dQo+jvkPRt++uAgh9bn4dLII7x4VIyP9T/xmsR8bk1gcqGpu+C82rc80wjwePnyXZYVQA1v8iLTGkShLbHxkhlezTaEUGoCfK4NxIzMS0/wDMZ5ngyynXLsoBAaP/cC/yhf3p0bA2ToQCf3BqLIKgeB1f+66hKZbctiTvb6Ck9bcNbbwMEX5XlNY8plg6BZrKDhZYEG6KfoemkLhgRGuGUejYDQPo20NBb90EDZIREJ38UT0TQmG26xwXj0eh4U3otC7ewIOfoyC4JEweCmN5+4de0/Zteo3aHO1KlunXiwZg7JIFSgUqOHVrVH49EAdA9Wj0HRcBwuKNRDioYShDbL/fJf14xhNGVy6rI6deQqodZfBK0sl1EnIQ9NGCYuEVbCtQJHjBaEfhKRXYRxfF9nozXGEp0JDsefeOKR6BeDp4iD0/fAFf08wTm72h665P1QefaYhbvzY4DcIy+wFOGx97vV3Ck7hxyY5nr0s+kxVG0UQIyuAXzH8ODdLCKMyfxPLmbI5190gBTo/cricy+Zbk74UuN2fAmle3D0SmAVGrwATvTNx/lo2VG/lYlDrMO4apSOUuD4ge43s9cm4SMP9oBwkTaQRsF8N7+oU0CIrjzkNCpi9Xhq3usRxq0UJJfPl0PtMEtsPqWKiqgzCzg2F5DQ5bN4/HF271WAwQwEyt2R4GF8O15OkuL79hY9VnC/99aH4+JnUN7+SXh8vpNiZ82j4pxRa4jmVlplU0eiUPFq0r5rMJkujvE4Ey76Icfzgp24B7hykV0hBl08M79olYFgiiM4johBWFkdHoxhKrktwHGLCclkI/hyGa7eFoTBekqtZ1t8ZDKV2UVyxHgajKzI4dkwSa8qGoXbYUOSoD8Hxp4OJ1S+xPce/vUZWv1TWL00Js94wUa96mGm/zjIW7reYL1IfmaYln5mjhwYYwadC0NL8Te0z31PbpB/EV/mOWG3XqrJf9OnIN9p4URht897RKPWfpH32FzlFfyZ1G36w9SmrZTBsLeHq1BW7p3G16qGx5fTGZAa9bKon0b5qqpo7h9LGzaLUk5Uk4FBLHzVLMCfzf3IQf7E9l3cj/sSBhAdl3IN9rWZeBofZTrAf4QKdl+5Y88kBZOuEvfqER09dcMADkI52gHijG2qnO8JrggvEip1x56wD5rWHo80/CCf7eDmJPxhNvT6czuPE9nAIRvtgamgwVtUFIvuXP0p0Q7EzOggHRwb/0YfwjvXriOT0Ieyx7HESHaGoFvbFye5gSPhHYNHUYN45hWGXcAh2twbBJ1gLOe3a0AhWxbpMTQ63Hn88Gh901aG5mIfv9+nh950ReD9+FKTvaMB/sgY2mOvw8v1Bhu0ZsxqBV17XGLZnzO7hna9XGb4TvcxXteOMvBofKa58yjzNv8t0qvcy+ydcYFgNCWujrKYk820NZ6OsfYZ7LaSap+Wkt3EhtTZNJ5chM0gndj49XFBDj0bNoVdZErgWqAy9FdJ4dkiSq0Ha2hTQvEMctdny6O+VhYucCuJDFVHbIoMp0bIQ3Tscr1encfvd+rOIzCZFktjcDHqsOJk++KXQzLHRNP1lBrkJVdAx2UyqHJVPZ3VSyEUvjnwvWqLY0/afhoLVU3SsG4tGTWs8MnDGNzNbLFxsj7jdhFnFNkjn1b3PrBiOIzVrHPWvlmPrutB7IzEp3xgtM0ZCQncUngfo4qWwNrxu6mO1sy5e8fJL45Sf1PX1OQms7aHBtbycLnqDelzeUpX9B7LHA7qb+oXu9t6lhdueUt/P17S35jGd2feOCro0MTeRVxs2jMYlxdE87GTC6Yukq3TRXWeIM81aMNU2QtMyA3jI62F6xBhEHtHFPTE/ziZ3bXfnYqejuAPCGXesWuoHn8euGLnEA5kiDkgwd4GZhAcqv7rhS70nZk19QNoRX7hzzXx0laalvKIDjo/ondcdWkr36EvZS3rX2U+Hdr8kgcwX9HbcE5r39T7JX8vjeIaMpjyUKmZwfAPLPSxoy8ED0XRkF+fjamI+8sbk4pJBAdZszkb60BzUB7ijINWJ6wX97QGt/OqAGBcfSDa5YvYPB+xNckfqMBd0BLvDOnIc3Ja4YYWAFm4ZGWF6/wjkequiqVgXHTUGeBWvgl+x2ghPHoPgk3q4NEUfkxp1IK2riYCDWmj1L0H7i/9Zc3VU/sf/707///qGz8uhMfhP3v8SXo551gVcDfH0RzbE35RBRmEKsheVwWT6H3xOKoW4NyUH6fOK4dSRD8m2YoTvn4L0qjgsXjQZehVRWD8tHuE2cfhdn46mXROxdUgaVvcn4sPECVB6Fg/xO5NQGTUZ40sTIHPKB1Vnw7G5LRi1ZwKx5U409M3C8XO8H24cj8RGs2CE90fi1qwIHJsfjMYCXqyYGwRHnWxsvlfA9Zr/9piffSyBKJMJEetSjB1WiGFDCnB3RDGOzczFQFs+HI0LuPNjtU+rq4MQWBLBaZ9Y3dO1e5H48C4YCrPDEXrJB90UhJbzIWhhgvHmfjiiY47SxGmX6Oml27TO5wJtzL5LqkLHKbnjPIUdukjyBe00ekcXpapdIkfXi6Sbco3G3DxF/32e7P0YFJyLBF1Wo5oOOcdsxFTk40VRHm6b5MFuQw6+XckCHLLBamRYLMlqZmYWeHJYks2BtXJ2tC8tnjbOiCC9rBg6NXsSxVzzo4z+ILJfHUCJRV/oSZAIXHm5ZUL1O+qOEMRlHT4k7+0jHecfpMDDCsLWg2ByWADm+Xw40v+THGq+UWNLAU1Mmc5pGLZ+nkkK3gsp6MtssrleTgOyC8l+XiWZOtWSQl4tbT9cRRuvzyQt2emEcfrYx6tBnkwbhQnxujiwTZ3rRTH1BvBfpIE3N7Wwc/pIRERowNNeB8pO2kjeqQN2HVZDwWon2PWEhVdwa06eW0Wf0pYQ/465dOBgA93QWkIjHs+hRyfn0/oTtfTt7UtuDz6f66Jtm7r/7cUPs14yTrpGFpmPKaemk86tuUkr9B/Q/Vu3SWXEQ6pZbU58fjH0pj6AtIS9uOvtUg4juSU2dFEwlup+epD6tTTa4zuR+sR8aQ4iKO7KOCpzcoWG7FisEXFGZRk4/MnyhBduuEDhrBWmGzhgzHFe7Dxpjyf9jigzAaLsxnK44FajArdufI8WTWkwpdaHojRjjSaR1UjaP1KA+EXN6eRGFRLdpUoSMrx6Y4kshbuW0DeBifRg2FROXxJXmcLte+SxaioJzSFdr3jqfp5MafuTyCw0lwzbi6j5eAGxeOwvNvurzTIyVMeyFnlsE1XCut3qiIMMAvSVYKKniIg9cji8Rhmsruqx3Rs6FvqU9I9+I9dans0oDVBwxUuy0/9NSxQ+k+yoXlqe9oH2jX5DzlFv6dSFTzzMsYEkXu2hSWYNFDqokdP2KC9vJdecJRRKTdT5o4WGRWwlhcKdVLltE+mGrKeAl5uJ1e+y+zAnvYIuDp7ybx/CZUupYkUalZ8MpCENBRR2JJ7609Ko/0YhXYxPIplfgtg1bxgO5QzG12m/aUzGEGRFC8PmBj+e8gtisqYYBu4Pgx0NRvthMVxVEMGek4LIOPeFFke9ojNxvWQw5zuvvnxD7PFJ8R9JfBrPH7S/0vlZPWQ29QNl2L4j2bw+2jPyG+VkryXThg2cHpfV4bIa3F2Ou2iW5Gp66LGT9nRsJom4dZTlspW2ha6j230baJ/DZq73xvbk2F5cfPn1f/3i5vlnyaXwPh1fep28O66RueZt0nt4haaOvk6aNdfpQMZu2qF6jLbJnqHKpbtIY0Y7nRXaRHZJB+hx4BaaI7CL6t6fo8rG/SQf1ka6jw/T59ZddLLNEbeivDF0lBcEp/tirBgvlm73xf73rnh7LBj9/B64OSkA7Yv9sWr5ONyu8Mf6Zi9UPGugzitr6JjQTt51bqTK6u2cP/Yc2kRRc9aR7NEl1HxpB9XvWkvrytbTEIGtdHTDKrp658+8g9bDHVT0/jB53ThA8wPbKD1uD32xPUEZvP3es6CJ6kJa6a1BM+2930K1kvu43MrmWzbPDi18S2xPgK1XtAof8jDsAOX0vqNk2x/kcug7qR5/Q/PNP5FM0Ds6O2YDCe3bSR3YRt6vDnJcXfD8o2Q/eyM9tT1Dj/ObKe1wK904d4gqA5uovO0AnW9oJX6Rz8z8jBtM0+g2Rn7CDWbj6Rbm+5o3jFfCXaYq6gqjl/yF8Unfw8iMvcZcqLvF1B87xVwW7WHYXiM7ozH2SCLXc/w7q7EibRKenUoE//k4CASmA7rJ8ExNgNveRLSIxoHt3bA9HbaXw+o/F9k2cPrPRzc30XD3ZlL7up1akxaQ2/B1ZLhsLUlJrKNu5x0k2naCNNo76ff223T6/GV6dPE+vb5/hizUL5KWwzWSuHmSkh/cp4uhV2nnnsvk8+IGCY88TywftUtbD9urzTheau+AHsdN4YUJsoJGwalCG2tmGqJuii50B49BxLUxmPpOj+sdzTCNx/uDaVzvaFFBBtc/4i9Kw8i6DIgVxGKebCoSc5NR2ZiEbXHpKBmawnEMbG17SVifq8n/8lLX9UdD1kcPgu7qePZQC4EnNLHNRBsCfnp4+UwHLCfLcrUsR7sux4hGPAkiVqv3YJAF7TdwpI0DBiS+KIgqxjlRkZA95QmOpTkzDTncGD+7jR7GHCeH7DO00mQXjTA5SbKDr9AOhcP0ZO55+rh1DwnNaKN5E0/R0/3tNL3iLBk1x3D6crdVMbjrMonjJtmaYrVvHJaZRMDXMwzjrMNgOBCK+2fGw3N5FErWRoHNI39zytDPlyks7DG3HwvHdVJi9g2qX3qZRjg/pbMb7lDk7luUJXWXHh+6QqxW8X1QInIWpnOaxZadCWA1jHNUEnj4JQoyGyZgmEc6LirHQnVVAu5bJOBwbwxYbQ2rt2F1NrUdQ5i2Um/GKq2GEXujw1i6TWC27JrBDAp1ZkZ9TmGKVwcyYzrsmeaPUUyRwmjqnyJLH6fbk+JcC3r4WJMWRA6ngzPHknCIOulGyNDBRA0KS1GlXmV9up1tTIt/jiKWL2B9cMuLF8TyBawPsv73qvAnbWodoC+qfZRl85Bmu76j/Xtfk8SDT/Ts9HeSnHyWFhlcpG1ix2jC/IvUurmTftbeIfe1J2iDxC06xVylVw5naHxmJ5VLnqWlzufJd8FlYnGu/bVARB0I4zgOj/fjwWqTFu8KxLvDYXh5wxtLhCKxh1e/zbsTiLm1YTDvDkCjST+3B7nPH1HBlaf/9mLp6Xek2MjD5g0vSE3kJoVP76JYzafU6ttNK2x6Ob0N2wtnOaYdouH/euKWxZFoTw9EMw/DRdb74Z1gECIrQmHkEgxPp3CuzpHt1cbKzjFcneNwXp2rc7zNjHFLayQ0j+hggrIOfIdoom2HPmK/6WALD+uwuY71XZcth0n81THOVli/XXRpH83vukgdtu30quo03ZI+Q69nH6ELMSfJ8/JR0klrJeXCNrpy7izFLW6jiNUnubxiuvEodRYepNsvdpH28LOUb3iYpt46QjI1x+nznP10K+wYme48SQvX3OJ6F16N17i46xJ2hQpnnqfsXQdILvQ63fx4mp4JnyOjvZ0UbneKXiVl0uAdCfTYJIMin0Vx/sfOCJQEZVDCV1+yyYonpZ+xJGweRaK7k6nKaiKZ357I2RgbL6VPiHA2dvudAGdny1UUaeFJWXodKUqbbj5jrLcKU6SxKC8XDKazdfJ0UiUePqqT8PVDKBSTozH1aDjO/EjAgHw0rrvFoLY4CUa8+x5jMxEi42Jw3XM8mtwmI+mSEJ6GfydW83TR/xc5zP/I6a12B4sgadx7ahD+TkVfvlP/ki/Uto0PBoN/0rfzP4g9ZmGAMKebYo9ltVLsd+kr8GGl8GC8XjVAlf6D8SSCh4nFBHHt9CDMcBDAjNPP6NK7fooof0Pn2z6TKA8nH5Piw9wbz+i1hiD8Kj6Q+q5vJBvykwo1+qj01xfSfvqJ1r2IQ5FzPDy+ZuB6UTq2Xk+H0KlYtFSk4adWKup7JyLgbRqqhZOwh+21CvHiws1EvPF2xMsdrpCN9QCbs9fMdMOcRmD/N2cMXeiAm4cdYGg5DqeeOkPlrguOjHPFUmVHTkfkdlQYrPaa1ROJZg7iNEU+skMRtWwoiiPF8eOKAF7LimGDtxjm3BSD2P6heG4Vw9xbtoLT8CXfrGZkL+9kWq/tYqTW+zKPBu9ilqUvY15Z1jOjkzcwFuermQtxcxmh13MZufw6rj/dWjOFnPRLuT4127OealFGTttn0KZpq0mxo4ZmRi+greVzaPv3Slr3cA65btpGFhvWcziGxS8sdjGuXE1yzXuoafo6CjdZR6e8t9H9N+tpXNE2Mp6xg96LbeOOq9KsoyX1DZR9eBsFOcyjjqAVtF6qmWrKV1DG2kZK1J9LGz4sphF8jXRWeDltytpAxyZLATmy3Bxfr5kszjgpgv/BcHTXykDosyy046XwKF4R97fI4tFQWSwSkodTnTTXX2Qf/7c+5bJh//v/xrxW4+YG10zVQIC17r+5wcg8bTjv1MLqOkVU3VVFu5Uabs5Sw7ggTRiVjcSnlhKOL+jz/1N7/9Ul/P3ebM1imOROQeKzUugdKsHNi+XYWl6GmLDJXPwyRzS2K03meLTdXeOhdzIOYbFRqIgdjwvaIZBeG4G+RVH4aBCF5w8ncDX//qf/Dx3SxZL/9X1GvJ8x+X6Xw0mf3S9w9jLE/B0TYHeW8Q4+yygH/WJu79vNhJ68yiRtvcmkbD/G2F56xKgUBdD9Sm9Os3tBfhLXY7mvVkK9F8aSh1Ae2QnFk4E7Q7WyE2iEizuN2eFPxjaTub5MU2oFd+zfY9i+TPtkV3qoXkYXZKvoqnoGbWkpp549CXTTPpa26KUTWzvXpecirDUTR44WI0C1GNcnlcFyVC6G8O5ro2Mh1lnlICSuCEGzczF+egHkphXh0/7BFF8gTfOempHNbH3aNs6MhqnxajRnHVpdq01Tvv9mZh4wJvNHytRvrEJbFo2mzBh5yn/ujOkDNtjyzA67Z7riToYNqhIccNDUGSFPgAeHx+LCCUu8HLCHkhrBN5jBo/NO2FoagRsKAdzMYFdXKKxdfNCU4IOZljy84eED05BA/BodiKmz/VA6OBT8O4NxjIfXWezwVMcf51b6cPMPcSPdufmHsGVB6BL3xuz5oWguGQf/aF/sXR0A8ffeuFcXCJZvY66fp18hDzjeza3tMoehPiq8psCsO+R18jr9yrhELwqv0vKKu6RW3UVv6QGJ+OXhALKRODsDPQ1lXC+WtYc43T96vlVNRXiUn4nqymL09+XBt7AIGyxKuFlbdgaXnXuxHJmIfJcceHdl4nJsIvbNScMCoyzQoTwMS82GmXEGCvV4MTE6FSyW9/uwnIaLrOEwPas9YzF+I6+e8Nm1ioY1bKJ7txdRgOhKMv62jkJqVpM+bSFWj8I+/ttmWT3K39drG/9w2V9nlcPwVNm/1yyPonzInBSClShbR58cgtRo31FXiigwIK2fRnShYxxRhhI5xJtSW4kxJWzTpF0l1txMZOaaTbQ2po2biZx98CA3F7m08Ah9bThEqQXr6f2CvVT9eSeJmu6m6XqH6e75FqKjtnRHxYabyfs7i8fOpBz/GUkPrjvSu4ta5CASwau3xtLLH+6U5RFGn64RsTY2TMUa/B1GnI39Hm3F2VlsoDkUYhh8KyWcdTTFnSRbZJRaItfXEh8X2kFcx5o+Tg3g8PWKD8FUMKKYFpvEUFqCA+X2pdFMJzd6NGICNSdF06oiT7pxKZzaa3yJXYfVrYSNMMC0Dm34n1VHZZsWRo4wRKzKCKyfaIBuRW2Ms9CGrZEB4obpQFZRFzrewhA8L4reoEEQjB+Ei9GDOV3eiMtC0NkphlnrRPD7hyh2aIhhhKAITiwUQcrAIE53u3+DAYezVo004+Y1xPRNcSPBDA/LTCATaIJIXs1QLGyImFwjKK02gnCbKVfX/K1xziwZg/vjLXFvhRm8MvQwaKQ5StcbQ0nIHF6rzOAoZIT104zROswI60w88MvBATPcCFMriDvui6sDjLc54b2yLd7YuuH0GFuUyRM2WjtiyT57VIQ4cr19tuf/3+tN9jSEHXQhPcUMHg26qD1uipluxui1MEBNpRHUNA04XVfO5FWcHnpNyEraJ7iOq5WPOM6nfaXbqWXUZlIwW0J7+TbQoOv1tLZrOdnWryXWjx53JcJ0ewznRy7X4jg/svkehzbjFNRfTUdLwyTE3U7C/jUJmN8RB3PRFLB667/aa7bW/Lvm8eu1tCB8M/V4LaBBg2bTiWn1ZHGkloRcF5JA6RJuXvrv7LT950xKzJpOEa9m0FbjCXQ7qppuvJpGHf0VZLq8moSsi8jxQRGZppZQ1SYfctb3oM1bU7m+w5rGKGJnCZ2fxNPWx0FUlGFPjwJiqPulD63dFkL2ZhNp9hF/Yn8LgJ09mXoqA05yBTAwT4ZrQAY8FuTiREY2en+mYF9mAqZsTcbcp2lIup4JepIF205+dB0cAqE1gthcK8RhnqnXxXFNZIAetojjjJkYJkYPweM7Q2DpysNGTSIQbx8Es88iaOoTw3/r/BvPDIb2L34MjBfGlAniOBshhJpjIij3HoQmd0G0HB6ECUOVILFg+D/tPYsnWY7pThAPN4QOwthgGVTxSSIzeCgaymUwoUECar3DMOpWDs+GcjFDKwNZCoU4E1aIhCGlWHI2C7rnS7C8pQDVctk48KEAnhY5cIzPw9LOAs7OWI0yq01m7YzVs7B2NvyWNmS3m+DNdh1k5Wtj3Sp9vDbQRm2hHmKH6MNYajgWXpVDaKo453cXG4dy82OKUkNgrDcU86fK48bRYVD3Gg7ESUHtvThM7kiCf7gv9k314jQpf7UoH/f6Y9FbN3isGger6gAs73KG52JP7Ewdh5fCbjjb64WHduPgtM0fM539IbIjBDd8onBMJhRDDLzwbe14qBj7wlo/BD41IdhR44eEgBAY+weCnXf6ri+Dz21S3LxT8D55bt5pRrc8tFeqQllPCbalw1FxRQGJZbKQuS+Pu/rKkFUdjLzTssh+JgG+8UO53jvbL946IApJZVnk20jh0Ac5rHWUxc0hw9C+Twp7xkqC5aRYH2Q1lSw3xfoD63955hvJnPe3yaytJLG4jra+X0eL5VbTSf+1dCdvOz1SC0bOryA4ho5Hi1UUtLLG431UIBJuR8C4Phz6EgFI2xkBg6YQXNsdin6DSEjnhqKzci0VXdpBVw6sIDPdJdws2e/wLWTTWk9je1bTL40m0kreRPPNNtORpvW0P2EVLepeQ5qXnbjfZqh97QbrQ67/fqPBTcwZsau9cWC7G3JbvRCu4YW6V27oTPVAjIMbbrdKo2bacLRXKMFz+DCuP832/MdtlsduvsF4+3Qo/EbJYQXPT/IWyuD+seHYaybJaQs+F/pwfTK2P8b2xtj+06SOAMRrecD6pB/4bnhCz9YL2f5+oG4vuPz2wZRdfFhW85LY368Yuu0rNV9+xM2G3Bz4Qvc3fqRj0r/pztYuarr1ln639lG9zWsSW/Gd2B6sJS+WsxrCv9pBtg9bskQTc9VH41rOaFSmm8DhhCFs5Azw9r0+vl7QBRs72dpDOruKi2ts7cHu55or8+j9wExiOtZQWORUurV6Ln0ZuYDwdDopeywmlg9xOaLF/QYEy4ewPDtbp44e40CKdjrk2ilLWpY29DJfiwImm9IHEQs6elabRgzVQGOHHswXGyOWdx4PL5n+mc8r04PHqNFQCR+JmgOmCLqhj0/NekCoIQrv6XC4nJ3rYXt/e27G/5vrKbzAw0D8CcD8GJSvTIfqtnjMMknEUKtkJOnx6kN2PkNoJ3U+P0pGkSc422T5wcNSZ+n+/b20pLuFuvt20xXJPfQ86BDdOX6Iipcepu+a/jjFBHP6lRCN8VyeYP2v+FwolNUmIP6sH4aLjUcnz1abLEMQci8SRsUhqPG0RCj/WNy9aI8tz+1wx9YdmxLHwv+MNXZfdUZChS3q7zmhRdQRhQ/tMCMLyEy2Q550I52YNY+bhd4fuZjEJWcS+9sgfNprKHB7Dek6zyN53ToyDZ5Nz92WkuvVhdSwsI74SJnZmFfFzc7/nZlf1lzDWDRYMKN7ljNHGG9mh2EDI9ldy0yzmMwEjJzBFLnHMFpGigjTlOO04qz+grXxDhlVZEyQRtpgBTT6qaD/oCTEX8mh6K0MjKSk8b1SAWZ3rnHcVIncaQoqvsVxUywv9ajhCj3xv02CFddox52TZOl+hXzuX6Bsq8tkPfkGsefEnit7jsMNsxl2ru6YpABjKjafkZ4vwnQ5WzLOa9UY+4ViTJd7ILM2yosRfurLff7vbwKwx13Mr+aOjS5vYMq6rZmNolbMe60tzI6Nk5iOMXOZKsW5jHpIOMP9BlFdMYJL/mBXtpf63xh2tXUpDMuLIX2hDNfs/vO/DLtSJOkWYefMP8fN4dWlAcP/UzeaGExBkGQJXENKcXpyCSrSy5GcUc5xCizPwPIL25zcELHDB0/cXVFr5ojN672gM98R5WKeQLA7QqNcsPCBO/xsXODRZ83ZS/HxsdgmbsXZDWtD+/VtUetkhZNONuhf4Yi20XawsWRgPt8OBZHWGH5RiKurmr6N4eZGu+4ZkEOzAF2dqkKvvyrSxYZvjOlgQ4qYIUcxq+TJwEiL3n6X4DjhmUdcOG7qLyfF8sKLwsfTo2A3Muwwoz2Xosj/lisZ9PiSvX8YrbF0Jfb3GaYLfWHYOVV2L9jZVNbWDh+/xBx+cIypzj3KHBIbQsdndTPV8j1M354exu56O5Onl4mRryZzXO1fjtapbhJOrE1HgU002iOTcOr3BAyfPRH9axMh5xqLGJ9EvLh9kJtjZ/u/LNf3d459yPLjlHJ3F2k1N9MBz1ZalrWLRm7eT85LD1DwkVbOb9ncuUjHj/NbNneyfrtiZTAkb47H+BofSId7QSE9EAM6vmhyDIKKWTBy+8J5dV8sRJ9Nxv26WByflcH10jvSo3HsUDKKDCfA4UkSqs0SINo7EXFd8RAbO4nTEjyQZjj9Q1u0HbbMtYRgvRXSZRwRVGuBgz4MRMmeh/VtIGIL5Bzm7Z+dPaZPT6XUWGfKzHKjw4Gu3B6u/+lI55ZFU06FAXV9jCC9RkO6O8OGJhzypUJJe2J0fenygSSmQmCn/Z5FTozbjjIm89Ud+2dK0szT4hlMwEQ9pjpgGCOU0mF/X3fAXv//1PXVYVVtX7SC0ggCCggioBhIt8jZc1DSIAiSIghKg5SUhK3YCnYHNip6LcS8JorFNbFFBTsQ8+I7a/ng3vu+9/vjfIfvcNbZe6+cMcaY5sbC6e+2wt61XgLTy2rXzrJ/uYmiIxZxP3Dw2s00MXYdwXIXidIWUK9BaynoznqSf7GSDhzaSgyr9P/il/7Nkwq6V9Dx94mBv9fJ5AslUFd3xyhJZ9x3FsB8ebYHsnF5dcEZmTvcEC+2hWrEtn98L1cUpDhjmK8TVo504zY505f69Hc833Pb9aXWaMciO3Uspoht2HfuaRiyLAWplAyZr3EYcz4erO9Yn7K+fLFQoKjr8VzXw+mhBb1PCqPonNHk12ssddIYQza3hpNGsj9VZfhy24HZE8yOaOeiv8w6Svd+VtCYmGO062cV3XTZSe6af9CpHjvoyqJdtEOuith8YfgFqfIQPl/8T8Tw+TImdiT2ViVAs28kzBJC0Xw9GlOkwrElNxqNGqPBfFLmpzL/9EKGKbXmuJBHb3UaoOVAOWqGpNulN40XAimh1YLsdonokZILve5jTBrTTXkOaPIaa44Fbc8FvdxtjctRxmJfbCBk/cxw1MkIwk1T1BwwR78yE8w1rSIpnfNUuuIobZXfQ3rfztLuTtXkabSbNIdW0/SaI9RraS1Np5O0bl8NRSnV0Ihx+ynxTRpfC8FfxvCYT/uaUH+YAjXxGTz0WzKih0dD7m08fCkB8mcT8HB2Go9/Mi4J4xZfL7Hs4JT8WachpH9LFUqnThEMdW+IrjX7Cw1uRkLeETXheu8QYeeeEkRR8f+MERZXlOD83N/7tP7jf75TvV8eh4OVud7P6pDuSM3R5Hhzl6dKyL2ogSd/KmLNazVc0VHDzM9KOCwt/s6HbsjMHIm8MYFYtzISHzuN5nHz2gvBmLZ5NIQn4YgYNwIHrwej+9/B0HkRhlsYibrNEVhcXMQxL/8rznf94j/rwVjnn/t8LRMMl2WjEbEviuNsGD9g34xwuBwPwcWnkejVORyWZWMRnRoFh16R2Jo1CnfywhB7biFpHVj8H77aX0pbqPLyLMox2UhfS1bRuj/nU8DClbRHbiHd8iin1tPL6a+Ynng7pBtk0jXhU98TcTu6wWKNClJn9UKmoxo+H1bF2qUquFKrgte1PXCrizoeT1Ln/lifsB5YN12D+2O6ebLcH2vaqYEpu6SxZlZ3PPNQw25dJdz8pg4nZ2UMuNANVwe+4by2zO/vSPdrM03XaaAnZnfp+vOPtPhsAx3d/YiU2p7S2dr7tO9hE+2b95w27XlGzBdifaNwbRi+zR7O+4b1yyDZYVCzDcfUnGDssAxC/vUQyL0eDqfwQHwLDMLKyv0itg9uOjtc5Kw3UdS+D3pqloiyPpeJ3rXViw6XZogOr9sgGnVzuWju1EKR3JwK0Yt0Z85bSh8t4nwQxl9iXKY9awQYX3TF3q7umHAZiO/nilteTgjt4Yj4LBd0blxEbzSXcy50OwdafYL49WURyZlvp8byFdTdbAWtXr+OIrcuoW6yq6nJajVJX3fm/KN2riLjITEct2mxB94XOeJMowhpfV1R/xp4O8oFm1+5ovmSE9cOuS4xlnOQ2rlHz13H4Gp9LFT/TMbZ86MwMj8FX6US4LF4DAqeJ8JYYgzMp5Rx/C7DszAcSzt+t+SPUjpkP4EWbV1A4yzTyMd2EhUmT6eocYW0y76U2PgN9HvCcbFs/Fg+nI1fScYnMsm7R0lDHtO1nOdk0PqQPjU2U6RjE2n/ekaWp7Nx9VMBXraM53mZpVezcfhcFgbvzYD/1HQYNuQia16+2AfJQfn6HKTkZUHqfSYS7qjz2P6nC3robKLHY/ssrv82Thu5oQbwd+gJhd79cN5HHxvTdNBzaB/80V8HAcbJoJwMyMYmwmNhKupWZGPi0ly4aiQgeu942BzPwNhV47DbOgu/AlKxbW4aBuSPw66txlA2NAXDZU4cbQy7YBMsseiLEFVLzJjSH601A/DtvhXCLwzCs4tmELaYQSptEOeRsJhwUownlvu4dsSGa6c5o6ueFx7Pd8cd8RwO8/SBzjJP9Ev1QtyLoUhStef4QcZxZLhdmxwrpBjbYbuMCIv0hmBrgxU22pjj7Xkr+GrZ4ImvHe6Mtcf0XVlQsszEhPhUPHLNg8+4HGQpF8GgPANl0YXwbczB2phxmDkvB3+/yMAp12yMnJgLhmNuxzSz/G37GJqUfCJZ2/sk+bGJ9sZ+oc7rm+l580eadPINFfd6wblc9PyDcK2tgecdWK6K6fecLZOicxefCQk7VentqZOCTvNr4emvn8Ko9Y+FcGdpYnllt7SR0DgUDs2SaM5xtOoTg7VrRqLv2hhUVY1CdF0EtGyikCL+bGjkKPRcFYWvS3PQZVs+Nhbm4mBaFuo18jDxj/GQqcmG9M4sDDTOwye7Ang/y8G48FwIQi4kA8bzGFFdnTamhGrwWFHSBx2+V512VoWmuhYmLdXARD8dnHqqhUuTNeBzSRNCsDrX/Elf3J/HM+0cB2JiuBkKRf2g32IA/QwjVD3Qw6UvxlhxZCAC3vTDLtEg3Jfuh3d93ghvkucKPdxPCEcVPwnrFcKExNaDwq2mj8KByMPCryEHhI1GM4SI/msFlxlHBP+iw0LF1jrh9NQYMCwEG7+G3DgsjBrLcdWr9ybBVHM0zhVGQHNSAi7IjcYc47E4vCQeq3+MBrPlgi/VCvHHV/BrIrwzWSc/EXZPyBX6XWoVUh9VCfEBtwV/iceCXq9NQjxOCv0Mjgjst9n12HUYdpthLxjuYnTzKCSpR0DPPAwZ1nH43HcUltdFoWFsNI7XhvM59WFwPl45/bbtWG7s3zyUqiEFMBwyATdTihCVXoi6iSWonlTC+Sus7b/PvH+3mxP6D7ZdtvGfz98bTuB7hLZ7NhZNyu7YK1b2zINtTjpeZudj+cMMZKZnQe9WDhISs5BTmYP3WibQ3WeNeb5mUG40xef7tmgstca+hUYweGiNU30tMf21NaZtsIZNtTnWVFhga6Y57iX3hslmY47jZfhdht39sa4fbP7SRnmmAf4c2B+bbhlDsmogLn83gCYZwD1Sn98r48e18+IGGeT9B7/7YFQelPtmwjs/D45ReYho+/287x0eUGLdGY5VNVpwjzbpnybmKwdYPiD5c9do3tl6oh8nqEv5RRr85iq96XaV2gbeJumYQfwZl8/uhztlRvwZ2fM9demPNE9LXOlvjhN3DVE53AzLJw+CZJoRJqSa4MBLH26/MA1AYYR/h/0SUe3NMTYBPYajMi8Qz8JHwFjSH6WnA1BiFMC/w9qyNhdtgzBL3ZPnx95TCKqVvDGxewBmHfaC/EMfmK7wR8J6P/QYFcD3aRavYTpKbL82eWrI9+yVx3RwurI/dLMHYN+IQbi1ZCC+nzSA/HgDTFnaF/ZO48W2Yj6KPcaj6UoePM4UYZRBMZZ/zcKF3sW4fD8fX7UKEFY9AXERudiamg97n3yOnS9yHQp3Z3eOnWf3yPDzWqOAxBY3TPopQo8iHxi+HorKLc6o+uiGhUMdee5hi6kT5rja8hwC4y2y/MPp6YNxYM5gvCwbio3jBmOjkQA1QwGH59hhmY0AZo87VCQRmiO4Xb5G7P8y27z3NG+y+cOSftpE0sSiGHJR9aeV9yIoJMCbzPZ5EDvHzI4pYUeUMlY864HIrkpc67b3CHX0equKkmY1+GQp4v7rbgh7qILwDSqQvNMdzN9r9/1urxxALJ8rGTKIjh8yoHUiW9JTNKSTcmH0dRDoXPfB9PKUQO80DOmatj0mVw6B5g4Xjo9lfGbG01pn5Qi3WgHJWTZoVXOG4yARdK0FzLjoiNgIB1g+LUFv6wl46//bhh6aW4Q3/8qH+y4ogt62CYD4PaRTMZYNKsHJbyVg+o3uteUC42s8K1zF9YJbLZKEfccOChuUC4V5G6YJ0fJbhMdnZwn9JTYI566vE+rGLRLYWcfOP3bu6Qw278DPOxTaYa2lIX7YWeDLQhMc2mCMG1aWeKRoBr215nDzX0ljfk2jJ7Nn0p6eczl+ZkTkLDpQtZimbp5EBRWL6HVCHs0ImEojP82hueunUbX3fDpdDH62D/YkPqcZ54LNF8U6V5T3H4qdpg6Y+nUwTpwRkNhZQKqfE27ccoayeD52CRuPike/1zt7Z5/NfFbMXz92FiCyPhvvzufzl9eKCXDWLeZtQvdnoehLGm9TGpvL202uy0Tlw0I0VeXhvFQGai/mImd8FirDx6Pz9jzskinkesb/5mwzrY72v0M+5WPZ90I0ShUjcvFvP6MmrYTvlWwPZXtn98n/+Bgb72Ty99BXEyC3oAAbZxXDVDUPr3pNQPHeCWDY8tiyDI5rZtjvZb+SOPbXeNoM0luYSwkbiqgkPY08T2UTPSgmX6dCco+bRAxLzjDmDFvOdI26GVlwXaPZywxw5IMpZp7vjzulJtjraowpfw2AU4gRStIGonDJeJgbZ2Hk+nEcwxnVmszz3Ht+ZuBbSSpO1ORgaWAauhWlAzaZsDqThg3dMnk7Y5k8ML1u1o7xlFm7WxpZCJyfhlyxvVORNB7zPmbh2PbxWKaQibt7Mvk6f3DWhOcO23OGbM0f2W8NVcEGK8T+ct68QbAUWaBZwgID3SywcqUNzzcwPNGFkjiMyYzrwBPt0otGzYwkhHpFQyUgBXu0E7BkYSy8vyZgbG0s+iQEcE1Hl2/DcGZ1ANd0ZLpfCWVBMC/1gqKnF8IXeeCc+LNdI3zhm+ELkakfSsV2rGFQT4yoVkfMLS2OmbHN0MGdW71g56AJ2RZdtA1TQ9UzTfR7ooW6eRrI6qTDfdvDHyQR+1aW+7gMY8V8XsV93bD3sgL8Z8nh+iMJbGuQRrMgBxd7eewTunJu8USHYZj2wpFzi8OLXTi/+Iy2E0Zbu6JRGI4LjUNhrOSF+kMeGFLpjBVt7vi3Pa86XjyvLxXzPVtDbJs9E/vnMjfyUT92Amb5FuLq8VyUXsmHRO98rmlbuSCcX9N9pR/XP2QxEhlbb8y6EgzbP0PRZ34I5q4NxZ51gSi5MBwmfoGcK8041Iw77aDkyjWpt392hUNvT3yc5YzHg7yRK+GPF8WeCFzgi0MynihKcf8P315CvJ6YNiPTZdxskont9oUIicpBi+I4SHvmwCctA/mp2biilcs5+awt4+i/80nkfBvGvZGcHItmu/ForctG1IB0JDzPhkG/NOzWTIPPtnTOHQuK08Gihb/1K5jmF+OPLQrXRYNzLzgZ98S7v/QR/roX/J1649JiXQxo0Obfa2/TrnXB1tHfaroYO8lEfK8G8Dmuj0jz/rhpoo+AkL6YmmDAsSiHJcJ5/pD5H2vyQ3jsNOmJNzzejYB7ayi65gdjwYcQTFsdiFPDhsM8JhCWA1ywv9aB6wSzXJfSAkfxGDqg5rEnCtSdIBHjAK/uTmiLI8wU+6KTKlyRb+HMMV1zYmRwW02JY7sWXpYDw3r1H6ABAx9VJPdXRuEIaVwtVUSf9UrQ/6kMnfNqHDfxydIY0ldMOH6is601x1Dcf2GBRYH28EowQ/FyEwyUsITdZlNM3mKJUEkbFBacpOFJ+2h9j0NkJ/knMV3I5uBj1OPESTL9dZRODqoh5Xd7KGnsIaLO1fTtUjWlbzxOv1TtsFrRGrIvjeHWYo5uE0x/6zN8NccHU0skTLSHbbgJIg2tMHujJfYXmsHwkDXXf2jXgvh41xnDshywc5gH1IJccGkkoVNvb3w3IuTsd4HsEFcYPxf7/flueO+rAv8wGfS7Lo3t1kqo8OmMjPNdMThSCW5eCmhoU8Kq8ZKY5SCH7HnyePtZFvIjlXCkogh2N8W+TN/fe3jK2f/mH3qsnYCxn/OxYkMRnN0LYRD8+yxmOCKmWe9m/53ORb/q0K43kPxAIccek1lYPb0u/kQ5fz2m5PgmmrDiLdmfekRb1xtxzd3We93pmesA8nSX5vyXTW39SauXLlWc06f5w6SoPE+VlhzQohv31Mle0YBsZyvjdpsafyb3H92xXK4nQjW1cLyqK1xOaiNyVA/YnlfFt7XqWNfUDV2edUd4XXcoyf3mnZxI3cS1PC3X/h6/tvUb6eeRarq95yB9v7qbnq3ZT9MiKmlc3U5yPbSH2P7J8MntvmM7PlmjORSDCsNQLZ7r8WK/UXZhMO5ZBWP+r3BYDx+BE6oyWD+5jbZs/kFau7sg+uk30rGQxvxBXVDXpTOsH0lh1obPJC0tgdKpEpjj2QlHFKXAOMGME8T6pr1PGB+otrlFePhLk4T0j8Lbg1qU974bSVd1po/WyrTxXCeO2ZZRf8x1Shh2+92KZo7llnZuoEmZn6l58ks6adNAB840U7DGQ3ILeUpOb5tpnsUtsl3ygnNfSj7epQEhr0jP6BY9m3ifrPPvk+7P22Sp/YE8nj6hpc+fUM6NRlLLvEvseZhWzJ4Znyll3Deqyn1Bqyte0Zv0Nupa8Ib6PXtD81Kb6MLxl/T+7w+k8+wD9f3yidheyzTEWRy6v+CD1y+9UODvhG3nA/HysRPqvrnjXPBwDDzqiaxofxRO8sM08TnFcHj7mwJ4DYH22gERFn70bo4NKUsE0ydPJ9pyKJzmKgaSptFQcjHxpmB7Rx6rZhq/Dzb8ED7UdaJLKmeEBLuXwuEMVTq/4IpQZNaF/MoeCS/FJ8xT+070el6j8HBMZ2I4JKaB/NcjEernoEMLeUqxHV69ckXhVVs83uqM0BYgUm8IDMV2q12VA1iuiukLM3wXy1Wx+DnLVy2cEUTKK0QkVzyIjobq0FdLQ+o0yYrm+TrQ01ZHYrF5dia19w3rJ3YeHew/AtdKg1FYFArf91443D8Qi2cOR9a7AEw+EwLmg//su0tYcv0a98Xn5U/leRaZLVeF19tShL0DtgrfA3cKeuWLBYOTNcLs2xuESYrrBWaTs9g8i/W1awwxu3y9shPeaIigPs4aX6/aw8VkMD74D0HCagGdfH5/h7Vj32daC+2xfQqzh5qsGWbWWyDJxg5b7Cyxfa0tasfbIMbAisc/W89kCWNy/AUW/2SxChb/DJe4KHpapC1IVysLc83nCeZtYYJhoaXwRcdG6DzgoOjsuVpeB4Pp6L6cc49UC19wjEH9izrqn/KSqs9epy4/7lL6ufv0bcx1ytjVQK/63SZmr3bL+t/41sBb//jIW+r+8Ste5WRwLc5apXh47k/q0OS0sBDbgkviIbVjHLztY9FrcgIevUpCv4x46NWlcFuC5eP2T43ltgTLRbDxk74VgXjvkdBWiMST4/Hwr4qGRUk0NhhHw31BBI/rn/oa+R/9XYYJnb9lDLZqxWJMeig8C+LQNSYaPxRH4+qmsVBcHsXtIzZHagt9UWFDfC2xdTRyhiuKeor9Rzs3aG4KgG6gJ3xVvKAttu9+rXLitgvTtmWatsx2YbU0mP0yXsMfBeL/J47yxsBCb1R09YDWDV882uqJbqs8eY0IphHGakY8NUqF2tMYrkco8SAJZS+S4HgtHffENmiLZiJudE/EoT1xaJRN4zGNdXMtxXNgMAadteC5RsbbdrexhPUsC8RNN8JmV3soaFpiYIwlrkjZYK2WGbalxEJm9VgcqEyCS3wKpCakwbY6Dn5lCZB1EI/F1BjEWCRD+lQCysVjFbY7GZnr43mOi3F3GWeX5bjaOcaT3cIw3SYRIfGRUDsYhQaKQe7JCPTwHQ3yi8ZllWzOz97mkMI1Tpg2HIsx1YzOhMJVsS+KXNjNTYPXrFy8np6JrXHjMVGzACx3ZFEUKDCdWpZDYtq0LKf0548akWSNghD4pUBYIv1NlBptIYxt1BH6fm8QLco0ENgcabc92Ri227vZFkGo7uIOUhqBvvs9cKbCGyF+AfiY743hF/15nEgzpheYvu2y+RocC3HYXQ/luRrosqwn9C/pY5tMD3Tpqo05fbSgtUIdh3r24t9hbVmbwsu9eYyJxZdSC7VxuVkfX7b1ReKInjB9q4urRjpITO+FoKd6GBQ6jGviHOtiSSn1UR3aOG1NzqTxNIN6D4ug6jAH0tobRlNShtLM5GH01TSSGJaOYewYtm7Y9y442doJa8rkMSRVCsdOdsb5uYrIMpLEqiPSeHpGGhPudMaI4bKwXn+ZonGT7PvWk9z+k9T6/ALnvsjnXKSQ8BP08OplOul5g3x0L9HdR1fJe1otLf1+jv6Ng2d4m9iWCI638S0Zi5qW0VBzicR+t1BcrxuJCQ8i0fY0CmbeMdxXsDvxv3H+1mn/fz1Oxqth56Xb6XqqffyChux+xTmjF1rrKd63hWZevEc3/7xHlqsaKSPmNmnvfEQaeMp1xVge+/P2P7iuWDtXcZXKGdpYf5H2Hz9E34/soL83VlOPywfI9kUNPet9jmChxjF9DFPbjqVleL5TFQqQiFXE6Rp1+PrKo2uiMh5qKOPqHHlce6EMlk9hPGHGD3ba6k+3srw5rjkrKIGqH4AakiKoTCZaPK6BlHs6lm4cCqGwmhF0aPEGrrPOtCfbNSeZzvrUHktJ+sU2OmS7j5oMdlHPbXvoXtMWujh7E63ttJnn/iCq5O1ZO9aG5f/0LBdT68qtlP92PQUFVlHSye3UfewG8h5aQb02rSF2rrBYEYsRtXOnmX6PpIQICdo26L/dCiOTCM4RdtgcOgQzbRzgVG4LZkcynvaCNn9uRx4r8uA204lnFmS8wYiGmppS28pQ8gsQUU9pJ6raJNDbUUb09p4U13tJeNsJowpkueYMww+6KUpg6XpVuEYoYWmlHPqpK0P4JYOjx2VRo6PAtQOOyWfx+AmbB+ydfdaQVsxflqJ8tJZnom5EHn89XFSAselFqKzN5jHFLXPHIdpzHPffWd5p56lxaPAYh+G+uZA3yMDTBZnI/pwF7YR05DzKhIpkEc8z+xtO+M/861n/f3FC2iUY4ft7/qZa/HPeMa4045SzvmnvE4Z5i7sTTieaTcjkuiPtTjYnPxdLOrJuKP25WKDmCleuLyWhpMh10Jj+GdM+Y77/nV5ymLlfFTv6KgFN8njwQwkn7sij5boivO2UwGwzxplg2F9mo7VzJzTWBNPbUEuKNROoqtqS0idakUKcCz0JIdpy25nXHstb15fuGpjw2mP1n3vw+mMWjpYU3aZBMy0H0tsduhRa2ZvivxjSpRN96FRKf7rXezpJqRaTXegiyvhVSkyvlsdDpRaSvkY+5dzLIrc5M8nfpZgMu8+gILVSOnVuMv0pnuc/MpJ5PRWGt2A1VJgdObsxgfzUYsle3Y+6ykyhii3xJGmYRJ2tsqhEM4JYLQS2Z7PaCMG73fmezfbrdwr+yFD2wJTXI3A6dQRahgSgxDAI8hZ+0Pbx43EQxjsrO6jC4yHtvLM4dxVUhirCWOyLHW5VxLIdsoi/KI+NXZURMkOe84baa4+xWHsneW2ccdXFKmUDrDuth2oZHfRT0YR+l17Yc00HEq9648MWfTT5buc8ibJ1m2hTzUm+vzAe9O6vO0m+2zkaWrCLim9sogbFA/RmwDaavOUA3f3jENXvPEBK37eRo9cJko46Sh8n7+brdmzZKRJk99DNxi1kPGYffUjZSZ+67ae1Lw+SwcZ9pHkjlNsEv3aOhu6L6A7b4PSfEXijlYCfxpHQPxEPO+2x2Hs8CttfxOJiWBSS53sJDBPEbNd2m5XlxBtKlgnHJIYKD+taRKsCy4WS7m7C+iXZwuuIWULFTk9B/pAtBl2z5+cls3uYzVM2yxZ91wl4li/go4o1Zgc5Yfg0B6wqc0C/cYDtYXuuZcrsF5b3U1NI7LBftHXiMTQyCVcj0jH3RBT21ibAf0w8rDqNhV9rMtdaY3EGpkPHtNaedJEE01sbkt5CHhad8XSlHD7XdsJJDylkJEtA2f9v6pwtyfXZmA4d05/jOm0Rn3h7Gz1JjMvthNKfb8no1wsaNfIDmdp8oltTv1HA4Z/E7ondK7tHpvHMNFwZfmmZMA4Pq4vwdGY2JBySodKUjXmtaRizLhMn/HLAavU8rNYmiVQTXjuH8VhYvR6HIkcK3WpIhkFG9OqJJnVf2odcUoxJ6g8j8qmwopE7Yjn3Nmx2JFoCYzo4uCe7j8GsAyNhEjAKRm3B+LIvHF6PIpFpFokPwdFg67t9rW9eL+rA+Q9ItqI7o3xp/D5rur8klPy3e9Hk8SCbzp40dZ49setsLwjl9h273pqekfyaZ3/ForRyJMybgzH4QyTCMsOh/0ckgnpEI3xQJFQ01whnPj0XlMKucr1X5sOx/CaerBU0rx0T3jRXCzskvgg7z9YLPtlnhfV9zgujnXYJDNfMrsc0d5l2Wvv1tFuC4XUhHF2+BEHxVwTyQsMw82YIkn6FwfprMNfvXDYyAax/2H2yPjE/F4cBJvE4czcKiy6koCxxNNpGj4HjrnhI9I5B/v04MA7RdFlnYnWFGIeInU/svC06okWxHuYkp+pNGzYOIr1ke7Lsa063lxtQ7EJLYjjMds4n02dg2gwMX97D0E18n0HwafHBjYPumPfOF27BHmjp44O8fF+eJ/lftgt7jdL4///frdaL63WtkvTH+jQ/rtvFNLz2vfJHF/JA7QsX/NnPC28vuyE6xwsPEn1QtdETrSun8hpUDLvWjlljtai6lGSSxqc48iufSep30khtfx7V3yuk6ROTycO9gBgP6KauGiaHdeN8IFbThtkxeyuk0XmLAtb2UkBjpDpc3ZUxS0EJazZ3hfQaWc43dHkp18ExZnxjpuGasv2xcGCGJpX2VaDgehly0ehGl2QkqNsdGQpzkyPWd6xPWV9+jwzuwLjKdAlGuTAMVT99cf39UNy29oKqsh86ZfkhelAA7i82xCWnAR05XJbrZHvxoiBLZMkZotCpD+pmm8EneCCmwRjTnM3waZwh9BZO5bjmG9P2CIbRBzpwzXnftgouf+wUAk3ihLzNW4Sz85cIy1vKhUOnK4Uz+kuFwR5maLs9BMMzf3O52PgfK7PDowFif0hNhDN/WSHwJ1ALB9h+t0WPGUOg4G2Dy/4+uLXTpUPTg7VjPDAPI3/Ey7igtNwVdSZuuBzhCjdPTxSEecJ+mwev68XWLluzrK5XweF+fJ9I3uRG7wcbU8tHExoTbEJFTYbkkWAjtqOs6PZLG14HjNXmYppirF17jS4ZvWHkEWtLAzx96dukSNqz15MOZgRRzUovarjgyjXnmA4d058bYza3o7YevpdSScliSsxcSTP+mEnddcspXnc+qaTMprDiMs5NY5w1xlVTGDya6xgUewwl3TspJPPRi049daZxKiDvWJDOSl/qpO9DGveGc672/ao2En2WBONqq2XLcL72iog2QpoUNud/IVrYBflqkmg63EbWpzsj/c0vzo07urrff3SC2fV/6gaR/ipr2uQsoneZvWlhbxPSrRpCm8faUZjIlcekmD3BamK218Jk9kS2bDwZy8bQyeW+dPX8ZJrULZ4GeifSqcoMQlkYr+/EbHq2JtrXArPnFWo10XmAEtbv08TaVV0R0UUFzWt6IK6qG5TzemBEtthmGKqC77d/19faelGR15KYWSWF7E5i2yxcDcezFGC5ShnWsorwqJaDr35XMOw6m48Mk75Tbqaob3WCcM9EW9hd1CL6S01DKN2vK4ycVS6Ur/QRCvV8hAdBbaLm+49Ec+dK0jA3ZcovsON2GdM7ZViTiOt9aElRd/IsfiYcl7Ukiw8qZKWjSTkV/UlijAIxHbqNYdEdc4bNH8YHs/40hmbODqZRvxJp8x9BpNoWQc8phiZvCqWPV0aToewGzvtkdt3lfevF/bWcmE2z2mYl/XCuoDvFFWK7ZhHtbFtDZ+xW0roFK6jSbiOvwcY4CIW7ZvO6O00HJ3Fd/gG9y6jOvZQcesyn3FVTqe7LDCoYOIdetM6km+nzKWz+Pmo23UBDuq7gXPTwTYspr/9uurdrK7UmbCTthL2U/0L8G7c20ACdCjq9ZQ3trN1B1Yo/ec25avW35LD8U0ftufM5X2mi6BU17PlMOr8aqffRV9Q16wM1ar6hDM8Wzj1gOAvGRVDReUXZN19Q9p9NdNH5Af1h+IFeZ9yhRV9vUuOix3Tp+G06dPExFd57Qmz8WsTjwWr7sPFjthIbP1n73aJxRt2E7OiuwgKtaaLnrYdFzbYXRFuuThe97H1JNKnpBMd5KHfeQ9XTj3XgPBQ0xL7d01paVFNHjh+qafJFsY+ZcIzsTY+Sp9sZYvV2mR7O4NTVvN5uudd1rlfZUFAunP1cL9wcfVV4p3lSyNlfJxwr2yfYNe8T/C8eEY5lOFL87T4dXBvGu2Hr9lmhQHc1XOilnXjP0NSiQLHdLxVtRrP7WlOLhBPXSGNYFKbRtdzoSgcmJVN0mZxvXqXx8ieo1Ok+7Z55hfLjL5PE4Bsks/E8b8eezW1aDW/X/oxnh56na79qqYt1NXVv3kcjp9RQdfURmth6ilJGnOHj8DC/kX61NvFx8K78wsdBc/djGhTRQkMe3KMzJ96S3/xXNDj7KRlMfE3DLzXS/YPiPevdPK5h0K5doDVnEdk+2EQr7NeSa9MsOn9yFZU3L6EW+eV0XGMDpe9fwTWC2Rpi9ZaZVnD7WjKYFkb9rPpS8QNH0tpqQf2+mlLQaDeadd6e9o9wJKbpwLiN7P6YpkM7x/FrXSfouyjgSm95VM38SQd+SWNQkSQqb0liykcZsLXOziR2FrG1zmxsvt61NgilLl5CyREfYb7jKiFXZowQ0mehMPnHNMFsbqTAzrwHMy05XmbCaGtYNNryfJzpX0ZYPt0BW5fa4EZfc1j3s8W6/maoL7WE3V1rsPgzuxarz8Xi0O3XjKq4KtRfTxTOmG8VluntFepr5ghLptQIWr3KhXvyG4RRu8R+9ig5zv/7dEIBBz5JYcIrCRTlqeJcbGe8T5bBtEcKaDgrjcDHihhirYDmt3LYXiZB7KxN0ZfkdcHaz1z/RlVy2HxeKN98Ulj87ZQwOuCoUJD6TFDLaBK6P3whlD3z5v5mwGlX+pg4gvudzAdV8guj8W0iMqy0oPL+hlQYZEZ9VER06K0jFaq48hwOu9fxPxQx00iC3yu7zwGuUnj/TQITE6WxdK4Krs2SxeIGOXRRlMWss53B4masdtmTuz3J4YEtsdplTANBNducRpIRaYmv9f1veZowQo8C1PXJwMWAmg6YkaV/V47TYXkkdl2G12HYneEGcijp2h1G/qr4Iva/Exd3g84wRbhtUER/z26oaG7gNjKrkdBeG4HZyvvubBee6R8SPhq0CNOkVgurHpwWPPsfF975Vghu9bUC+/32a7FnZM/L8lWTYlSx3Fka+3Xk0C1BBk5PpPF8swLWJMuj50AFsJrFTJdbdcw1uipxh+KeN5Kozz0q0LhEG348oavG1+hD3l16sqOBglOv0cXud0kv+gYFTR6H0k8pPN66yDaOa1cw/OFfB5PFtvloPEtPwcvgJGgmxGOHRDJSiuIwcWgir6fB4sLxFam8tmV7XFg/LBnm11OR2CkWCpXJaJNJxLmhCVCamYoBBono+mMOr58qEzefXA9P6Kif+kz8+WPPDNK2nE0aZ+ZS1PDpVNg8l6ZpzKBZi6ZwDTiWE2PxPaY10zjxCek2faCLbV/psMMrWt/5C5UtfUJpKq9pb9sHuv3qNc2+20IMw8W45YxTPuIxOAaXYQfqpERIeu+OFhtPDN48FC5JHogb7wKrZmfczXBFwHgHzmP/Nx+d8diLzjjixjFb5DRZobuHHU6Z20B/sj0+VQ+BlLs9vMxMESZr1cHVZ3nuy6+s8WjBQFTeN8fLadZoHmmK3CcWiB1mCtMaY4TGmnGtBO+D+R01iVh9on/rJVz4uwDKloWwXVGE5BuFCL9SAg2LEn5vXLM+0Z4/H8Macw0KZQe8WeiGI+6uUJpHsOzjCgnxs1wwdMTjPs78HhnHpl3DgOkZsPscGW6B/FVWGDnFDnMWC9A4Ohi9T9vhbQ9bLM+z4jG3ibb5+D88whAheJx0vGVYVW3XNUyXdElLCIJ0115zgEi3dDcCSoOBIHZid4vtZbei2GB3IxYqoqhIl/Huta7X+72f43u+H/tgi3vts+ac55hjjkn0iWLMT5sIuboKNHeWY/LjQiQerMCjuZNwwnsy8lWn4NlgKc67TcL5tolY8tgXiUKjECXohhcuPtid5Ya3rn74dM4LRU7eSNb3xYlUBpbjR2PAYTR+pnnAp9gHM2uGIGmLMC4pCKD4lyCiFDupN18UdiJi8Jrxk754SGHpzj767CqIHxtEoGX1h4zXiWJS8RMyXHqTRFY8pJrkB/TyYj3VX7tJSxc+pev3b5BX1F2aNecGyXvfpFUt92j1vTs0teke3b2ZABOJSBTfioKbZhZkKRkHHdKhEpGKK3ZjcUg1EdsawnEeSUh2i0X83BS8SE5DZuZ8utexlgq+zyW9+4todsxGalq8iZaen0njbmwgr5urKV98NR3OXkeK+xbTwvRl5NWzjCrVCrHCIhceY8djy8t0dIWlwupaJnQac9GZl4KYkDx8P5aF1TVj0RKci8LaTMgaZ2Nl6S6Krt9E9ZJbKfzYMaq/v5eEdQ7TavM9tFzxBA3G76T9tzZT3KrdFHV0Gz3O+4fkz++nabGWmD7XERFZDqj+YYuVigwmbbTH04VWWJrjhMKFNqjXdYVGrBNyWu1QNtEB87Jt0aDpj14vd0S8A1xlR8M/3xn/dI+GbokXOm4C14b5YIWaKwpd3WC5yAOjZwLDX3viU3UGXl4bC5G0QszvHI8K9XwkR6ehwjsXYQtz0HgzBdov8jFDKxvSfjlok82Dv2AWdE2fkWXcFVqtXkcfpjXRyqY7pL76JcnEPyOFoY1kNPiQrGvPU/SY+7TW/hZ1yT4k0SHPac31FFSMSEH0nzTMHh0LxQvRyC+NgkRoCmbYhqN0SRJu70nCwLo4ZD1KwcKuBCjVxwPWSqjK1EairjKeDlOCfoQ2hDO1sPuQHJ4f0cDeeg2s/6CJs12akHQcCkWLofh2VBVtAr1kX/qJKlPeEmubm+e8J1mjAbJ/+Z26N3VQdWgvBY9upOCVX+lw9xcKamuhO6u6yGZ/MnbKxiFSPx4OelkQ00qB56MMXK1MxefdWZCPT8IV+ThMDk3GwksJKHqTjPzIdCiUvaaNixvoUtRHioy7T0p6N0i3v56eHXxLG/ddoYVuj0nhcCNN879LiXdfUvKuR2Tg/JD21EYgrDwW+eahWHg9DCdao7H3RSIs0kJQLBqPhYNx2BIRiV/esTDyj4T8tnBoT4nCcIPfZO4kgaCffXRhfjtNaRWE8EcRfBvXTvdi/9D5s2Jw2i2Mo3oiqNYTRJblT1rz9DfdMN9JIR3racnilbRi6w66fGAdtQT+Q8sGNlFP4A465LmLJs9cQVfMt5Cx9yYq+L2RViru5D4/uHA6Hf+5gHsuZPgy7lnXn2vpbsQW2nx4MSWIzKCs7UvIe20Vvf65ik56rKcm12+kb9BNZ5a0kNfCNhL+OkCvNf7Qg/ufKD30N4Ve7iHr0e20cmg/zUYbKRX8oB13OkjmqzsKUng4JARMuu8C/fcO0NjnjI5to1B3yQFCKxg4pbli4yEX/HpAkGl0gddIBmOHVCC/bBJ+nCyHgMA0bB86FR8KpmLFnUru34nHyyA8pgyrNpejo2UKVO5MhfTgVKzN8oeB1SgURvuiVtcbaTkMAlTcsdcqAJ2/geexnog74Q7LVnekjPPGzfWemH/QC8tFK8h1Zw4tPj6NwpfnEj7HUcejSDolNYMOP42kSI0s+pCUS8NHp5J2ZCnxUnKpWmccF/PGi1yly72X6UtVI90VeUmH7r2jKO1bVDjpE3levUdnfC+RWOJj+pNwg8Q9H1J/4VOqk86ibVdG0fyJ/uS+J4SKjEbSqYte9HFnCk1Y40y6KeH0JsqePL4ypJIcTNEn3cmmMIRMd76l6X0fqOTwJyoaaKPLaV103/gb3dNppp6sbvrQ10QuGa38+PiVHl/5SOuOf6N2pS/E2pRQxxCc7BRFbeog2e8SxXMPEQSFCmLOvt+0I0kC0dslsf2yKPy+i+G5kzDyDwjh7rFqEv6wnGJj19Fm6yO0qWILqU7ZRUoLdpH3ln2kL7KRdk5fSceFN1PHrfU0a1Y17b+ym6zniOBsVS/9EJPAypOSuNQjANZmfPSHQOmwEBx6++jbPgEMjPpN+68Koa5AFD3bhOFde49+Rb4hqYUtJL+uga4lt3J3zLUlDeSf/JqKF9+jLMdvVNzwmuxHvKKL55uopu8J97m/zxzhx4wq9W46+lgQo459pJuRgpDt7aKeTe9I/loXXTjXTJp23+n7pW6SOu0AtRYz+JA9dtoTDPXssGKBAxr7XVD80AX7xlmjqIAf0yVs8eiULX4bOmKcsxP8JZ4Q8/gWsfN1L7pO/0jUkq71VTJveEjKDefJN+QuDQxeoz7DevI8f5deRF6nvfK3aOvscOi9CcLMGzFgY4ZyfRCsZ/jC2zgWtjsDcEsjECszw3D3axDMWsPwamE4ap6EQkb5F22+2UozRjeT1qs+KrnSQkN+/6beT91UqdtH488N0iSNd9Rd2k72pj9opdd3enq+n34bT8DIyeV4bj4RY0Inw9GkEonDp0LUohSlZ6biTUcZNtWUIzOuAmqYjKQ3ZVDXLIPhQzGw/s6eI3t+f/192wspbDUWguyHX/Q9o482l/+kBT8FcTdRGGsWiaDxpSldkQ2jHT9H0adlDGluTKc46yAS07GgVeMiqTrCnToN4qlybRitWjqKboX6U0E9uLtWwm0VpVsu4u5ctyvriL2D5VzX0ZrJ2+nW1i10w34JmUdupGHLV9H4yrU0c9kWGrVjDskMVlFk5RwqP5xHo89MobA/5STdP41sL+bS5BPzaMmieRS0fAZ1O80l6+qpdOPBVDo8vwJWZsWwaZvAxRNr/k/2d6tKp3IviZ7JWCZfhMc5k7jXldgyRF7iYzHHYcRIdzNKV8TpwwJR6vG5zQyxa2O2v1Ymp3MvGJ114nTq8num8EsrM9FTnH5U9TOvdcW4uMn6Q6hNBxc///rD5uufSKbwD+lIdNKlrEEa92mALp7poG9j+ij4VBf5tsdDNz4LLUpjoVaZDIXecbDVT4Xh+iTEdaVjgksKPq0bD7POTDzPS4ehXybEvifj9Vlj1Clr44GJISyMjXBhugZEGB3sOzgSv1x1sEFZDym3tfDkqjbWuhtgfJ8ecMwAfbN+0/ScAfoYM0DuSzspI+c7DWtpJ0+zQcqR+05hz/rJn9dH61q6SObCAIle6SbJkh5uPX/XllPfTnfjX9Hhc9/J6twval3VTIHT+imQ+Uhelt/oXFwv3brwnUZod9OBfnPOXsanj6aZ1tqc3bA2VJRnQg7lRvSo14UM6yMorYdo3yFQb5YjHfYwpVdHfpPe62a6tq2beN1CqFH9TnfbumlrnyCcJ/VTtk8HeRZ/ouWH28jWtosW+vfS0+5BGnNUB7Nzh0HlkyFOn9LAMxctRHWoQNleH2nPh2KYmQbkbuqjJk0TofN1kTZGB4kbNcB+NzseO05s5TcqOP2K5l1rpgt3umjcqCZq2/SNbl1vooOCH+mY9DfSPN5CmYnfKO3aMnKYvYJWWM6iujtrCHPX0GPZ3eTquIAK92+jjN0byCdzIakZrSMFqyU0f/sy6p6yjuqUf9Pux4MkfEsCn8LFYBQoivyWHlp2RwzRk4WQsKaTtEtFoWougKx+QRhd478/JIC024KQrGv9H/tSI/2TOlYJYbnhT9qV1E+fDrTQrHmdVD6ul5w39VH9nT803FIdExsNoJaqhbHrVXDGW5eznxsGqjh3WwM9ysPg3qIPLB+G8qXaSD6tiWpFDbDfzY7JjiVSL4JZrhLYGSCM4wcEoDBcHJ8//KYV0aJQtxCBW7IgCn6IQDlTCBeTDamg0JtezQikvCwr0po8hoSiRtJSRRuaIehEQg9G0ra7seRs6kYKmxhy8Pcg560WZBMig1VaajAslOfnQ7KIG1BH1gtVTDAbgiGDKgiJVoaSqhrEf6hiiY8iPvxURE6yAjJGFDP9fy4xISZVTMfuWYyV8h1mxdQapjsmnFl75xSjuvgfxuLaRUag/SyzaMZ6xsJxK6O8czWj+62X2VdrRIoy8vR62yBzo9CCfHRUqXNCJ/PAXptCqmVIR8+KlhbpknSjLG2+L0e9y0Spb80EiMSUwku1CGNmlGHn20lcLlcaUQqLkgq4Jk+GcGoxdktPxhvPUsj7TYTNxslYfTAD8dX5cDufBQ+lDEiK5SOpZxyoMA33OnNQdWAcdkTmwzI8F3ZqOXC8no0ddlmYI9LLrU/xjggtqRCkv+ubdEOaHEc9ZPo6rzDy5g3M8qs3GfUpn5ngHW2MvWIzk9/mhYY7PCw2d8XW+17Y2+LK5Y9vJ46GfrAXCjU8EfTVCZ2GblhbBywNBrSFvPC23Agn9E2xMtgCVW+NIJY6EgcNDbD0gjF064dDrMsQEhssIE3GiBo/ErwxIxG81ggsflnXdYcS8+/SHO2XFLfgJjVZNpCv4mvKO/+Eel+9oIar9TQ4eJ8e8bG1nesDkkppoILq3WTFx7MP7lfTjNn7adTYtVz+N/hzP0luraaSpg2U8n0lJXevIz/DLSQbxschoTvIQesto5j+gkkeUc9sahKjJzPEaN8IeRrk70VOjSod2NnB3PB/zIya95uZ/buBUfnZxWjFCtD8AD1U+43EncMjIP3eAAbvzLg1Vyjq46OXMfZbGML/kRl6YIIPK4yg9HkEcjcPx+nlG2hF7w4ak3OMrszfwL/TdnL3022DXaSsvoo+NK6kqUlHSKRpE7132kl3xuykRUPWEZuzsbkcm8Pt10jDy4mZONoYj9JFWQhMScaElCQMfZ0DCkzD7beZMJuViQvLUriccbeFO+b4OnA5Y2X2v3njo5HOkKzmQdzGCxdlnHFqDqAxm5//T3GG3HBg2WA/U9fZzLC23H5HgI+pvjDZPaeYbYvlqc71PvPR4y7zzFyUFla/Yu7GC9DsMCG6WfeFuTorFRs+R/+bd/7fOS65EIOFP7NwqTIRJ+pj8KUyAY8PxUHRLhlXealw35aMnARPWP7jCrGHo5Bq4wmjSlcslCKc3+ON282EURpAhBwPcaEMmlTdcVrAHeYho7hc4Y+iI+RNreEubAevLiuI73DCLhlbTLW3xewzLgiztsHpAHvMcHbAx2BbLPrpAPsJtggTdcCJkYTqCw7w+OKMUSWWyBFxhqipPercrXBLiQezE/a4EM7/fjFnNH63RY6zB77w84EVwX5ocPJH7MEgvPfxQmueN7LbAlCo5oEby/yxcJ8PFNW8UZLoj7nvvTj7/+sLL1aYosjPCh/m20FykhHWjrZBfKkVEteb4pCjFbYmmmJPmhl+LjAH638a7gGIjPPHDL9gCCrx88IFwXj9wQePCsKw09EPxjODMS8vGE8a/HAtMBhCYoGY6++Au612mPDTmvPZvc2uHOcT/doB7vw9nuzuhFWxdphr4IJXmvYozXJCg44LWgaduDUu28jj5jf2GkG+xBXL3R1Qae+MlyaEyGmjYDybsAEMkrRdoQtn2Lz/N+/679c3s//3uyt1U/8//8++WL9x8rFEp40ZhB3s8NvMEedXOOLyYnPUxjojTssapfmW+HXRFkJHLOAgaoOvtTYoWGWEA+LDcMTQBCf+mKCjUB9H3g3DwG1ThNwwwJtjw7Dxqj5SkvXQ82g4bFYbgTfakLMVNt9s5ON51mb+5psBPTaYoGOHyqmuOB7kjAXpzpgv64T1T+3Qu8eB+2xSpjGe7jTh7Ez5oAlna3eUrVAYawXbRxbwvmeITmczWNiZYUKJGdofWmJWaBi2+6bg8M54iD8Kh2pxCj+PiEJ1+xiY6kZByyMa69XSsbQ4AeXScbhcFo02pUgs1ZiIJS6T4H+5FMUr8nByeSG6XxbhzcQSVEzIR3T9RDg1lWIlU4LcjAno7y3C3OpifBWPxKlpAbi3wQ9DHgTjqa8XOk+E4tzZULguC8CqP2Hoi/RC0+YAFDwPwsid/pCYG4r0+4BIsD+krTxxqhGcvR0c9MTmyQStBk8k3fJEglMAru/0QdkkTzyc6onUmlHg3R2GkMc6sN04AqOe6CPqpR6SZPh4aKIhVq7Wwf1eDXQFDMfKJzpQvq0HuzgD+EYOQ/N5BxS/Ji7nlz/Bz/cbRiG42BVzfjvgHuMKwacusIh0Q4Ie4f1rFzyQ4uFFmAuGmdrAabo1DOVGQtvOAvJTLLBNzQGHKswwsdca7en22O9rhmPbrTHF3RKvJpqjMc0a3ptr6PjsyxTdf5uil9Zw3NbxCUdpttsl8r55inZPP0W3j98i9YO1NF7yCnUKXqUvQWdJ7KQ8bHvE8d956uYVUoisk0GFtijGHJHBzyBhLE8WR9B8KaTeF8OQpiHwsPTnYppG1BjOBvZVBuJxlBdSs8LguzkQcR888KwoAHkBvjh905+PTYJxwD8AJfwYtHyZPrpSzLk9mq5hjFnfTeFdaIeIeVZomjECsyQMESttjLCrIyG62RwbLltijJY8ipplIaQsgs2FshCIl8H5ZjX0ekti6m8lVFxXwfgn4ny8p4C6idIQ2zgE3ZsUcHl4ENzVPBEV6oEHlaO5M9gf7IPks75IPwDEvfRHxGe+r+uOxmw9b0TedseyGz7Yon+XEnCD0r6/5LC8Nu85XT9wk3afaaBTms/opmUdLc14QqVX7lHdPw+oOvUFTR77kN67/aIh3oJY0SMBVV1h7AwRg9a7Hpp3VQRv1vF/P6KXfrWJY8wUQRQ+F8JSft7foC2AsC4NzIweihWnFJBtq4D1a2Tg8k0VMl+VEdYrB43dmkjaIA8XeWW48DFpj7oCBlpVELtjFeXtX0O+ETvoTf1y+vVlDcW2zuPj3U00U3gxHT+9iIbu2UIJKSsoyHI9tZWspdVnl/7LIZZ+4vhEJ8mvtGh6A/Gu/6Bd1u20WKCZpvPzasuGBlre1Uxm9a30csYHijX5QQf159GvuFzaqDWW3O+VU/X9aDIRnkGmzdPIUbiA8rbNIiOZaNIILKD1GyaQ/fZx9MJgOrE4cufnl8zJR0eY2wp1zMCZvQx75/ZpPmLEYy8xs3oHGa/9R5lDUveZDyufMTOu1jImEa+YhoDTvOGiCkxLWRhvr5MH70HMLd6qLmlm4VtNXt+eyzxnExVmfsptXuPZTp7nxEu8ZQ9X8pZ71/LY/ORvriJz9j25ruskZe33NHjjLcmVtNAVzybKq+2moMWtlCnaQjuvtlJc6nsyFxTCDDsJ7NISwMwX/cSe4TUjUXQ9GSC13wIoUxOH6hMRzH8rgn/chXFniwA/7xBEZ8I7ypX9QO2j71N04CdqW/+Z2OeXPn5GW2Z103H97+Tp85KuR7VS6/PXtEKyiUYYf6HR6KI/iW+p+8AXLl9k7ez8lQ90JambeiKbSFf6M/lseEWnn72jxvufqdboE6kof6UW55Nkv3MHJQjVcvzbmfyj5LV7H/0Rv0oFaafo2MddpCt0iD4uO0BXhY/RV+0aOrDlJPXNcWUcT29k7kyYzWzaPZ/DhdFXtjP7RwczJU+PM9GFM5ml4QeZeTd2MR8jZzM1veuY5Mq5TM15QzQ26eHJcW3ubvh83ZCLTb99DfBV3xwezsaI2a0DzydGwH59OB8cjicvjPn3qRUXO+sNrCGyyxGnnCxQpGOB6ZPs0W9ni0ClkTAiU2jx49uTX+YozrCGUZE1mqzzSUszgIwOBlGcQSVt6oigibpl9C0imbyqCunkuVTSa/OkZS/iyG9HDN2+H0vnjmYTuXjA6IsPqrvccWS/D8RTg/BSMgQv8t1hUBMC08u+EJT2wcGhAQg94gmnGT74Tr5gbZi1a9aeFfoKya4thuOJZz0bTw/O5NGiopmUcSCCRnTkkmN3Hj3bk0FDX5aR1uhULmfx+BCLOWOTuJyFzVfKt8Xh+cwsVM/PQnhgMlY+yoStZQpMe5JgMCMNLAbf3aNAzlUjqeyMIUVdMqHiTgWyHjCg7wsNyMpTnEzTDUn6iwY93qBOeZpGtEpfnQRIk+l69ZbHizzDy8oWY5y2LeBdkhNitJYO8tqdX/JW5qgwDyxW8aRDHvIm4isv2fs8r2zsb97uRfm4UZkJneUZSPbNR3pRJv55nIfH7ePxbMd4mOflYX5PCiaNzEFnUDZWZObg9ak8DC+Mx6ioeBx3TOCeYWtVIvXpKAxIROyGLDT9TsBLo0Qsi0oBahMw4lYKbh5LxfK8EpyXKkb2tzxEnyzA5QX5GGtciqe9BQhvKMS5gVJMC8uHS3kRH8sWITe9AJ3uxTBJPsmM1xOix9NESKjkNiPtokirHz5glgXfYbqVfzBN264xg04qFBg6wPgotzItRT2M/cdbjEG0KXeniLk6YdFrMyxbZokpovx75oANRANG8HGuIb5r20PI3hQ9/1jy52kFm0MmnE1Pmzocpyq0ONs+s28YWFsXvKEF7Su6+BJrhPhPw6D0Ux8Jv3QR+lQHqzbpcXcXO8amSSbc/T5wwJq7W3TbbOEzxQnmCxyx9vxIGATaoe2ZJTrOWmMrOWJM9nu6vfwpndzzgDTVmqhN+jElujXT4q2vqOjpG+qa9p5Wet2lNzcaaOvXF9RLLygurYluf9MHu8bX9eZwKBnOrZFd38UUI3T7G0JjsgGaCq1QssgYQ0VNYHTXBIJOw3FnfQkk0rLhsywXHSG5cBVLwfXBsSh3LYFeUDqeteXiZE4mtDEWZhty0cXLgVRZLob+MwlJNBWXRSZh2pqJCDGZAgWhCohHTMDJOVMgf68cy1ZPQeWHcrzYXYaq+5PQLVKG/Ycrudf/hoXZV3vb//5/jn152LSqGD6m4+B0fBya7QuwSKcEZl45KAssgH9kCWr25qOvqxBh8fmYuyUXL7blY512EJ7t98DL4mDUH43Gs4RA3A0JwDHBCOjPHIO0r17YPdsHhzf64dghfyQdCIH2r2AMjFTmOJQ1iZLoqVX4D5fy+JgsOl1U8Np4KNwhBdulisiukcO6MlnYSykjQUYW+5LksP6jCjZqSqN0UBra1mL4GqSAzmg+hnohBZtuJci+lsbsGnmceiYH79VDMHl0Jpxk4vBaM4Pzw3k+cZxvlSvm4NCYRFwekgiVvfGYWxePpscpyO1MgXlVKiwthmFWixFnpy+S9DlcmLN8BOrm68C3dwQ+OAxH3rUREGNGwNTCAG78XMDNzwBnBUoRcqsMQlUlSHSY8p99Hq9Rwv1UDZ+Ch+pTsHzMVKx4MAkpcuWYbFyOyuXiUNGWwpQjApDZ10cuF3/R90ZRrHYQQJLET4oqG4IqN2ForxNBSZkoJOP+kJKfMLfvf8/ATTKGW9+e/cE4UhMOhfdRUDPwx/AtUciNDkPn/jGoHhkNu5tjuFo4G1sGEiK5WvjfGCOZGA6n7ZmwTEnAWs9EBMalQC4jBpeDk5D2LREs/zG9eQPZbNhFoqKbqLhoG6kFrqBfh7eSVuwGst+2goQ376Bt7hsoRnwzvR21lXI71lLGjHH0Rn4a1a+aSb/v5FPzu5m09k8ORVWUULPGBJpcNZ6MV8yhqtwptG5/Gb1rKqdNz/NIKVaDOwf7CG2MC1fhzoM9mywbVczr08TunXqwdjCET40eTjB8/H9LC82jNHFk1XBsS7WCXaoZ3gzowc/SAlfSjFA5bDgkffg/W4zR7GqDgN2miDozEufWmGDpCkP0dUThAh9HMxEhUM9JRJBfOKZdjMGtmBhEp8ahY1UEvPr90XMlHHZpY2B5PQpwjMWK6md0PePTf7AIi0sCNj4izzXP6HbJQ1JZ/ZKOF36h9xtfU9GfN5T5oZEmbnlCHvtCofFqDHd+T4ISMMc/EZeUo7B/TxRC8hOx9GAIMlRj4PArCidsI5D7OxYnkqLQMeMQufldJLGkWpLqOUNHjG7Sl+JaMn9yjOaYXqE+pVNk7VHPP5NLtFughupmX6D8rlMcrmYxD8uZ/+XKWezzj04TLRh4R0W6r+jrhy5qO95MohUt1LHiC43TfkWXm8yQtsocFG6OQ3ttOY3Bdgs7+MZY4CM/11051QJWpRb4J9QaPufMcSrcGgs9rDl7/Ot77B3I3oeZkelYaJyMCUrj8GNqIqJbxkHz+Fj4/UrFAt8sfJiRClavoTgkE2vWZHN6jceT8zj7XDuQjgffsmFzLhnhFuOx4cpYKO/IgPbdbNi/TUd7Qhje6UT8x7ZZO2e5lGFMFE4eD0VrfwiMr8Zgy7YwXH0WCbnbUegRCufGar6eBO+4bG5MNl6zc9jvNA7tIvz51ifh4bk0/HqTAlH+HD7cyYSyegaKf4VDJd0XEzaGcHGF9T12Dv+oR0POKAqZE4Pxw8UPhXHBGG8dApc5YdgcHsHV6Nm6PVuv73s1FiEXU7FjVibeifP9rDYbv1WSUcK3uZszUnDqZxyUJ6YgKTUd2z9ncLiAne/fPWFxASWNwwanHOjXJUHrWxLWRafivm8aTkeNhcHFsWg7kI1HCoVoiMngxp5+JR3FvdkIPJ8Kz9oUHHMrxLz72VhZn43TW7MR+S4NAzWZ6HothMDSb1xtM+u7ABTLPxEbnwQbhFCk0UNSUwZoQk0LuQz/QfcW9JHB+h6KV/9N7DNezgNcfZR9lq2Jst8VpPCZgiSE8e7BAGlE9FGHyx8ae6GDTuztpY6zfcTGT8/+yThw83/GT7ER/8bP6JgypAtMQXNCBYZOm4iao2VYepf/6rhOYmYvaMWqO/Ts4wMu52A1FYeUr9HN7rfU2vaYwqc0UE10IzVaPKDHN5/Q/LGPiM1tdkTP5qnrnuXtthPg7Zecx1MIuuhaIhnGW7dKmhfZcNul6uIl3oDrCN75+HSekfFW1xVi1a6zLwxwddE3kz+Q/4He/9RFjS53UHVTLy2ZPkgb3rylrjHtdFK7jWYv/kZ1Yv30wsgKciYWKPN3gfotJwTfccDBPWYoOO8Eu2V2eOw6Es/iHZBmb43XgrYwKHVEKz9ONZ44R5++HaGjQvvo9t2TFPFhH2WsqqUH509QVfAJquw9R9Ma9tD80mO07PgxyvjnML0PO0PFig+psOoKic98SWYr39NI2Se0ZtMtevTnLcV5vyCz6KvUVH2PJK7dIWeNB8TTaaDz7k/op8xFKvS+z+2nzIzbXN3phdV9Wmx/lXauekZT866R3cZnNDbiEU0buEmB6Q9o4/ibJPhGEbMXS2FLqiwm7JKBd6EIfNMlsf+UIhZ9EYMu/3cGWyWwfbsEfvyQQZzfEGxYIAO/+RNwpb4c9dKT4GZVxtWLS0unQrR0At51T4XH0inQ8CvHop0VkP05GcuKpqDhRRnk73yh3/ufU8/NRoqObqJrt+7RuzuvSK31E7W4PKf63020lB7SkJrndGXaG+ozfEkX45to3/Rx4D1NgcfaFEw7lYrNk6PgsTwVs3aNxeZX8dj6YyzyVOPx4HgSghPSMeNpElzb0zEsIhVj3ZPxmR/P2kNjsCYgGtv8w3DBMR1iL8dgU2I8Rsem4J5/LGwepeBabzzGPozFlJl5KDUpQMC3IvTnpuL44bHceEdfjYMl32dHKIyDaXQB3npm4+lALno3ZWN1SiZerTJB9TQ+nm63xOJAS4xxMgavUQ96MdYI0jLGEC89fHhrjEEPQ+SSCeyszHD1szE3x/bwLJytHM/NleX62LkHbs3AMK0s7NqRjO0++aixzEKz9lhoRORgQIwfX6x9EasXjo9GocjQ8+HWxmrEjhT64pVgAHIFA7F4diSag0MQZB8MXAvC0IN+3PrYPQ14l8utj91Tdn3M3lxMfpyIeX+ykXsiG0mamVC5kwNfr0ykvsjgzkCvNQ1nBGO5M5ixOIZ77tuUWFyNj8OwyEyM6I9HBT+m7alKwlX+Xsq9TMSHnR4Q/+CE0FJXJPqO4rRvyqcB/QujkClNMD4AaDbZ8/GMK4TSGcw5zINzixs3hqBiMG5uDoJqXTB0J/pwPOacyHBkbghA+PRwHP7iCz/xIEzKCsVnl0D43Qzl7mXvTRmwFsnB1CdjoSBXwN1jv0LScVByPIpk+DFXIRcKM7KwSTsDVuI5+PgrjcO6S0WUwGqtWMzLamFYDNysLImy+TKY+VsF402kYZ4hj77Jslj2RAprFOTw3/qJtUqlmNpaxuHKE9NL0HJ0EpZ4lWE+Pz7Oc5uCta8mQa1lIlwFJnH8maj2dU5L9ldDdoh//wvKPafokAtUdeMi6e+4R8YaV2mF8T1avfUWdbrU0WQ+JmX9jx3nv/MDpP6rgxoUqMCqtH+59uCz5djVWYkfsfyco2wOjY+aRaYOMynm0ErSqFpOLDd2ds1cOlm5jpodF1Ck5Gx6V72YllvOoYxpi+jY2SUkPFYJ7x9poXq6Gj5YyiHnjxomD1NG62IFlF1WxBEMBdlrY7S6GiqeD8WSzypY/FkR9UwEh5d8PePBau3+4iX1XfGYqpWE3MxQjLobA7eMaBwrisK9uAQc3xzDjaWuqYlSWV1urNuSQ7nxph/VgbmHMjIuquHWRi384I/ns04LGzdqoL1DDSxf18aTwNrtovD4IoSmpzLQWCiCbVm/aepwft5xWRBWl6URYSvBt3URHFsojoIJQmD5Pbvqu3RW9x3H8w0EPOe4vmcmX2kY/z66dPcJvRn3iHZue0Z5q17SidS3pLvnHbE8xl9O45+WRDxbHYbd+bFw2JCJshvRMFZLQFtCDBrlorH/QCJ0y2JAYxORbKAMmQ0qMFRXx7AYWY633XhdCvPLVPBRRAphFgo4qjUUfvvlcTlRBc9DFdF2RQ5dx8vR6l7xP87c+L/qK88l/z3/0J5KNPRP/c/7mQbL6bD6Io4jCnfnn+euKqoL30SrsueT+OE1VD98DRlbziLbe8vodukC+vZiHt2av5yKAg24cxCZZ4S7bsbcebBnYzLFBEq1elj9QBM/DwzDo1AdFOzWg6bdcBQs0IeqbiA+FYxCBc8Tr4/4crq+a0k+iHIPwMfl/Fzzsw92lgGjS0dj5ycvXP/oiWfdvlwdzr3Kg+Ol2Hpcz1SGq8mZqjLQfOsIISlgR54HtpkR+ha44Y81g4dTXDj/c3YvxbzHBZyvs7iVxSb7+wrhF1QAPY+J+JpQiKdjinHkZDFmDynEFH4e3bKonVYk/qYz7UKY8EAAyxvEsT5pkDQaB+m0tDCSXnfQwjWiuPpBAJuTf9HYx0IYYjVIE9fzY7qfEaSFNZA7QQ1DjbQxo3Y4ehPU4aqjjRxpY0zv00F9jx6cY3QxfIcm+qqGcXrWv9rWWEtVTHsszdm2ZJE6/O4r4NYODTzPl4W8mRK0JqvyMa0iNkqrYeFXbwwd5w/9/tG4cSiUy3N8tKPwxMYTu5ZG49eqIOT0+eJ4XggSV/pCUDsQr9SDEblCETUnpLApShk78xUQYSrJrXF/vCqCRkpiaMQQfD0kjU/OUnivJ499C+VweZss3MXb6B/xbg6DGMR1ksGQfmoS4WPI9mbK6v5DsaMHaa/OdzI/0E8dX75ThWE79d/toVnjWumD53cq+PCUZCZ9p1W728lhrxDKU19TYe9PUh3TTxvC39PzN1305+Yn6o7/TG66nWTyQ4Xbl8aaIfDbIfuffbFWlcNApjyqdNWxrlUam5MUsfKuAvZI8/FKkBLW9UqCxa2R3ySw+5As/uJWzwy+r7SIIXm0IH6JCsDwniAOTxDFgw/iaMuVgIWPNEJixDkdzF8tSuF1Pq4xFsf1Tgnk3JKB6ShB8OQlEOMnjil2olizXorjiVjOJal8AscTiRiO5Xgi4ZOlqM7MwC/vfBz2KEDo/hzc6SiCdWEe6nh5WL2ykcTsOrlawt8aAstnbdz8ggavfqBh/3yi7/u6aFLQV7Ka/okERzVT/+63dO8IH4eYFmHM17FYF1yKL3qTOI1rh+441G6oQM/QCVi8LxcxNhPhsyoP2r1FkFtUCuvNChDTkgAbC//GwDsbZTDuqSxU/KWgwN+r+0+F4Wslib0mQ1CRLAld/p5Gf7dA+P3hXF2V1aiX8wy5PNJTygLXcs1Q9NUUI9v14JBijEZFEyz2M4H4GnOOjwrSTsXWDQnoEEjh8vKrWplwO5uOwsYE3NHJQeGnGGzbkgxflzTMCExErC8fT/D3gY3ZbMz18/5JbMxm58pz/UrtFqLY2/eTDqX10psJAth/qJMWbxygxDk/qbZWDa2Fsmg+K4crwvLcGTrwbfeFugpKrKURk6QEJSMpSNrx8WuKAnSKZCA1TgHiBWoIH6MBlzIDBDxSR4GAFjL3yePtVh3Md1OB0kG+Tb3ThekYNdSaaoEnqY31RkO5tbBrZNem5pfxH+6tlVKw7msu8g+OR5PfWAh6j0fEuUw8C85Eb3UW+mpKsGhtLjYsHofG35P5e1GEOxLlOKJfjE2vp+DR8lIcXs/HKMolWBJagGPixVC4NJGbk4uJOP7eZewesf0WLz1ksPDtH2o4MQTf/wgiXkgEz69LokNLBFX+ElyPBvccP4djdfB/n5tytYfWaA5Scpgkmvk53Pc9Qth/RhB7gvsp76kAzgn5Qp+Pn+o2hWL7rTEYejoWhq2hGFwdAP0DUchdEIAbjyMhbBiOC1HBaJ0ajnT5EO4+/8uFsDjrxMF0Dme9v5yC4RezEV0ZD4vQOLTxMbaKbgJ2S6bixsJUrp+EXaNJmjTXT8KukZ2n/VQJbN4uAJtsabhKyUL8iASqY6VxJ1AMDrZinE1/d/l/e8N+B2vrU6JFMDRaDrVWcsiSlcX2ajnIfJTCn24pSBQP4e7BYQb//3zr6d7//f+WLQ/EendvtC8LxtcvfnAx8EBZiDtCOkMwptMNUau9UJfhC97C0Wic64+XJn4Q7fJBx5sIjp8wtorh4vRffiLQKhy/difggFI8OiWTMWlbIvYvjsVtXhwG58Zgn7QjV//xMbLltFaf1/P+rcMPOmCoujv2bXPGJp4jVqq7ws3NAd4znTGJ5wIpwQjG++ZKxqxgDlNbEchUSyxjeqxzGJHIMEb+wHimdU8p483byKweP4c53TuN6ZGfyoj4pzDPGqU5LpONmSxfwHIFLI9pzRNDw8efVKUljVvPBbCwShh73cRRWCOI5JViWHEnEmeTEnBQIgZpXXGwT0rFns4kPBsahfWrU5HjE4/2DwlYfS8R6dWx0Hocj2L9eGyStuP0PWzt/m/NntXpvEm1QM5bWyjMd8HwqY540OmIytX2SDhtg4fidnjSFo+HghnYlJrF9ZWUOWfjaH0CwnP5OWFeKpzTEnBPaRx6b6YhJD4NY+ZlQGR7Eg5qX+JqfylHH9I+lev/qQFW7rlLq7RrqezMcYq+cINmxdWS4+er9KPyOo0oukAsXlHMdvmPNoGtY7AakcQWICXXAXNWuMAmywV3zzmh6wYPF7e6IPuYC9Tbwzi8c8EqFF/W+XN6BraObn07GIYvR2NBVyBU+zwxXdkH+UcCgXpfzF8VwK2L1QD68vMVdn2aFuP/XeOYdHS0ZMK8PxdbvuYj+8V42J4bhwlHspDYMBZLhsQiblwGsr8mI2srf19c8uFQk4mEgjh07B6Hh6eSkfk9C8kvxmJmUzJizmXA0j4Fb5QY2NqMBlsHHCXtjhjGB5v73BFbQ5BfxbflJmAS443FsaORf8kdL297QHmbGwJOtPNYW2PrzSwP87pHkWFrpXapUTzF3394s+K9mE2Sw5nLacaMv4k0Uxv4mDelrpf3u2CAWG3q8uXdXJwXzhTDuJcSmBXeTrPdxfj4RBR2M4Vw8agolPb+IfMMARhECYL9bnY8dpz7Sww522btetcXeWbr9zBm99Z45mKgC6N4K5RR/2XHHLxuyXxcSgzbd5Zb9JHjtf5yYGy/hUbGW2rd3Eb3rZ7TndmddKT9M20Ke09DN32lmmdvyboijHm5bhPzoziUYWvoM/WTmRbHZCY/T42J2mvL8AoXMqudFzAzLk1h0sULGOEAT6Y42othz4o9P/bcGnvH4VReMaTuFCLtQRZsVxZi87t8KDwpxOFjhbjxLRcde/LQ8CAXEQkLKHvDHGrNLqB3e6dTZeY0er14Of2qnEpan+eT7aSlVD6zlNSE59HHwJm0dmcFbTObR7+fu+CRgRO+BY7C1dpRWLQRnF6q9507nt5nkF1jD9WdhKvOrri+kYe7pW7od+XBZBP/fns/FEcFh0CpRJyLw9fTlOEbKYWbHkPwtlYdAsVyuCOoiNkbFFCQNARWd+XA1mB/yr9nuk5LcbVYeR0pTh+ZYDeMDs3SoVQVQZrz4gez5YYoyZ4Wo7mZSqReoUqsLpLVdXFY+b0Bp+9itV6FTgYo8R0Jt35zxAWYgffMDMa3TXDM3hjZ343h3b2REca1/xHPOvftYxq8sxlZ3hxGyuAyY22/m7l8bg/zx7iauRg/lznRvZxhtXsHyowxYGqGtTsNsf+sNk4c0kP4PXMkT9dG8g8T9Bw2xOXJBogfHAnZ0Yao2z0CbMxj6zlsHSexTILTzaRoK8MjWwBHxBVx+6MMBPaLwnKmDLb0iiIxRBweL6U4LSur92T1fGOdtPB1hC4cCrVR8FMPaqM18fmnPoREjHC4RA/77IfDX1oPL0KGYeKLCNI8a0eCueZUWuxKahEaXJ9P3ixPCphhTgfdgkj/izZNDbGhTcN5lL/Igk4mehDbg3L6vj2Kf9tyvSifKwC2N+U7f481PrqgfII1FH44Y1qfIy7/tMFjb0dMrLbl9rx/jjWnPfyrOSyxsIXTe1PM3mGL4fVWmHvdGhVpNvCbacnH1Vb8GGoFze48rr74oXocptXnQ6iuBM5qk9BiNA6/lSZgnXophicWQvBSCTKlC+A6qQBrLYq472bHZMda7+XKafpY+5x4xw5j1Fxw8L411qZYwNrEFl5G1jBwtsNeYUeYls3lHV/DY9g4w8YX1v/Z+v1t30DeTGlhZscYEaboqQfjX6nL3Bvzk/fReZD3ZtZV3p07mpwGja0j5bRrcxo0Vn+W8HEYbGq1kGTBf39wOKzydcDcGgZ81MWWJC1uT1g/YvWO7J6wGkd27pqvbDHtmT1ON9ggo84VjyUdcd7SgZ+TOUJqmy2eqI3B5b4EBDxNgH1cLPRdM/FPRSxmy0dCXiMZNc6R2OKRjuKbiXg6MRbHTyfix/5ozH/Yzvw0OMh8DO5mll+U4mr2kbdvMss2SZHQsmZGUvci4xtwlZk04gZDbq+YnLvfmEihr8yAiS2t+OhPHdkR5PM+lAZC8kjHPJCMozzodFwalfs6U+KXZJroG0lfknwo2yaa4vW8abW1AcdXT0sxw/HpI3Er2RbLg03x5Lkh4v6xxJ52IzQus8ZEPsYfYzgSxabm+ChsAv+tethsoYVWEWP4XtbDwiOaaA1QwZltIzCtRg16U9RhoauHYYwmzEbrYX+EHp5J6SBpQxfXd7Z71yDXo/i37+yhnCCU+vvonMAnUsxto6Tq77QvsYMKggfo2sEeemF+idNrn8JJqv9WR77qR6iqpob0P18mk0PnaM/uk7RVaD+dm3CMpKefpDCr01T9/jzH4Wf4isP7oiiaNopBxkgWDwbEcXycIBp3DkF4tjCGfpCCpr4ktp0WATOZjy/dRDm/LRHVRd3oYZzfXvdQ5/w29JwujCvVMXmFHkb+0MJ+TW2c09LFz2othFbrQCRrKBw+aeGWnzzHDd5eqoBdDuowPCKLQQd57KzTRoOHCqwH+fl1mCo2lctjppEyhyX/N23s39ef7v9dF8tqEti8KvlRHIch2domm2+6bU7FPz+SkWKQA9GvMWhZm4LW0FQ8ikvEvqgMJI6WQ7OxAqfR8jwujSlNslz/iuc1Sbx6qICycmX8IyWNK0YK0GyUgfMCaTDm8lxtmq2NsTX4v7V3tkYWqBgNl8houK32x0BJDCJswqGsEo7Ly2Owel0YV+9l9SFyP4ZydV9WJ8LWfn/tVsErdU3U7xsOJycdZEnqQueINsSXq8M/Rgviqu/IteEHV4f9qwVjdYDjQl+TzqQ+WrH5GzWYttPJjk5K399Cs+S+0de5rdwzrIbwv/Vn7HMu33vI0uA3dSZ3kvM7Iexb8Is0+dhjlOIfqhvRS1avCvmYuQi/HMcjIH8CUlUmYlVNOUqN+NhqeDkcDkyA/Ld82F+dgKemhRg/pxgH8iZg2vFSiOydjEdDJ8FL6t+zUp1diaeOpdx77cdlGKVZjmHnpmJU3UQcGF6BB0ZlSH7fz/VgHp7bTfNMBfG3F/OJuACOzeqnvmltVOXyhU6K/yCZgQ76/bWH3i7vpxoKhZTnaE4/yupGWc2osmsAho0Iw+fMQIQ0+UFtuweip/lgrIo/os0C0G0RjG3JtcTTu8dpZ/5qZmxl79COrht0dGQj/Za5REKWb+jW28ckLHmH9E4+p7HnbhE7T9ZnNQ6JgJ3nX9+NExNCVRV/n3d2kpaZMKq2/STD4j8k0i6ITY8HaUf9GF5AwTXXfq3XrqN0p3G1uILWFzy3GaN4Dw9Z8U522vEknk5w3XVDnDd7ghzPd6sM7/mAG8/JM4iLm42N/NxolT/XIx7sE4JTzYGYlB6CsdZhuKCUgMVtkQjbGIEl9yJgdDro3zj0f2NSY7gBDD5ZwTFqJHoj+P6ZaI6khwb4Ej4SKq4jYd+oD0w2wtx9BgjpEMSyu5KcFkVuggi0JkmD5bO2bBVF7VdRuL8VwtrVslDXlsCaRnFc6ZXAlK/CXE+w2j4P6Ku4oVp8NKZ6eMHyiTeKFrrhxGlvvD4wGvPujEJ8jifmx47C8woPnAgYzcWV0W+GQkBKk4svn2xVuBiT8FYH65uHYkOUJhLKVSGsowblYZrYu10d92o08XpXN7HcW2bzBwpxHuC4N3aeheFtVCclgB8FgySh84lsW3ooZUIbfT3cTtsKB4jlj/9yyazu96v+UE73u99zCPYLq8Kmfihs7FQR7zQUF48oQvCpAhLOK2LLc33MTzfB6Z2myE02heRIG6ivNUGrxQg+9rFE9PLh6BKyRKKcGS5MNUbiezMkpRvDeFUK/uxPQadXFNczP+xTMt6b5iJqdhwmzMyEcsFYnC6OQ1JNGhLrEjEhKRGn29K4fsPFWSb4sNMa6y9aQ9bi3/HCz1tixXwrBL00xJkQK6w4boYwMoNOixVkxprhoEcjOdr10bq5Xzgcz+K0UtU2ulDbQAK32ql2aCvtNvpJ/au7KO3jFxp/8xstsG3mNKPss2z+x+omHGWfcLrRkcnPycXmJQk9eE8iEx9R+OmXlDC9gQZuPqXaJ6+4z3Bj8j//Lf3fMdnxypa+om9DvtMP70/U/u0pZQ75QIlyr2jr1neUtq+F2LoW24eQfcQamdnOuL7aHC832cK+1gk6/XZYVW6NDO+R+LnAEkP2WCPX2BZJRfZodxdB9YzfJCnaQ6ytsv7I6qXOQgDPlwjx7xJRXJjXRRsvCsBh5h9q0PtFWuHC2DFGkXv2uZIsZ2+sjbPaq+QpqpBOVoBvrRRO7BXF5gIpbN8uDV6lHFoPKuCcxAzq2TCLkh6OJf2HRbRk4lTql6mioHPjSEtxFvWILqDw1FLK7ZhBGz9PoUXzSmjR62n057Iu3jtrY/5jIzQ914KZsDrY2lDeiuFovqSM3Z3q0I7RhVWVOpam6GJqgg4CNmriLXlyvQhsH/PkE77/6UkwPOmLbWb+0D47Gk3DQpD+0g87bPwgVxmAz6v5/hUrjKfn5BB2WwI6JqKouqmAPbekcX2tIErkZSB4VAqm1+QRGi+LqtOSyL4ihe4d4riUpoCqVHFuP/76OlvXHt8jh4LvYjh2XxpX/wjjS5g4NjgOweeDEvhYJo3PkedJc/1JstlynOs5k269RF9fXaeTDy5QSdBtGrmwlvp1TpLyywu0r/k0yWteoMfnrpKgLH9v3wuCrSX8rSGwdfXrVeJwuCwK2+tSeHG9h+acEoZQhQgswoTwqVOCy1XYHiRtJysuZ2FrHmwOsz3MBLsqbPC01BzlTg64EmODxcMsYeJthV5Jc3xbO4bSVhTS5/eeNFw0gNNmbTw+kX9mDLVcyqaELYVUlJtKhla51K8US88OR9JQXgLtfbuHzMN3kVfIBq7+43N9PR2I3kMWpVto+cPNZFm9nzqzNpJwwzYaorud7ppvIvGRO2j8Uh2UXlPBjRgDLp9iYwubH/EWGKJ0iDoOBaugW0ITETOGou29FhZV6mCGhBbHl/3lzu5aenB/94LtY7+f545TD31Q6ukHc9dQJF4NRO4eP1Qd8sd4GS+ul5WtkcyIkYfLbMn/1EqGNIjhkYkcig4Owb0nqjgWooCMYFnsypNDyg4pjtNIHe6Ei37EcRvjzRw5roNx98Sw8zxUNzMY9cwBp8a7wHIooWINg8ZqN7Tz7/mbncWg3fl4WDcZtd1l2HZoKg438fN1r0qM9ZgE4cwiPr6djGzZEmxWmojG35O43tdoA1XMnaXI9U4/P6nE9U/flVLH3lINiAfzc84z8vgwTA1CU4binpkqRq3VRP8HabwPF0eLszyHq1kbv5ksDf9riuCZKGLicAlk6ErjcZI0mvl+W9IlD3tGjsMqFVsnoVju3xogO8cvFVPx692/2HJKRBk875dh/OtyqEmU8/O0SgTJVILlNB78fslYDzQwKvcOc73obI+BSuYB5vCqOqZm00EmSKiPWW36gFG6VM8k7rzPXJM8wmwvn4hrU4qgeiqP4zS8xuRzGGjVmmKMCC3h3zmT0LEhF2fHFOOeUDG+pxQitrmU0+TlfgnlalZ/a1UsdrVV9UedZSxi+8LQdj8E9xZEIMQvGFdqxqBCNZxbX+K2SYiV/Xd94bf5Z7B5KuJa/l3fhc1lCHtShsiOcvwjXQ4/50rc0KtEGTWTw+pPXE/631509u/U1D/vpPqYZjob/oruFHfT9JoWitD6Rm/Gd1CFZAv9WVBHtyMfEotDZa49pjOj3tHRU3X0+fcjeqH8mKriL5NiwHtab/CIcnQe0dueBjp17TbXm832a7N92kp7t1HPpOVUVbWZfkvvpvg/G0g+cjM9MVtCfmZr6b3ZBmoTW08VgVtJaOdoiL/3R3VeEI6U+iLnbgiHKbqqfdCX6w/hKk/YuoXi7BZ/PBzvh4XvAmD1zJvbA3Zv/js3YM/97/ucWf9qr7JrK5Fx///lGew92//CFbWJrtx9u8WQx925xkW2mPHNFsMU7DBjL/A1xQnTBx0xQZ/vO5dtOA6R5RZZTpH9e0jZrdHYrM7Pd4VzcGZtAiKuJKJ6Uwwsl8bB3jMZNluSUPonBcf2H2IWLRKiWVICZDeuiamu06E2/W/MIenrjG2iKC2SvctM1RhKPH9h8n/9mVEXEKKNaxoYtre47LIbx3+zvDfLebM9j79uOCFO0QN3G/9PXecdl2Mfv/2UIqGyQ7JSkZDI6DwOEsnMzsyIlIpKu2RmV1ZWCtmKMjKSeSdZISNkFCKyyc5zfb+ey+++n9fv+eN65RWn87zO9f2M43h/enClR1dW3dadCQ52tPPpygeGlM/NooQ6Mi4Ua4NYj8T6MHlFLfYaY8jqs6tT83JDNuxcizkbanPBblVeNsdArivf87UlL0OsKyJnFNu9P/AbrxQ9Ho+rzHk3NTm7ZWWWQItllhV5b6cO014prP2gPfOWkQ+MwcQm7WXMZPbVngOu2/BogQ31xnbgctU7fXpcF/ZM7cKZdzvTfEARRG78b36PyIvH7nkFve1fUeZdjBnnNdi2hyqHSX4H//lfMeF2qcyBRUzf0PIs7k25LmN6Ec+f3X8Wuw3y8fHjCay/lwV7zxw4dDiNSUWXUL3aBYjcVK1hESwXNS+oZXoVTqEmT/TXZcfOOtSK02ZfO11Oa6JDzYBKfD1tuSKuoeO+WUptx9OKuIbi+q1vM1HRP/BBsa2YrnpPpCrdfl1WHNYnKGXXjypOUzOUH5tN2XqHJbMWtqKFKv5ueb4drxpZ0qSJGb202nDgHXO2iWrDfvtaM6xDSxptsaTTaQup01ZrtoWPT+2XqTTFgoPKrFjR2oIJ3024c78Zy5JMaXrUjK+OtGLw5mbyHhP1lLzPtf/ea2aBtfHeQw9nfhqjw/Vbyv1p2kgs0EXRDU0436iHyi8tZZ76ZL6Z9HGqfQyjrS3ZomYzjl5tziuNm3KAXXMGvDbjI9X6Nm6lOUUcKHoHiuo8i3hQze+pez8fme9LUGhyHR2unsOawDu4oHEFdeffxqluj+C2yl/yQ94f92be5hlcHTSdlZwD+PrDdG7S8WO/WkEMi/HhPWs/PurvS6ec6XxzyU9qIHZqdKd4XwgNRNz0LlIHEa7tQPfQThy4jaz0qRtn2Cl818GeUbXI9/NU65mPLwdZTpO62AaOMxli6E3TeoF8qNpvaP8AfkrypdZPd740m87V8KZ3Jx8+0lK91y/2kftTv5vEfsUxvNJ35ospjtSs2oMZox2YaOJAj3uOjDnuxO8WTvT2C6SHeYj8TitHhXO5QSQH14hk49F/8uKyKyH0Kgzm3thwHmgXxFCjUDq2CuNnbzvu8e7Ft8v7UDexh1wv/plFOqlyqDMVe9F2mkKzgQP4ybIXL65z4Mt+vXlKpzuF/rpOHUfpXVjsMIiBLxwkv67390GsEOfEwGN9+UOvF5e/c2QT7X5MjOjLuLf95fd696EvY04Mk+9cHeM/792FmYPZ91U/Dtd15LJrg5mqijtDKwxklSWDGBnUj7aq53y1tSJ7gOreX92Nnbkptydda4LTL3RmG40ePHJC4SLD7sx9ac9lH0Dhi5o0qxUiCoGEO70Q8rQODr1sh1kYhWwDC6S8BjaENUFgkQU8LIAH6e3xO98e/9ZVRn34oyMTWq9GFwLYpjSYY56E8tr0MN5ZFMZOG0I4MCyYppnBLOnxWxFclLsbPylVlarI32gmORkau18qKRfMsL5DA9yPrg3d4iaY3KUylobXgEGrmjLfmDK7ADvnFEPknnZNC7Bp+ytUvVyGE6r7fPitl/DsnY+ylk8QMPcFyga9gPnAd1KXKrZR56rqbYuMC+E0tATmqtwoZ8ZnpKY8h33zp7AyLMXP0ocQNYJzNgukdneL3kjlRqS1EjrORhl7xtYuZLOf0mrtaLsqvRfZPV2iqXxo0tTOr/NwuxX2Jspe3TMIidkn+XojPU4grGKyfCc2nHEctT9kIH7nSVjobkPD7Yew3+sgohenoZ9GJoSfYGTl9nTvaiZ9BVpbzKW3IHpnc7662oKfz1nz0wZL5ji35rBJlqyumLHjUwvZ/1b3wgVPx+v4CNY74sohS0YxMHo8v6eNZOCYgay3y4UXjIfTQXskm1iP5YXR7rQoH82VUZNov9NLer6bv3Lj8/WeNPnqzrdrJzBBcyxjQiZQyZjIA2GT+WWIu/Toi+NyadxKevU/tm0lvftde7bjXbf2DH5tQ5+v5izf0YbvNrVhJQ0rDmzRXmoLhDdc6EaFtuDH21CpL9ia68nomuEcVBTAr0EzuWVKMBt/mcFbW/xZpMyk8IaKnprQUS/N0vvbW0tPvmv3oHI35fIlC6WPyVe7UN8WyoyxFZSu76so/F1Tes5E7frA12YQnjN1DftdbEMkXv+p3B58W8nfXBOz8r4pUcW6WN+2Bpqf00CPkqHQrjFLegfVnkHBUfOzGYrz7XxQve1U1Eqfi77dAvG2+jRYbfdGleoTIOqYX14aSp+wqGN6r9CXdczu33Rpt8KQgftqMb15NdY9Z8ihIgdsUY2j7A1YadNkOlccxbE9J9B9uzdbNpwg+6T3dT049d5Udho7niWtRnPv0/HsVj6eHjvcOOfBFArtUnzYT8kIE9ql8pzfUr9kebQYsR4anFn8E8bpX1BWrRz3rn1AcvQnnLxYhns9J/JUsjfNb0zkx8uTZB7h/NuLx1aNo2epJ2uN8OTdR55cOsibORpT6HrMnRGPptCuZwh1hs1k9rA/evmmQX/iuN0Zf3SdDgVBrJI8k84XQ+jUKJBGO8JZdU0E++XN4lmn8P9vPbnuurD/9fei3tPUtyEF3+jyVxNuq/iH9+Ti1JTJnxsyK9mEDzfXZ8OchtSvbkKTVcaMPGVC/Uk5mPPitGRchtfJxvGok2h/Nw8heacQ7XYJx5SrsF53GONismD68xQanT2JhdoXgZZBbGQTxuLoAI4+EsqEnn9i0/F9/6wPw4aFM6plKJ2XR7BXTjDrzQpl9/5h1NdKxelxB3Ds+170WnACK4aegHHFs3A9lILKxllw0EnH59VpcHE4hrjCVJg8O4yYL8cg7g3x3QSziUV1/35HzYw63LivAevaG1G7ShMmqWLC/LtGXBjYgE4X60lmkuAoqXvUol8taqcNzTRYrcprRP1+g3YWWty25jNun/6Fxu1+Yf7dDxAeJeFbEs+u+pmtGGnFptXM2ai9NdeltORvDRv2qtOOKTstmdq4Dec3bMVzS2IwYvRsNDk/F1X1F6P7KX/JKAvcsgwFP+dgQeZiPHo/E6l956B24QKMXjIX240XSz+keO8NW54rfZHqmHDK1rtwP3EfI6NU12n0eTQuuwKj1Et4sjAP63/ehvAatnSM4OLL/3uf4U5MJNeO//N3Ixz+J38QGmahrRSaZuGRE9pKoatc9iCYdb/40sMimJ8e+vFC3Zl8PTSIyff9+atpoOSwCg6P8I8JDquaw2NxeS4GF2zA4ztrcOVJNLrOj0O6+TLM9olGI+8VEPoJwSIwsnWW+gnBIhD6Ce0Tzpy9riefpQ3gyxX9uMetD1c2Gcipdfpxn0Z/Cm2duH5JqrheaMrU1y/U4gdsn73EHrM3cMjUpP6nT2DPH6gT/R03s95C5NwiD1fXmERekNtCg5Y79Tn/kQanbtXmsARdzl9RkQs/VeGKhrocNLkS4+Z8kn6Sd10fwnXBW8nbE7lE0uISBKhyzlunvuGR8SP46L3FsBcvUdfgBfbf+ShrS4L1M0InHqe9t8Hs6ypU103Gdq+9KE1IgJPZQViUxyFr4VZcK9qJd/EJ6Hlxj2Te9ToXjw6nYiTz7puyWXLvOm6IQcHVJPQuSkR0x3XouD8RsVPWwrbfemjExP8n/vStFyw5doJf5+Dvy9szw5mvBPOG6pqe9Q2ii5kfbcJm8m5EEM8+zkTFI6mY9/kcZhTekDnxsNjTmGN6CT61riC46SFUnJqBEdNPolu1TKzNysbBjlnymEp54u+7Qrw3BA+3dXkq2nTIQAPV9zyQlAOb1RmY0OoIVk/IRNNxqVIzWvD1BQQvUWhHxT6FljR2zn28N7+LjSUfEe92Bwkdi5B8+gmG+ecjPuMpnj/3hFV6OJJGjsf2G6NRutkb7doEQztyFG67eqKmRzgyc6Zj/yt/NKztjc3Ok9HttCfC4wJoWSlY6vOELs/LOEKely1dA7j8SwQt34Ww+bYgbk0K5cHHgXxyKIRvJoSwVWwBdvjdw/pWuXAe/Az3nhTK69/B+A5aznuDiEVP0GbBTUytXoSeWfkY71CAwUFPERzwA1NDvuDbm5eIb/cZzRe9gc5DDSaMeY/mez4jt7UG89eVwj2mDBUPf0Kd+u9wNP4r/q1rFlzGF7nBkssYftyfpT0j+L5iCE+Y+HP+9WB2PDyT1ksCaVErhGYjXmHN2FeI/HAPXfarzuPp1xDMPov1heib/RUtun7G3c2FWI33+NzyOQa5PMeCnLcyrhMexcJuWajhdv2vVzFrxE3M75CNwiMX4d3qKH59O4O+h7Ox7UkW/D9fwXKrNJRYbf3L2BCeguAW+5HUbzviIrfi8YM0dBurutcnbMW0NUmY/SUe7vX3wO/NQel3Uu9T7Xeq/Tkd86zyMJwnobc4B/eGXERQm5MwqpatiinO4t9cHBHzpA8KZ8+gCLbYE8jMnrN49WYI9TSD+aVBGJuvD2L+yRBemRxKUf/q8VIXsdNvKTuyDynft7xWBKcx9fIxZYhNnhJio4mlF34p0z5+UVyjXirD799ULJPvKSLuUMcg5Vm6f5klka316RhRkY8uVaHn5kp8X6MSV97QY5+cymzoVUVeO+GPm9U7QGrShU9OvD9zOvpxb4kvyxsE816cKj/qGsjCMYE8nObPpVf8mfTwBEKu7sOW2kdRM+M83g9Nl37RTvXPYKLpWehppsPaKRXHx6XjUs8jeGKagfuap5DFvegUmIrOL7fh855D6HfrGJyMzmB45k5YdTkDT+Uwqn5LwcY+RzC/MBnab9KQuOUQRE4jch2R4xyraccjWfZMcOnEwHoKG6bZsfxWJ1o+cGCHzuAqN3DLJ3LR+S4UupWUbR+VC9t1kbW1Ol71y1M6X6mAls5G2D/2i3K/R2XoD36qLA9/qxhW1oXVsN+KfQc9qXES2ieheYpZGyf9CKIWPdA1GvcbrkWrWavxuec8PG8Vi2n+S/CP+1JU/rIGXaptkP6VB0fWIKfizr/+lb1vtmLV4k3oYxaNjK+L8Ox+LN5GrMS5q+vRYNhG6YftOKQdM6u2k35Y8d2EHzanXhvOPWhL6wFt+Li3Df2a2vCnb1t+f9CeFY+146tGtnK7Z727ckhz/N3Oe7DCB1c7c5lHO3Z168itQzpQ705HpszswiMDO8masIizROwqasLqOKvTZgM+G1ifjzsY85tFPa53asA047o0fVibUVXq8V7z1jKmLrpnhI7mpuAoLYj6xsQjVth7vQbSttaHyRUNbJ9VHT96G0EzpQ4s7Btj2PE6FD2IiTq1OPFOfQ59rE/h7Ys3rk+TpbV5do0Bh42qxibjDFhjTg0+Ca7Fmbp1KPyGOv7Z2OjxSGr9G3e8K5+/E7cKsfjKXdSxykJRk1v4NekaFqzJQ/uMAuxZfgviXJSO6Cnvk0X6PWRNX/R4CuxJYytHvhtmz1IfR+ZV68Xg3faMrNCT4bn2NLc0lVzNV+MtZc9R8DVFvFau35orB5kyXBVverdrwd99m/LMFlO6fjHnyO6m8t4U10C9T/W1GDOqJ/tbKbQa0pnju3ej7gA7auWRTcK7U282KNaCTQfmI/1nCBzGRUlubMX60TixKhBZF2MxoMJ86DguAM4tQqLXbKy4NB99+ccf5fE2GsI3I3xSbedulvead7clcDaJx6KaC1Hl9ToknVyNd/rLcbxhHGq6R0P0uMQxCnavmtkrzsvK2s68vdeJV1MdeDHHiXsDHXm4cx9eH9ePuZZ9pN9PeA377/TkyUUT/noOb16YyuUDXDmj2gx+WTmN+/w92NTQm94+U2htPpUaZ5ylNvZSk6Hc2KuvZKwb2gzlyYJ+PPDTmXXcRrCdz2iOch7BtYuHMTZ7MDtUGUQtd0+2KgqUPmPhLxbe4o7hnsw+Momv101krQt+bBvkxzM3vPg02YvNertz7jJ32bdT9/C+LR0sGeYt24/kiqT+rNJ4FFNmDOZ7nX7UDR/CsKv9mXFzAMNiB0sPgfAWCE+B8KIL1r14jgJ+W/G1gy2VQisa/G5Lu3BrxqqeSS625vPEdrz+ZJZcp48++xObqtdp8efBGyOZuDGM983DaLYijN4Vwjl9WiSbTYyk2+8FUldZZZ87BCNH6CvF+8ZMcway/UNh5BeNXkG+yDSfi8o3ImHyawbc8uf8J1+p0CdErimCX1fwZiarzJvFa1/D2OJOCMsPhbN0tSr2TQ5hzuxQit6y0BeL+uC8O6cwd20ami46hS7mufidlYx+K3Ox9Gsm5s0+hcrXL6G4zWl08j0vWVmCnyW2F9uJbcS6Wb7iOga47INrt1MwDczF932n0GPLZWjnncd91b+r0NsVGR/c/3r5hK9vTbvxGDQmDEn+4YiwHYpjBXOhG+CL0z9nYKj5HPiUe8k5B58T/Vjhpa+s6wtesJhzcPqLD93eTmArm+n8NXE6vV948qzddD5Z4MGyXR4UXmbhMda12y89zSkTMyA8zhsjd+Pjo0NYH5+JPZOOo4NLBh5fPIwj+w7gl+EhbHk0TtZAhH/lyD0Xyb8TepYNUyfy/dyh9J4win1cJnPr9tE8p7rvj9V3ZdyykdJz/WOzCeOzLGg7vDWbXW1EoWVTmrVjfZ3m7KJpyhtnTVj8tAkPLjFjo0ZmTBlvQeFXE/3pqzvMJa9b9KlFz/r8gZb0TDKnta4xd/k046DGTek0vRnXawrvrSktMtvIbdTaSvW2XavYsu4kSy7qZ8adsVZcvqIldc3bUGNkO760tZL1crdAZ0XUtUQ9S9SyBB8zIr25Uj4uSrG+Fqe8jXxtF3naUxn2GEp2qJXywy5CEbGDWBfuNqnO9Xaa7FvDgFY9KrOLkTarRVfiw0l6tLOpzYbXq/Hkhar8WlKFaWt1aDygkzw+i0Qr7pjQ5a8G1F/1025uVxr278LpS9rwmZctZ9W0Yf9/bLhL9e/EvkQMI3JisU8Rw4hjWKxaN+ISddj/ZVVehSF1E/WYllmDZfv0uWd7NVlrEWuYelv1WrZ0a03mVTbi86I6NBupz9qmtVmxrAYP6tXi+T512byfi/QlC1+z2nMtfMnbDo9jjx8D+KCDM38dG8lp0YN59LILP6o+lw8OpbivP84eDEPFX97XgmUl7uuZOYFYMigQm7cNxNc57vAzm4S6oyfBUGsmfmZ4YMeP/Xhdbz3m7NgvGesfTXdI/vyMiAwkNk5F8ILN2G2yGRXKk5BRtAv9N+5Hi+z9Ukep1lRWCQ9H2GM39GgZAcue3hhzfBaWjPWEweEBMN3lju5Lx+LgPjf0++gPoTEVHLonBrW5sUHtvxy6/mlGTIkxYLtpDRnoakibwbW4r289TompSZtB9STraXbHELoc/sN8Gm8eIBlQXxrP4LYCX9YtDGT71UGc9U8Ap2kH8MobPxrH+FF7dgBaugyUxzf19AJ45bliVrY/dh+JQND7SDyvNRn7kpzhajgRF7e5ofcPb7xLDJH+fqGFEPoj4e8XWgihgxi5uSZbWunS20CfLTrW4K7T1Vi9Ww2OOaLPsWOqS16eeKeItU/w8qqbzpO8PH3rDSjdvxh5NZYiOFm1Zk6KQh+XWOi2jsXj3tE4NlxfxiD/9kUKD2LlI7X5eI0R+0ZXV63zDaixtA4dH9div81GbNekFq03bkcL73TJTFCzEtLs09A4dic+zjyEf94lo1FKBo72OYxWmfuR/+0AumxJhtbTJNSreOA/76VdVVJxNnIHsoYfQNe83bgx6QjKytIQ/yAZPRal4mTqHsm3EDU+wf/Py9emutbnMFSLPSwrsK7NN2zc+AzB3p8xu/IX9FblbwXuFSiedcN6Ccq3bs3ks35g9Bb5vN+rrK0kmC9Xkj5tUr6UzlUiP61WZid4KDktRivvffwUwZwTsUTcuo1ybVDHFDVcUnEtPBHO7zbhQI8Y5H9YB73MeJQYJaB5i90Ysd9HXge9ThNgVzbj73WYf2csWr2bjw3b5yFkQCRies/Dwkd+uFvsi/FrwiDyd4vKW7G712FMWZYJMZ9BzP2oe/QcWjsno+rhZFybthXGHXYiwSkNVo3S0GnZYYi+726vSf+ZgyP6vjNKp/FruCvnHh5P/X+msP6OCXxydArbf5rMEUaTKOq5ti4r4ft7sZwVIvYn5oUMqjsfcZqJyHuwHJeHx+HK6bWY134ZUjxWYdW5GBR3zJR6lH8/t6klB5Hd9iTMTh+And5BaORtheaMZPTpkgbHumkw63wUgtUs/AiCXy1YzWo/wtJut5THPetiduBHpYdpkbJjcwUMn/lIsQr/pniWlyuCKT1H9wZsNc9JtnTAmZtyVkbu4CzouRagdFo++thcxJew2zgbeBk/Dl+G760bMFlSBJ2mz//ONhFzToRnv4bBaxyIf4KqgwpgE/0BLrueoffxEmx6WIrzfZ7IGuY55x1Y3DpJ1jJF3UbUNhftTAa1diP1eyo+eG7CnGU7sThgN3Qa7cCTXymy1jN2UbLcVr2NqK1MexmPo3N3YevIbSjJ2g/voD2oHbId2T12YrLLVmhMC5BxnZFFAL3XhnJInXBWfRnO27cCOOh+BNt+C+aFMUH852cI3RcFMtEohOmqeEZoHwQHSW/vDewuKfnLZqz1OB+akR+w0TIfG+9dxxjHx7A4egsvpj/G4sRCeZ3V95iY+yFmW4j3bvDEFIRtOwyPq0lIrZ+FvYMPY8KxNLQoPIYqS/aiaaPbknsgzqs4n+JcChaCT24x8no8wI0O2ZhqcBsZ9W+gvu1tbE9/BI1BdxHlkynvGTFHKudShrxnxP0yZMI5mHxNR+PRR7B79lmc230crV+eQtVjJ9Gk9BgCasZL3nb1Vwcxsf3/8LYNC3ZgmOMqdP6xGnkRaVhZvgkjlm3HrrTtmOq5Hnv7tJdzBtY4N0J+BOSsCjGnosjVCml9ByJiUWdYB5nC/lBX3O7RCh1KrXFpdlcYOMZAML6vHduESlNiJONb7G9DpVV44RGLhJmxiMrYgnifOGjHrIXHkrVIMIqF4D+KerLTu05SC6GuJ/ftY0vdJjZ8p8qTRkzqyFOtremwpD0nrOnIjiusZV9LeNLfjmzIQTkm8t0r/OhT+jXlxOnGtFytim2eGfHpcRPOvNeEqf2MOTixGauvqMEM/yr0LdemTstKcq5D6+l6NPuux/RxWnw6wJCNemlyRP9K/F1Rj6dMtemoihGExsbjakVeGfQLM5+XQfjKhX++gvd7OOZq0nbCD+SYVaZzqRYnL/uJTc01WGT/DRWy/jCedXJbc36WKceHNZPHuSDHimsfNKa5sSW712/J9VFmrJxvydxRqvgsylzOGlh8sibXxdSl1k8D6fU+27EaVy2vw9Hrq3LhV0P6Ta3FlWsNuLWwFvcsUsUwYYYU5119DUSttb15HO75b8XPSyuwzWAD4o1V96fHagwt2ohzg9eh1Gs1Ss5sgNBzfd1VXe633hh9/higJ+OzZ+a1mf21Mk99r8rOiQY81KUqbwUZcmKRPq84V+cdlzOIX39A6orE8yRqL7FDMhGaeBl1HmRjx9fDMP51HO2dT6DBhpNYbngeE1+cg+84bQqmaqvl39Hh82+pgxc8Vf0LGnzkp8E903U4bP436E+uQDuvCuzd9xc2XdOk6agvkqPbXkuHok8ljvFi6Xecf6/BrbW0uCa2DLO2VWLXWpo8al6BIfMrcuGkcsmiFYxawabNfr4E40evlDOfNq0Iw6qUNRgfswTGeVHQ1ovG7w3zEV9jMXz2LZFxlnjexUwb9Swb8bxnLzyDx5OPIjdGFXcVZONyYTp2XTuOepFnUW52CCKPeuP8396D+N1fn63xn15WmFek/Ig/u/2cJdkhot8v+IXCZyz6/kIDUH5qGH+uG0ILl/7ct8eR2W/7sdaD/oyMdmagxhCpaRb1F1FvEHUGUWMQva8UP0tuS2jOGppN2aqsISuNb8x6p5qx0qPmdNczY3TjCnLWluAUiTqtxty3EPOPEko/IGj5V7zW1mZfjTfo6/cD57W/oU7Ee9RY8es/7906uz1kXi1y7C3vfNnqyGSOHDST/hVnsvtVbz5Imkm3hd7M/+RNwSFWM4lDV27BuMxkGb98GboSl2YlY+m3JGzssxWri3dhRrHqfrVLQN+SrZJfLGKfV1Xj5HYi9hHbbV28Gu8sU+BZZzs+nN2Cq//shI3tJoQd2QKrFkl488iGxo3seeFQF6mdH2wKhjh34uEB1tw+rSPnterKbc3teSLejr3udOG2S51492IHirruXesohFuvkfue6hsl45CerTchbdFSFClLccNxEVy+L0LIqlikHYyFxfcViHjRgQGV7P5wxXfY8uZjO6mfilnZmXf1O/KVXgc6P+3Gp86d+S6vCwt7dOUbi47SvyV6a3VtTeinytFEb028By/EmzA8oQ29H5rxi2LKuAUWbNO6GfeMaME751qwzYJacs6H4E526dqIWq0bM69PIwa51iGGNeXaTnXZJsSIM7UacqPq3eH1owHrazWQPBbB+NbdW5M/kqtJxrfge09cUpN9HSoxR9+AV5sZ0KZzNT65bcjz16vTLKc6xTom8veg5CdyHRO8PrGOWdR5jm8OD7A0PBuDDtxByZcb2PHpNm6seoydqnVsmMYWuLskYO6R5Rg2bCmGHViIWLON2FthJcbYLkOFp9ux6WY0RoatgcWsdahuvRxz7sbJfyO2Fdus7rIRR7SSJL8cL6JhvDUZbhd2o3rxGrwp2Y5+1dajTt31cN65RTIExTGqZwupj3XunjJMm/YUlYof4qHTG2wc8BQeLIVXo3fYG1ECwU0T/qqKW7QouGnCZyU8V6Ynv8HtejmyUYGLj1Vm5zVanBmhSc2DFZj96afsDYvemOiXiD6Jukf2q1o+8kLeIN/vHjY+fIriac/QI/0+LN8+hb3fY/h4rpT3mPreVt9ruyLiMcIhBvteLUHj64nYtGcllo5Zh4yuG/Cy6wrUKXwtPS9hjQvwu+yF7JMKhuymqFdoo/kIcUVP0XFXLo4euocz9R7jYewD2B8uxqZFXlyzehJHRrlJ9u7IzpNZvs6H7zZP43l3H96O9KR56XjmprlzyzB3OltN5WUrbwpuvJohL2YiTom8KfWmbmtPIKPNPRhoXkcV7fN4tykPbytkw+fJJSy3yYWYhSJ8Z5e7m8lZEMInIrxoXjVbUzOqGT29mrOBav3emduEuaWmXLPYlC8XmfFRvh9tbwfzdOwM1TEF8mOzcGZsj2C1eTPY1TuCpb+D+aJ7kOq9GMpmbQOY8iSQaVuCJJNN6IkEn+1/6/sWpUQw3ODP32nn/8/7WfSYRO9J9JxkrU31U/xupH6k/JzrHcaSeQE82DdUfr69CqPG1FlE8Xvl4Lq6UDPMBc/ctWJlzBl0Rul79ImS5l8DrgO0obFCG1mHfip78ViZeOKVctU2kqFF/9UzDP1Xr7rV8T96hi3/DxdX5JYi3xR55rT59f7WvpedNOKXnDr8srQ6MbAB80xrU2trHVZcb8QSo1pSmyw8df/mMwh98qjxQ9j21BhmLRxOjS6uNK83hvr6LvQ+MYp7fw3npoxgJcUyUxH+ZKGXEZ5kW++FyrezkxSDynOUJPd1yubxp5Q1DTYrIR4blKHzYxTToAh5LoSP3PP2Asl1F7onwXb/fihFYeA+Zf2+NUrEWBtFp7e7cv3yMiVp71xlaPhhRXiLxYwZ4Z0W3mLx/YRPUSfFlD+K6/NKYlNummfCkfMacafqPjIuMaFGtyYUvS1xnHVdbymdvDf9Pc5b8ZlKRoUlSpMBSUojx4tKbK8ditHsE8qnDWlK5xubFbEmi76a6KeJ85s1N0JqNsr/r3dR3z+MlVeEMPVpOMfphHPI1VnsHRApmW6C0eY50YlThjr8ZbW9zrJnTrkTaw5wZKuHgxh3ui/PBfbm2EQnji3oyatTzHG3YWepDxL6uLLAHnJu0sZA4OF6CzzsZAwbv8HwsbdGJLqi16puGLzTAoIprWZYC6a0mGcjuNJmRi2Za9eZt5t04v20Drzp24mlkdbsHNeeH7faSGZMfnlNyf8RzBjB/BHcmDkJuvRaoMcLd2pwS3cD1jqnz07W+jxcvSqHPK8qeZWLN2TKWoO6xiBYbVW1MrFrx3H0fngRAX77sarnCTxwysTz/ukwMj4rNU7iuwnNk9ABqr/jrr0TsbFLe7yvMQbD6vZGiXYvZC0ahTbnHNFvnDOENlFoMIVGfO4s/tWA6u3rxbCkThzdwZ6LuvXkh3/IZS9V53GGPT8c6cZ/+4/EbFnbbuay5j6v1Jazz1jRfF9bFnUwp28tSyrt2/HJ1rbsuKo9a9V8L+d/Cf7/qa6/IGZ0CSZS/KV3qthQm2nF37Ep+ReSJ1VgS7svaOT2CxOsf0JoOCMcejLYbYjUcKa/7Cd1nOtaO7PX9N7c5UTaXRzAzw97McWmDxubDqBGsCMFS194uwVb/1l4vNSfCa6DVkmK0n7QJMWb05TOPcyV1Nu9lP5X5ihOc8Yq1kuWKjY1l6F++hqkeM3Bg0bhct0Us9O+FEfgytMFONJhLVxDlqB722g4dVuKjMx5yO+8GGK7yc/WSc+T2usk9PuGRZHomL8IDu3X4VbPGFg5rcAm/+XYcTsKL1Txrpg3JjxS3dgHd2+4/fVKmbj0wrKLQeg+3RPTLCYgUfGBh+9ItI50xby9E2QPT62RE728kxWtIXp7payMU99a41OQMWpMbQG7L2b4fqYuai42we79DWTtX/QERC9AxIIXj5+VPMCL+nvxZNlRFK44jlbFV+G17ySutzyJym2OYm7qQTjaO0pP+g0TR+7x6UHhr0xxH8C9Deyp7OzDHV0GcobhQDabNYCVrvXh0ju92aekN8WsRnHtW57+htI4HYprL657ys4K7NZIm6anfmLLpbeIePADrlE/cHW1KtfYoim9Mu87hfCq4Uwenx0mGXQfW0cyPNRfvieuBwUTKSGqmzOcVboGctHOUAbsCmXuMQ+lLMv/r8Zc1M+L69dUznxer1jV7K6gd3tl85dEJeqFl6JXb5HiY7ZSKavkoojnqKBRlKwvidmrYtaomMUaOCUCrUMXgt/8sF0Vd56LjoLe/bnQT12InPAwjOdtXLuYI1moZcU5sq44avM/GCbW66hT8Ne5isgNWSiYmIUb7lfRo+oFnE2+JON5l56+nHNiuoznfeZNlvH88ea+7PHKjeat/dmxjRfXOk/jPCNfXnjjySH+3ox+FyXr0KL3pGZ5iGO9OSMcj+Yuw/6hq/HozSqEV1iFkrvLcCVsMXbsXCzrH6K+JOpKYqawuCaCh1v2oQir3herYrj7CHr6HhVLi9G/9zNcu/QSX20L8Z/5D8VjkeTfBo2fDIWTsSd4tQ+8lo7G51t2iPnUA66zhiJxsAMm9x0nWbFLht+VswrVMwrFOZr0tADjcgqQnH4ZUceeo+v7e3j48x5evSjE2163pR5I+GWWzH4kNTpqv8yUo9dx/EYeXnw/A5+XRWhbfgOj6tzAsqy7mBR3CYNjAyUrX+jTawQEs2GvPwz8Q2b+nHc8gvcDw3hxSACX7g/l9SaBnNkgiNVPh1AwuQWnW/C5LxY+h8iPhZbFK+Q2cheU4bnBY0SVvsGB0tdIqF+IS8UvkT77qYw1RQwqYk85B/X2c8n89Qx8h7mBHzF9egHy+t9H9cdFqLKyEHtNX8Ft6yv5/6v3JfJwUQcTufiv1O+g0Xe08PqAhK4FsNxfipWFpVjh+xYl7t9w424qrr84/XdWtpibnfD8HxhuOobX3W/AMDUdb69dxso1F7C+MBMtBl5AePZJCL+h9bgrctadesad8Bs+G3EOE7rcQNvis2hx8DZGT8yF6zvVtvdysXpItsxL1Tlq0LVnkqUrOLqp/T9gvVsBlOHPEWNfip3Xn6Lo42tcOvYC2huLpQ7p/ORKMs8V24rcVuiQMuPK8KBuOR5e1OSvezrUmalFl9sVOK6zBvM//ETSgMvoufuPDrNaWa70RQp2b5bOJRx0ykXizQtwMjmGQSZZeH/7DOxL/8HxxZfleRC+LKFHEvPD1b6shKCHiP9aBN0592C8+QMqNnkOxf8JDq0pwWDrR/LciXMqzmWvf/IQ8v6ErKNMiboOt/YXEJaQjvLBR5E15wSOVT0J83oX0KzveeQlp4N2KX81RUJfJLxaTwPPwfRiKoZe2AWr1kcxzmY/HHgE1Q4cxwODQxD8qlszRlP0K0WfUvQox5gM535O4GHXIXxUOIbLP7uwYewIdn4xlg5fXXhx1yhZwxBaJKFBktxV1U/xu5eMlJ+Re0I5dFsQ1zwJlR+NB+Ec0XKW5O2q2bt+z0bRKGKyZHzvdRvLPkGuDJk4lZ0NPGi0ewojoybT1n4ifd+NlwwAwQYQxyfmiP0fKeWutnicfLxlWFVb1DaMCAhKiEh3qpSU9B433d0gKSHd3aBiJ9gJBoKBooKKKAaK2B3YgYHdid9e61x4nvO9z/v+WNfeLNZcc8wYcY9xz715UjB0J/hhzVlvOCMAZ294Yo1CEMJf+GP/Dh9c8wmE0VFfLP75nfNW7TWn6IkUvT/HQ53CHzlJX9o5xW2jKT7jAqe+9jzn00ghGvfhISf1Fg+pX+Sl/g8vOd5OYtT9sZ9zPmE87X1pSC5KUsS8K8TdgFLT5ahm+CNOvYgYKX7kp+oIMVpiokof7MfS575s9C/Ig2djMrQ1CjG5vRjrHCvwKiUTD50r8HtRIT7szUHksiLwSGWi6mseorQLcQDZMNDNQdSXFCTOy0BdQQZG+OThe0Ea3h3Kwujv+VgpkYGbR3JwojoTXUoZkErKRYVFHtzbizBnaT5suO/86V4O9+FliOPJQ4JFOfi1ijCjqxhpjSXYsLMAe+WL4RlchC43QvIYC1irOIIs7bFPm5CqawaPIkd81+LAV8wMAVaAoIIVynYT9HxtYXGWgyeZ5Zg6qgw8PJV/L78xFf/+/bbk7/e2Hf/eDynmoE3WHAWp9rAJdca6b7b4fssK5xQdEZdsj+m1ZtjcQtB15mClIkHD3B6Kwjb4fO0+RzrqGqfO7TLH1VmAbr7lpbYHgvToVT9HfPoYCsx5wgmdcIPj//wzp25jHydl2weO+ObvHI0ab8x95QzzDifknAnG6RZfuCgG4/wfbyROCcW8vd5ofOSIhV99EFrnBs21Png835+ViZGVkXG9pjXOV3Igqm8EaSE7rJpsij2Zpvj1wx7G4ZZYNBWYsQBoP2CBbeNGk6nCA87aRwJUfECTejYLUc5HcZrzQoE0XipQwGwe+iL0kiPdx09B74dTubA46fpLUo5YGZjrf85nQ0v53+95e/+ZT4GtFWi9VP73+4Xd6Qg+mIU91xOw0jsP7dGF2ChdjpUOKRDsKcMJyofoyVQEmxXgJF8GTJ5mg39jHmrVjdjx+edzIKRt9Hd8kskmWJtvgifpJtD7botTrhaIcbDAPmcL9Gcbo3RZHrs/w+szcGewCIZv87FrdhmKVXIRf6cUutx9HVOQieANBTBJyYHHrjy0HS2EwPIKVs73HwtY2YfkHBrfD40ivKrKhHdfIRLlSnA89J//MXOZOIeXdmz6yGHmUiZQjp1P89R+Tu96OWqy+8URvyBEZ86KULnqN45qjRDNLecjO/98HOMrBOVn4UppIRSciqGsXoEB5RzkNpVhu2EJOuzyYJxfjIJXeTgjWYB9c4ogLDabjk6fQRGf8+l5exUt9qikyM55NMagktp0a8jfcB79rC+mmIMzaIXSNBK+XUHqgTV0RjUAFeqh2PbJA6ud3OHt4oOMvGC8GeMBHxEfxG4KQ62YH3ArAM1q/pCr9YKhox8uvQlB68kIbJCKRNDXODyUTUS/QxymbojA3pVJWDk3HJuWxeD2oSm4XBcBvv4pyLaPASPXkIxCCzLo1PxEeiQbS8cUq6nmTjSNWpZNpgGF9MYujQo8Ssi/Mocmjsiiz2nWMFlqgKJ9Juh1N0OclA4enDfCzBIr/Ek0QN48Uwzz1cP9XQZYlTcJVy8aoaXXFHy1l8m58wKNXnmb7FJOk212DzULdtKh3zdon3AXeX7toY3frlAY32mSpsu0Tu08ucWfJqafT+8nYl+vFdvfvVlGbJ9Xwqzw1dYAXgZ6mLt1Ela5GWCE2CSkxJni8EEj9rmhNoZPTCG6yAazz1phLPf+uMscBH82w4ZGDk7Ot0bdbjN8emuBVyVmiF2qB69ADUjZaoAC9LAxUx3HHunC8aUOqifo4KqBDjIbVMAZOQ7L8sbh6h8tNM7VQaRGORy/F8Gl+786OHSNly9F9fRSpISXo3uw9D//29Gbi2iRf9pFmpb853995qUwrM7Di4FSOF74t52T+iD9uMmPZVWfKGrGWxIZ+5vuhQ1Hutg7muP9g0Y85cdFNR407h8GoxF/SL/yK33L+0VXg50wdyTB1s0RBk6Ako4FRmwyB+8GF3CNJQ7FEpwMCA0frGD42RavugmSdwhdka0UGd1Fjk2HaHHAIdrodZYU+Y7Rlq976YlVD31KPEDO7d109sBxigzroOKSLjqi30FqRy6RUeQ5Gu/1iB6eu0uPJt6mV3d7iL7cJwnb61z7e5JuHrhNC5ou0dUb1+hG1h269PIK1U4ORgtFYtnOeNg/CYOCwxTIvveHU38E0q1CsXZYIGrVErB3cDJchkVC/0oUOrJDsKQmFi9OxmKWRgbsGlOx4lkqNrrG4INJKm7MTELz2kg8qkrFsIoEiG6ZisTQVNyLSMCYJEvsWjERubkT0X/YFNPf6EDtsSkMk83QbGyM6UvNcLZEGwPBhpg63hh2joZY/sKU9bOMbDVTo1h/u5wSWJ/7qCQZt4+kQ1EhGcuUI5E7LxEP4uNw/UEcrv1MxRf7eto/eSmV7pxLs/U20k79ZeRxYzuZJa6kBxGNxL97E23aOpeU960hrd5l1Gu6nJrWbaTKvXngC83DyHNZyFmUhZrkTESPz8N5z2xoN2XB+0ABIpOzYDaQgyN7cmA7IQs6eTmY/lwL0jX6MK8yhKaYNpR1jJC8ZBze3NbGxaM6iHMbB5MvxjhioYfFl3XxNUsf336NZ+eOmU9mHv1eTYXrvmTU34+E2NpERO+Oh3FzBFIWpOBnWxzG/4iHUHQSKuJiYX1HFWdtx+GdnB7XBmlCYIo2uh2U8YOrL2G96pjjoIK+BXqw2aUJX9NxeDFyAhp91THaYTutWdlK5vm7yOPaAXKVPUqL/Dtpak4LCT46Rtvm7ibVRW2kcuEAtVfupkzL/eQg3kbRj7+TEP8X8vkwDKkZ3+nels+0dvMAmW7lgWLAOyo58I4Mdv2i+80fif/HD/I6zL2WfybHgjK88Sn/j84xcdbQ9/eZ/+rc1tX/3j8V5QIpFU/c2+2KIwa+7N5k4siuWa7oaPVDoaMHJqz1xvJ+HzQ1uKMxwQfqX7wwOtcKyRb2mHqK0FRhi9vm7njs4gSeo1a4LOKO8H02uDHKEQu2O+LcZ+D0GHvMNbGF3DYLiLyyReFFS7yttIFzpRsYXf7lYYl5Xq44ngzsWugA56UOmDSJUPLLFsMkbGDZ9Zt4x/Kh6e4gRRYLYl2WKHjCRZDrMkgqA6PRcYEPYlX8WHNbCCNfDEOatiBurRbApKgp2CkYithPk9F+OwSK8EG4chBsHkajYr8fPMLDIbQtEPFvArGbPxzzg4JhGhHG2r+LH4u5trb8f7WDX5aUwuZOGZ6aVaCq8V9beeBUzj920DUDY6uL/9rDHbez2M+d24owwJeDlogSSBvkQqKxAH0XilA10wy+eVaIdLVDQpIFKqsIfWuNUW9ojes5ZihYa4KKYltk7bCA/n4r8Ly3xoUEM3xICqTGrwmkHeJNJQ/iiL8yj+y1y2jBa0/qcSshYb1kEhuYQn0bMqhCJZwkpeMIZlPJOFYCqYuUUPNZBbmeithRPB439sphkE8WDSJq6BsnxY0LtXDzmTI+qClA0kEV4VpyqH0sAB4xIawp+UWDp/+QaRMvfnqNgvKzQTrFz4fXU4TRMYoX/JsEILKdD2/Fh+H3DH62jxULpVF6Xgmli6Qw/NdoNLaIYvoNJfQmi2COrxR+Zslg8koJVJ6VQ3meNATmSuFD43TO3uXWHLP9azjn8mdwvtVYcRKTBDjf3m7gyFqocnYu1eVUyKZylJcYcsYoF3KOzSjh2OlEc+Y8coCikh0bg4TZ28BPk1DkYw7jsy6wrLaArB3B0soREuGEZT8cMCzXDmY5XD+yfwvHZ8K8v30y/RuMPceJ+jCNs/zaTk5z70HO62gXzqS5qzl9Y2ZzFr2axskzb+Iw7x/qa0uMJYJanME/wRENxRZwarbD+TpH3OZzxfl9Tjjpa4ewuTZwWQ8s74lh46VJk8MwwyHsb7y0LCkKuXP9MHxrBEwkAhFgFwSh+5OhyxMC+9bJuBVaAbH/n4+WmvGvXr8S+t/9t8HdLJRtKISoUTZ8/qTifU0ON+bIQVJGOtf3Z0L7Sx688vNxcmYuEr/n4LdrFl5oZ0Fl8XTOp7sPrFMWunEWFE3nZA7csr6jJ8+Zo72Ak3F+Iid3oQFneeEZa58cfo6HBHEad3A4zVIBnKPiPJh1qp/OdH6hnN/DUOjwgoLHfKTrd3jRN+wzXQn6QJWW/VROr2nijE9UX/iVMtf9pJJp6cibkAmP19kY5sbFcW+LoVOTD83mbPhTKfZPzkBnQy4+rMnDg9IsFAoVoOF4LnKyG8ho9Rbi519Lj380UsOy7bTbbjeF/F5PjeK7aKxmExWP3EyLYrfRjYYGUpZvpGeqW+nnBk0ccFZh9+eEAG1cmqCJ87K6CF2hgb2zdTHbSwu/jJUwtUcTq1zUYL5XAwa+48HsDdsWXro3Z5BzrVqAlvoo0WilkfRh/QPOci85SlZ9zjloJU5P1oykIpvPnIe3BUln4BfnmKkIq0utV4fhCjf+YXSJ0aOLL0eguIcPGzRFYG/Kg/GfuDbNbwQuZg/HMz4hMHh6oWUh2pZksXi6u7qMtfNF/Fk4casCK+OKYJJVgHMHSxCknIc9NwpgV8V9bqwiCu6os2McGtu9jvGY+14Rn27o4MYkNagJaeFtwDg0hKriTaUmJvap45K8BcpU9DFWyQzLMixhx40r/mQZYthca0jFGONsryHskibC6IABKreZoChsEn5Gm6LJLwEPrmVgRXgiVLjX5/XZEFiWCV29OKzlxhciimnQnZ8B3+oM5K9JBm9TCiy4n4/uJCIuNgMFuvFwvBKPxzpp8LyTic+5sRgUSsWtbRmYZZeCNS1pSP2dhG+pifD3T8YtSxdkvHXChotOqNPyQbWbNxTneCMzyRXR2/1glOOKEz+ccWuZBzoGnZH2zAP6gp6snTfrqviPjvzP2Hf3idL/Q4dCvSrwwMoNC6+6sv0y/TF9/VD3RcJHV1hycU2LqgdMD7ni9x5PDBd0w4LjHjh2xhP5zx1w3scDsx180TrbCSLjPDBtqi1X35zxRcuRG7M6ok7JFz39LvAa5o5pNu5QVXTC+KUx7JxsFp0MAYWYv3NjNCEc2lVJELdLREVuNO5qJmCWfgy03kUjwyMO929mw212Pjun1yvyYWNQjI7NZdgsnIkrX0pxYUUhvublYp9nEW535iB4fR5CpxbguWczHXvQSQnzOmnToaOU+fAyBS7qojaRVqp9cYb6NPfQk/G9dLzxBB08s59S7LppcmgHXRX2xq91gazPHfK12yo88fuqL44U+yBd1htuP0Ox65UfTuQH4OzSAIzo94bztGxENhRCZ1s2pm5Ow6SX/9glwZwMNDtnIl82H6HL8yHyPhchsbnQ/pyFlLosJBmL422oAt58kMba4LHwPa2MtHwZJOSL46qMHKR3SKFbQhlSxfJw85NG+TxZdGRIInP/Xapdeo5Eqs+SSMdjuvH0Eo1VfEzXG2/TwpcP6YNtH3n0nSIzq+skJXKFtl29RgZB90laSxHCj9URXaKOlOkyeDVOBVNuyCHynAIO8cshokEJyic1sDVJGQe8VbG8Qgnvjsmj5JEodi8cDbVQSSgXCkIvYxSyIvmx00UcCe/48Fh8FNfvjcHIoFHg2z8aduoi0LggBEauIRmDJl+kN6NO044pHRSbf4/0s47RgMsJOnLgOhVuP0kuF66QEt8V2it2hj4a6ULVTeuvrIzc1Z0a2GEzHj2qyqi110bzRFWUy6lDQGwczi1WQ32xFipiHtDF3tM0J+gWMXb7lsFFisZ16jfvJ3f1PuJpuEKjTM+QXN0lEjp7nRJ5b5OU6V0SL75Hiz70sPPIyMnIqPL9JK2ruksWz7todsQl8qw+Tn6N3aQ15RL5ru+l38suEqNDJzmBOGztz+oQs78ZPbIZdIe0VyAOxHohfmMosvoCsFvaFwaSARj90wsSuSNg/ZkXglysuOmVIPhO8mG6lSDcXghgqaMgpIsFcIuLGW3r+LFjFR+K3vKjrH0EpneOh+kzBbhvUIXrMVUMeEjidIUCgs+MAx7KYramGo5slIXmIXmYHVTFeW0l7L2qCpP68+w8WKhfoQ6Vh8T4sXU1jylZ/BLNXDtAD+2vUYBdH81/dZ9O2F6lpF33KL+jj52/XyJd7BoOrd2dfYdoQeMVeuF9iByKjlOgTRfxtB4m94k9tGt4N31KOMk+w7Rl2pw930Zf+k9T/NJOOt/cQZo/D9KhC8dIinOFKoNO0ogRJ2n6+2PUsuMQhek7094ncbSqM5kkXSfTuZEldEc+hJSt/SjbMpGsa7xI+kYB+WQkUMHWCIrJTCTPzUGUNciPquQfVOvHDwHtEXga+oO+TR+k678F8WvWb1pdO0i1337REtNfVFrNCwlXXiyt58Xt0HhM3hOFaadD0XQrEtrGoag6Hge/qCjM3haJBVkJWL82BJetomAzOwrmBuE4rDEFw6cmI8QxC+nT4rFpegIGV6RDIDAXC1Pi8PZEBhw+Z6O6JQWHuLgwUDAFKVFJ+Po4BbJmXBxSF8hi6RvL/NGYEQb7ET4YdAwAv1AQbmzzRsmuMFicDcSOLwEo2xOEzk++2DTaHQ3vCEbj7Nk8KJNDUb9gjyuz3DDQZguZCkfIClljVpYNlPQdYDfPDqN2OaHW2w0PlQIxpcmXxTgTBIMQttMLqSvdwLniDddDXqipCYbBEj8I+flAt9cHEsM8IWBljmBfe8x0tkUFN56/VOEA7xwrVHLjQd0ADkpeWqHmkBM0C23QeIGQkgLkH7Nk8RQj5+e7pjh3z/KvnPeMLNA6C9C5bQedOAs8VgFCJltDJMQSyimEG5bcGP2ZJva3y2FDjTRszygjuE8Vry9I48wZBXRqq8O6Qw0BWqqQns3d073yEFuiAL1hvBj7ezgyer+Szvx/1pyxS+6W32nkRh5scRPAz2+/6XY4L7zredAV+4vcgoeB2VdDe2yLRCVZf8mkxKwaevgzk1oSplH1xQoSHRlBmu4FVPoxlYKXZlBIVAUxeeRDvK5Ql3Jh88l3FYnNuUalOcC61RxnTZzw8ZYTnLfbIvCRE5pabPDtuQ18zhRDu6gU5QPF//HFi13+8c/XqktR61YO6qtA8PRSaB3j+ujf5Tgeq4XdSzVw/wd33GbKSObGO3bX1HCvUB2NnxRx+akmLiuoomSpKhp+qaNBTwXGHDVsmO4JmW32ePfBHQKKPii3d8LEa87YyesLF1M3nJd3RiEXPyhfccKWLleck3JH81N3dPoGYPWLENSeC8KJdyFovROOhUdCscg1EGerJyNLNBhbToXh92AoVMKCEdERitsqIThR78P2OdSWec+KRHesmBiCjad9MW2hG2K5/tKAzwedMX6IeRSIJZN8WezMYGoGSzN5MNvhJmwerN7HGTeUTCF3mANBLu7Zu5uLfT4RPh6xRoMroSa9k3aEbCWv0a10+kwHWS9vol0v9pDw/SMUJ7aHcmbuIcH4TSTZupM6DrdS5NFWOne0nRiMyOBGBi9u71DEvhZVxCiOxXJzNcwSlUOUixReV2tBbrUC6IcyHGarQnieHNbsLaD56VWsPWr+Mpsi7s6ngK/zqN6tiCzGLqHH3lUkJDKdWj7OpI9jK+jr6xlUKlHD7immDbPHtsYt+ttWctQsmixTS+L83Oc4JeRdXEMzFlRT46mZFPBzDu1aV87GDzX9Rez+uNxdhJdl/2L57euK8OBsDrbXFmGkeDFaDpbCzboC11bHgD8+hLUxQ7YlQzQc++vDkZESDIU/UZBc64tDI0IQ4RSG43VBKD0ZDmYu9QK2kEvPKnYuP2puYeeza+YGSr2xkxabtVDAn3W007GZYi5tJDhupgLb7TTt4CgkbBuNCbHCGCEuiT4eeWinyyIhURi2GopYvXw0fruPgZW7FJxXigIxEljOIwHGFzG+mvHRQ5iK8UezeLkxisVbyrp/k4LzB2j78GdU9+s+bfj2gtS+PiR/DcLY/UDdGA7KdtohIcAB112dMDeaA3rpBH1PW6RsB3afsYOVBjCz2xZruDiawZr/L7w5Z/+/cXKV87/3o7oSkDY8HmXjYhDyJ5bFu2pWCTC/E4s93bFwWTcVv//EQDI3Djvy4mCoHYu1S+MhcI8HvdHCKDooiNnyX8j/rCAuaPEgdS0P7E8Mktav4eixFoXDCgFUVAhA7NNwjAgapB/1rznDRnxha2RDtbHFk8eQ4Jt7nOvDxtKIO8Np4r6XHOOLfDTH6RUn/vB3TqbScNpYWoBTJdmQak+HX3Ux8qryMNy5HI+v5WL1p1LkBBfB5nY6tEwLuP4iB2GOeTh5ugiBEXPIyWc17ZKdT8O3zKPugLXsHoi5OYNsQ1dS6I1ltPTxSlorvorCty2m80eWUG/GYmLmgJkbZk50TJJx52sKnPwycGl3PPrj0qFnloQP2+PxRy0Z31/H4+X4RBi1JIHx5YyPZ+zu4TIXkl0wiUpWG9FFiqQYe0NabuZAo946U2inNa2BD20ycaHbi52IWQNmbK58yexayOunsv3bLYyFiX0C5usl
[truncated: 2,399,990 more chars]
